# Supplementary material for: Primary cilia and SHH signaling impairments in human and mouse models of Parkinson’s disease
Source: Nat Commun. 2022 Aug 16;13:4819. doi: 10.1038/s41467-022-32229-9 (PMC9380673; doi:10.1038/s41467-022-32229-9)
Supplement: Supplementary file 4 — Supplementary Dataset 1 [file 41467_2022_32229_MOESM4_ESM.xlsx]

## Sheet: Sheet1
study_ID_sample	study_ID_individual	gender	age_biopsy_years	years_of_illness
UKERiJ2C-R1-012	J2C	m	73	3
UKERiJ2C-R1-015	J2C	m	73	3
UKERiM89-R1-005	M89	m	64	3
UKERiM89-R1-006	M89	m	64	3
UKERiC99-R1-007	C99	m	68	7
UKERiC99-R1-008	C99	m	68	7
UKERiR66-R1-007	R66	m	54	3
UKERiR66-R1-014	R66	m	54	3
UKERiAY6-R1-003	AY6	m	37	4
UKERiAY6-R1-004	AY6	m	37	4
UKERiPX7-R1-001	PX7	m	49	1
UKERiPX7-R1-002	PX7	m	49	1
UKERi88H-R1-001	88H	f	63	6
UKERi88H-R1-002	88H	f	63	6
UKERi1JF-R1-011	1JF	m	42	ctrl
UKERi1JF-R1-018	1JF	m	42	ctrl
UKERiG3G-R1-032	G3G	f	69	ctrl
UKERiG3G-R1-039	G3G	f	69	ctrl
UKERi1E4-R1-003	1E4	m	53	ctrl
UKERi1E4-R1-012	1E4	m	53	ctrl
UKERiO3H-R1-001	O3H	m	71	ctrl
UKERiO3H-R1-005	O3H	m	71	ctrl
UKERi82A-R1-001	82A	f	66	ctrl
UKERi82A-R1-002	82A	f	66	ctrl
