# Supplementary material for: Primary cilia and SHH signaling impairments in human and mouse models of Parkinson’s disease
Source: Nat Commun. 2022 Aug 16;13:4819. doi: 10.1038/s41467-022-32229-9 (PMC9380673; doi:10.1038/s41467-022-32229-9)
Supplement: Supplementary file 6 — Supplementary Dataset 3 [file 41467_2022_32229_MOESM6_ESM.xlsx]

## Sheet: Ctrl Signal processing
Name	Parent Folder	# of Entities	Overlap	Percent Overlap	Overlapping Entities	p-value	q-value	Hit type
TNFRSF1A -> STAT Signaling	TNF Receptor Superfamily/Cytokines Receptors; TNF Receptor Superfamily/Cytokines Receptors (Receptor Signaling)	11	5	45	LTA;LTB;STAT6;TNF;TNFRSF1A	0.000399744	0.0242807	Signal Processing
