# Supplementary material for: Primary cilia and SHH signaling impairments in human and mouse models of Parkinson’s disease
Source: Nat Commun. 2022 Aug 16;13:4819. doi: 10.1038/s41467-022-32229-9 (PMC9380673; doi:10.1038/s41467-022-32229-9)
Supplement: Supplementary file 7 — Supplementary Dataset 4 [file 41467_2022_32229_MOESM7_ESM.xlsx]

## Sheet: marker genes
	Glial precursors	Immature neurons	NCSC	NSC1a	NSC1b	NSC2a	NSC2b	Apop. NCSC	Apop. NSC
0	PLP1	STMN2	LGALS1	FABP7	HMGB2	TFF3	TOP2A	RPS2	GAPDH
1	SCRG1	MLLT11	COL3A1	FGFBP3	CENPF	CMTM8	HMGB2	LGALS1	YBX1
2	MPZ	NEFL	COL1A2	SOX2	MKI67	SHH	MKI67	RPLP1	RPL35
3	SOX10	NEFM	LUM	PANTR1	TOP2A	PPP1R14C	UBE2C	RPL14	FTH1
4	S100B	TAGLN3	S100A11	BTG1	CKS1B	TCIM	FOXA2	RPL8	SNRPD2
5	ERBB3	SNCG	S100A4	SOX2-OT	TPX2	IGFBP5	CENPF	RPLP0	RPL31
6	CUEDC2	DCX	COL1A1	NKX2-8	UBE2C	CALM1	CKS1B	RPS6	TUBA1B
7	FOXD3-AS1	ONECUT2	RPLP1	CD24	BIRC5	ITM2C	SLIT1	RPL35	RPS2
8	MOXD1	ELAVL4	RPS18	DAAM1	NUSAP1	SLIT1	CKS2	RPL41	RPS15
9	PMP22	MAP1B	LRRC75A-AS1	PRTG	AURKB	SERPINF1	TPX2	RPS18	ACTB
10	CNP	ELAVL2	MEOX2	DPPA4	PTTG1	GNAI1	HMGN2	RPL23A	RPLP0
11	CELF2	BEX1	TCF4	TTYH1	H2AFZ	FOXA2	NUSAP1	RPL31	CFL1
12	POSTN	INA	RPL14	ABRACL	CCNB1	KCNG1	SMC4	RPL13A	TMSB4X
13	PHACTR3	RTN1	RPS23	TUBA1A	CKS2	PSAP	CDK1	RPL7	FABP7
14	SOX6	ELAVL3	COL6A3	PTPRZ1	NUF2	GPM6B	BIRC5	RPL34	RPL36
15	LSAMP	GAP43	PCOLCE	ARID5B	PIMREG	CMTM7	CMTM8	RPL12	RPS19
16	ARPC1B	SCG3	RPL27A	LRRN1	MAD2L1	PON2	ASPM	RPS3	PFN1
17	SFRP1	CRMP1	DCN	NCKAP5	ASPM	CTGF	DLGAP5	S100A11	RPL12
18	COL5A2	CALM2	RPS16	NKX2-2	CCNA2	PLEKHA5	CKAP2	RPS4X	MYL6
19	PLEKHB1	PCBP4	RPS12	PDPN	HMGN2	RFX4	AURKB	RPS3A	RPLP1
20	PLS3	KIF5C	RPL41	MAP1B	TUBB4B	VIM	TFF3	RPL3	HMGA1
21	MGLL	MAP2	FRZB	SPARCL1	SPC25	CETN2	CENPW	RPL32	RPL41
22	TENT5A	EBF1	RPS2	CXCR4	CDKN3	TSC22D1	PBK	RPS16	TUBA1A
23	HMGA2	CRABP1	RPL23A	OLIG1	CENPE	NREP	GTSE1	RPL26	TUBB
24	UBL3	STMN4	GAS5	TUBB2B	DLGAP5	NTN1	H2AFZ	RPL10	TMSB10
25	CRABP1	TUBB2B	TXN	ID2	GTSE1	RAI14	SGO1	RPL27A	RPL32
26	EDNRB	GNG3	TPT1	SOX3	HMMR	KIF9	CCNA2	RPS14	RPL21
27	PTN	PCSK1N	RPL13A	CD99	TYMS	ENPP2	SPC25	RPL18A	RPS27
28	NGFR	RAB3A	RPL26	MAGED1	SMC4	CFAP126	CENPA	NPM1	RPL18A
29	ARHGAP15	BASP1	RPL10	TLE4	CDC20	NDN	NUF2	RPL37	RPL35A
30	ZEB2	CD24	PAX1	CPE	CDCA8	IQGAP2	SGO2	RPS27	RPL37A
31	NKAIN4	STMN1	RPS6	MLEC	CCNB2	RALGPS2	H2AFX	RPL37A	TMA7
32	PTPRZ1	TERF2IP	DDR2	IGFBP5	TUBA1B	FOXJ1	CCDC80	RPL19	RPS12
33	ANXA2	NSG1	RPL19	DIO3	UBE2S	PIFO	PIMREG	RPL27	RPS5
34	LMO4	SYT1	HHIP	SOX11	KIF20B	SULF2	KIF11	RPS12	GSTP1
35	S100A10	NCAM1	RPL4	HNRNPA1	KIF4A	MLF1	PTTG1	RPL7A	RPL23A
36	MPG	CDC42	RPL12	OLIG2	ARL6IP1	LDB2	CDCA3	RPS15A	RPL38
37	CDH6	SYT4	CLMP	TFDP2	KIF2C	EFEMP1	UBE2T	RPS9	RPL8
38	FTL	TMSB10	LDHA	LIN28A	CDK1	C5orf49	MIS18BP1	RPL21	RPS7
39	MMP17	TUBA1A	RPL18A	PTCH1	HMGB1	WLS	CENPK	RPL11	RPL34
40	PLEKHA4	UCHL1	RPS28	HSP90AB1	MIS18BP1	MLLT1	KIF23	RPL29	RPL6
41	GFRA3	VAMP2	RPL7	UBL3	BUB1	KLHDC8B	KIFC1	LRRC75A-AS1	RPS6
42	CNPY2	BEX2	RPLP2	JAM2	CDCA3	CCDC80	TYMS	RPS23	RPL19
43	LAMA4	TPD52	RPS3	FZD3	SGO2	KRT18	CENPU	LDHA	RPL11
44	DST	EIF4A2	RPS5	KIZ	PLK1	C4orf48	KIF20B	RPS5	RPS20
45	RXRG	JPT1	HAS2	LITAF	ANP32E	RSPH1	C12orf75	ATP5F1E	COX7C
46	MEF2C	RUFY3	RPL28	FAM181A	NDC80	PCDH7	CDCA8	RPS27A	RPLP2
47	APOE	DPYSL3	SNHG5	MIAT	CKAP2	CITED2	GNAI1	RPLP2	RPS25
48	SAT1	PPP1R1A	EEF1B2	MT-RNR1	NUCKS1	CYTL1	CALM1	RPL35A	CKB
49	MEGF10	GDAP1L1	GPC3	CKB	KPNA2	TPPP3	HIST1H4C	RPS15	RPL27
50	JUN	SRRM4	RPS29	DLL1	PBK	ELMO1	TUBB4B	RPS25	H2AFZ
51	UGT8	GDI1	PDGFRA	RFX4	ZWINT	DDC	CKAP2L	RPL5	RPS18
52	LINC00511	NRG1	RPL27	TMSB4X	DEK	RBP1	NDC80	RPS29	RPL37
53	TMSB10	EPS8L1	RPL10A	IGDCC3	FABP7	CKB	CCNB1	PTMA	RPL10A
54	LDHB	DST	RPL37	PTX3	KIF11	BCAM	RAD51AP1	RPS28	RPL13
55	PPP1R18	MIAT	RPL30	COX7C	CENPU	TCTEX1D1	NUCKS1	RPL36	NDUFA4
56	SH3KBP1	RBFOX2	LRRC17	CRABP1	CENPW	SDCBP	KIF2C	RPS7	PRDX2
57	SLC35F1	SYT11	RPS27A	CCND1	DTYMK	ITGB8	CDKN3	RACK1	RPS15A
58	FHDC1	ATP6V1G1	PEG10	NKX6-1	RRM2	SFRP1	ECT2	RPS24	ATP5MC2
59	CD63	SOX11	RPS13	CNTFR	SMC2	FTL	KNL1	RPL6	RPS3A
60	SASH1	ATP6V1G2	BTF3	APELA	RANBP1	SCG5	CENPE	RPL15	RPL24
61	GPR17	SEZ6L2	RARRES2	IGFBP2	CENPA	NLRP1	TCIM	TXN	CLIC1
62	VIM	FAM57B	RUNX1T1	NKX6-2	ECT2	TTR	MXD3	RPL10A	ENO1
63	ARPC1A	RBP1	CRTAP	RAB33A	PSIP1	WFDC1	DEK	RPS19	CALM2
64	ITM2B	SCG5	RPLP0	ISG15	PRC1	SLIT2	DEPDC1B	SNRPD2	RPS14
65	SLITRK2	TUBB2A	RPS9	SINHCAF	DEPDC1B	FOXA1	ARHGAP11A	RPS8	LSM4
66	LPAR4	CELF3	RPS14	IFI16	KNL1	TSC22D3	PRC1	RPL24	CKS1B
67	FIGN	SNAP25	GYPC	NLRP1	RAD51AP1	TMEM65	SYNE2	RPS13	NDUFS5
68	AKAP12	C4orf48	SERF2	DTX4	UBE2T	ALCAM	MAD2L1	GAS5	RPSA
69	LGI4	ATP6V0B	CXCL12	CXXC4	KIF23	COTL1	PCLAF	RPL30	UQCR10
70	ITGA4	ATP1B1	CALD1	BSG	PSRC1	RSPH4A	SHH	TUBB	RPL14
71	RPL7	ENO2	CTHRC1	HLA-A	HSP90AA1	CRIP2	HIST2H2AC	RPL4	RACK1
72	GSN	ATP1A3	GMDS	GADD45G	TACC3	EFCAB1	HMGB1	RPSA	JPT1
73	AFAP1L2	CDKN2D	RPL8	FGF13	H2AFX	TMEM190	TUBB	EEF1B2	RPS9
74	RTRAF	PGM2L1	COL2A1	AL359091.1	KIFC1	DSC2	KPNA2	RPL23	LDHB
75	GAS7	GPC2	UQCRH	DLK1	SGO1	HSBP1	DTYMK	RPL18	ACTG1
76	NRP2	CCNI	IGFBP7	POU3F2	KIF22	ARMC3	HMMR	PFN1	RPL13A
77	PDLIM4	PPP1R17	RPL32	RTN3	CKAP2L	ENKUR	KIF15	GSTP1	RPS27L
78	HOXB9	PBX1	RPL37A	NKX2-1	NCAPG	MORN2	CCDC34	GAPDH	RPL28
79	FAM198B	APLP1	PDLIM4	EDNRB	RAD21	RERG	CDC20	RPL13	ATP5MF
80	PLAT	AKAP6	SHISA2	NIPSNAP1	HIST1H4C	SPAG6	SMC2	UBA52	UBA52
81	BZW2	GLRX	FOXC2	NPTX2	CENPK	XBP1	ZWINT	SLC25A6	ATP5F1E
82	PLAC9	GABARAPL2	CELF2	MUC12	CCDC34	EPHX1	CMTM7	POLR2L	RPL15
83	CMTM5	CXADR	TPM1	KLHL4	KIF15	PLTP	NEK2	RPS17	RPL18
84	SPARC	CHGB	GLT8D2	PHYHIPL	CDCA2	TSPAN2	CENPN	SLC25A5	RPS3
85	LOXL2	SEMA6D	FOXC1	KCNQ2	AURKA	CFC1	KIF18A	RPL9	RPL29
86	SERPINB9	TTC9B	PDGFRB	GABPB1-AS1	ARHGAP11A	BEX1	PLK1	YBX1	ANAPC11
87	ANXA5	RTN4	RPL21	MAPK10	BUB1B	ANXA2	NCAPG	TPI1	RPS27A
88	MCAM	ISL1	RPL34	MDK	LMNB1	SELENOP	KIF4A	TUBA1B	RPS23
89	NPC2	DLL3	RPS8	TSHZ2	CENPN	SOWAHC	UBE2S	EIF5A	ATP5ME
90	TGFBR3	KLC1	RPL11	SSUH2	NMU	C1orf194	RTKN2	RPL28	RAN
91	TNIK	C3orf14	OLFML3	UNG	LBR	RNASET2	NTN1	BTF3	RPS8
92	EEF1A1	NREP	FOXD1	FZD7	PCLAF	GRSF1	KIF22	FAU	FAU
93	SSR4	ATCAY	RPS3A	GNG2	OIP5	SPATS2L	AURKA	UBE2C	DYNLL1
94	S100A6	MAP1LC3A	RPL3	SPOCK1	KNSTRN	FAM229B	BUB1	H2AFZ	RPS13
95	TMEM132B	ST18	TGFBI	NTRK2	RTKN2	CNMD	TMEM106C	PPIA	HNRNPA1
96	RHOC	TCEAL7	RPL29	MYCL	CKAP5	RAB20	TACC3	SERF2	CKS2
97	L1CAM	GABRB3	BGN	AK4	DAAM1	NPC2	H1FX	TUBB4B	TUBB2B
98	MMP2	RGS10	COLEC12	THY1	FANCI	ARX	HIST1H1C	NME4	HMGN2
99	PCBP4	ONECUT3	CD164	TUT4	MZT1	GPBAR1	KIF14	HMGN1	RPS29

## Sheet: Signal processing NSC
NSC1a
Name	Parent Folder	# of Entities	Expanded # of Entities	Overlap	Percent Overlap	Overlapping Entities	p-value	q-value	FDR(BH)	Binomial.SGoF	Jaccard similarity	Hit type
FrizzledR -> JUN/PAX2 Signaling	Frizzled/WNT Receptor Family; Frizzled/WNT Receptor Family (Receptor Signaling)	15	39	3	7	DAAM1;FZD7;MAPK10	0.000123816	0.00232324	0.00656225	0.0157192	0.0222222	Signal Processing
Frizzled Receptors -> ARRB1/ARRB2 non-Canonical Signaling	beta-Arrestin-Mediated Frizzled/WNT Signaling; beta-Arrestin-Mediated Frizzled/WNT Signaling (beta-Arrestin-Mediated Receptors Signaling)	21	56	2	3	DAAM1;FZD7	0.00911613	0.0474691	0.165413	0.0249529	0.0130719	Signal Processing
NOTCH Receptors Signaling	Signal Transduction Pathways; Signal Transduction Pathways (Signal Processing); generic; generic	33	62	2	3	DLL1;CCND1	0.0110946	0.0498475	0.165413	0.0260715	0.0125786	Signal Processing
ALK -> STAT Signaling	Receptor Kinases/Tyrosine Kinases; Receptor Kinases/Tyrosine Kinases (Receptor Signaling)	6	6	1	16	MDK	0.0157192	0.0534799	0.165413	0.0260715	0.00961539	Signal Processing
NTRK -> AP-1/CREB/ELK/SRF/MYC/SMAD3/TP53 Signaling	Receptor Kinases/Tyrosine Kinases; Receptor Kinases/Tyrosine Kinases (Receptor Signaling)	59	92	2	2	NTRK2;MAPK10	0.0234899	0.0567627	0.165413	0.0286439	0.010582	Signal Processing
WNT Planar Cell Polarity (PCP) non-Canonical Signaling	Signal Transduction Pathways; Signal Transduction Pathways (Signal Processing); generic; generic	26	249	3	1	FZD7;MAPK10;DAAM1	0.0249529	0.0571789	0.165413	0.0312099	0.00869565	Signal Processing
NOTCH -> SMAD3 Signaling	Notch Receptors; Notch Receptors (Receptor Signaling)	7	10	1	10	DLL1	0.0260715	0.0574693	0.165413	0.0565287	0.00925926	Signal Processing
NOTCH -> LEF1 Signaling	Notch Receptors; Notch Receptors (Receptor Signaling)	7	10	1	10	DLL1	0.0260715	0.0574693	0.165413	0.0565287	0.00925926	Signal Processing
NOTCH -> MEF/MYOD Signaling	Notch Receptors; Notch Receptors (Receptor Signaling)	8	11	1	9	DLL1	0.0286439	0.0580598	0.165413	0.0640044	0.00917431	Signal Processing
NOTCH -> EP300/ASCL Signaling	Notch Receptors; Notch Receptors (Receptor Signaling)	9	12	1	8	DLL1	0.0312099	0.0585613	0.165413	0.0640044	0.00909091	Signal Processing
TGFBR -> AP-1 Signaling	Receptors Kinases/Serine/Threonine Kinases; Receptors Kinases/Serine/Threonine Kinases (Receptor Signaling)	16	16	1	6	MAPK10	0.0414118	0.0654815	0.199529	0.0981733	0.00877193	Signal Processing
EctodysplasinR -> AP-1 Signaling	TNF Receptor Superfamily/Cytokines Receptors; TNF Receptor Superfamily/Cytokines Receptors (Receptor Signaling)	19	19	1	5	MAPK10	0.048998	0.069364	0.21002	0.105344	0.00854701	Signal Processing
NOTCH -> NF-kB Signaling	Notch Receptors; Notch Receptors (Receptor Signaling)	13	20	1	5	DLL1	0.0515144	0.0704782	0.21002	0.114823	0.00847458	Signal Processing
NTRK -> FOXO/MYCN Signaling	Receptor Kinases/Tyrosine Kinases; Receptor Kinases/Tyrosine Kinases (Receptor Signaling)	19	22	1	4	NTRK2	0.0565287	0.0724895	0.212014	0.117178	0.00833333	Signal Processing
NOTCH -> RBPJ/HES/HEY Signaling	Notch Receptors; Notch Receptors (Receptor Signaling)	18	25	1	3	DLL1	0.0640044	0.0750598	0.212014	0.138115	0.00813008	Signal Processing
NOTCH -> TCF3 Signaling	Notch Receptors; Notch Receptors (Receptor Signaling)	22	25	1	3	DLL1	0.0640044	0.0750598	0.212014	0.138115	0.00813008	Signal Processing
FrizzledR -> CTNNB Signaling	Frizzled/WNT Receptor Family; Frizzled/WNT Receptor Family (Receptor Signaling)	9	33	1	3	FZD7	0.083673	0.0841652	0.260863	0.193895	0.00763359	Signal Processing
NGFR -> AP-1/CEBPB/CREB/ELK/SRF/TP53 Signaling	TNF Receptor Superfamily/Cytokines Receptors; TNF Receptor Superfamily/Cytokines Receptors (Receptor Signaling)	35	38	1	2	MAPK10	0.0957714	0.0885826	0.270018	0.196055	0.00735294	Signal Processing
TNFR -> AP-1/ATF/TP53 Signaling	TNF Receptor Superfamily/Cytokines Receptors; TNF Receptor Superfamily/Cytokines Receptors (Receptor Signaling)	39	39	1	2	MAPK10	0.0981733	0.0893763	0.270018	0.200359	0.00729927	Signal Processing
Frizzled Receptors -> ARRB1/ARRB2 Canonical Signaling	beta-Arrestin-Mediated Frizzled/WNT Signaling; beta-Arrestin-Mediated Frizzled/WNT Signaling (beta-Arrestin-Mediated Receptors Signaling)	18	42	1	2	FZD7	0.105344	0.091604	0.270018	0.223656	0.00714286	Signal Processing
ARRB1/ARRB2 non-CanonicalSignaling and HedgehogFamily	beta-Arrestin-Mediated SMO/Hedgehog Signaling; beta-Arrestin-Mediated SMO/Hedgehog Signaling (beta-Arrestin-Mediated Receptors Signaling)	19	43	1	2	PTCH1	0.107722	0.0922995	0.270018	0.266401	0.0070922	Signal Processing
TLR -> AP-1 Signaling	Toll-like Receptors/CD Molecules; Toll-like Receptors/CD Molecules (Receptor Signaling)	30	46	1	2	MAPK10	0.114823	0.0942595	0.270018	1	0.00694444	Signal Processing
TNFRSF1A -> AP-1/ATF/TP53 Signaling	TNF Receptor Superfamily/Cytokines Receptors; TNF Receptor Superfamily/Cytokines Receptors (Receptor Signaling)	29	47	1	2	MAPK10	0.117178	0.0948738	0.270018	1	0.00689655	Signal Processing
ARRB2 and Frizzled Receptors Endocytosis	beta-Arrestin-Mediated Frizzled/WNT Signaling; beta-Arrestin-Mediated Frizzled/WNT Signaling (beta-Arrestin-Mediated Receptors Signaling); secretory vesicle	13	55	1	1	FZD7	0.135812	0.0991985	0.281543	1	0.00653595	Signal Processing
AHR Signaling in Tr1 Cells Function	Aryl Hydrocarbon Receptor Signaling; Aryl Hydrocarbon Receptor Signaling (Receptor Signaling); T-cell Activation and Differentiation; lymphatic system	39	56	1	1	GADD45G	0.138115	0.099675	0.281543	1	0.00649351	Signal Processing
JNK/MAPK Signaling	Signal Transduction Pathways; Signal Transduction Pathways (Signal Processing); generic; generic	38	56	1	1	MAPK10	0.138115	0.099675	0.281543	1	0.00649351	Signal Processing
AngiopoietinR -> AP-1 Signaling	Receptor Kinases/Tyrosine Kinases; Receptor Kinases/Tyrosine Kinases (Receptor Signaling)	38	68	1	1	MAPK10	0.165319	0.108377	0.324516	1	0.0060241	Signal Processing
PDGFR -> AP-1/MYC Signaling	PDGFR Family; PDGFR Family (Receptor Kinases/Tyrosine Kinases)	44	74	1	1	MAPK10	0.178622	0.112076	0.331845	1	0.00581395	Signal Processing
HGFR -> AP-1/CREB/MYC Signaling	HGFR Family; HGFR Family (Receptor Kinases/Tyrosine Kinases)	46	79	1	1	MAPK10	0.189558	0.114888	0.331845	1	0.00564972	Signal Processing
EGFR/ERBB2 -> TP53 Signaling	EGFR (ERBB) Family; EGFR (ERBB) Family (Receptor Kinases/Tyrosine Kinases)	48	81	1	1	MAPK10	0.193895	0.115951	0.331845	1	0.00558659	Signal Processing
EGFR -> AP-1/ATF2 Signaling	EGFR (ERBB) Family; EGFR (ERBB) Family (Receptor Kinases/Tyrosine Kinases)	49	82	1	1	MAPK10	0.196055	0.11647	0.331845	1	0.00555556	Signal Processing
VEGFR -> AP-1/CREB/MYC Signaling	VEGFR Family; VEGFR Family (Receptor Kinases/Tyrosine Kinases)	51	84	1	1	MAPK10	0.200359	0.117484	0.331845	1	0.00549451	Signal Processing
EGFR -> AP-1/CREB/ELK/SRF/MYC Signaling	EGFR (ERBB) Family; EGFR (ERBB) Family (Receptor Kinases/Tyrosine Kinases)	57	93	1	1	MAPK10	0.219468	0.122413	0.34864	1	0.0052356	Signal Processing
FGFR -> AP-1/CREB/CREBBP/ELK/SRF/MYC Signaling	FGFR Family; FGFR Family (Receptor Kinases/Tyrosine Kinases)	62	95	1	1	MAPK10	0.223656	0.12343	0.34864	1	0.00518135	Signal Processing
FibronectinR -> AP-1/ELK/SRF/SREBF Signaling	Integrin Receptors; Integrin Receptors (Receptor Signaling)	55	101	1	0	MAPK10	0.236098	0.126573	0.35752	1	0.00502513	Signal Processing
CXCR4 -> ARRB1 Signaling	beta-Arrestin-Mediated Receptors Signaling; beta-Arrestin-Mediated Receptors Signaling (Receptor Signaling)	10	110	1	0	CXCR4	0.254416	0.131839	0.374556	1	0.00480769	Signal Processing
EDNRA/B -> Vascular Motility	GCPR Family; GCPR Family (Nociception Receptors Signaling); Peptide GPCRs; cardiovascular system; cytoskeleton	60	116	1	0	EDNRB	0.266401	0.135099	0.381602	1	0.0046729	Signal Processing
Androgen Receptor Genomic Signaling	Signal Transduction Pathways; Signal Transduction Pathways (Signal Processing); generic; generic; nucleus	27	140	1	0	CCND1	0.312587	0.14973	0.435977	1	0.00420168	Signal Processing
DRD2 Expression Targets	Amine GPCRs; Dopamine Receptors/Amine GCPRs; Dopamine Receptors/Amine GCPRs (GCPR Family); generic; generic	53	145	1	0	MAPK10	0.321865	0.152475	0.437406	1	0.00411523	Signal Processing
CNR1/2 -> IL1B/2/4/6/10 Production	Cannabinoid Receptors/Lipid Like GCPRs; Cannabinoid Receptors/Lipid Like GCPRs (GCPR Family); Lipid Like GPCRs; generic; generic	55	152	1	0	MAPK10	0.334659	0.156163	0.443424	1	0.004	Signal Processing
WNT/Calcium non-Canonical Signaling	Signal Transduction Pathways; Signal Transduction Pathways (Signal Processing); generic; generic	20	158	1	0	FZD7	0.345449	0.159189	0.446555	1	0.00390625	Signal Processing
Hippo/YAP1 Signaling	Signal Transduction Pathways; Signal Transduction Pathways (Signal Processing); generic; generic	39	204	1	0	ID2	0.422954	0.188184	0.533728	1	0.00331126	Signal Processing
mTOR Signaling Activation by Fatty Acids and Glucose	Fundamental Signalings Changed in Aging; Signal Transduction Pathways; Signal Transduction Pathways (Signal Processing); generic; generic	109	272	1	0	HSP90AB1	0.522124	0.22249	0.643548	1	0.0027027	Signal Processing
Hedgehog Family Signaling	Signal Transduction Pathways; Signal Transduction Pathways (Signal Processing); generic; generic	36	304	1	0	PTCH1	0.56312	0.235839	0.678304	1	0.00248756	Signal Processing
Aryl Hydrocarbon Receptor Genomic and non-Genomic Signaling	Aryl Hydrocarbon Receptor Signaling; Aryl Hydrocarbon Receptor Signaling (Receptor Signaling)	80	344	1	0	HSP90AB1	0.609799	0.250492	0.705139	1	0.00226244	Signal Processing
Lysophosphatidic Acid/LPARs Signaling	Signal Transduction Pathways; Signal Transduction Pathways (Signal Processing); generic; generic	57	346	1	0	CCND1	0.612007	0.251171	0.705139	1	0.00225225	Signal Processing
TNF-alpha/TNFRSF1A Signaling	Signal Transduction Pathways; Signal Transduction Pathways (Signal Processing); generic; generic	40	397	1	0	MAPK10	0.664569	0.266984	0.749408	1	0.0020202	Signal Processing
FOXO1 Signaling	Signal Transduction Pathways; Signal Transduction Pathways (Signal Processing); generic; generic	55	478	1	0	CCND1	0.734714	0.287074	0.800959	1	0.00173611	Signal Processing
Hedgehog Family -> ARRB1/ARRB2 Canonical Signaling	beta-Arrestin-Mediated SMO/Hedgehog Signaling; beta-Arrestin-Mediated SMO/Hedgehog Signaling (beta-Arrestin-Mediated Receptors Signaling)	29	494	1	0	PTCH1	0.746855	0.29044	0.800959	1	0.00168919	Signal Processing
WNT Canonical Signaling	Signal Transduction Pathways; Signal Transduction Pathways (Signal Processing); generic; generic	36	506	1	0	FZD7	0.755622	0.292851	0.800959	1	0.00165563	Signal Processing
VEGF Signaling	Signal Transduction Pathways; Signal Transduction Pathways (Signal Processing); generic; generic	82	684	1	0	MAPK10	0.856784	0.31953	0.86365	1	0.00127877	Signal Processing
AGTR1 -> ARRB1/ARRB2 Signaling	beta-Arrestin-Mediated Receptors Signaling; beta-Arrestin-Mediated Receptors Signaling (Receptor Signaling)	42	694	1	0	MAPK10	0.861112	0.320626	0.86365	1	0.00126263	Signal Processing
EGFR Signaling	Signal Transduction Pathways; Signal Transduction Pathways (Signal Processing); generic; generic	66	700	1	0	MAPK10	0.86365	0.321268	0.86365	1	0.00125313	Signal Processing
NSC2a
Name	Parent Folder	# of Entities	Expanded # of Entities	Overlap	Percent Overlap	Overlapping Entities	p-value	q-value	FDR(BH)	Binomial.SGoF	Jaccard similarity	Hit type
ADRA2C/ADRB2 -> Synaptic Endocytosis	Adrenergic Receptors/Amine GCPRs; Adrenergic Receptors/Amine GCPRs (GCPR Family); Amine GPCRs; nerve tissue; nervous system; secretory vesicle	38	89	3	3	ANXA2;CALM1;RERG	0.0011109	0.0217063	0.078785	0.00969984	0.015873	Signal Processing
CHRM1/2/3 -> Vascular Motility	Amine GPCRs; Cholinergic/Nicotinic Acetylcholine Receptors; Muscarinic Receptors/Amine GCPRs; Muscarinic Receptors/Amine GCPRs (GCPR Family); cardiovascular system; cytoskeleton	41	94	3	3	GNAI1;CALM1;RERG	0.00130223	0.0217063	0.078785	0.0109908	0.0154639	Signal Processing
Ras-GRF Regulation Signaling	Signal Transduction Pathways; Signal Transduction Pathways (Signal Processing); generic; generic	60	127	3	2	GNAI1;CALM1;RERG	0.0030945	0.0333594	0.124812	0.0122863	0.0132159	Signal Processing
GALR1/2/3 -> Neurotransmitter Metabolism	Galanin Receptors/Peptide GCPRs; Galanin Receptors/Peptide GCPRs (GCPR Family); Peptide GPCRs; nerve tissue; nervous system	24	61	2	3	DDC;GNAI1	0.00917093	0.0449859	0.17856	0.0147076	0.0123457	Signal Processing
IL5R -> SOX4 Signaling	Interleukin Receptors/Cytokines Receptors; Interleukin Receptors/Cytokines Receptors (Receptor Signaling)	4	4	1	25	SDCBP	0.00969984	0.0454255	0.17856	0.0158041	0.00943396	Signal Processing
ADRA1 -> Vasoconstriction	Adrenergic Receptors/Amine GCPRs; Adrenergic Receptors/Amine GCPRs (GCPR Family); Amine GPCRs; cardiovascular system; cytoskeleton	29	67	2	2	CALM1;RERG	0.0109908	0.046348	0.17856	0.0209499	0.0119048	Signal Processing
CNR1/2 -> Vascular Motility	Cannabinoid Receptors/Lipid Like GCPRs; Cannabinoid Receptors/Lipid Like GCPRs (GCPR Family); Lipid Like GPCRs; cardiovascular system	29	67	2	2	GNAI1;CALM1	0.0109908	0.046348	0.17856	0.0209499	0.0119048	Signal Processing
HTR1 -> Vascular Motility	Amine GPCRs; Serotonin Receptors/Amine GCPRs; Serotonin Receptors/Amine GCPRs (GCPR Family); cardiovascular system; cytoskeleton	33	71	2	2	GNAI1;CALM1	0.0122863	0.0471059	0.17856	0.0267078	0.0116279	Signal Processing
GABA(B)R -> Postsynaptic Inhibition	GABA Receptors; GABA Receptors (Ligand Gated Ion Channels); Ligand Gated Ion Channels; nerve tissue; nervous system	44	78	2	2	GNAI1;CALM1	0.0147076	0.0482069	0.17856	0.0310334	0.0111732	Signal Processing
ADRA2C/ADRB2 -> Vasoconstriction	Adrenergic Receptors/Amine GCPRs; Adrenergic Receptors/Amine GCPRs (GCPR Family); Amine GPCRs; cardiovascular system; cytoskeleton	37	81	2	2	CALM1;RERG	0.0158041	0.0486069	0.17856	0.035623	0.010989	Signal Processing
PTGER2/3 -> Vascular Motility	Lipid Like GPCRs; Prostaglandin Receptors/Lipid Like GCPRs; Prostaglandin Receptors/Lipid Like GCPRs (GCPR Family); cardiovascular system; cytoskeleton	34	83	2	2	GNAI1;CALM1	0.0165544	0.0488533	0.17856	0.0388239	0.0108696	Signal Processing
HTR1 -> Membrane Transport	Amine GPCRs; Serotonin Receptors/Amine GCPRs; Serotonin Receptors/Amine GCPRs (GCPR Family); generic; generic; plasma membrane	37	86	2	2	GNAI1;RERG	0.0177084	0.0491956	0.17856	0.039368	0.0106952	Signal Processing
CHRM1/2/3/5 -> Ion Channels	Amine GPCRs; Cholinergic/Nicotinic Acetylcholine Receptors; Muscarinic Receptors/Amine GCPRs; Muscarinic Receptors/Amine GCPRs (GCPR Family); nerve tissue; nervous system	41	94	2	2	GNAI1;CALM1	0.0209499	0.0516948	0.194995	0.0406318	0.0102564	Signal Processing
PTGER1/4 -> Vascular Motility	Lipid Like GPCRs; Prostaglandin Receptors/Lipid Like GCPRs; Prostaglandin Receptors/Lipid Like GCPRs (GCPR Family); cardiovascular system; cytoskeleton	36	100	2	1	CALM1;RERG	0.0235336	0.0533194	0.203397	0.0468461	0.00995025	Signal Processing
HRH2/4 -> IL6/10 Production	Amine GPCRs; Histamine Receptors/Amine GCPRs; Histamine Receptors/Amine GCPRs (GCPR Family); generic; generic	33	107	2	1	GNAI1;RERG	0.0267078	0.0549847	0.215443	0.0499696	0.00961538	Signal Processing
BDKRB1/2 -> Prostaglandin Generation	Bradykinin Receptors/Peptide GCPRs; Bradykinin Receptors/Peptide GCPRs (GCPR Family); Peptide GPCRs; generic; generic	41	114	2	1	GNAI1;RERG	0.0300489	0.0564377	0.220885	0.0508637	0.00930233	Signal Processing
EDNRA/B -> Vascular Motility	GCPR Family; GCPR Family (Nociception Receptors Signaling); Peptide GPCRs; cardiovascular system; cytoskeleton	60	116	2	1	CALM1;RERG	0.0310334	0.0568185	0.220885	0.059224	0.00921659	Signal Processing
ADRA1 -> Prostaglandin Generation	Adrenergic Receptors/Amine GCPRs; Adrenergic Receptors/Amine GCPRs (GCPR Family); Amine GPCRs; nerve tissue; nervous system	41	125	2	1	CALM1;RERG	0.035623	0.058367	0.223475	0.0728421	0.00884956	Signal Processing
ADRA2A -> Neurotransmitter Release	Adrenergic Receptors/Amine GCPRs; Adrenergic Receptors/Amine GCPRs (GCPR Family); Amine GPCRs; nerve tissue; nervous system; secretory vesicle	9	16	1	6	GNAI1	0.0382842	0.0591244	0.223475	0.0728421	0.00847458	Signal Processing
HTR1 -> IL6 Production	Amine GPCRs; Serotonin Receptors/Amine GCPRs; Serotonin Receptors/Amine GCPRs (GCPR Family); generic; generic	43	131	2	1	GNAI1;RERG	0.0388239	0.0592674	0.223475	0.0729508	0.00862069	Signal Processing
GALR1/2/3 -> POMC/NPY Production	Galanin Receptors/Peptide GCPRs; Galanin Receptors/Peptide GCPRs (GCPR Family); Peptide GPCRs; nerve tissue; nervous system	33	132	2	1	GNAI1;RERG	0.039368	0.0594084	0.223475	0.0819997	0.00858369	Signal Processing
InsulinR -> CTNNB/FOXA/FOXO Signaling	Insulin Receptors Family; Insulin Receptors Family (Receptor Kinases/Tyrosine Kinases)	14	17	1	5	FOXA2	0.0406318	0.0597237	0.223475	0.0842492	0.00840336	Signal Processing
DRD2 Expression Targets	Amine GPCRs; Dopamine Receptors/Amine GCPRs; Dopamine Receptors/Amine GCPRs (GCPR Family); generic; generic	53	145	2	1	GNAI1;RERG	0.0467106	0.0610369	0.236182	0.0864937	0.00813008	Signal Processing
Lysophosphatidic Acid/LPARs Signaling	Signal Transduction Pathways; Signal Transduction Pathways (Signal Processing); generic; generic	57	346	3	0	ENPP2;RERG;GNAI1	0.0468461	0.0610628	0.236182	0.0887332	0.00672646	Signal Processing
AGER -> NF-kB Signaling	Ig-like Cell Adhesion Molecule Family/CD Molecules; Ig-like Cell Adhesion Molecule Family/CD Molecules (Receptor Signaling)	14	21	1	4	TTR	0.0499696	0.0616276	0.236712	0.0921804	0.00813008	Signal Processing
CNR1/2 -> IL1B/2/4/6/10 Production	Cannabinoid Receptors/Lipid Like GCPRs; Cannabinoid Receptors/Lipid Like GCPRs (GCPR Family); Lipid Like GPCRs; generic; generic	55	152	2	1	GNAI1;RERG	0.0508637	0.0617782	0.236712	0.0998551	0.00790514	Signal Processing
ADRA2A -> Hyperpolarization	Adrenergic Receptors/Amine GCPRs; Adrenergic Receptors/Amine GCPRs (GCPR Family); Amine GPCRs; generic; generic	10	23	1	4	GNAI1	0.0546072	0.0623622	0.244721	0.102064	0.008	Signal Processing
AGER -> CREB/SP1 Signaling	Ig-like Cell Adhesion Molecule Family/CD Molecules; Ig-like Cell Adhesion Molecule Family/CD Molecules (Receptor Signaling)	19	25	1	3	TTR	0.059224	0.062993	0.248115	0.102064	0.00787402	Signal Processing
DRD1/3 -> Potassium Uptake	Amine GPCRs; Dopamine Receptors/Amine GCPRs; Dopamine Receptors/Amine GCPRs (GCPR Family); generic; generic; plasma membrane	16	28	1	3	GNAI1	0.0661105	0.0637879	0.248115	0.108663	0.00769231	Signal Processing
AMPK Signaling	Signal Transduction Pathways; Signal Transduction Pathways (Signal Processing); generic; generic; secretory vesicle	61	181	2	1	CALM1;RERG	0.069434	0.064121	0.248115	0.108663	0.0070922	Signal Processing
PECAM -> SP1 Signaling	Ig-like Domain Containing/CD Molecules; Ig-like Domain Containing/CD Molecules (Receptor Signaling)	12	30	1	3	RERG	0.0706758	0.0642382	0.248115	0.108663	0.00757576	Signal Processing
CRH -> Synthesis of Corticosteroids	GCPR Family; GCPR Family (Nociception Receptors Signaling); GPCR Class B Secretin-like; nerve tissue; nervous system	26	186	2	1	GNAI1;CALM1	0.0728421	0.0644341	0.248115	0.115217	0.00696864	Signal Processing
Aryl Hydrocarbon Receptor/Tryptophan Metabolites Signaling	Aryl Hydrocarbon Receptor Signaling; Aryl Hydrocarbon Receptor Signaling (Receptor Signaling)	28	31	1	3	DDC	0.0729508	0.0644436	0.248115	0.117392	0.0075188	Signal Processing
GRM2-4/6-8 (Presynaptic) -> Glutamate Release Attenuation	Glutamate Receptors; Glutamate Receptors; Glutamate Receptors (Ligand Gated Ion Channels); nerve tissue; nervous system	19	33	1	3	GNAI1	0.0774854	0.0648205	0.248115	0.119562	0.00740741	Signal Processing
PTGFR -> Vasoconstriction	Lipid Like GPCRs; Prostaglandin Receptors/Lipid Like GCPRs; Prostaglandin Receptors/Lipid Like GCPRs (GCPR Family); cardiovascular system; cytoskeleton	15	35	1	2	CALM1	0.0819997	0.065158	0.248115	0.119562	0.00729927	Signal Processing
IL6R -> CEBP/ELK/SRF Signaling	Interleukin Receptors/Cytokines Receptors; Interleukin Receptors/Cytokines Receptors (Receptor Signaling)	18	36	1	2	RERG	0.0842492	0.0653139	0.248115	0.132479	0.00724638	Signal Processing
MTNR1 Signaling	Melatonin GPCRs; Melatonin GPCRs (GPCR Class A Rhodopsin-Like)	21	36	1	2	GNAI1	0.0842492	0.0653139	0.248115	0.132479	0.00724638	Signal Processing
DRD3 -> Dopamine Uptake	Amine GPCRs; Dopamine Receptors/Amine GCPRs; Dopamine Receptors/Amine GCPRs (GCPR Family); nerve tissue; nervous system	10	37	1	2	GNAI1	0.0864937	0.065462	0.248115	0.132479	0.00719424	Signal Processing
NCAM1 -> CREB/ELK/SRF/MYC Signaling	Fybronectin Type III Domain Containing/Cytokines Receptors; Ig-like Cell Adhesion Molecule Family/CD Molecules; Ig-like Cell Adhesion Molecule Family/CD Molecules (Receptor Signaling)	17	38	1	2	RERG	0.0887332	0.0656029	0.248115	0.132479	0.00714286	Signal Processing
HTR5 -> TNF Production	Amine GPCRs; Serotonin Receptors/Amine GCPRs; Serotonin Receptors/Amine GCPRs (GCPR Family); generic; generic	36	213	2	0	RERG;GNAI1	0.0921804	0.0658076	0.248115	0.132479	0.00636943	Signal Processing
IGF1R -> ELK/SRF/HIF1A/MYC/SREBF Signaling	Insulin Receptors Family; Insulin Receptors Family (Receptor Kinases/Tyrosine Kinases)	23	42	1	2	RERG	0.0976407	0.0661044	0.248115	0.134614	0.00694444	Signal Processing
ARRB1/ARRB2 non-CanonicalSignaling and HedgehogFamily	beta-Arrestin-Mediated SMO/Hedgehog Signaling; beta-Arrestin-Mediated SMO/Hedgehog Signaling (beta-Arrestin-Mediated Receptors Signaling)	19	43	1	2	SHH	0.0998551	0.0662162	0.248115	0.134614	0.00689655	Signal Processing
B-Cell Differentiation Inhibition by Dioxin	Aryl Hydrocarbon Receptor Signaling; Toxicity Pathways; Toxicity Pathways (Pathological Process); lymphatic system	22	44	1	2	XBP1	0.102064	0.0663233	0.248115	0.149431	0.00684932	Signal Processing
PTPRC -> BCL6 Signaling	Protein Tyrosine Phosphatase Receptors; Protein Tyrosine Phosphatase Receptors (Receptor Signaling)	21	44	1	2	RERG	0.102064	0.0663233	0.248115	0.149431	0.00684932	Signal Processing
HCAR1/HCAR2 -> MAPK Signaling	Hydroxy-Carboxilic Acid GPCRs; Hydroxy-Carboxilic Acid GPCRs (GPCR Class A Rhodopsin-Like)	16	44	1	2	GNAI1	0.102064	0.0663233	0.248115	0.149431	0.00684932	Signal Processing
TNFRSF1A -> AP-1/ATF/TP53 Signaling	TNF Receptor Superfamily/Cytokines Receptors; TNF Receptor Superfamily/Cytokines Receptors (Receptor Signaling)	29	47	1	2	RERG	0.108663	0.066619	0.248115	0.15571	0.00671141	Signal Processing
BDKRB1/2 -> Vasodilation	Bradykinin Receptors/Peptide GCPRs; Bradykinin Receptors/Peptide GCPRs (GCPR Family); Peptide GPCRs; cardiovascular system; cytoskeleton	26	47	1	2	GNAI1	0.108663	0.066619	0.248115	0.15571	0.00671141	Signal Processing
SELE -> ELK-SRF Signaling	C-Type Lectin/Selectin Receptors/CD Molecules; C-Type Lectin/Selectin Receptors/CD Molecules (Receptor Signaling)	22	49	1	2	RERG	0.113037	0.0667972	0.248115	0.157793	0.00662252	Signal Processing
IL2R -> ELK/SRF/MYC Signaling	Interleukin Receptors/Cytokines Receptors; Interleukin Receptors/Cytokines Receptors (Receptor Signaling)	24	49	1	2	RERG	0.113037	0.0667972	0.248115	0.157793	0.00662252	Signal Processing
InsulinR -> ELK/SRF/SREBF Signaling	Insulin Receptors Family; Insulin Receptors Family (Receptor Kinases/Tyrosine Kinases)	25	50	1	1	RERG	0.115217	0.0668813	0.248115	0.157793	0.00657895	Signal Processing
BDKRB1/2 -> Ion Channels	Bradykinin Receptors/Peptide GCPRs; Bradykinin Receptors/Peptide GCPRs (GCPR Family); Peptide GPCRs; nerve tissue; nervous system	26	51	1	1	GNAI1	0.117392	0.0669623	0.248115	0.161946	0.00653595	Signal Processing
TNFRSF1A -> CREB/ELK-SRF Signaling	TNF Receptor Superfamily/Cytokines Receptors; TNF Receptor Superfamily/Cytokines Receptors (Receptor Signaling)	31	52	1	1	RERG	0.119562	0.0670403	0.248115	0.164015	0.00649351	Signal Processing
HRH1/2 -> Vascular Motility	Amine GPCRs; Histamine Receptors/Amine GCPRs; Histamine Receptors/Amine GCPRs (GCPR Family); cardiovascular system; cytoskeleton	28	52	1	1	CALM1	0.119562	0.0670403	0.248115	0.164015	0.00649351	Signal Processing
VEGFR -> NFATC Signaling	VEGFR Family; VEGFR Family (Receptor Kinases/Tyrosine Kinases)	26	52	1	1	RERG	0.119562	0.0670403	0.248115	0.164015	0.00649351	Signal Processing
IL4R -> ELK/SRF/HMGY Signaling	Interleukin Receptors/Cytokines Receptors; Interleukin Receptors/Cytokines Receptors (Receptor Signaling)	27	55	1	1	RERG	0.126042	0.0672584	0.248115	0.16608	0.00636943	Signal Processing
OPRL1 -> Ion Channels	Opioid Receptors/Peptide GCPRs; Opioid Receptors/Peptide GCPRs (GCPR Family); Peptide GPCRs; nerve tissue; nervous system	21	56	1	1	GNAI1	0.128192	0.0673262	0.248115	0.166426	0.00632911	Signal Processing
CGRP -> Calcium Influx	GCPR Family; GCPR Family (Nociception Receptors Signaling); GPCR Class B Secretin-like; nerve tissue; nervous system	23	58	1	1	CALM1	0.132479	0.0674551	0.248115	0.176333	0.00625	Signal Processing
T-Cell Receptor -> CREBBP Signaling	T-cell Receptors/CD Molecules; T-cell Receptors/CD Molecules (Receptor Signaling)	30	58	1	1	CALM1	0.132479	0.0674551	0.248115	0.176333	0.00625	Signal Processing
KIT -> MITF Signaling	PDGFR Family; PDGFR Family (Receptor Kinases/Tyrosine Kinases)	28	58	1	1	RERG	0.132479	0.0674551	0.248115	0.176333	0.00625	Signal Processing
EGFR -> SMAD1 Signaling	EGFR (ERBB) Family; EGFR (ERBB) Family (Receptor Kinases/Tyrosine Kinases)	28	58	1	1	RERG	0.132479	0.0674551	0.248115	0.176333	0.00625	Signal Processing
CD19 -> JUN/ELK Signaling	Ig-like Cell Adhesion Molecule Family/CD Molecules; Ig-like Cell Adhesion Molecule Family/CD Molecules (Receptor Signaling)	29	59	1	1	RERG	0.134614	0.0675165	0.248115	0.192497	0.00621118	Signal Processing
FGFR -> RUNX2 Signaling	FGFR Family; FGFR Family (Receptor Kinases/Tyrosine Kinases)	32	59	1	1	RERG	0.134614	0.0675165	0.248115	0.192497	0.00621118	Signal Processing
ICAM1 -> AP-1/CREB/ELK/SRF Signaling	Ig-like Cell Adhesion Molecule Family/CD Molecules; Ig-like Domain Containing/CD Molecules; Ig-like Domain Containing/CD Molecules (Receptor Signaling)	29	59	1	1	RERG	0.134614	0.0675165	0.248115	0.192497	0.00621118	Signal Processing
UrokinaseR -> ELK/SRF Signaling	LYPD (Urokinase) Receptors; LYPD (Urokinase) Receptors (Receptor Signaling)	30	61	1	1	RERG	0.138872	0.0676334	0.248115	0.202452	0.00613497	Signal Processing
HRH1/3 -> Synaptic Transmission	Amine GPCRs; Histamine Receptors/Amine GCPRs; Histamine Receptors/Amine GCPRs (GCPR Family); nerve tissue; nervous system	18	63	1	1	GNAI1	0.14311	0.0677433	0.248115	0.204429	0.00606061	Signal Processing
FcIgER -> ELK-SRF Signaling	Ig-like Domain Containing/CD Molecules; Ig-like Domain Containing/CD Molecules (Receptor Signaling)	34	64	1	1	RERG	0.145222	0.0677958	0.248115	0.208371	0.0060241	Signal Processing
GDNF -> HSF1 Signaling	Receptor Kinases/Tyrosine Kinases; Receptor Kinases/Tyrosine Kinases (Receptor Signaling)	36	66	1	1	RERG	0.149431	0.0678962	0.248115	0.220087	0.00595238	Signal Processing
AngiopoietinR -> AP-1 Signaling	Receptor Kinases/Tyrosine Kinases; Receptor Kinases/Tyrosine Kinases (Receptor Signaling)	38	68	1	1	RERG	0.153622	0.067991	0.248115	0.239263	0.00588235	Signal Processing
EGFR -> NCOR2 Signaling	EGFR (ERBB) Family; EGFR (ERBB) Family (Receptor Kinases/Tyrosine Kinases)	35	68	1	1	RERG	0.153622	0.067991	0.248115	0.239263	0.00588235	Signal Processing
ERBB2/3 -> EP300/ETS/ETV/SP1 Signaling	EGFR (ERBB) Family; EGFR (ERBB) Family (Receptor Kinases/Tyrosine Kinases)	35	69	1	1	RERG	0.15571	0.0680364	0.248115	1	0.00584795	Signal Processing
CNR1/2 -> Membrane Transport	Cannabinoid Receptors/Lipid Like GCPRs; Cannabinoid Receptors/Lipid Like GCPRs (GCPR Family); Lipid Like GPCRs; generic; generic; plasma membrane	29	69	1	1	GNAI1	0.15571	0.0680364	0.248115	1	0.00584795	Signal Processing
HTR2 -> Membrane Transport	Amine GPCRs; Serotonin Receptors/Amine GCPRs; Serotonin Receptors/Amine GCPRs (GCPR Family); generic; generic; plasma membrane	23	70	1	1	CALM1	0.157793	0.0680806	0.248115	1	0.00581395	Signal Processing
Complement Component GPCRs Signaling	Complement Component GPCRs; Complement Component GPCRs (GPCR Class A Rhodopsin-Like)	30	70	1	1	GNAI1	0.157793	0.0680806	0.248115	1	0.00581395	Signal Processing
BDKRB1/2 -> Interleukins Production	Bradykinin Receptors/Peptide GCPRs; Bradykinin Receptors/Peptide GCPRs (GCPR Family); Peptide GPCRs; generic; generic	24	72	1	1	GNAI1	0.161946	0.0681654	0.248115	1	0.00574713	Signal Processing
EGFR/ERBB2 -> HIF1A Signaling	EGFR (ERBB) Family; EGFR (ERBB) Family (Receptor Kinases/Tyrosine Kinases)	39	72	1	1	RERG	0.161946	0.0681654	0.248115	1	0.00574713	Signal Processing
Ras-GAP Regulation Signaling	Signal Transduction Pathways; Signal Transduction Pathways (Signal Processing); generic; generic	47	72	1	1	RERG	0.161946	0.0681654	0.248115	1	0.00574713	Signal Processing
CD157 -> cADPR/Calcium Signaling	ADP Ribosyl Cyclase Receptors/CD Molecules; ADP Ribosyl Cyclase Receptors/CD Molecules (Receptor Signaling)	35	300	2	0	RERG;CALM1	0.162938	0.0681851	0.248115	1	0.00498753	Signal Processing
VEGFR -> ATF/CREB/ELK-SRF Signaling	VEGFR Family; VEGFR Family (Receptor Kinases/Tyrosine Kinases)	43	73	1	1	RERG	0.164015	0.0682062	0.248115	1	0.00571429	Signal Processing
PDGFR -> AP-1/MYC Signaling	PDGFR Family; PDGFR Family (Receptor Kinases/Tyrosine Kinases)	44	74	1	1	RERG	0.16608	0.0682459	0.248115	1	0.00568182	Signal Processing
Hedgehog Family Signaling	Signal Transduction Pathways; Signal Transduction Pathways (Signal Processing); generic; generic	36	304	2	0	GNAI1;SHH	0.166426	0.0682524	0.248115	1	0.00493827	Signal Processing
B-Cell Receptor -> AP-1 Signaling	B-Cell Receptor/CD Molecules; B-Cell Receptor/CD Molecules (Receptor Signaling)	31	75	1	1	RERG	0.168139	0.0682845	0.248115	1	0.00564972	Signal Processing
CD38 -> cADPR/Calcium Signaling	ADP Ribosyl Cyclase Receptors/CD Molecules; ADP Ribosyl Cyclase Receptors/CD Molecules (Receptor Signaling)	39	306	2	0	RERG;CALM1	0.168176	0.0682852	0.248115	1	0.004914	Signal Processing
T-Cell Receptor -> AP-1 Signaling	T-cell Receptors/CD Molecules; T-cell Receptors/CD Molecules (Receptor Signaling)	39	76	1	1	RERG	0.170195	0.0683222	0.248115	1	0.00561798	Signal Processing
EPHB -> NMDA Receptor Activation	Fybronectin Type III Domain Containing/Cytokines Receptors; Receptor Kinases/Tyrosine Kinases; Receptor Kinases/Tyrosine Kinases; Receptor Kinases/Tyrosine Kinases (Nociception Receptors Signaling); nerve tissue; nervous system	27	77	1	1	CALM1	0.172245	0.068359	0.248115	1	0.00558659	Signal Processing
HGFR -> AP-1/CREB/MYC Signaling	HGFR Family; HGFR Family (Receptor Kinases/Tyrosine Kinases)	46	79	1	1	RERG	0.176333	0.0689866	0.251015	1	0.00552486	Signal Processing
EGFR/ERBB2 -> TP53 Signaling	EGFR (ERBB) Family; EGFR (ERBB) Family (Receptor Kinases/Tyrosine Kinases)	48	81	1	1	RERG	0.180401	0.0695939	0.253723	1	0.00546448	Signal Processing
EGFR -> AP-1/ATF2 Signaling	EGFR (ERBB) Family; EGFR (ERBB) Family (Receptor Kinases/Tyrosine Kinases)	49	82	1	1	RERG	0.182429	0.0698902	0.253723	1	0.00543478	Signal Processing
VEGFR -> AP-1/CREB/MYC Signaling	VEGFR Family; VEGFR Family (Receptor Kinases/Tyrosine Kinases)	51	84	1	1	RERG	0.18647	0.0704688	0.256396	1	0.00537634	Signal Processing
CD38/CD19 -> JUN/FOS/NF-kB Signaling in B-cell Proliferation	ADP Ribosyl Cyclase Receptors/CD Molecules; ADP Ribosyl Cyclase Receptors/CD Molecules (Receptor Signaling)	50	86	1	1	RERG	0.190493	0.0710294	0.258802	1	0.00531915	Signal Processing
DRD2/4 -> Membrane Transport	Amine GPCRs; Dopamine Receptors/Amine GCPRs; Dopamine Receptors/Amine GCPRs (GCPR Family); generic; generic; plasma membrane	27	87	1	1	GNAI1	0.192497	0.0713032	0.258802	1	0.00529101	Signal Processing
NTRK -> AP-1/CREB/ELK/SRF/MYC/SMAD3/TP53 Signaling	Receptor Kinases/Tyrosine Kinases; Receptor Kinases/Tyrosine Kinases (Receptor Signaling)	59	92	1	1	RERG	0.202452	0.0726569	0.265398	1	0.00515464	Signal Processing
OPRD/OPRM -> Ion Channels	Opioid Receptors/Peptide GCPRs; Opioid Receptors/Peptide GCPRs (GCPR Family); Peptide GPCRs; nerve tissue; nervous system	35	92	1	1	GNAI1	0.202452	0.0726569	0.265398	1	0.00515464	Signal Processing
EGFR -> AP-1/CREB/ELK/SRF/MYC Signaling	EGFR (ERBB) Family; EGFR (ERBB) Family (Receptor Kinases/Tyrosine Kinases)	57	93	1	1	RERG	0.204429	0.0729159	0.265398	1	0.00512821	Signal Processing
FGFR -> AP-1/CREB/CREBBP/ELK/SRF/MYC Signaling	FGFR Family; FGFR Family (Receptor Kinases/Tyrosine Kinases)	62	95	1	1	RERG	0.208371	0.0734226	0.265398	1	0.00507614	Signal Processing
PTGER2/3 -> Inflammation-Related Expression Targets	Lipid Like GPCRs; Prostaglandin Receptors/Lipid Like GCPRs; Prostaglandin Receptors/Lipid Like GCPRs (GCPR Family); generic; generic	34	95	1	1	GNAI1	0.208371	0.0734226	0.265398	1	0.00507614	Signal Processing
FibronectinR -> AP-1/ELK/SRF/SREBF Signaling	Integrin Receptors; Integrin Receptors (Receptor Signaling)	55	101	1	0	RERG	0.220087	0.0772323	0.274542	1	0.00492611	Signal Processing
IL6 Expression Targets -> Nociception	Interleukin Receptors/Cytokines Receptors; Interleukin Receptors/Cytokines Receptors; Interleukin Receptors/Cytokines Receptors (Nociception Receptors Signaling); nerve tissue; nervous system	38	101	1	0	RERG	0.220087	0.0772323	0.274542	1	0.00492611	Signal Processing
EGFR/ERBB3 -> MEF/MYOD/NFATC/MYOG Signaling	EGFR (ERBB) Family; EGFR (ERBB) Family (Receptor Kinases/Tyrosine Kinases)	60	104	1	0	CALM1	0.225886	0.0791062	0.2789	1	0.00485437	Signal Processing
PTGIR -> IL6 Production	Lipid Like GPCRs; Prostaglandin Receptors/Lipid Like GCPRs; Prostaglandin Receptors/Lipid Like GCPRs (GCPR Family); generic; generic	28	107	1	0	RERG	0.231645	0.0809597	0.283122	1	0.00478469	Signal Processing
CD38/CD3 -> JUN/FOS/NF-kB Signaling in T-cell Proliferation	ADP Ribosyl Cyclase Receptors/CD Molecules; ADP Ribosyl Cyclase Receptors/CD Molecules (Receptor Signaling)	46	109	1	0	RERG	0.235463	0.0821843	0.28491	1	0.00473934	Signal Processing
ADRA1A -> IL6 Production	Adrenergic Receptors/Amine GCPRs; Adrenergic Receptors/Amine GCPRs (GCPR Family); Amine GPCRs; generic; generic	41	111	1	0	RERG	0.239263	0.0834	0.286077	1	0.00469484	Signal Processing
P2RY11/13/14 -> IL8/10 Production	Purinergic Receptors; Purinergic Receptors; Purinergic Receptors (Ligand Gated Ion Channels); generic; generic	33	112	1	0	RERG	0.241156	0.0840046	0.286077	1	0.0046729	Signal Processing
OPRK -> Pain Perception	Opioid Receptors/Peptide GCPRs; Opioid Receptors/Peptide GCPRs (GCPR Family); Peptide GPCRs; nerve tissue; nervous system	35	119	1	0	RERG	0.254291	0.0881764	0.29873	1	0.00452489	Signal Processing
CHRM1 -> IL2 Production	Amine GPCRs; Cholinergic/Nicotinic Acetylcholine Receptors; Muscarinic Receptors/Amine GCPRs; Muscarinic Receptors/Amine GCPRs (GCPR Family); generic; generic	41	127	1	0	RERG	0.269046	0.092818	0.313025	1	0.00436681	Signal Processing
MERTK Signaling	Signal Transduction Pathways; Signal Transduction Pathways (Signal Processing); generic; generic	65	138	1	0	RERG	0.288898	0.0989888	0.33292	1	0.00416667	Signal Processing
ERK/MAPK Canonical Signaling	Signal Transduction Pathways; Signal Transduction Pathways (Signal Processing); generic; generic	65	161	1	0	RERG	0.328819	0.111147	0.37535	1	0.00380228	Signal Processing
Hedgehog Family -> ARRB1/ARRB2 Canonical Signaling	beta-Arrestin-Mediated SMO/Hedgehog Signaling; beta-Arrestin-Mediated SMO/Hedgehog Signaling (beta-Arrestin-Mediated Receptors Signaling)	29	494	2	0	GNAI1;SHH	0.341792	0.115028	0.386072	1	0.00336134	Signal Processing
mTOR Signaling	Fundamental Signalings Changed in Aging; Signal Transduction Pathways; Signal Transduction Pathways (Signal Processing); generic; generic	112	497	2	0	RERG;CALM1	0.344593	0.115861	0.386072	1	0.00334448	Signal Processing
TACR1 -> TNF/IL6/IL8 Production	Peptide GPCRs; Tachykinin Receptor/Peptide GCPRs; Tachykinin Receptor/Peptide GCPRs (GCPR Family); generic; generic	26	191	1	0	CALM1	0.377803	0.125625	0.419396	1	0.00341297	Signal Processing
ADRA1 -> Ion Channels	Adrenergic Receptors/Amine GCPRs; Adrenergic Receptors/Amine GCPRs (GCPR Family); Amine GPCRs; nerve tissue; nervous system	38	198	1	0	CALM1	0.38875	0.128796	0.427625	1	0.00333333	Signal Processing
mTOR Signaling Activation by Fatty Acids and Glucose	Fundamental Signalings Changed in Aging; Signal Transduction Pathways; Signal Transduction Pathways (Signal Processing); generic; generic	109	272	1	0	CALM1	0.494159	0.158194	0.538677	1	0.0026738	Signal Processing
mTOR Signaling Activation by Amino Acids	Fundamental Signalings Changed in Aging; Signal Transduction Pathways; Signal Transduction Pathways (Signal Processing); generic; generic	81	276	1	0	CALM1	0.499351	0.159591	0.539477	1	0.0026455	Signal Processing
VEGF Signaling	Signal Transduction Pathways; Signal Transduction Pathways (Signal Processing); generic; generic	82	684	2	0	RERG;CALM1	0.511419	0.16282	0.547626	1	0.00254777	Signal Processing
EGFR Signaling	Signal Transduction Pathways; Signal Transduction Pathways (Signal Processing); generic; generic	66	700	2	0	RERG;CALM1	0.524679	0.166339	0.556897	1	0.00249688	Signal Processing
Aryl Hydrocarbon Receptor Genomic and non-Genomic Signaling	Aryl Hydrocarbon Receptor Signaling; Aryl Hydrocarbon Receptor Signaling (Receptor Signaling)	80	344	1	0	RERG	0.580466	0.180827	0.610751	1	0.00224215	Signal Processing
PI3K/RAC1 Signaling	Signal Transduction Pathways; Signal Transduction Pathways (Signal Processing); generic; generic	51	354	1	0	RERG	0.591321	0.183588	0.616809	1	0.00219298	Signal Processing
Ras Signaling	Signal Transduction Pathways; Signal Transduction Pathways (Signal Processing); generic; generic	55	466	1	0	RERG	0.696513	0.209408	0.720325	1	0.00176056	Signal Processing
WNT Canonical Signaling	Signal Transduction Pathways; Signal Transduction Pathways (Signal Processing); generic; generic	36	506	1	0	SFRP1	0.727608	0.21673	0.744314	1	0.00164474	Signal Processing
TGF-beta Signaling	Signal Transduction Pathways; Signal Transduction Pathways (Signal Processing); generic; generic	75	512	1	0	RERG	0.732012	0.217757	0.744314	1	0.00162866	Signal Processing
Androgen Receptor non-Genomic Signaling	Signal Transduction Pathways; Signal Transduction Pathways (Signal Processing); generic; generic	38	548	1	0	RERG	0.757092	0.22355	0.763401	1	0.00153846	Signal Processing
AXL Receptor Tyrosine Kinase Signaling	Signal Transduction Pathways; Signal Transduction Pathways (Signal Processing); generic; generic	68	681	1	0	RERG	0.832242	0.240405	0.832242	1	0.00127714	Signal Processing

## Sheet: biological process AC
Apoptotic NSCs
ID	Description	GeneRatio	BgRatio	pvalue	p.adjust	qvalue	geneID	Count
GO:0002181	cytoplasmic translation	55/98	148/18722	2.49642e-79	3.2778e-76	3.00884e-77	RPL35/RPL31/RPS2/RPS15/RPLP0/RPL36/RPS19/RPL12/RPLP1/RPL41/RPL32/RPL21/RPS27/RPL18A/RPL35A/RPL37A/TMA7/RPS12/RPS5/RPL23A/RPL38/RPL8/RPS7/RPL34/RPL6/RPS6/RPL19/RPL11/RPS20/RPLP2/RPS25/RPL27/RPS18/RPL37/RPL10A/RPL13/RPS15A/RPS3A/RPL24/RPS14/RPSA/RPL14/RPS9/RPL13A/RPL28/UBA52/RPL15/RPL18/RPS3/RPL29/RPS27A/RPS23/RPS8/RPS13/RPS29	55
GO:0042254	ribosome biogenesis	23/98	299/18722	1.01845e-06	0.000668611	0.000613749	RPL35/RPS15/RPLP0/RPS19/RPS27/RPL35A/RPS5/RPL23A/RPL38/RPS7/RPL6/RPS6/RPL11/RPS25/RPL27/RPL10A/RPL24/RPS14/RPSA/RPL14/RPS27L/RAN/RPS8	23
GO:0022613	ribonucleoprotein complex biogenesis	26/98	463/18722	6.17026e-06	0.00270052	0.00247893	RPL35/SNRPD2/RPS15/RPLP0/RPS19/RPS27/RPL35A/RPS5/RPL23A/RPL38/RPS7/RPL6/RPS6/RPL11/RPS25/RPL27/RPL10A/RPL24/RPS14/LSM4/RPSA/RPL14/RPL13A/RPS27L/RAN/RPS8	26
GO:0042255	ribosome assembly	13/98	61/18722	5.18708e-05	0.170266	0.156295	RPS15/RPLP0/RPS19/RPS27/RPS5/RPL23A/RPL38/RPL6/RPL11/RPL24/RPS14/RPSA/RPS27L	13
GO:0042274	ribosomal small subunit biogenesis	12/98	73/18722	0.298625	78.4188	71.9843	RPS15/RPS19/RPS27/RPS5/RPL38/RPS7/RPS6/RPS25/RPS14/RPSA/RPS27L/RPS8	12
GO:0000028	ribosomal small subunit assembly	8/98	19/18722	3.03541	580.138	53.2535	RPS15/RPS19/RPS27/RPS5/RPL38/RPS14/RPSA/RPS27L	8
GO:0022618	ribonucleoprotein complex assembly	16/98	220/18722	3.09289	580.138	53.2535	SNRPD2/RPS15/RPLP0/RPS19/RPS27/RPS5/RPL23A/RPL38/RPL6/RPL11/RPL24/RPS14/LSM4/RPSA/RPL13A/RPS27L	16
GO:0071826	ribonucleoprotein complex subunit organization	16/98	227/18722	5.04679	828.305	760.339	SNRPD2/RPS15/RPLP0/RPS19/RPS27/RPS5/RPL23A/RPL38/RPL6/RPL11/RPL24/RPS14/LSM4/RPSA/RPL13A/RPS27L	16
GO:0140694	non-membrane-bounded organelle assembly	18/98	367/18722	59.5499	8687.67	7974.81	RPS15/RPLP0/RPS19/TUBB/RPS27/RPS5/RPL23A/RPL38/RPL6/RPL11/RPL24/RPS14/LSM4/RPSA/ACTG1/RPS27L/RPS3/RPS23	18
GO:0042273	ribosomal large subunit biogenesis	10/98	72/18722	395.834	51973	47708.4	RPL35/RPLP0/RPL35A/RPL23A/RPL38/RPL6/RPL11/RPL10A/RPL24/RPL14	10
GO:0006364	rRNA processing	14/98	225/18722	1169.42	139587	128133	RPL35/RPS15/RPS19/RPS27/RPL35A/RPS7/RPS6/RPL11/RPS25/RPL27/RPL10A/RPS14/RPL14/RPS8	14
GO:0016072	rRNA metabolic process	14/98	236/18722	2220.82	242994	223056	RPL35/RPS15/RPS19/RPS27/RPL35A/RPS7/RPS6/RPL11/RPS25/RPL27/RPL10A/RPS14/RPL14/RPS8	14
GO:1904667	negative regulation of ubiquitin protein ligase activity	5/98	12/18722	272713	2.7544e+07	2.52839e+07	RPS15/RPS7/RPL11/RPS20/RPL37	5
GO:0000027	ribosomal large subunit assembly	6/98	27/18722	477148	4.47496e+07	4.10778e+07	RPLP0/RPL23A/RPL38/RPL6/RPL11/RPL24	6
GO:0034470	ncRNA processing	14/98	395/18722	1.79907e+06	1.57478e+08	1.44557e+07	RPL35/RPS15/RPS19/RPS27/RPL35A/RPS7/RPS6/RPL11/RPS25/RPL27/RPL10A/RPS14/RPL14/RPS8	14
GO:0051444	negative regulation of ubiquitin-protein transferase activity	5/98	19/18722	3.88938e+06	3.19172e+08	2.92983e+08	RPS15/RPS7/RPL11/RPS20/RPL37	5
GO:1904666	regulation of ubiquitin protein ligase activity	5/98	23/18722	1.107e+06	8.54996e+08	7.8484e+08	RPS15/RPS7/RPL11/RPS20/RPL37	5
GO:1901798	positive regulation of signal transduction by p53 class mediator	5/98	25/18722	1.73347e+07	1.26447e+09	1.16072e+08	RPS15/RPS7/RPL11/RPS20/RPL37	5
GO:0046034	ATP metabolic process	11/98	277/18722	2.18852e+07	1.48966e+09	1.36743e+09	GAPDH/TMSB4X/COX7C/NDUFA4/ATP5MC2/ENO1/NDUFS5/UQCR10/ATP5MF/ATP5F1E/ATP5ME	11
GO:0034660	ncRNA metabolic process	14/98	485/18722	2.2691e+07	1.48966e+09	1.36743e+09	RPL35/RPS15/RPS19/RPS27/RPL35A/RPS7/RPS6/RPL11/RPS25/RPL27/RPL10A/RPS14/RPL14/RPS8	14
GO:0009205	purine ribonucleoside triphosphate metabolic process	7/98	82/18722	2.39129e+06	1.49513e+09	1.37245e+09	TMSB4X/ATP5MC2/ENO1/ATP5MF/ATP5F1E/ATP5ME/RAN	7
GO:0051438	regulation of ubiquitin-protein transferase activity	6/98	53/18722	3.31637e+07	1.97927e+09	1.81686e+09	RPS2/RPS15/RPS7/RPL11/RPS20/RPL37	6
GO:0009144	purine nucleoside triphosphate metabolic process	7/98	88/18722	3.8924e+07	2.22206e+09	2.03973e+09	TMSB4X/ATP5MC2/ENO1/ATP5MF/ATP5F1E/ATP5ME/RAN	7
GO:0009199	ribonucleoside triphosphate metabolic process	7/98	89/18722	4.20674e+06	2.30144e+09	2.1126e+09	TMSB4X/ATP5MC2/ENO1/ATP5MF/ATP5F1E/ATP5ME/RAN	7
GO:0006754	ATP biosynthetic process	6/98	57/18722	5.15449e+07	2.70714e+08	2.48501e+09	TMSB4X/ATP5MC2/ENO1/ATP5MF/ATP5F1E/ATP5ME	6
GO:0009206	purine ribonucleoside triphosphate biosynthetic process	6/98	68/18722	1.48432e+08	7.49582e+09	6.88075e+09	TMSB4X/ATP5MC2/ENO1/ATP5MF/ATP5F1E/ATP5ME	6
GO:0009145	purine nucleoside triphosphate biosynthetic process	6/98	69/18722	1.61885e+08	7.87242e+08	7.22646e+09	TMSB4X/ATP5MC2/ENO1/ATP5MF/ATP5F1E/ATP5ME	6
GO:0009141	nucleoside triphosphate metabolic process	7/98	112/18722	2.00566e+08	9.40509e+09	8.63337e+09	TMSB4X/ATP5MC2/ENO1/ATP5MF/ATP5F1E/ATP5ME/RAN	7
GO:0009201	ribonucleoside triphosphate biosynthetic process	6/98	74/18722	2.44956e+08	110905874597514	101805609022451	TMSB4X/ATP5MC2/ENO1/ATP5MF/ATP5F1E/ATP5ME	6
GO:0031397	negative regulation of protein ubiquitination	6/98	83/18722	4.80545e+08	210318340802449	193060889260275	RPS15/RPS7/RPL11/RPS20/RPL37/RPS3	6
GO:0009142	nucleoside triphosphate biosynthetic process	6/98	85/18722	5.52148e+08	233861423486604	214672168911822	TMSB4X/ATP5MC2/ENO1/ATP5MF/ATP5F1E/ATP5ME	6
GO:0006119	oxidative phosphorylation	7/98	141/18722	9.24854e+08	373024815501883	342416654306855	COX7C/NDUFA4/NDUFS5/UQCR10/ATP5MF/ATP5F1E/ATP5ME	7
GO:0015985	energy coupled proton transport, down electrochemical gradient	4/98	26/18722	9.65944e+08	373024815501883	342416654306855	ATP5MC2/ATP5MF/ATP5F1E/ATP5ME	4
GO:0015986	ATP synthesis coupled proton transport	4/98	26/18722	9.65944e+08	373024815501883	342416654306855	ATP5MC2/ATP5MF/ATP5F1E/ATP5ME	4
GO:1903321	negative regulation of protein modification by small protein conjugation or removal	6/98	95/18722	1.05203e+09	394662077977721	362278493834522	RPS15/RPS7/RPL11/RPS20/RPL37/RPS3	6
GO:1902600	proton transmembrane transport	7/98	157/18722	1.86254e+09	679309026555085	623569034677976	TMSB4X/NDUFA4/ATP5MC2/UQCR10/ATP5MF/ATP5F1E/ATP5ME	7
GO:0009060	aerobic respiration	7/98	189/18722	6.09721e+09	216368405021	198614521785421	COX7C/NDUFA4/NDUFS5/UQCR10/ATP5MF/ATP5F1E/ATP5ME	7
GO:0021762	substantia nigra development	4/98	44/18722	8.16029e+09	28195964516889	258823741306272	ACTB/CKB/CALM2/DYNLL1	4
GO:0031396	regulation of protein ubiquitination	7/98	210/18722	117945394129144	39708282690145	36450061073649	RPS2/RPS15/RPS7/RPL11/RPS20/RPL37/RPS3	7
GO:0042776	mitochondrial ATP synthesis coupled proton transport	3/98	19/18722	126808645496323	410006642584522	376363976237045	ATP5MF/ATP5F1E/ATP5ME	3
GO:1901796	regulation of signal transduction by p53 class mediator	5/98	93/18722	128029492353126	410006642584522	376363976237045	RPS15/RPS7/RPL11/RPS20/RPL37	5
GO:0045333	cellular respiration	7/98	230/18722	206669438863892	646088031495929	593073953631971	COX7C/NDUFA4/NDUFS5/UQCR10/ATP5MF/ATP5F1E/ATP5ME	7
GO:0072331	signal transduction by p53 class mediator	6/98	163/18722	215950342180928	659401858798974	605295328756825	RPS15/RPS7/RPL11/RPS20/RPL37/RPS27L	6
GO:2001244	positive regulation of intrinsic apoptotic signaling pathway	4/98	58/18722	241142954415508	71959249806264	660547088052049	RPS7/RPL11/RACK1/RPS3	4
GO:0009152	purine ribonucleotide biosynthetic process	6/98	169/18722	262471962069121	765834858215013	702995079693903	TMSB4X/ATP5MC2/ENO1/ATP5MF/ATP5F1E/ATP5ME	6
GO:1903320	regulation of protein modification by small protein conjugation or removal	7/98	242/18722	281717949493648	80412101670687	738139707483357	RPS2/RPS15/RPS7/RPL11/RPS20/RPL37/RPS3	7
GO:0048857	neural nucleus development	4/98	64/18722	352573483347006	984955284328977	904135808359064	ACTB/CKB/CALM2/DYNLL1	4
GO:0009260	ribonucleotide biosynthetic process	6/98	182/18722	390268557555748	106754711681395	979950654388886	TMSB4X/ATP5MC2/ENO1/ATP5MF/ATP5F1E/ATP5ME	6
GO:0046390	ribose phosphate biosynthetic process	6/98	190/18722	490292998727595	131378511699864	120598385293898	TMSB4X/ATP5MC2/ENO1/ATP5MF/ATP5F1E/ATP5ME	6
GO:0006164	purine nucleotide biosynthetic process	6/98	191/18722	504081182062976	132371718409737	121510095465707	TMSB4X/ATP5MC2/ENO1/ATP5MF/ATP5F1E/ATP5ME	6
GO:0051348	negative regulation of transferase activity	7/98	268/18722	519959522779431	133864088903802	122880011059329	RPS15/GSTP1/RPS7/RPL11/RPS20/RPL37/RACK1	7
GO:0072522	purine-containing compound biosynthetic process	6/98	200/18722	642240616793447	162165755740345	148859414216295	TMSB4X/ATP5MC2/ENO1/ATP5MF/ATP5F1E/ATP5ME	6
GO:0009150	purine ribonucleotide metabolic process	8/98	368/18722	69801781831276	17292403687635	158734935842723	GAPDH/TMSB4X/ATP5MC2/ENO1/ATP5MF/ATP5F1E/ATP5ME/RAN	8
GO:0006417	regulation of translation	9/98	468/18722	776671633806331	188846269479206	173350686297904	GAPDH/YBX1/RPL38/RPS14/RACK1/RPS9/RPL13A/RPS27L/RPS3	9
GO:0009259	ribonucleotide metabolic process	8/98	385/18722	934968961576906	222673566158082	204402319518182	GAPDH/TMSB4X/ATP5MC2/ENO1/ATP5MF/ATP5F1E/ATP5ME/RAN	8
GO:0000462	maturation of SSU-rRNA from tricistronic rRNA transcript (SSU-rRNA, 5.8S rRNA, LSU-rRNA)	3/98	37/18722	949712087193647	222673566158082	204402319518182	RPS19/RPS14/RPS8	3
GO:0006091	generation of precursor metabolites and energy	9/98	490/18722	107252600308644	24660283397242	226368096282856	GAPDH/COX7C/NDUFA4/ENO1/NDUFS5/UQCR10/ATP5MF/ATP5F1E/ATP5ME	9
GO:0006163	purine nucleotide metabolic process	8/98	396/18722	112000086849068	24660283397242	226368096282856	GAPDH/TMSB4X/ATP5MC2/ENO1/ATP5MF/ATP5F1E/ATP5ME/RAN	8
GO:0019693	ribose phosphate metabolic process	8/98	396/18722	112000086849068	24660283397242	226368096282856	GAPDH/TMSB4X/ATP5MC2/ENO1/ATP5MF/ATP5F1E/ATP5ME/RAN	8
GO:0019646	aerobic electron transport chain	4/98	87/18722	112689794656094	24660283397242	226368096282856	COX7C/NDUFA4/NDUFS5/UQCR10	4
GO:0042989	sequestering of actin monomers	2/98	10/18722	118753604337916	251489487896264	230853780928546	TMSB4X/TMSB10	2
GO:0051342	regulation of cyclic-nucleotide phosphodiesterase activity	2/98	10/18722	118753604337916	251489487896264	230853780928546	CALM2/RACK1	2
GO:0030901	midbrain development	4/98	90/18722	127825095403258	266403730578536	244544251022106	ACTB/CKB/CALM2/DYNLL1	4
GO:0015980	energy derivation by oxidation of organic compounds	7/98	318/18722	141144172926824	289566092270187	265806049344101	COX7C/NDUFA4/NDUFS5/UQCR10/ATP5MF/ATP5F1E/ATP5ME	7
GO:0072521	purine-containing compound metabolic process	8/98	416/18722	153082865085457	305952320013072	280847722303257	GAPDH/TMSB4X/ATP5MC2/ENO1/ATP5MF/ATP5F1E/ATP5ME/RAN	8
GO:0042773	ATP synthesis coupled electron transport	4/98	95/18722	156121899778186	305952320013072	280847722303257	COX7C/NDUFA4/NDUFS5/UQCR10	4
GO:0042775	mitochondrial ATP synthesis coupled electron transport	4/98	95/18722	156121899778186	305952320013072	280847722303257	COX7C/NDUFA4/NDUFS5/UQCR10	4
GO:2001242	regulation of intrinsic apoptotic signaling pathway	5/98	164/18722	171078431219347	329176723139479	302166471314951	RPS7/RPL11/ENO1/RACK1/RPS3	5
GO:0098974	postsynaptic actin cytoskeleton organization	2/98	12/18722	172987006067206	329176723139479	302166471314951	ACTB/ACTG1	2
GO:0009165	nucleotide biosynthetic process	6/98	254/18722	218611070313498	409260349191466	375678919168019	TMSB4X/ATP5MC2/ENO1/ATP5MF/ATP5F1E/ATP5ME	6
GO:1901293	nucleoside phosphate biosynthetic process	6/98	256/18722	227349501873145	409260349191466	375678919168019	TMSB4X/ATP5MC2/ENO1/ATP5MF/ATP5F1E/ATP5ME	6
GO:0030490	maturation of SSU-rRNA	3/98	50/18722	228078234689822	409260349191466	375678919168019	RPS19/RPS14/RPS8	3
GO:0000054	ribosomal subunit export from nucleus	2/98	14/18722	23689098658455	409260349191466	375678919168019	RPS15/RAN	2
GO:0033750	ribosome localization	2/98	14/18722	23689098658455	409260349191466	375678919168019	RPS15/RAN	2
GO:0099188	postsynaptic cytoskeleton organization	2/98	14/18722	23689098658455	409260349191466	375678919168019	ACTB/ACTG1	2
GO:2001171	positive regulation of ATP biosynthetic process	2/98	14/18722	23689098658455	409260349191466	375678919168019	TMSB4X/ENO1	2
GO:2001233	regulation of apoptotic signaling pathway	7/98	356/18722	266870719895404	452745095883537	41559557043865	GSTP1/RPS7/RPL11/PRDX2/ENO1/RACK1/RPS3	7
GO:0002679	respiratory burst involved in defense response	2/98	15/18722	272405655558259	452745095883537	41559557043865	RPS19/PRDX2	2
GO:0071428	rRNA-containing ribonucleoprotein complex export from nucleus	2/98	15/18722	272405655558259	452745095883537	41559557043865	RPS15/RAN	2
GO:0006414	translational elongation	3/98	55/18722	299582629350613	491689990421693	45134488237691	RPLP1/RPLP2/RACK1	3
GO:0022904	respiratory electron transport chain	4/98	114/18722	303451951741124	491891867451971	451530194598554	COX7C/NDUFA4/NDUFS5/UQCR10	4
Apoptotic NCSCs
ID	Description	GeneRatio	BgRatio	pvalue	p.adjust	qvalue	geneID	Count
GO:0002181	cytoplasmic translation	55/98	148/18722	2.49642e-79	3.2778e-76	3.00884e-77	RPL35/RPL31/RPS2/RPS15/RPLP0/RPL36/RPS19/RPL12/RPLP1/RPL41/RPL32/RPL21/RPS27/RPL18A/RPL35A/RPL37A/TMA7/RPS12/RPS5/RPL23A/RPL38/RPL8/RPS7/RPL34/RPL6/RPS6/RPL19/RPL11/RPS20/RPLP2/RPS25/RPL27/RPS18/RPL37/RPL10A/RPL13/RPS15A/RPS3A/RPL24/RPS14/RPSA/RPL14/RPS9/RPL13A/RPL28/UBA52/RPL15/RPL18/RPS3/RPL29/RPS27A/RPS23/RPS8/RPS13/RPS29	55
GO:0042254	ribosome biogenesis	23/98	299/18722	1.01845e-06	0.000668611	0.000613749	RPL35/RPS15/RPLP0/RPS19/RPS27/RPL35A/RPS5/RPL23A/RPL38/RPS7/RPL6/RPS6/RPL11/RPS25/RPL27/RPL10A/RPL24/RPS14/RPSA/RPL14/RPS27L/RAN/RPS8	23
GO:0022613	ribonucleoprotein complex biogenesis	26/98	463/18722	6.17026e-06	0.00270052	0.00247893	RPL35/SNRPD2/RPS15/RPLP0/RPS19/RPS27/RPL35A/RPS5/RPL23A/RPL38/RPS7/RPL6/RPS6/RPL11/RPS25/RPL27/RPL10A/RPL24/RPS14/LSM4/RPSA/RPL14/RPL13A/RPS27L/RAN/RPS8	26
GO:0042255	ribosome assembly	13/98	61/18722	5.18708e-05	0.170266	0.156295	RPS15/RPLP0/RPS19/RPS27/RPS5/RPL23A/RPL38/RPL6/RPL11/RPL24/RPS14/RPSA/RPS27L	13
GO:0042274	ribosomal small subunit biogenesis	12/98	73/18722	0.298625	78.4188	71.9843	RPS15/RPS19/RPS27/RPS5/RPL38/RPS7/RPS6/RPS25/RPS14/RPSA/RPS27L/RPS8	12
GO:0000028	ribosomal small subunit assembly	8/98	19/18722	3.03541	580.138	53.2535	RPS15/RPS19/RPS27/RPS5/RPL38/RPS14/RPSA/RPS27L	8
GO:0022618	ribonucleoprotein complex assembly	16/98	220/18722	3.09289	580.138	53.2535	SNRPD2/RPS15/RPLP0/RPS19/RPS27/RPS5/RPL23A/RPL38/RPL6/RPL11/RPL24/RPS14/LSM4/RPSA/RPL13A/RPS27L	16
GO:0071826	ribonucleoprotein complex subunit organization	16/98	227/18722	5.04679	828.305	760.339	SNRPD2/RPS15/RPLP0/RPS19/RPS27/RPS5/RPL23A/RPL38/RPL6/RPL11/RPL24/RPS14/LSM4/RPSA/RPL13A/RPS27L	16
GO:0140694	non-membrane-bounded organelle assembly	18/98	367/18722	59.5499	8687.67	7974.81	RPS15/RPLP0/RPS19/TUBB/RPS27/RPS5/RPL23A/RPL38/RPL6/RPL11/RPL24/RPS14/LSM4/RPSA/ACTG1/RPS27L/RPS3/RPS23	18
GO:0042273	ribosomal large subunit biogenesis	10/98	72/18722	395.834	51973	47708.4	RPL35/RPLP0/RPL35A/RPL23A/RPL38/RPL6/RPL11/RPL10A/RPL24/RPL14	10
GO:0006364	rRNA processing	14/98	225/18722	1169.42	139587	128133	RPL35/RPS15/RPS19/RPS27/RPL35A/RPS7/RPS6/RPL11/RPS25/RPL27/RPL10A/RPS14/RPL14/RPS8	14
GO:0016072	rRNA metabolic process	14/98	236/18722	2220.82	242994	223056	RPL35/RPS15/RPS19/RPS27/RPL35A/RPS7/RPS6/RPL11/RPS25/RPL27/RPL10A/RPS14/RPL14/RPS8	14
GO:1904667	negative regulation of ubiquitin protein ligase activity	5/98	12/18722	272713	2.7544e+07	2.52839e+07	RPS15/RPS7/RPL11/RPS20/RPL37	5
GO:0000027	ribosomal large subunit assembly	6/98	27/18722	477148	4.47496e+07	4.10778e+07	RPLP0/RPL23A/RPL38/RPL6/RPL11/RPL24	6
GO:0034470	ncRNA processing	14/98	395/18722	1.79907e+06	1.57478e+08	1.44557e+07	RPL35/RPS15/RPS19/RPS27/RPL35A/RPS7/RPS6/RPL11/RPS25/RPL27/RPL10A/RPS14/RPL14/RPS8	14
GO:0051444	negative regulation of ubiquitin-protein transferase activity	5/98	19/18722	3.88938e+06	3.19172e+08	2.92983e+08	RPS15/RPS7/RPL11/RPS20/RPL37	5
GO:1904666	regulation of ubiquitin protein ligase activity	5/98	23/18722	1.107e+06	8.54996e+08	7.8484e+08	RPS15/RPS7/RPL11/RPS20/RPL37	5
GO:1901798	positive regulation of signal transduction by p53 class mediator	5/98	25/18722	1.73347e+07	1.26447e+09	1.16072e+08	RPS15/RPS7/RPL11/RPS20/RPL37	5
GO:0046034	ATP metabolic process	11/98	277/18722	2.18852e+07	1.48966e+09	1.36743e+09	GAPDH/TMSB4X/COX7C/NDUFA4/ATP5MC2/ENO1/NDUFS5/UQCR10/ATP5MF/ATP5F1E/ATP5ME	11
GO:0034660	ncRNA metabolic process	14/98	485/18722	2.2691e+07	1.48966e+09	1.36743e+09	RPL35/RPS15/RPS19/RPS27/RPL35A/RPS7/RPS6/RPL11/RPS25/RPL27/RPL10A/RPS14/RPL14/RPS8	14
GO:0009205	purine ribonucleoside triphosphate metabolic process	7/98	82/18722	2.39129e+06	1.49513e+09	1.37245e+09	TMSB4X/ATP5MC2/ENO1/ATP5MF/ATP5F1E/ATP5ME/RAN	7
GO:0051438	regulation of ubiquitin-protein transferase activity	6/98	53/18722	3.31637e+07	1.97927e+09	1.81686e+09	RPS2/RPS15/RPS7/RPL11/RPS20/RPL37	6
GO:0009144	purine nucleoside triphosphate metabolic process	7/98	88/18722	3.8924e+07	2.22206e+09	2.03973e+09	TMSB4X/ATP5MC2/ENO1/ATP5MF/ATP5F1E/ATP5ME/RAN	7
GO:0009199	ribonucleoside triphosphate metabolic process	7/98	89/18722	4.20674e+06	2.30144e+09	2.1126e+09	TMSB4X/ATP5MC2/ENO1/ATP5MF/ATP5F1E/ATP5ME/RAN	7
GO:0006754	ATP biosynthetic process	6/98	57/18722	5.15449e+07	2.70714e+08	2.48501e+09	TMSB4X/ATP5MC2/ENO1/ATP5MF/ATP5F1E/ATP5ME	6
GO:0009206	purine ribonucleoside triphosphate biosynthetic process	6/98	68/18722	1.48432e+08	7.49582e+09	6.88075e+09	TMSB4X/ATP5MC2/ENO1/ATP5MF/ATP5F1E/ATP5ME	6
GO:0009145	purine nucleoside triphosphate biosynthetic process	6/98	69/18722	1.61885e+08	7.87242e+08	7.22646e+09	TMSB4X/ATP5MC2/ENO1/ATP5MF/ATP5F1E/ATP5ME	6
GO:0009141	nucleoside triphosphate metabolic process	7/98	112/18722	2.00566e+08	9.40509e+09	8.63337e+09	TMSB4X/ATP5MC2/ENO1/ATP5MF/ATP5F1E/ATP5ME/RAN	7
GO:0009201	ribonucleoside triphosphate biosynthetic process	6/98	74/18722	2.44956e+08	110905874597514	101805609022451	TMSB4X/ATP5MC2/ENO1/ATP5MF/ATP5F1E/ATP5ME	6
GO:0031397	negative regulation of protein ubiquitination	6/98	83/18722	4.80545e+08	210318340802449	193060889260275	RPS15/RPS7/RPL11/RPS20/RPL37/RPS3	6
GO:0009142	nucleoside triphosphate biosynthetic process	6/98	85/18722	5.52148e+08	233861423486604	214672168911822	TMSB4X/ATP5MC2/ENO1/ATP5MF/ATP5F1E/ATP5ME	6
GO:0006119	oxidative phosphorylation	7/98	141/18722	9.24854e+08	373024815501883	342416654306855	COX7C/NDUFA4/NDUFS5/UQCR10/ATP5MF/ATP5F1E/ATP5ME	7
GO:0015985	energy coupled proton transport, down electrochemical gradient	4/98	26/18722	9.65944e+08	373024815501883	342416654306855	ATP5MC2/ATP5MF/ATP5F1E/ATP5ME	4
GO:0015986	ATP synthesis coupled proton transport	4/98	26/18722	9.65944e+08	373024815501883	342416654306855	ATP5MC2/ATP5MF/ATP5F1E/ATP5ME	4
GO:1903321	negative regulation of protein modification by small protein conjugation or removal	6/98	95/18722	1.05203e+09	394662077977721	362278493834522	RPS15/RPS7/RPL11/RPS20/RPL37/RPS3	6
GO:1902600	proton transmembrane transport	7/98	157/18722	1.86254e+09	679309026555085	623569034677976	TMSB4X/NDUFA4/ATP5MC2/UQCR10/ATP5MF/ATP5F1E/ATP5ME	7
GO:0009060	aerobic respiration	7/98	189/18722	6.09721e+09	216368405021	198614521785421	COX7C/NDUFA4/NDUFS5/UQCR10/ATP5MF/ATP5F1E/ATP5ME	7
GO:0021762	substantia nigra development	4/98	44/18722	8.16029e+09	28195964516889	258823741306272	ACTB/CKB/CALM2/DYNLL1	4
GO:0031396	regulation of protein ubiquitination	7/98	210/18722	117945394129144	39708282690145	36450061073649	RPS2/RPS15/RPS7/RPL11/RPS20/RPL37/RPS3	7
GO:0042776	mitochondrial ATP synthesis coupled proton transport	3/98	19/18722	126808645496323	410006642584522	376363976237045	ATP5MF/ATP5F1E/ATP5ME	3
GO:1901796	regulation of signal transduction by p53 class mediator	5/98	93/18722	128029492353126	410006642584522	376363976237045	RPS15/RPS7/RPL11/RPS20/RPL37	5
GO:0045333	cellular respiration	7/98	230/18722	206669438863892	646088031495929	593073953631971	COX7C/NDUFA4/NDUFS5/UQCR10/ATP5MF/ATP5F1E/ATP5ME	7
GO:0072331	signal transduction by p53 class mediator	6/98	163/18722	215950342180928	659401858798974	605295328756825	RPS15/RPS7/RPL11/RPS20/RPL37/RPS27L	6
GO:2001244	positive regulation of intrinsic apoptotic signaling pathway	4/98	58/18722	241142954415508	71959249806264	660547088052049	RPS7/RPL11/RACK1/RPS3	4
GO:0009152	purine ribonucleotide biosynthetic process	6/98	169/18722	262471962069121	765834858215013	702995079693903	TMSB4X/ATP5MC2/ENO1/ATP5MF/ATP5F1E/ATP5ME	6
GO:1903320	regulation of protein modification by small protein conjugation or removal	7/98	242/18722	281717949493648	80412101670687	738139707483357	RPS2/RPS15/RPS7/RPL11/RPS20/RPL37/RPS3	7
GO:0048857	neural nucleus development	4/98	64/18722	352573483347006	984955284328977	904135808359064	ACTB/CKB/CALM2/DYNLL1	4
GO:0009260	ribonucleotide biosynthetic process	6/98	182/18722	390268557555748	106754711681395	979950654388886	TMSB4X/ATP5MC2/ENO1/ATP5MF/ATP5F1E/ATP5ME	6
GO:0046390	ribose phosphate biosynthetic process	6/98	190/18722	490292998727595	131378511699864	120598385293898	TMSB4X/ATP5MC2/ENO1/ATP5MF/ATP5F1E/ATP5ME	6
GO:0006164	purine nucleotide biosynthetic process	6/98	191/18722	504081182062976	132371718409737	121510095465707	TMSB4X/ATP5MC2/ENO1/ATP5MF/ATP5F1E/ATP5ME	6
GO:0051348	negative regulation of transferase activity	7/98	268/18722	519959522779431	133864088903802	122880011059329	RPS15/GSTP1/RPS7/RPL11/RPS20/RPL37/RACK1	7
GO:0072522	purine-containing compound biosynthetic process	6/98	200/18722	642240616793447	162165755740345	148859414216295	TMSB4X/ATP5MC2/ENO1/ATP5MF/ATP5F1E/ATP5ME	6
GO:0009150	purine ribonucleotide metabolic process	8/98	368/18722	69801781831276	17292403687635	158734935842723	GAPDH/TMSB4X/ATP5MC2/ENO1/ATP5MF/ATP5F1E/ATP5ME/RAN	8
GO:0006417	regulation of translation	9/98	468/18722	776671633806331	188846269479206	173350686297904	GAPDH/YBX1/RPL38/RPS14/RACK1/RPS9/RPL13A/RPS27L/RPS3	9
GO:0009259	ribonucleotide metabolic process	8/98	385/18722	934968961576906	222673566158082	204402319518182	GAPDH/TMSB4X/ATP5MC2/ENO1/ATP5MF/ATP5F1E/ATP5ME/RAN	8
GO:0000462	maturation of SSU-rRNA from tricistronic rRNA transcript (SSU-rRNA, 5.8S rRNA, LSU-rRNA)	3/98	37/18722	949712087193647	222673566158082	204402319518182	RPS19/RPS14/RPS8	3
GO:0006091	generation of precursor metabolites and energy	9/98	490/18722	107252600308644	24660283397242	226368096282856	GAPDH/COX7C/NDUFA4/ENO1/NDUFS5/UQCR10/ATP5MF/ATP5F1E/ATP5ME	9
GO:0006163	purine nucleotide metabolic process	8/98	396/18722	112000086849068	24660283397242	226368096282856	GAPDH/TMSB4X/ATP5MC2/ENO1/ATP5MF/ATP5F1E/ATP5ME/RAN	8
GO:0019693	ribose phosphate metabolic process	8/98	396/18722	112000086849068	24660283397242	226368096282856	GAPDH/TMSB4X/ATP5MC2/ENO1/ATP5MF/ATP5F1E/ATP5ME/RAN	8
GO:0019646	aerobic electron transport chain	4/98	87/18722	112689794656094	24660283397242	226368096282856	COX7C/NDUFA4/NDUFS5/UQCR10	4
GO:0042989	sequestering of actin monomers	2/98	10/18722	118753604337916	251489487896264	230853780928546	TMSB4X/TMSB10	2
GO:0051342	regulation of cyclic-nucleotide phosphodiesterase activity	2/98	10/18722	118753604337916	251489487896264	230853780928546	CALM2/RACK1	2
GO:0030901	midbrain development	4/98	90/18722	127825095403258	266403730578536	244544251022106	ACTB/CKB/CALM2/DYNLL1	4
GO:0015980	energy derivation by oxidation of organic compounds	7/98	318/18722	141144172926824	289566092270187	265806049344101	COX7C/NDUFA4/NDUFS5/UQCR10/ATP5MF/ATP5F1E/ATP5ME	7
GO:0072521	purine-containing compound metabolic process	8/98	416/18722	153082865085457	305952320013072	280847722303257	GAPDH/TMSB4X/ATP5MC2/ENO1/ATP5MF/ATP5F1E/ATP5ME/RAN	8
GO:0042773	ATP synthesis coupled electron transport	4/98	95/18722	156121899778186	305952320013072	280847722303257	COX7C/NDUFA4/NDUFS5/UQCR10	4
GO:0042775	mitochondrial ATP synthesis coupled electron transport	4/98	95/18722	156121899778186	305952320013072	280847722303257	COX7C/NDUFA4/NDUFS5/UQCR10	4
GO:2001242	regulation of intrinsic apoptotic signaling pathway	5/98	164/18722	171078431219347	329176723139479	302166471314951	RPS7/RPL11/ENO1/RACK1/RPS3	5
GO:0098974	postsynaptic actin cytoskeleton organization	2/98	12/18722	172987006067206	329176723139479	302166471314951	ACTB/ACTG1	2
GO:0009165	nucleotide biosynthetic process	6/98	254/18722	218611070313498	409260349191466	375678919168019	TMSB4X/ATP5MC2/ENO1/ATP5MF/ATP5F1E/ATP5ME	6
GO:1901293	nucleoside phosphate biosynthetic process	6/98	256/18722	227349501873145	409260349191466	375678919168019	TMSB4X/ATP5MC2/ENO1/ATP5MF/ATP5F1E/ATP5ME	6
GO:0030490	maturation of SSU-rRNA	3/98	50/18722	228078234689822	409260349191466	375678919168019	RPS19/RPS14/RPS8	3
GO:0000054	ribosomal subunit export from nucleus	2/98	14/18722	23689098658455	409260349191466	375678919168019	RPS15/RAN	2
GO:0033750	ribosome localization	2/98	14/18722	23689098658455	409260349191466	375678919168019	RPS15/RAN	2
GO:0099188	postsynaptic cytoskeleton organization	2/98	14/18722	23689098658455	409260349191466	375678919168019	ACTB/ACTG1	2
GO:2001171	positive regulation of ATP biosynthetic process	2/98	14/18722	23689098658455	409260349191466	375678919168019	TMSB4X/ENO1	2
GO:2001233	regulation of apoptotic signaling pathway	7/98	356/18722	266870719895404	452745095883537	41559557043865	GSTP1/RPS7/RPL11/PRDX2/ENO1/RACK1/RPS3	7
GO:0002679	respiratory burst involved in defense response	2/98	15/18722	272405655558259	452745095883537	41559557043865	RPS19/PRDX2	2
GO:0071428	rRNA-containing ribonucleoprotein complex export from nucleus	2/98	15/18722	272405655558259	452745095883537	41559557043865	RPS15/RAN	2
GO:0006414	translational elongation	3/98	55/18722	299582629350613	491689990421693	45134488237691	RPLP1/RPLP2/RACK1	3
GO:0022904	respiratory electron transport chain	4/98	114/18722	303451951741124	491891867451971	451530194598554	COX7C/NDUFA4/NDUFS5/UQCR10	4
