# Supplementary material for: Primary cilia and SHH signaling impairments in human and mouse models of Parkinson’s disease
Source: Nat Commun. 2022 Aug 16;13:4819. doi: 10.1038/s41467-022-32229-9 (PMC9380673; doi:10.1038/s41467-022-32229-9)
Supplement: Supplementary file 8 — Supplementary Dataset 5 [file 41467_2022_32229_MOESM8_ESM.xlsx]

## Sheet: NSC1a
	gene	qval	fc	mean	coef_sd
800	AL606760.3	0	17.5247	0.00264581	0.343997
15975	FABP5P2	0	13.5473	0.00816749	0.173307
18433	AC007611.1	0	12.9705	0.00782239	0.18547
8336	AL023806.2	0	12.9352	0.00644197	0.206158
6148	SDHAP3	0	10.3536	0.0143794	0.17567
18354	SRCAP	0	9.75829	0.0123088	0.191003
22307	ZNF285	0	9.02436	0.0193259	0.134832
10583	AC025062.1	0	8.90427	0.0121937	0.156215
22790	AC006157.1	0	8.7207	0.0111584	0.17161
1662	HMGB3P6	0	7.67368	0.0213965	0.156274
16820	PRIMA1	0	7.42397	0.00586679	0.208915
21294	AL118506.1	0	7.01684	0.0126539	0.164563
10319	TIMM8BP2	0	6.83993	0.0127689	0.18886
9192	AC069281.2	0	6.63029	0.00977798	0.202874
3116	PSD4	0	6.59909	0.00563672	0.258409
17405	AC090543.2	0	6.51003	0.00724721	0.234119
6540	AC026427.1	0	6.4046	0.0108133	0.20432
7414	PPIAP29	0	6.28661	0.00977798	0.179609
20922	AL450124.1	0	6.19709	0.00943288	0.189057
16060	AL354811.1	0	6.11462	0.0108133	0.181957
18028	LINC01569	0	6.07954	0.012999	0.171471
23241	CCDC134	0	5.81638	0.0103532	0.208441
19278	AC007952.4	0	5.76515	0.0112734	0.199721
12395	DNHD1	0	5.65384	0.0148395	0.182997
6238	AC025181.1	0	5.63013	0.00586679	0.239878
16277	FITM1	2.24261e-11	5.6074	0.00276084	0.343905
13919	GLUD1P3	0	5.56439	0.00920281	0.197889
22706	ZNF460-AS1	0	5.26617	0.0159899	0.18386
12875	SSSCA1-AS1	0	5.13304	0.00644197	0.233714
8433	SOD2-OT1	0	4.9987	0.00828253	0.2069
661	AL512353.1	0	4.93176	0.0179455	0.13276
22269	CEACAM1	0	4.87183	0.0127689	0.162775
9107	AC004012.1	0.000965633	4.84309	0.000805246	0.580856
6652	AC008467.1	0	4.80302	0.00805246	0.221923
2969	STARD7-AS1	0	4.68335	0.0125388	0.171635
22295	ZNF223	0	4.61428	0.0337053	0.172092
4258	AC137630.2	0	4.60367	0.0085126	0.246382
15572	AC145422.1	5.34142e-13	4.53957	0.00448637	0.28183
11168	RPL35AP19	3.88755e-13	4.4959	0.00529161	0.278538
12605	AC068205.2	0	4.28787	0.0112734	0.166741
17272	SLC27A2	1.44705e-12	4.19187	0.00575175	0.271647
15980	MRPS31P5	0	4.07885	0.0211665	0.198878
1204	PPM1J	0	4.02944	0.0110434	0.184748
7234	AC008610.1	0	3.9085	0.0135741	0.215417
4875	PLSCR5	1.66494e-05	3.829	0.00690211	0.394945
14536	AC092865.1	0	3.78782	0.0162199	0.161037
8075	AL589740.1	1.5232e-12	3.73275	0.00828253	0.249875
7453	BTN2A3P	0	3.72492	0.0247325	0.133923
22965	DDTL	0	3.6815	0.00920281	0.220963
22774	ZNF132	0.0141846	3.445	0.000805246	0.578449
17284	MIR4713HG	1.72258e-09	3.42311	0.00644197	0.269848
2327	TMSB4XP2	1.29529e-09	3.41837	0.00609686	0.267675
23202	UQCRFS1P1	6.62946e-13	3.29131	0.0147245	0.222768
5524	AC068620.1	3.16534e-13	3.27863	0.0121937	0.219213
20261	AC137723.1	0	3.23714	0.0144944	0.20389
4689	OR7E29P	4.78869e-06	3.23419	0.00379616	0.327809
11248	AC011676.5	9.50845e-11	3.20934	0.00701714	0.239545
5565	AC009570.1	0	3.13619	0.0194409	0.140431
16111	COX5BP6	0	3.1012	0.0138042	0.142365
3930	MRPS36P1	0	3.0444	0.0178304	0.139362
7019	NDST1-AS1	1.17515e-08	3.03843	0.00483147	0.255714
9501	NDUFB2-AS1	0	3.03751	0.0104682	0.156184
16620	MAGOH3P	1.17637e-13	3.02622	0.0111584	0.201156
7557	PTMAP1	0	2.99571	0.0142644	0.178154
11714	PRUNE2	0	2.96016	0.0203612	0.164722
9280	AC005099.1	0	2.9465	0.0202462	0.165483
14618	RPL13AP20	0	2.87291	0.0353158	0.118717
979	AL603750.1	1.51414e-11	2.86341	0.00989302	0.208239
2835	ALMS1-IT1	1.22603e-08	2.85706	0.0147245	0.241822
4332	PARP3	0	2.84411	0.019671	0.163608
9116	AC079781.5	0	2.84091	0.0212815	0.137062
10950	RPL3P9	3.19208e-09	2.82388	0.0128839	0.231075
1810	LINC01686	7.95575e-10	2.80345	0.00690211	0.221916
9738	SMPX	1.40943e-08	2.79526	0.00621189	0.237684
7927	AL135905.1	4.3407e-07	2.78498	0.00690211	0.262193
23150	C22orf23	4.06273e-14	2.75435	0.0187507	0.180625
3175	AC012508.1	0	2.75253	0.0136892	0.157293
23611	AP001505.1	1.39376e-14	2.73255	0.0158748	0.175903
7822	AL583834.1	1.67422e-13	2.73045	0.0146095	0.183592
21669	ZNF763	0	2.6981	0.0165651	0.164432
19692	AC003102.1	0	2.6967	0.0207063	0.164191
16727	VASH1-AS1	0	2.6786	0.0194409	0.156993
16708	ZC2HC1C	0	2.66246	0.0162199	0.16387
12141	PLPP7	1.10156e-11	2.6599	0.0120787	0.192423
5	AP006222.1	1.39376e-14	2.65707	0.0143794	0.17206
2601	RF00272-2	1.12304e-08	2.65522	0.0138042	0.224403
23226	CHADL	1.16273e-06	2.64984	0.00782239	0.257897
8153	AL136310.1	5.25942e-11	2.63751	0.0124238	0.196847
22209	AC118344.2	2.15626e-10	2.63494	0.0125388	0.202578
11244	AC105235.1	2.74385e-14	2.62366	0.0146095	0.171331
20649	CDH19	3.5548e-07	2.5941	0.00598182	0.242417
3965	AC022007.1	5.00336e-07	2.57747	0.0102381	0.243502
20144	AC015802.6	1.07247e-10	2.56501	0.0159899	0.194021
1214	AL357055.1	7.4125e-06	2.56392	0.00943288	0.267606
21095	FITM2	0	2.55253	0.0292189	0.141916
18400	AC026471.2	0	2.54663	0.0205913	0.146395
16302	LTB4R	1.34315e-09	2.54609	0.0138042	0.203698
378	AL020996.1	3.96474e-06	2.54418	0.0110434	0.258901
9950	SPIN2A	1.4431e-11	2.54238	0.0167951	0.18453
22763	A1BG	2.09809e-08	2.5268	0.0104682	0.216657
8719	DPY19L2P3	2.34909e-10	2.52057	0.0224318	0.193676
11131	TMEM74	4.85556e-08	2.51923	0.00943288	0.221117
20589	STARD6	1.61603e-06	2.51261	0.0166801	0.24681
20896	LINC01431	4.18731e-11	2.50977	0.0292189	0.18586
5814	CIR1P2	2.80159e-07	2.50657	0.00793742	0.231937
15621	AC055713.1	0	2.50355	0.0245025	0.15185
23479	C21orf62-AS1	0	2.50292	0.0186357	0.154599
1773	RASAL2-AS1	2.51834e-07	2.47684	0.00954791	0.228143
10130	ARMCX6	0	2.47452	0.019556	0.149688
14306	WDR11-AS1	3.81966e-06	2.46852	0.00908777	0.250144
4138	SCN5A	1.2602e-11	2.46549	0.0111584	0.177965
18438	ADAM3B	1.14377e-07	2.45869	0.00805246	0.220774
22292	AC006213.1	1.75697e-05	2.4586	0.0102381	0.265247
16846	AK7	2.7651e-09	2.44794	0.0123088	0.198565
21813	CPAMD8	0	2.44634	0.0204762	0.155028
22034	AC020910.4	0	2.44561	0.0193259	0.137147
13831	ATOH7	6.28612e-07	2.42593	0.0151846	0.229659
2318	TRAPPC12-AS1	1.05583e-05	2.40501	0.0123088	0.253163
7612	MSH5	3.8353e-08	2.39605	0.0142644	0.207699
8494	LINC00574	1.13066e-09	2.38418	0.0111584	0.1886
2335	CMPK2	0	2.38082	0.0247325	0.132056
12499	ST13P5	1.83925e-10	2.3525	0.0161049	0.178237
12782	AP001160.3	0.000178175	2.34999	0.0118486	0.283
3747	AC079834.2	2.38849e-06	2.33995	0.0111584	0.231098
12095	ZER1	0	2.3376	0.036006	0.11014
19265	UBE2SP2	7.24137e-07	2.33685	0.0147245	0.221009
15160	RPSAP12	8.81174e-06	2.30698	0.0115035	0.239286
2290	C1orf229	2.46338e-06	2.30263	0.0085126	0.22701
16986	SNURF	5.21573e-11	2.3021	0.0135741	0.169207
21648	CCDC151	5.3583e-08	2.30146	0.0193259	0.200076
21692	ZNF490	9.35362e-06	2.29477	0.00943288	0.238379
12068	SLC25A25-AS1	4.18028e-06	2.28806	0.0106983	0.229953
7607	ABHD16A	3.1336e-09	2.28587	0.0149546	0.183923
12634	AC127035.1	9.98723e-06	2.27784	0.0119636	0.236919
1292	NBPF17P	2.76656e-05	2.27619	0.00897274	0.247586
4249	CELSR3	0	2.27586	0.0282986	0.138601
9882	CCDC120	4.28037e-11	2.27585	0.0212815	0.166188
1513	AL451085.2	3.40746e-06	2.26509	0.0110434	0.225318
17814	HSP90B2P	1.39376e-14	2.26437	0.0240423	0.14221
5447	ARL4AP2	3.42024e-08	2.26165	0.0119636	0.193354
2005	ST13P19	8.29359e-12	2.2612	0.0243874	0.159624
6912	AC244517.1	3.51255e-05	2.25759	0.0127689	0.247913
13466	AP000911.1	1.63443e-05	2.25588	0.00943288	0.23913
11173	AC016405.1	6.37409e-06	2.252	0.0085126	0.229307
18109	RPS23P6	0.00405768	2.24421	0.00322098	0.333039
9467	AC009517.1	4.0605e-05	2.22789	0.00908777	0.245538
15610	AC073857.1	9.24152e-14	2.21924	0.019671	0.144158
1772	CRYZL2P	1.15425e-06	2.21511	0.019671	0.210409
3365	BBS5	1.85218e-10	2.20915	0.0210514	0.165173
22137	AC093227.1	2.1927e-06	2.20585	0.0162199	0.214398
22042	ZNF792	8.14433e-10	2.2028	0.0188658	0.170108
2412	AC013400.1	5.31317e-05	2.1975	0.00954791	0.244462
6284	OSMR-AS1	5.53118e-08	2.1973	0.0121937	0.189127
21998	AC008736.1	1.14743e-11	2.19208	0.0224318	0.154501
9870	AC231533.2	1.6015e-09	2.19066	0.0187507	0.17165
22045	SCN1B	0.000645961	2.18847	0.00632693	0.280542
20681	C18orf65	0.000169248	2.18685	0.0112734	0.258391
13609	C10orf67	3.18797e-08	2.17018	0.0115035	0.183215
9247	POLR2J2	2.31675e-06	2.16579	0.0188658	0.209833
19374	SEZ6	9.50845e-11	2.16508	0.0165651	0.158691
12589	AL136146.2	7.8607e-06	2.16179	0.0118486	0.219625
3453	AC011998.1	3.99457e-07	2.15948	0.00908777	0.196547
9845	ZNF41	5.45412e-09	2.15448	0.0124238	0.173153
15143	AC107308.1	6.20621e-06	2.15363	0.0123088	0.216462
22599	SEPT7P8	5.30915e-09	2.14955	0.0188658	0.172514
1264	AL359915.2	3.88755e-13	2.13925	0.0194409	0.140933
12209	SNAPC4	0	2.1375	0.0417577	0.0966758
11483	AL451123.1	2.14392e-07	2.13499	0.00989302	0.189834
11644	AL512625.3	0.0177049	2.13152	0.0531462	0.363598
19122	AC104581.4	2.79529e-05	2.131	0.00908777	0.227864
6769	AC116366.3	1.23951e-07	2.12973	0.0166801	0.185972
17135	AC013356.1	1.76718e-07	2.12666	0.0147245	0.187663
14574	KLRA1P	1.91539e-08	2.12502	0.0125388	0.175753
10983	CA13	0.000505578	2.12497	0.0106983	0.265818
14746	H3F3C	4.14134e-10	2.12364	0.0227769	0.159747
9339	KCND2	3.42845e-05	2.12152	0.00989302	0.228715
6050	HAND2-AS1	0.0234786	2.12058	0.00103532	0.374293
14719	AC009318.3	4.18341e-09	2.12043	0.0173703	0.168432
23196	AL022326.2	1.22754e-06	2.10844	0.0140343	0.197819
16476	ATP5F1CP1	1.06193e-11	2.10796	0.0437133	0.146574
995	AL049597.1	0	2.09876	0.0270332	0.123556
14152	AL138762.1	1.39376e-14	2.09462	0.0391119	0.130121
17053	AC123768.3	2.98903e-07	2.09415	0.0116185	0.186948
10501	AF228730.5	2.74385e-14	2.094	0.0253077	0.130938
21786	LINC01764	0.00487472	2.09249	0.00207063	0.309295
17489	RPL5P3	8.28405e-08	2.09065	0.0138042	0.17926
6071	WWC2-AS2	0.000176286	2.085	0.00862763	0.243228
22538	NIFKP6	0.000233355	2.08379	0.00747728	0.24691
10383	XRCC6P2	1.49468e-07	2.08126	0.0209364	0.18132
7880	AL445529.1	8.56897e-11	2.0777	0.0199011	0.149901
17170	MAPKBP1	0	2.07396	0.0301392	0.119934
21016	COX7BP2	9.41487e-05	2.07289	0.006557	0.23305
11300	OPLAH	2.11996e-05	2.06309	0.0188658	0.215353
3283	AC007364.1	0.000211361	2.05695	0.00989302	0.241186
22803	TTTY15	0.000262084	2.04894	0.140113	0.242875
2769	MEIS1-AS2	4.75418e-05	2.04399	0.00908777	0.220728
465	AL138785.1	8.80439e-06	2.04094	0.0148395	0.2042
10145	LINC00630	1.58168e-11	2.04026	0.0245025	0.141272
5241	DGKQ	6.82443e-07	2.03816	0.0149546	0.185025
7572	GTF2H4	0.000737178	2.03737	0.00908777	0.257226
11872	UPF3AP3	0.000720211	2.03527	0.00736225	0.256442
21949	RPL34P33	1.70579e-06	2.03383	0.0172553	0.190552
22339	FOSB	0.00131202	2.03318	0.00759232	0.266986
17469	ITGA11	3.71044e-05	2.0325	0.00943288	0.216488
7521	HCG14	0.003001	2.02843	0.00747728	0.283813
3011	AC092587.1	2.67655e-05	2.01987	0.0176004	0.2113
14224	CFAP58	0.000451336	2.01932	0.0115035	0.246055
12242	MAN1B1-DT	4.71999e-11	2.01495	0.0213965	0.14187
19681	NAGS	5.23e-05	2.00785	0.0147245	0.216231
22865	AC000068.1	0.000502847	2.0013	0.00954791	0.244562
19829	AC015909.2	0.00625157	2.00042	0.00667203	0.297355
8381	AL356535.1	5.67393e-06	1.99218	0.0124238	0.193762
13243	C11orf65	1.53249e-06	1.98675	0.0225469	0.183521
13562	C10orf111	5.96994e-05	1.98377	0.0104682	0.213943
13588	NPM1P30	0.0198619	1.97882	0.0213965	0.332521
10056	TRAPPC13P1	1.20183e-05	1.97428	0.0141493	0.197348
5300	MSX1	0.00122815	1.97232	0.00862763	0.254362
10546	SUB1P1	8.17359e-10	1.96564	0.0223168	0.145588
4834	NMNAT3	6.16169e-08	1.96427	0.0125388	0.162696
7520	RPL13P	3.61991e-05	1.96264	0.0162199	0.205563
21241	SYCP2	0.00289929	1.95792	0.00920281	0.2688
5026	NCEH1	0.00029731	1.95442	0.0115035	0.228602
3988	RF00017-28	2.793e-11	1.95434	0.0296791	0.134231
1627	TSTD1	3.70931e-05	1.94841	0.088577	0.203583
3604	AC064836.3	3.51996e-06	1.94262	0.0182906	0.183245
3844	TMSB10P1	4.03053e-10	1.94232	0.0258829	0.14073
6198	CCT6P2	4.25524e-07	1.942	0.0162199	0.169785
5789	HSBP1P2	5.65249e-06	1.93994	0.0146095	0.186261
13954	AL450306.1	0.00013117	1.93569	0.00759232	0.214959
9969	ZC3H12B	4.39964e-08	1.92788	0.0185206	0.156663
16505	RPL3P3	0.000883462	1.9265	0.00989302	0.239911
20230	TSPAN10	1.54732e-10	1.92589	0.0314046	0.136024
2000	C1orf74	1.03785e-08	1.92296	0.0162199	0.149948
16188	RPL23AP97	0.00196552	1.91931	0.0143794	0.252831
4299	SLC38A3	0.000314352	1.91888	0.0109283	0.22309
8097	LIN28B-AS1	5.03813e-05	1.91384	0.0101231	0.200988
22626	LENG8-AS1	0.00143379	1.91215	0.00989302	0.245503
9488	AC083880.1	3.78035e-05	1.90956	0.0113885	0.197614
22805	DDX3Y	5.59332e-05	1.90782	0.180605	0.201086
2719	AC016894.1	0.000314352	1.90473	0.0119636	0.22056
23109	Z82217.1	1.12818e-05	1.90333	0.0119636	0.186205
15453	LINC02356	0.000113372	1.90321	0.0135741	0.207773
9997	FOXO4	1.09051e-05	1.89855	0.0142644	0.18521
18112	AC092324.1	2.8574e-06	1.89445	0.0151846	0.174885
8317	AL136116.3	0.000133918	1.89331	0.0109283	0.207994
1155	GSTM2	2.23672e-09	1.89296	0.0273783	0.140826
19645	RAMP2-AS1	2.64319e-06	1.88965	0.0144944	0.173682
13703	AC010864.1	5.78363e-05	1.88618	0.012999	0.197871
23360	SYCE3	0.00508034	1.88395	0.0101231	0.266362
20979	AL035458.2	0.00188443	1.88379	0.0128839	0.244802
21982	PLEKHF1	0.000396289	1.86807	0.016335	0.217002
22811	TTTY14	0.000879809	1.86213	0.156103	0.227394
11977	B3GNT10	0.000738203	1.85492	0.0116185	0.223353
17703	DET1	1.23004e-08	1.85242	0.0256528	0.142033
4045	UBE2E1-AS1	2.44382e-07	1.85033	0.01645	0.154648
6016	AC106872.2	1.82968e-12	1.84895	0.0369263	0.116987
12623	CRY2	5.3617e-14	1.84872	0.0356609	0.1101
4230	AC130472.1	0.0109196	1.8449	0.00575175	0.27821
19511	MRM1	0.00139079	1.84328	0.0128839	0.231096
13813	TATDN1P1	1.42714e-13	1.84312	0.0352007	0.111492
1778	AL137796.1	3.26348e-05	1.84065	0.0171402	0.185086
21285	HELZ2	2.0228e-07	1.83932	0.0276084	0.152249
2506	FTH1P3	0.000272403	1.83896	0.0104682	0.206744
14593	TAS2R30	0.00409798	1.83705	0.00816749	0.25082
18389	PYCARD-AS1	0.0011659	1.83269	0.0102381	0.226009
3807	LINC00471	0.000220097	1.82557	0.0127689	0.201756
18104	AC007216.3	0.000665057	1.82541	0.0115035	0.215983
8151	AL080317.3	7.38131e-06	1.82523	0.0147245	0.170986
593	AL139260.1	1.31134e-08	1.81701	0.026113	0.137825
19726	AC008105.2	0.00239671	1.81641	0.0124238	0.235109
8423	AL035530.2	0.000671772	1.81312	0.00736225	0.213709
4724	FTH1P4	0.00325643	1.81184	0.00897274	0.240142
2009	AC092017.2	0.00046119	1.80959	0.00966295	0.207963
19346	AC015917.2	0.00189603	1.80441	0.00816749	0.228272
20697	AC099689.1	0.00145096	1.80386	0.0113885	0.223622
22814	TXLNGY	1.05671e-08	1.80247	0.32946	0.135173
10273	GRIA3	0.015787	1.79458	0.0125388	0.277029
4435	PRICKLE2-AS1	0.000282288	1.79369	0.0110434	0.198727
13727	RPS19P7	0.0132972	1.79154	0.00747728	0.270656
2859	INO80B	6.4987e-05	1.7908	0.0179455	0.18277
17733	RPS12P26	0.00169504	1.78685	0.0146095	0.222591
21841	FCHO1	3.58358e-07	1.7837	0.0335902	0.147211
13154	RAB38	0.000386713	1.78155	0.0174853	0.200214
6878	HAUS1P1	0.00770426	1.7785	0.00839756	0.252154
16304	NYNRIN	1.6056e-08	1.7773	0.0296791	0.133457
479	AC114495.2	0.00559262	1.77726	0.00690211	0.244013
23031	RFPL1S	0.00251966	1.77575	0.00839756	0.227097
10354	SRRM1P3	8.12392e-07	1.77351	0.0224318	0.149769
14446	AC006122.1	0.00012185	1.76976	0.0151846	0.185037
2320	AC231981.1	0.00845324	1.76916	0.00966295	0.252221
7766	DAAM2	0.000237871	1.76864	0.0174853	0.191981
21025	DLGAP4-AS1	0.00046119	1.7682	0.00931784	0.199848
17306	ONECUT1	0.0143246	1.7675	0.0586679	0.266639
3009	C2orf15	0.000395109	1.76629	0.0123088	0.197509
22808	TMSB4Y	0.0152815	1.76009	0.0993903	0.266822
14940	AC068888.1	2.46928e-08	1.758	0.0343955	0.132463
18676	FUK	1.81175e-06	1.75273	0.0194409	0.150999
8028	AL139274.2	0.000161798	1.74154	0.0121937	0.182722
2406	LINC01376	0.00915041	1.73785	0.00839756	0.246421
7205	ZFP2	5.59305e-10	1.73427	0.0278385	0.11759
5894	AC097376.1	0.00036866	1.73262	0.0109283	0.189957
8511	GET4	0.0160143	1.72329	0.0085126	0.258236
21675	ZNF788P	0.000355257	1.72276	0.0118486	0.187554
12963	RPL37P2	6.77643e-08	1.71596	0.0286437	0.130486
10646	GNRH1	0.00764188	1.71596	0.013229	0.236272
10223	AC005000.1	0.00409798	1.71341	0.00943288	0.222088
22788	RPS4Y1	0	1.70898	6.30139	0.0549593
15109	LINC01465	0.0198622	1.70784	0.00874267	0.260777
5943	GTF2F2P1	0.0191212	1.70217	0.00678707	0.257994
4333	AC115284.2	0.00180764	1.69757	0.0106983	0.203913
17206	CATSPER2P1	1.95644e-07	1.69674	0.036121	0.131938
21368	AC027307.3	2.19306e-08	1.69463	0.0265731	0.123436
7206	PIGFP1	0.01624	1.69437	0.00931784	0.250617
19846	CACNA1G	0.0161872	1.69351	0.00724721	0.250281
21843	JAK3	0.0272447	1.68948	0.00920281	0.266413
4072	ZCWPW2	0.0159063	1.67927	0.0124238	0.245765
18990	TRPV1	0.0030702	1.67595	0.00966295	0.207629
7841	AL109615.1	0.000355268	1.67342	0.0141493	0.17754
19271	AC090286.2	0.0169327	1.67072	0.00874267	0.245219
19776	AC004477.1	2.80729e-05	1.66985	0.0238123	0.154454
7823	RPS2P28	0.000246929	1.66788	0.0179455	0.172623
18449	AC007608.4	1.05399e-06	1.66562	0.0188658	0.134552
10603	NUDT18	0.0190083	1.66547	0.00793742	0.247242
5118	RF00017-35	0.0253697	1.66107	0.00839756	0.255364
17556	AC068338.2	0.0119199	1.65393	0.0088577	0.230705
17874	RHBDL1	0.00549799	1.65091	0.0116185	0.212353
14209	CALHM2	0.0156154	1.63604	0.0123088	0.232907
18053	PPL	1.99212e-05	1.63488	0.0188658	0.14577
5662	AC093827.4	0.01022	1.63422	0.0104682	0.221563
18876	SNAI3-AS1	0.000102643	1.63257	0.0204762	0.15742
3597	AC079354.3	0.0114807	1.63204	0.00908777	0.223715
1653	C1orf226	0.0170942	1.63115	0.0108133	0.234043
4279	AMT	0.000115347	1.62563	0.0190958	0.157029
12673	RPL5P29	5.91908e-07	1.61931	0.0265731	0.124665
6362	FLJ31104	0.0122827	1.6085	0.00897274	0.218649
22810	NLGN4Y	0.000137677	1.6068	0.13183	0.154788
16576	AL161756.1	0.00708006	1.60545	0.0104682	0.205579
22804	USP9Y	0.0278994	1.60178	0.0613137	0.240135
16285	IRF9	0.00269133	1.59469	0.0126539	0.185576
19621	STAT5A	0.0173241	1.59268	0.0157598	0.223003
9511	TAS2R4	0.00023624	1.58736	0.0217416	0.155504
5878	AC104619.1	0.0165209	1.57967	0.0111584	0.217736
4942	LEKR1	0.0437849	1.57182	0.00931784	0.246099
7131	AC008429.1	0.0287721	1.56806	0.00943288	0.230294
2680	HMGB1P31	0.010734	1.56533	0.0174853	0.203147
10190	DNAJA1P3	0.00336126	1.56352	0.0138042	0.181078
4256	ARIH2OS	7.35758e-05	1.55865	0.0284137	0.140107
11113	SLC25A32	0.0207801	1.55679	0.0106983	0.216903
5103	AC107294.2	0.0175582	1.55523	0.0115035	0.211919
22818	EIF1AY	0	1.55283	0.992293	0.0585548
19220	CCDC144A	0.000253541	1.55072	0.0194409	0.14827
19410	AC127024.8	0.0113564	1.5427	0.0119636	0.197754
3620	AC007383.2	0.00601678	1.54091	0.0172553	0.18471
2410	LINC00954	0.00891979	1.53858	0.0108133	0.1916
19280	SNORD3A	0.0149307	1.53654	0.0128839	0.20213
18087	CLEC16A	4.4221e-06	1.53604	0.0348556	0.11949
22464	AC010524.1	0.0463138	1.52106	0.00805246	0.230381
21370	AC027307.2	0.018546	1.51555	0.0135741	0.200905
9848	SYN1	0.00151677	1.51546	0.0134591	0.158091
19087	SLC2A4	0.00175716	1.51474	0.0167951	0.159669
6744	CTXN3	0.00189844	1.51428	0.290694	0.160497
3140	AC009404.1	0.0101217	1.51319	0.0141493	0.186632
9019	GSAP	0.0224012	1.51196	0.0144944	0.204544
14855	DDN-AS1	0.000605849	1.50962	0.0185206	0.146928
12609	SEC14L1P1	0.00494154	1.50879	0.0209364	0.172528
23439	RWDD2B	0.00242854	1.50586	0.134246	0.16142
20367	NDUFV2-AS1	0.0154258	1.49845	0.0125388	0.191074
15392	TCP11L2	0.0176702	1.49815	0.0149546	0.194145
23660	AL592183.1	0.0200249	1.49367	0.0406074	0.195703
12739	PPP1R32	0.0182852	1.49113	0.0190958	0.192698
20761	UBOX5	7.6922e-06	1.4809	0.0378465	0.111762
19321	C17orf51	4.74204e-06	1.47956	0.0976648	0.109364
388	FAM110D	0.0080738	1.47935	0.0913379	0.172303
9174	STAG3	0.0470504	1.47926	0.0100081	0.215655
13689	ZNF37A	1.19652e-05	1.4716	0.256528	0.112069
2823	CYP26B1	0.0359026	1.46904	0.0608536	0.203099
14053	PPP1R3C	0.0440866	1.45575	0.012999	0.204579
21663	ZNF491	0.0490528	1.45354	0.0193259	0.207341
173	AL139424.3	0.00381765	1.45215	0.0138042	0.15285
6251	C1QTNF3	0.0177734	1.44561	0.121362	0.177133
22765	A1BG-AS1	0.00748753	1.44239	0.0224318	0.159932
23190	CBX7	0.0199704	1.415	0.0158748	0.169262
7791	GUCA1A	0.0404315	1.38911	0.0299091	0.176719
18499	MT1X	0.04632	1.38534	0.388013	0.179053
15716	AL355001.2	0.00804709	1.37362	0.0886921	0.139617
21045	NNAT	0	1.37032	4.85908	0.0519027
11280	NAPRT	0.0013329	1.3616	0.269642	0.116274
2159	RHOU	0.00721116	1.35754	0.13114	0.132983
21116	WFDC2	0.0284052	1.34505	0.1316	0.151458
22952	C22orf15	0.0013343	1.34481	0.0783389	0.111613
10772	RPL5P23	0.0463085	1.34328	0.0186357	0.162098
23240	C22orf46	0.0363157	1.34023	0.0731623	0.154914
5459	SHISA3	0.00346396	1.33808	0.0976648	0.118274
2658	EPCAM	0.0325465	1.33602	0.107673	0.150884
21917	AC011447.3	0.000111021	1.32353	0.127344	0.0904051
6009	APELA	6.90558e-07	1.32351	0.554699	0.0728667
11428	FREM1	0.0128447	1.31164	0.078569	0.125443
21588	ZNF562	0.0128347	1.30322	0.21408	0.12245
17524	STRA6	0.0148105	1.29566	0.111354	0.121777
19043	ZNF594	0.0411527	1.2925	0.0406074	0.138324
791	ECHDC2	1.15737e-05	1.2904	0.240538	0.0738515
5672	SPP1	0.0350466	1.28752	0.65524	0.133018
11979	CUTALP	0.034762	1.27296	0.192109	0.126889
9215	AC105446.1	0.00218135	1.27216	0.110894	0.0941197
23390	AP001347.1	0.000370726	1.26895	0.285057	0.0823473
21960	ZNF681	0.00754063	1.2682	0.107788	0.103813
9327	TES	0.0296716	1.26811	0.075463	0.122112
11624	AL353763.2	0.0354922	1.26627	0.072012	0.124475
6432	CCDC125	0.00635635	1.26342	0.0959393	0.100438
13155	CTSC	0.00070788	1.2611	0.240768	0.0836119
1463	S100A6	4.86961e-08	1.25922	0.54101	0.0551659
9155	TRIM4	0.0294326	1.2585	0.0789141	0.118073
7599	BAG6	2.88219e-06	1.25714	0.673991	0.0626566
11111	CTHRC1	1.25326e-06	1.25042	1.22811	0.0593097
8697	HOXA2	5.59699e-06	1.24705	0.292649	0.0620332
10577	MTUS1	0.0447956	1.24224	0.0762683	0.118495
2942	THNSL2	0.026275	1.23635	0.222363	0.107242
12175	SLC2A6	0.00985627	1.23412	0.0897274	0.0945261
2798	LINC01816	0.0418039	1.22823	0.0575175	0.111089
18325	CORO1A	0.00562006	1.22651	0.105602	0.086674
18000	ZNF213-AS1	0.0175834	1.22578	0.0960543	0.097713
7617	HSPA1A	0.0446626	1.22557	0.145059	0.11106
21433	FZR1	0.0303908	1.2218	0.0936386	0.103306
5854	SPRY1	2.58963e-11	1.22015	1.12654	0.0398015
5117	ETV5	0.000593314	1.20904	0.281721	0.0676239
23142	H1F0	3.09823e-08	1.20224	1.02163	0.0435188
22862	HIRA	0.0402709	1.19969	0.112159	0.0978216
19673	ETV4	0.000808446	1.19784	0.257794	0.0656557
3937	OXTR	0.0443319	1.19633	0.533418	0.0977467
612	MFSD2A	0.0360228	1.19514	0.0725871	0.0941862
7989	ELOVL4	4.85318e-05	1.18312	0.362821	0.051975
4291	CAMKV	0.00518651	1.18106	0.183021	0.070124
15893	SERP2	0.00115822	1.17786	0.218452	0.0610417
7071	RNF145	7.96131e-14	1.17349	1.20741	0.0289025
18039	NMRAL1	0.00377248	1.16984	0.288393	0.0642037
5925	HHIP	0.00827492	1.16558	0.420798	0.0675838
21961	AC139769.1	0.00693599	1.16525	0.215691	0.066276
19793	HOXB9	0.0212384	1.16409	0.810537	0.0746734
9904	CENPVL3	0.0232307	1.16063	0.271943	0.0740521
5518	NMU	0.0212384	1.15274	0.373519	0.0698568
15936	LPAR6	0.00506771	1.15152	0.280571	0.059316
15019	RPS26	0	1.15006	9.24663	0.016442
4582	PHLDB2	0.00271541	1.14842	0.371333	0.0550709
17333	ZNF280D	0.031645	1.14754	0.134476	0.07141
23484	OLIG2	0.00986655	1.14534	1.1966	0.060985
10678	DUSP4	0.0013329	1.14139	0.694697	0.0498155
8325	HYMAI	0.00306527	1.13952	0.31002	0.0525056
7148	THOC3	0.0244116	1.13819	0.199356	0.0648016
11622	FRG1HP	0.0269453	1.13202	0.242034	0.0628995
3232	LYPD1	0.0190953	1.12998	0.419303	0.0592633
3746	EPHA4	0.0212384	1.12907	0.415967	0.0596608
1458	THEM4	0.0155499	1.12879	0.275969	0.0572885
21939	ZNF493	0.0393071	1.12728	0.171632	0.0641263
18350	ZNF689	0.0293628	1.12666	0.202577	0.0612166
21242	FAM217B	0.001917	1.12524	0.455999	0.0456735
8324	PLAGL1	2.40564e-05	1.12471	1.10261	0.035151
20169	BIRC5	0.000580219	1.12324	1.31566	0.0413436
15590	VPS33A	0.0165608	1.12268	0.243414	0.0551273
15886	DNAJC15	0.00079588	1.11851	1.01818	0.040694
18677	COG4	0.0321437	1.11649	0.256068	0.0572914
11107	BAALC	0.00124703	1.11411	1.75014	0.0405106
21569	HNRNPM	2.01557e-12	1.11358	4.40849	0.0205118
11813	PCAT7	0.0249663	1.11256	0.268492	0.0535538
12502	LDHA	0.00946692	1.11106	1.12378	0.047121
14264	ABLIM1	0.043495	1.10654	0.239273	0.0550417
6470	ENC1	0.0487828	1.10601	0.251582	0.0558079
17926	FAHD1	0.00398136	1.10558	0.465202	0.041278
5305	CRMP1	0.00274778	1.1017	0.559301	0.0385807
13944	ZNF503-1	0.00404131	1.10055	0.937996	0.0394529
8619	ETV1	0.00939298	1.10001	0.590475	0.0426105
12756	ASRGL1	0.01038	1.09882	0.487174	0.042575
5487	OCIAD2	0.000873286	1.09755	1.90993	0.0340268
12333	MRPL23	7.63739e-06	1.09593	1.51076	0.0260653
8209	FABP7	1.804e-10	1.09554	35.9175	0.0190029
6589	NR2F1	0.000122613	1.09423	1.56758	0.0291989
11724	TLE4	6.22145e-05	1.0932	1.97584	0.0278887
1072	PTBP2	0.0307125	1.08075	0.498447	0.0401148
19911	RAD51C	0.0400967	1.08015	0.603934	0.0413973
18820	COTL1	4.36306e-08	1.07822	11.757	0.0179687
3918	LRRN1	0.0143427	1.07468	1.30749	0.0337244
400	LIN28A	0.0441576	1.06822	1.29184	0.0359643
10741	FGFR1	0.0129315	1.06564	1.09272	0.029421
4574	DPPA4	0.00590051	1.06499	1.86944	0.0268483
11926	PTGR1	0.0225843	1.06357	1.05878	0.0305267
5649	NKX6-1	0.026656	1.06334	0.970206	0.0311054
4833	RBP1	0.000512105	1.06079	3.97228	0.0208292
9346	PTPRZ1	0.0359795	1.05461	1.47751	0.0280853
19210	CENPV	0.0038077	1.0464	5.87404	0.018577
17431	HACD3	0.0217491	1.04313	3.5287	0.0208137
21280	KCNQ2	0.0483011	1.04306	1.5524	0.0233124
19211	UBB	0.00502418	1.03489	13.7977	0.0144071
8497	PSMB1	0.0346724	0.972546	5.64903	0.0146297
17897	UBE2I	0.0386913	0.971858	4.86	0.0152425
16457	RTRAF	0.0350041	0.971341	5.19797	0.0153023
7611	CLIC1	0.0247809	0.968927	7.62913	0.015833
16749	SLIRP	0.0379755	0.968916	5.04429	0.0168129
16247	PSMB5	0.0266152	0.968856	5.91499	0.0160208
12694	SELENOH	0.0222435	0.968686	4.41723	0.0157265
21359	CIRBP	0.0116805	0.96825	7.38755	0.0147635
4892	PFN2	0.0367656	0.968184	4.24215	0.0171355
8303	ABRACL	0.037534	0.967329	3.86851	0.0176549
21708	PRDX2	0.00150919	0.966846	10.6212	0.012816
4361	SPCS1	0.0193551	0.966678	3.8049	0.0164615
8832	H2AFV	0.0267436	0.966381	4.47935	0.0173273
21251	PSMA7	0.0177459	0.966224	5.72599	0.0165116
6806	H2AFY	0.0314242	0.966142	3.26504	0.0178545
22261	PAFAH1B3	0.0449139	0.966009	2.44265	0.0188993
6821	HNRNPA0	0.00400965	0.965711	5.42759	0.0143569
16631	ERH	0.00111113	0.965609	9.28862	0.0130117
22481	PRMT1	0.0140255	0.965515	4.74888	0.0163913
1433	PSMD4	0.0336173	0.965428	2.56252	0.0184122
15544	SRSF9	0.00159748	0.965046	6.76751	0.0135835
20150	SRSF2	0.041682	0.964956	3.96917	0.0192697
716	PRDX1	0.0198743	0.964392	5.49247	0.017668
23499	ATP5PO	0.00162606	0.964221	6.69608	0.0139288
6786	SKP1	0.000337588	0.964034	8.80133	0.0125913
22955	SMARCB1	0.0409869	0.963484	2.17451	0.0200443
16888	HSP90AA1	0.0183628	0.96348	9.30461	0.0179547
10352	RBMX	0.00504342	0.963226	4.22696	0.0157461
12778	POLR2G	0.0200579	0.963048	3.01346	0.0183692
13518	ATP5F1C	0.00972883	0.962398	3.75406	0.0171977
23494	SON	0.00379171	0.962347	3.89267	0.0157155
11195	NDUFB9	0.00874781	0.962119	3.25561	0.017138
21202	PFDN4	0.0310607	0.962119	2.38353	0.0199864
1325	RBM8A	0.00584406	0.961899	3.46371	0.0165497
12771	UBXN1	0.0398996	0.961887	2.27344	0.0208461
14669	LDHB	1.50177e-05	0.961579	18.0935	0.0114742
8168	HDAC2	0.0160979	0.961566	3.56931	0.0186078
16127	ARGLU1	0.0371925	0.961518	2.44634	0.0208316
5090	AP2M1	0.0123199	0.961134	2.75359	0.0182437
19050	C1QBP	0.0128087	0.96099	3.50627	0.0183932
4860	U2SURP	0.0450886	0.960793	1.91522	0.0218721
7842	MRPL14	0.0289393	0.960789	2.88508	0.0204954
21407	TIMM13	0.00353064	0.960785	3.92776	0.0162747
3501	ZC3H15	0.0286374	0.960281	2.02864	0.0207329
23252	NDUFA6	0.00927212	0.960255	3.89474	0.0181059
20143	SNHG16	0.0276622	0.960231	2.40803	0.0206599
17435	RAB11A	0.0293893	0.960206	2.06258	0.0208491
20547	HAUS1	0.0430232	0.960165	2.13402	0.0220633
10137	TMSB15A	0.00414974	0.960053	5.63764	0.0168347
10063	PGK1	0.0462853	0.960015	2.59496	0.0224105
12798	RTN3	0.0263191	0.959867	2.24548	0.0207102
10653	BNIP3L	0.0426536	0.959773	1.67008	0.0222515
801	MAGOH	0.0351312	0.959688	1.76061	0.0216648
13060	SPCS2	0.00370938	0.959664	3.51432	0.0168247
5116	TRA2B	0.0276031	0.959639	2.25894	0.0209667
13014	LAMTOR1	0.00900763	0.959596	2.48637	0.0183587
9630	DNAJB6	0.015054	0.95954	2.33268	0.0194555
12631	MDK	1.13871e-05	0.959497	26.2362	0.0119678
6323	PAIP1	0.0388377	0.958973	1.73611	0.0223825
19850	LUC7L3	0.030047	0.958809	2.12274	0.0216604
8881	CCT6A	0.0202929	0.958714	2.8768	0.0206008
16230	DAD1	0.00156639	0.958621	4.08858	0.0161109
1643	SDHC	0.00622474	0.958477	2.68216	0.0181779
46	AURKAIP1	0.00864353	0.958303	2.56954	0.0188771
11537	DCTN3	0.040087	0.958152	1.6465	0.022951
11293	PUF60	0.0118512	0.958015	2.16956	0.0196544
23547	HMGN1	0.000283808	0.958003	11.1804	0.0145979
13106	NDUFC2	0.000427564	0.957881	4.77292	0.0150151
1807	GLUL	0.0233182	0.957873	2.69872	0.0214098
308	HP1BP3	0.0293248	0.95784	1.5937	0.0221073
23641	MT-RNR2	0.00276452	0.957673	18.6727	0.0172369
2305	ACP1	0.00130018	0.957533	3.72277	0.0163172
14502	C12orf57	0.00258385	0.95749	3.59209	0.0172151
14864	TUBA1A	0.0005173	0.957309	35.9301	0.0154103
4397	ARF4	0.0174851	0.957207	2.22397	0.020977
16394	PNN	0.0469685	0.957199	1.74577	0.024082
5005	SEC62	0.0058401	0.95709	2.34821	0.0186827
9241	POLR2J	0.00579256	0.956944	2.31244	0.0187338
3373	SSB	0.00235127	0.956833	4.38008	0.0173534
18319	PPP4C	0.00315561	0.956819	2.84585	0.01779
17607	MORF4L1	3.2365e-06	0.956657	9.08766	0.0121868
21256	ADRM1	0.0491241	0.956602	1.2494	0.0246026
7604	CSNK2B	0.0185837	0.956557	2.08858	0.0214678
3414	OLA1	0.0183195	0.956422	2.02945	0.0214959
20749	SNRPB	0.00119553	0.956198	5.04693	0.016742
4429	THOC7	0.0395422	0.956111	1.34073	0.024044
4002	LSM3	0.00498683	0.955876	3.23444	0.0189464
2685	RTN4	0.00651962	0.955852	3.77327	0.0194438
18717	PSMD7	0.0166462	0.955806	2.02508	0.0215483
8687	CBX3	0.006168	0.955789	2.64558	0.0193644
17684	SEC11A	0.00108307	0.955713	3.65927	0.0168118
19033	SPAG7	0.0123661	0.955682	2.00621	0.0208721
20865	SMIM26	0.0126204	0.955594	2.01864	0.0209624
6787	PPP2CA	0.0267849	0.955465	1.59024	0.0230895
12903	SF3B2	0.0248932	0.955453	1.62142	0.0228698
23237	XRCC6	0.00714663	0.955384	2.96411	0.0198382
6127	PDCD6	0.0165861	0.955279	1.83216	0.0217993
22279	ZNF428	0.000454557	0.955221	3.52445	0.0160475
20413	RNMT	0.0398684	0.955206	1.18187	0.0245822
9268	KMT2E	0.0431985	0.955204	1.28667	0.0248902
22388	AP2S1	0.00302215	0.955204	3.01772	0.018402
23586	CSTB	0.00586727	0.955164	2.93006	0.019551
14183	CUEDC2	0.0284064	0.954982	1.53054	0.023536
21978	UQCRFS1	0.00467083	0.954973	2.97987	0.0192276
19001	ITGAE	0.00993743	0.954897	2.01656	0.0207566
11163	MRPL13	0.0176662	0.954676	1.6687	0.0222756
59	SSU72	0.0183707	0.954482	1.67894	0.0224841
2802	SNRPG	0.000447154	0.954378	6.01311	0.016338
22471	RPS11	4.35154e-11	0.954351	21.8092	0.00944614
16217	HNRNPC	1.76436e-06	0.954297	10.2597	0.0125723
19458	TMEM98	0.00438032	0.954121	3.1813	0.0194857
23027	EWSR1	0.00807194	0.954066	2.15185	0.0206885
20708	TXNL4A	0.0122978	0.9539	1.80456	0.0217162
16834	DICER1	0.049037	0.953613	1.19119	0.0263286
2113	SRP9	1.85468e-06	0.95351	9.44967	0.0128204
596	AKIRIN1	0.0236895	0.953416	1.39031	0.0237862
9145	ATP5MF	8.8973e-06	0.953327	7.00127	0.0136882
15074	DCTN2	0.0149218	0.953203	1.56356	0.022551
22617	TSEN34	0.0289393	0.953087	1.37847	0.0246191
773	BTF3L4	0.00359419	0.953068	2.39112	0.0195883
14220	GSTO1	0.0293702	0.952906	1.75429	0.0247648
18745	GABARAPL2	0.00153303	0.952905	3.03014	0.0183597
13341	DDX6	0.0401086	0.952758	1.15311	0.0259853
12091	SET	0.000246161	0.952694	7.77706	0.016349
3555	HSPD1	0.0010113	0.952639	5.64673	0.0179234
22883	RANBP1	0.00129392	0.952616	8.51076	0.0182465
2832	CCT7	0.00445193	0.952613	2.54274	0.0201735
5061	DNAJC19	0.00773674	0.9525	1.59841	0.0213214
5644	MRPS18C	0.00623615	0.952367	1.63419	0.0209259
16588	CHURC1	0.0462074	0.952315	1.08133	0.0268253
4538	TFG	0.0227255	0.952166	1.24595	0.0242962
16839	GLRX5	0.00560671	0.952156	2.1002	0.0208077
15914	ZC3H13	0.0201146	0.952121	1.43552	0.023946
3333	PSMD14	0.0270952	0.952073	1.43828	0.024932
20518	SLC39A6	0.0138611	0.952011	1.57138	0.022935
9113	SEM1	3.42891e-06	0.951961	6.7475	0.0135711
6153	NDUFS6	9.56326e-05	0.951954	4.65823	0.0157558
445	DNAJC8	0.00217788	0.951878	2.45036	0.0192795
3139	DDX18	0.0113603	0.951821	1.60589	0.0225249
22411	NOP53	0.000382704	0.951749	3.43092	0.017133
20226	ACTG1	5.02733e-08	0.951253	44.865	0.0119735
10791	PRKDC	0.00596156	0.951132	2.29391	0.021385
23151	POLR2F	0.0013343	0.951111	2.49431	0.018884
7682	CUTA	3.22476e-05	0.951084	4.80835	0.0152058
17929	NDUFB10	0.000404082	0.951057	3.2624	0.0174486
11902	ZNF462	0.0366814	0.950951	1.36259	0.0266432
20216	NDUFAF8	0.0145533	0.950929	1.48257	0.0236016
23398	NRIP1	0.0366825	0.95092	1.31163	0.0266615
562	THRAP3	0.0145181	0.950839	1.54952	0.0236398
6240	ZFR	0.0294546	0.950825	1.15035	0.0258978
15794	POMP	8.26811e-06	0.95078	5.87473	0.0144092
17543	COX5A	0.000137812	0.950776	4.77936	0.0164761
21896	NDUFA13	0.000174207	0.950578	3.51501	0.0167647
20097	MRPS7	0.00548645	0.950455	1.74888	0.0215192
4046	UBE2E1	0.013996	0.950374	1.50247	0.0237684
6797	CAMLG	0.0172214	0.950343	1.62878	0.0243843
15086	CDK4	0.00117125	0.950309	3.16323	0.0190218
2415	LAPTM4A	0.0197798	0.950107	1.90912	0.0249229
21845	CCDC124	0.00898717	0.950074	1.44967	0.0227912
22559	PPP2R1A	0.00316853	0.950067	2.19729	0.020651
2526	PPP1CB	0.0198988	0.950001	1.92856	0.0249988
7198	HNRNPAB	0.00211456	0.949995	2.84516	0.0200081
13142	HIKESHI	0.0040098	0.949916	1.9587	0.0211436
16915	APOPT1	0.0426403	0.949665	0.8837	0.0279874
23441	USP16	0.0333935	0.949659	0.988036	0.0270031
5050	NDUFB5	0.00153321	0.949657	2.27873	0.0196599
23125	MPST	0.00185099	0.949622	2.36639	0.0199544
14167	NPM3	0.0345393	0.94962	1.10526	0.0271506
3245	UBXN4	0.00365045	0.949574	2.00012	0.0211137
9462	STMP1	0.000124132	0.949445	3.12125	0.016834
23201	RPS19BP1	0.00934105	0.949428	1.41424	0.0231847
23215	ST13	5.6757e-05	0.949393	4.22386	0.0161785
6210	BASP1	0.0149802	0.949345	1.76521	0.0244729
5193	NCBP2	0.00238082	0.949291	2.02255	0.0204873
18178	KNOP1	0.040861	0.949225	1.43782	0.0280611
13096	RSF1	0.00816279	0.949143	1.58001	0.0229936
21860	SSBP4	0.0305262	0.949091	1.02623	0.0269636
17072	NOP10	3.34507e-05	0.949077	4.2846	0.0158739
21808	SMIM7	0.00934939	0.949049	1.35592	0.0233653
1760	CACYBP	0.00837942	0.949034	2.04279	0.0231042
21820	BABAM1	0.0446489	0.949019	0.873231	0.0285683
12452	EIF4G2	5.93835e-05	0.948992	5.36662	0.0163475
15992	SUGT1	0.0311032	0.948794	1.02036	0.0272107
21541	PET100	0.00606926	0.94872	1.41401	0.0225088
6021	CPE	0.0185585	0.948697	3.41597	0.0254505
12888	CFL1	2.01902e-08	0.948688	21.0421	0.0122991
12316	POLR2L	5.45826e-06	0.948687	5.56057	0.0147862
21557	ELAVL1	0.00518321	0.94867	1.75647	0.0222019
1232	CSDE1	5.75852e-05	0.948551	3.86932	0.016467
7564	TUBB	1.00957e-08	0.948492	19.3731	0.0121184
9137	ARPC1A	0.0172528	0.948411	1.49603	0.0253646
8218	HDDC2	0.00164181	0.948329	2.35454	0.0202966
19435	COPRS	0.0191416	0.948302	1.11066	0.0257502
2589	SRSF7	0.000656639	0.948229	5.44254	0.0190605
14291	EIF3A	0.00335845	0.948172	2.23548	0.0215599
9227	FIS1	0.00516594	0.94815	1.59715	0.0224264
18446	BRD7	0.0403105	0.948093	0.952606	0.0286483
11019	FAM92A	0.0287243	0.947924	1.03566	0.0273736
21425	AES	0.0194726	0.947911	1.2349	0.0260024
1440	PSMB4	0.0159796	0.947905	1.13712	0.0253791
20240	MCRIP1	0.00139439	0.947898	2.0237	0.0202245
7090	NUDCD2	0.0138198	0.947896	1.33728	0.0249467
22086	POLR2I	0.000696019	0.947883	2.684	0.0192689
22374	CALM3	0.000116419	0.947881	3.64489	0.0173069
22021	LSM14A	0.00867328	0.947869	1.32405	0.0237388
11552	STOML2	0.000678823	0.947791	2.45933	0.0192699
9225	ZNHIT1	0.00106463	0.947773	2.12976	0.0198851
10399	CETN2	0.00439514	0.947727	1.84574	0.022285
18886	TRAPPC2L	0.0203352	0.947705	1.24192	0.0262524
21566	RAB11B	0.0171943	0.947641	1.04406	0.0257429
1425	MLLT11	0.000990443	0.947622	4.36777	0.0198447
11321	VPS28	0.00125742	0.94756	1.96698	0.0202063
809	TMEM59	0.00314568	0.94754	1.92615	0.0217121
21041	MANBAL	0.038278	0.947515	0.802025	0.0287405
3017	EIF5B	0.00438177	0.947513	1.77361	0.0223723
21161	STAU1	0.0133964	0.9475	1.30461	0.0250533
21857	LSM4	3.14809e-05	0.94749	5.58507	0.0163335
12896	DRAP1	0.000127893	0.947451	3.22179	0.0175443
9852	UXT	0.00186615	0.947397	2.01277	0.0208725
19061	TXNDC17	0.0002059	0.947394	3.39135	0.0180429
23605	SUMO3	0.00841295	0.947375	1.67526	0.023888
22761	AC010642.2	0.00956111	0.947371	1.25848	0.0242164
14238	SMC3	0.00508746	0.94736	2.40653	0.0227459
7847	HSP90AB1	2.58318e-07	0.947169	17.4378	0.0136643
7280	TUBB2B	2.44179e-06	0.94709	8.91085	0.0147892
22156	EIF3K	2.45117e-05	0.947088	3.59692	0.016275
3810	PTMA	6.96354e-10	0.947081	41.6131	0.0116695
9356	NDUFA5	0.000907805	0.947055	1.93167	0.0199421
7140	BOD1	0.00272702	0.947015	1.84355	0.0216709
1146	PSMA5	0.00586727	0.946973	1.72875	0.0232213
15177	CCT2	0.000397435	0.946963	3.32428	0.0189276
7118	NPM1	1.23957e-09	0.94687	26.6969	0.0118763
4456	ARL6IP5	0.00904501	0.946782	1.6251	0.0243541
10157	BEX2	0.0358097	0.946775	1.43483	0.0288709
7039	G3BP1	0.0144836	0.946698	1.26378	0.0256788
6840	CTNNA1	0.024995	0.946679	0.997239	0.0275172
16498	KTN1	0.00242409	0.94666	2.41206	0.0216111
12552	IMMP1L	0.0225048	0.946597	1.02324	0.0271712
10058	ATRX	0.00114381	0.946576	2.2364	0.0204544
15923	ESD	0.000541048	0.94657	2.75728	0.0194494
20242	P4HB	0.00487435	0.946521	1.80778	0.023022
18884	APRT	0.000697187	0.946465	2.59485	0.0198103
2281	SCCPDH	0.0272431	0.946387	0.965144	0.0279914
13415	EI24	0.00276003	0.946377	2.0551	0.021962
6880	NDUFA2	0.000151914	0.94627	2.95353	0.0181266
19337	TMEM97	0.00152534	0.946246	2.78811	0.02102
15366	HSP90B1	0.00311234	0.946237	4.38514	0.0222478
364	SYF2	0.0182677	0.946146	1.25549	0.0266949
6962	NDFIP1	0.0266418	0.946095	0.961003	0.0280631
9056	SRI	0.000186669	0.946089	2.98079	0.0184021
3896	STK25	0.0310607	0.94608	0.822501	0.0286867
21604	EIF3G	0.000779746	0.945978	1.98482	0.0201509
21347	CNN2	0.0132811	0.945943	1.43518	0.0257926
15049	ATP5F1B	8.05784e-06	0.945902	5.73783	0.0158604
16186	UPF3A	0.00472738	0.945793	1.43299	0.0232813
19029	SLC25A11	0.0374304	0.945754	0.911883	0.0296323
12248	SSNA1	0.0198655	0.945746	0.892442	0.0271793
6609	RHOBTB3	0.0123342	0.945626	1.16841	0.0257342
9218	AP1S1	0.00250228	0.945614	1.6748	0.0221032
23172	TOMM22	0.000237272	0.945596	2.29668	0.0188307
2762	ACTR2	0.0125024	0.945566	1.28218	0.025807
1562	PMF1	0.00461161	0.945539	1.31117	0.0233444
13212	TMEM123	0.0045067	0.945524	1.98205	0.0233039
22491	PTOV1	0.000936958	0.945519	2.0589	0.020583
151	ENO1	0.000105067	0.945507	7.72023	0.0180196
1046	MTF2	0.0234591	0.945506	1.0796	0.0278976
21017	SCAND1	0.000358659	0.94549	2.10572	0.0193402
4309	HYAL2	0.0167702	0.945452	1.06189	0.0267696
14164	DPCD	0.0104705	0.945434	1.12504	0.025372
19152	STX8	0.043495	0.945407	0.822616	0.0305227
8998	RHBDD2	0.00327415	0.945372	1.60739	0.0227095
3150	DBI	1.18504e-06	0.945274	6.2456	0.0149045
15554	MLEC	0.000271151	0.945265	3.24019	0.0190979
17207	PDIA3	0.000149371	0.94525	4.26067	0.018463
16605	EIF2S1	0.0419277	0.945223	0.860462	0.0304583
22665	ZNF580	0.0201146	0.945161	0.953411	0.0275267
8799	MRPL32	0.0127923	0.945159	1.15173	0.026067
3418	CIR1	0.0349136	0.94514	0.826987	0.0296815
3170	NIFK	0.0260068	0.94509	1.00702	0.0285091
9139	PDAP1	0.000482506	0.945072	2.13908	0.0198626
22953	CHCHD10	0.0277213	0.94507	1.05694	0.0287711
3541	SLC39A10	0.0284118	0.94506	1.21051	0.0288738
4277	RHOA	6.78703e-05	0.945031	3.24905	0.0177766
3894	SEPT2	0.000116522	0.945012	2.7307	0.0182883
13653	KIF5B	0.000188846	0.94491	2.57771	0.0188286
17830	SELENOS	0.0124954	0.944874	1.11469	0.0261426
12804	COX8A	2.10386e-06	0.944812	5.07155	0.0153613
15304	NDUFA12	1.63406e-05	0.944791	3.54147	0.0166924
14284	FAM204A	0.0107936	0.944715	1.05798	0.0258036
7807	MEA1	0.0136286	0.944688	1.12596	0.0264873
11436	PSIP1	0.0016596	0.944648	2.74071	0.0218028
22863	C22orf39	0.0301983	0.94455	0.857472	0.0293942
3557	MOB4	0.0262574	0.944511	0.823651	0.0288531
4475	PPP4R2	0.0217483	0.944508	0.858622	0.0281415
23421	JAM2	0.0202988	0.944306	1.58541	0.0280016
16233	OXA1L	0.0176044	0.944297	1.2984	0.0275133
17163	RTF1	0.000884494	0.944143	1.86506	0.021032
22149	PSMD8	0.000105978	0.944091	2.90061	0.0185103
12564	CSTF3	0.0225843	0.943808	1.33878	0.0286457
2846	BOLA3	0.0269169	0.943804	0.922926	0.0293311
2193	NTPCR	0.0161362	0.943795	1.11573	0.0274727
6003	TMA16	0.0343809	0.943771	0.975728	0.0303772
4679	CCDC14	0.0400787	0.943723	0.862418	0.0310944
4593	CCDC80	0.0325465	0.943605	1.4797	0.030233
348	LYPLA2	0.0440458	0.943493	0.680318	0.0316798
15599	DENR	0.0149217	0.943484	0.995053	0.0273724
7278	TUBB2A	0.00390383	0.943462	2.61118	0.0238921
87	RER1	0.0156154	0.943423	0.957552	0.0275538
21705	ASNA1	0.0107755	0.943405	0.935465	0.026428
11748	GOLM1	0.0148477	0.943389	1.02197	0.0274061
5486	OCIAD1	0.0013156	0.943388	1.72138	0.0219311
17312	RSL24D1	6.01508e-05	0.943386	2.91441	0.0182089
16486	MAPK1IP1L	0.0062287	0.943385	1.23847	0.0249843
21260	RPS21	1.88e-10	0.94338	9.09939	0.0121505
1451	MRPL9	0.00347386	0.943363	1.33487	0.023684
8326	SF3B5	1.93055e-05	0.943355	2.98113	0.017267
2033	NSL1	0.0354624	0.943323	0.73634	0.0307598
499	EIF3I	7.7983e-05	0.943285	2.84827	0.0184885
654	YBX1	1.39376e-14	0.94325	31.8419	0.010281
19214	LRRC75A-AS1	1.09052e-10	0.943226	16.1916	0.0120435
2652	MCFD2	0.0361211	0.943176	0.762683	0.030922
483	PEF1	0.031589	0.943167	0.799724	0.0303525
19971	DCAF7	0.0331034	0.943166	0.815139	0.0305523
782	TUT4	0.00224992	0.943145	1.78592	0.0229425
4310	TUSC2	0.017696	0.943081	0.85379	0.0281515
20257	CENPX	0.00139439	0.943055	2.0107	0.0221605
9006	YWHAG	0.0428571	0.943048	0.763028	0.0318037
20424	SNRPD1	1.77754e-06	0.942993	6.08202	0.0157822
17876	STUB1	0.00218119	0.942973	1.50086	0.0229576
21704	TRIR	1.92234e-06	0.942954	3.60152	0.0158434
12023	ARPC5L	0.0234453	0.942881	0.942252	0.0292794
289	CAPZB	0.00022419	0.942839	2.57138	0.0197502
14998	BLOC1S1	0.000230587	0.942815	2.39538	0.01979
16235	MRPL52	0.00030595	0.94279	2.23962	0.0201319
12279	IFITM2	0.023629	0.942781	1.64466	0.0293679
19812	PHB	7.13732e-05	0.942728	2.63108	0.018589
5928	ABCE1	0.0411914	0.942702	0.827677	0.0318167
12071	C9orf16	1.85466e-05	0.942674	3.21742	0.0174489
5736	CISD2	0.00507553	0.942651	1.44634	0.0248346
6783	VDAC1	4.82109e-05	0.942649	3.36271	0.0182483
5513	TMEM165	0.0246477	0.942641	0.735649	0.0296081
14326	BUB3	0.031548	0.942487	0.890026	0.0307215
5679	PYURF	0.000134486	0.942457	2.24756	0.0193162
11853	ANP32B	3.64432e-05	0.942432	4.10767	0.0180814
19590	KRT10	1.57344e-05	0.942406	2.87542	0.0174076
11696	ZFAND5	0.0175582	0.942402	0.899919	0.0284678
7674	PFDN6	0.01013	0.94237	1.01254	0.0267484
1079	SNX7	0.0426814	0.942309	0.673645	0.0322093
7172	LMAN2	0.00369767	0.942286	1.28356	0.0242841
16696	ISCA2	0.022543	0.942188	0.832854	0.029489
11302	EXOSC4	0.0275275	0.942094	0.801794	0.0303445
7555	MRPS18B	0.0247399	0.942059	0.839181	0.0299321
666	EBNA1BP2	0.0204878	0.942029	0.85287	0.0292126
4268	QARS	0.00843238	0.94197	1.26021	0.0264225
9932	MAGED2	3.804e-05	0.941914	3.31474	0.0182866
5372	QDPR	0.0213763	0.941771	0.952491	0.0295069
286	AKR7A2	0.0139437	0.941723	0.979179	0.0280279
21323	BSG	4.98913e-08	0.941712	6.57874	0.0143853
6554	TMEM167A	0.000738203	0.941667	1.7705	0.0217276
17731	IDH2	0.000240062	0.94161	2.53767	0.0202672
15394	RFX4	0.00305233	0.941558	2.03566	0.0242004
9936	FAM104B	0.0404597	0.941515	0.645232	0.0324078
19358	SDF2	0.0223183	0.941387	0.764408	0.0298698
5770	OSTC	3.69038e-07	0.941367	4.49891	0.0153853
601	PABPC4	0.0462937	0.941317	0.697803	0.0332146
890	SERBP1	3.93188e-08	0.941278	6.08961	0.0143957
16804	NDUFB1	0.00013741	0.941267	2.40124	0.0197534
379	MTFR1L	0.0338708	0.941261	0.620269	0.0317102
15869	WBP4	0.0366093	0.941252	0.673991	0.0320637
14347	UROS	0.0219828	0.941232	0.749454	0.029896
9503	MRPS33	0.00324019	0.941204	1.40745	0.0244732
14154	MRPL43	0.00758089	0.941104	0.965835	0.0265351
3430	ATP5MC3	4.4339e-09	0.941062	7.58047	0.0136328
6399	CWC27	0.0106081	0.941036	1.02416	0.027516
8594	RPA3	0.00360217	0.940957	2.23812	0.0248058
15932	ITM2B	0.000130613	0.940943	2.60497	0.0198076
18912	TCF25	0.00866434	0.940897	1.01495	0.0270089
23459	SOD1	2.53835e-06	0.940873	4.31083	0.0166093
3203	MZT2B	1.19209e-07	0.940836	6.10641	0.0149843
15315	SNRPF	7.98967e-08	0.940827	6.43805	0.0148107
23094	FBXO7	0.00769387	0.940745	0.988842	0.0267455
2775	C1D	0.0253041	0.940738	0.780628	0.030732
12418	EIF3F	1.79918e-07	0.94072	6.05453	0.015207
18414	VPS35	0.00864353	0.940704	1.02002	0.0270912
23251	SMDT1	0.00032674	0.940668	1.91856	0.0209842
20846	SNRPB2	3.30715e-05	0.940665	2.94777	0.0185673
19540	PSMB3	2.06692e-05	0.940448	3.19027	0.0182367
15642	UBC	0.000154173	0.940375	4.974	0.0201952
21086	IFT52	0.00730458	0.940375	0.984585	0.0267778
5188	PIGX	0.0411914	0.940341	0.655585	0.0331686
8437	MRPL18	0.00798644	0.940318	1.08651	0.0270451
10061	COX7B	1.6312e-07	0.940256	4.80904	0.0152818
21722	GADD45GIP1	9.22137e-06	0.94025	3.02703	0.0176688
18544	RPS27AP16	0.00011033	0.940239	2.48165	0.0198662
10415	BCAP31	0.00319574	0.940149	1.17934	0.0248985
8963	BUD23	0.0109215	0.940146	1.00161	0.0280393
20619	LMAN1	0.0216578	0.940141	1.03785	0.0304104
1393	PLEKHO1	0.0144642	0.940053	0.83757	0.0289768
20872	NAA20	0.00682756	0.940014	0.940412	0.0267601
7155	CLTB	0.0336703	0.939963	0.656045	0.0324078
19340	POLDIP2	0.0198743	0.939901	0.75532	0.0302026
20725	CSNK2A1	0.00518651	0.939842	1.10296	0.0261437
19338	IFT20	0.030708	0.939793	0.679627	0.0320763
12315	CD151	0.0262279	0.93967	0.916139	0.0314454
18614	NUTF2	2.44706e-05	0.939626	3.06074	0.0186407
10578	PCM1	0.000587203	0.939559	1.61348	0.0221953
6839	HSPA9	0.00539082	0.939483	1.29806	0.0263955
4845	RNF7	2.63404e-06	0.939422	3.45531	0.017052
3623	EEF1B2	2.28847e-11	0.939408	10.1002	0.0124733
18792	GCSH	6.93887e-06	0.939388	3.20384	0.017723
446	ATP5IF1	1.08654e-06	0.939301	3.74094	0.0165322
15010	PYM1	0.0150004	0.939268	0.843437	0.0295015
9170	LAMTOR4	1.77754e-06	0.93924	3.28494	0.0168541
21099	PKIG	0.00721116	0.939238	1.06661	0.0272719
12264	MRPL41	2.13758e-05	0.939138	2.66709	0.0186799
4530	CMSS1	0.0113306	0.939124	1.03658	0.0286417
5829	C4orf3	1.53371e-06	0.939036	3.33084	0.0168168
17846	MPG	0.0138639	0.93902	0.929023	0.0293442
17881	METRN	0.0117519	0.938999	1.16577	0.0288175
23038	UQCR10	9.66125e-11	0.938985	7.31013	0.0129379
18999	EMC6	0.000133381	0.938897	1.86967	0.0205397
21210	RTF2	0.00230722	0.938879	1.15484	0.0247678
12854	TM7SF2	0.00636995	0.938833	1.21914	0.0271175
19022	PSMB6	1.61658e-07	0.938775	4.52352	0.0156677
3556	HSPE1	5.83352e-06	0.938687	5.49672	0.0178083
16348	EAPP	0.00837942	0.938671	0.935235	0.0279539
1838	TPR	0.000266748	0.93866	1.92649	0.0214562
12834	SF1	0.000611797	0.938617	1.46279	0.0226132
19112	SAT2	0.00132307	0.938583	1.54297	0.0238635
8575	RAC1	1.45483e-08	0.938578	5.40757	0.0146701
11140	EIF3H	3.13048e-07	0.938503	4.30162	0.0160755
7760	GLO1	1.14622e-05	0.938501	3.44185	0.0183779
18201	UQCRC2	7.67807e-05	0.938501	2.21926	0.0200827
12397	ILK	0.00474635	0.938498	0.994478	0.0265264
10982	C8orf59	5.31317e-05	0.938493	2.1737	0.0197105
5122	DNAJB11	0.0211111	0.938428	0.759577	0.0312076
1497	C1orf43	9.94921e-05	0.938425	2.11147	0.0203769
17831	SNRPA1	0.00372157	0.938385	1.60244	0.0259951
370	TMEM50A	0.000415761	0.938352	1.86828	0.0221651
19270	PRPSAP2	0.0461343	0.938261	0.540435	0.0349755
17981	ELOB	4.06131e-12	0.938245	8.27344	0.0123065
1411	ENSA	0.000738203	0.938147	1.40297	0.0230806
7388	DEK	0.000208479	0.93814	3.89854	0.0213349
3159	RALB	0.0476441	0.938036	0.762798	0.0353014
467	SRSF4	0.00262204	0.938028	1.33464	0.0253858
10419	SSR4	5.29941e-06	0.93801	3.42644	0.0179415
21436	HMG20B	0.030316	0.937904	0.644196	0.0330497
7540	PPP1R11	0.0309503	0.937899	0.555389	0.0331641
20669	CYB5A	0.0198619	0.937829	0.944438	0.0312716
21888	RFXANK	0.00291498	0.937813	1.06626	0.0256999
3457	PRKRA	0.00173018	0.937763	1.21063	0.0246793
582	C1orf122	0.00152645	0.937759	1.28816	0.0244502
13413	FEZ1	0.000277323	0.937664	1.71724	0.0218688
21996	PDCD5	1.87807e-06	0.937638	3.40734	0.01735
14295	PRDX3	5.2781e-05	0.937634	2.39423	0.0199861
18188	LYRM1	0.0467346	0.937624	0.666628	0.0354272
5263	C4orf48	4.26387e-09	0.937622	5.45692	0.0144404
16045	RBM26	0.0465712	0.937591	0.602094	0.0354295
21352	GPX4	8.58836e-09	0.93753	6.19913	0.0147202
7135	ATP6V0E1	0.000246905	0.93751	1.99563	0.021774
12911	YIF1A	0.00792808	0.93745	0.910388	0.0283666
1797	ACBD6	0.0139307	0.937407	0.790061	0.0301678
3580	NDUFB3	1.86822e-05	0.937388	2.47463	0.019117
3289	RIF1	0.0181831	0.937331	0.876337	0.0311912
2817	MPHOSPH10	0.0313594	0.937245	0.684459	0.0335856
18646	CHTF8	0.0479302	0.937232	0.469688	0.0358099
20244	ARHGDIA	0.00396749	0.93723	1.16082	0.0266498
7687	UQCC2	5.26612e-05	0.937196	2.67882	0.0201273
19647	VPS25	0.00233042	0.937143	1.2265	0.0255137
23411	PPIAP22	0.0296234	0.93706	0.715863	0.0334124
20765	ITPA	0.0227846	0.937051	0.617278	0.0322389
4119	GOLGA4	0.00530102	0.93703	1.11538	0.0274596
17621	ZFAND6	0.000600812	0.937024	1.32003	0.0231916
16360	PPP2R3C	0.00853321	0.937008	0.898769	0.0287932
4253	IP6K2	0.00124034	0.936978	1.26734	0.0243945
7195	NHP2	8.21876e-06	0.93697	2.77856	0.0185809
8742	LSM5	4.8533e-07	0.936941	4.22593	0.0167353
12473	PSMA1	6.70548e-07	0.936887	3.54389	0.0169298
2142	C1orf35	0.0285501	0.936837	0.717589	0.0333625
22231	HNRNPUL1	0.00347897	0.936762	1.16024	0.026541
3599	SUMO1	6.80778e-09	0.936697	4.84401	0.0148365
4196	KIAA1143	0.0240771	0.936677	0.625446	0.0326888
5561	YTHDC1	0.00986655	0.936629	0.826642	0.0294228
6671	SRP19	0.000969295	0.936479	1.28333	0.0241727
6348	NDUFS4	7.34724e-06	0.93642	2.65386	0.0186637
21173	RNF114	0.011974	0.936302	0.830898	0.0301916
20115	H3F3B	2.00837e-12	0.9363	17.4429	0.0125482
1141	SARS	0.00310999	0.936293	1.33349	0.0264983
13482	GTPBP4	0.0172719	0.936167	0.814793	0.0315918
17117	SRP14	0	0.936137	18.3873	0.010049
5420	KLF3	0.00676772	0.936125	1.03394	0.0285277
14505	PHB2	0.000504884	0.936103	1.66168	0.0232829
15380	C12orf45	0.0189266	0.936102	0.818705	0.0319855
10335	RTL8A	0.00186875	0.936083	1.1301	0.0255161
16558	HIF1A	0.0165025	0.936061	0.728287	0.0314607
4567	IFT57	0.0038339	0.936057	1.10353	0.0270862
15311	METAP2	0.000205471	0.936013	1.78603	0.022075
3272	ORC4	0.0301413	0.936002	0.614172	0.0340706
7622	EHMT2	0.0459465	0.935979	0.499137	0.0362896
14193	ARL3	9.96779e-06	0.935969	2.62671	0.0190416
5114	IGF2BP2	0.00153374	0.93596	1.44588	0.0251914
12823	BAD	0.00109594	0.935917	1.17945	0.0246007
6982	TCERG1	0.0143904	0.935811	0.866099	0.0310775
3392	DYNC1I2	0.00015197	0.935795	1.65927	0.0217814
19762	NPEPPS	0.0426814	0.935767	0.513632	0.0359853
21013	RBM39	3.64136e-06	0.935762	2.66617	0.0183462
15439	GPN3	0.047174	0.935741	0.583113	0.0365973
1584	PRCC	0.0333043	0.935739	0.537214	0.0347113
22055	TMEM147	9.57189e-06	0.935726	2.51283	0.0190837
20975	EIF2S2	0.000243766	0.935685	2.28943	0.0224127
16911	CKB	1.89254e-07	0.935668	12.355	0.0165749
17399	PPIB	3.87319e-06	0.935666	3.9273	0.0184193
7881	MCM3	0.0376343	0.935666	1.1186	0.0353584
11282	EEF1D	4.06273e-14	0.935657	9.79409	0.0118568
23606	PTTG1IP	0.000783777	0.935642	1.52318	0.024146
12900	BANF1	2.24586e-08	0.935607	5.13954	0.0155862
19398	NSRP1	0.00321778	0.935596	1.17048	0.0268722
2063	EPRS	0.0440756	0.935523	0.60658	0.0363073
12428	TMEM9B	0.0405793	0.935514	0.484758	0.0358605
4733	CNBP	1.45312e-09	0.935373	5.88071	0.0145891
19854	SPAG9	0.00196715	0.935359	1.10273	0.0259171
23548	WRB	0.00359291	0.935226	1.0061	0.0272853
11076	POLR2K	6.85574e-05	0.93512	1.77626	0.0211016
10250	UPF3B	0.00877392	0.935077	1.0972	0.0298025
3033	MAP4K4	0.0328887	0.935072	0.723456	0.0350156
4090	CMTM6	0.00129909	0.935045	1.1622	0.0252515
22217	SHKBP1	0.0317224	0.93502	0.62142	0.0348742
2203	COA6	0.0160209	0.934986	0.714713	0.0319001
17921	MRPS34	7.83352e-05	0.934972	1.98884	0.0212967
21343	WDR18	0.0128257	0.934872	0.748763	0.0311347
5275	ADD1	0.0260068	0.934857	0.546417	0.0340039
12230	EDF1	8.6073e-10	0.934855	4.82653	0.0145298
2255	CEP170	0.0475705	0.934789	0.472794	0.0372052
15026	MYL6B	1.7723e-06	0.934765	2.66674	0.018134
7981	PHIP	0.00428434	0.934741	1.03877	0.0279458
15347	ARL1	0.0457442	0.934728	0.633038	0.0369926
20608	NARS	0.00240506	0.934705	1.0138	0.0266065
8142	AMD1	0.0251167	0.934669	0.734729	0.0339534
8177	TSPYL1	0.0382392	0.934662	0.611987	0.0360143
7887	TMEM14A	0.0415235	0.934645	0.481537	0.0364868
10929	ELOC	3.67459e-06	0.934626	2.7376	0.0186883
6060	SPCS3	0.0251784	0.934622	0.73726	0.0339888
614	CAP1	0.000132553	0.934617	1.72679	0.0220202
4172	HIGD1A	0.000182734	0.934554	1.57149	0.0224488
880	LEPROT	0.00692083	0.934547	0.86771	0.0293281
9140	BUD31	0.00013919	0.934502	1.94789	0.0221249
11509	CHMP5	0.000474211	0.934468	1.56954	0.0238053
17579	TSPAN3	1.21235e-05	0.934435	2.00322	0.0196828
5317	BLOC1S4	0.0115943	0.93441	0.712757	0.0310166
20757	PTPRA	0.0017648	0.934407	1.03371	0.0260958
475	PUM1	0.0101619	0.934339	0.762338	0.0306193
9525	TCAF1	0.0177049	0.934322	0.740021	0.0326376
10443	LAGE3	0.00550655	0.934315	0.994363	0.0287834
4790	ANAPC13	5.08795e-05	0.934302	2.01047	0.0210511
15202	ATXN7L3B	0.00551649	0.934298	0.82112	0.0287968
6125	SDHA	0.044269	0.934257	0.561141	0.0370738
3804	NCL	4.49048e-08	0.934235	7.50868	0.016245
3878	COPS9	2.0228e-07	0.934229	3.61969	0.0169974
11199	SQLE	0.000690273	0.934166	1.94478	0.0245013
6929	TAF7	1.21235e-05	0.93415	2.22731	0.0197718
5232	ATP5ME	1.59278e-10	0.934088	5.8164	0.0141608
15624	EIF2B1	0.0176662	0.934025	0.581963	0.0327775
992	ODF2L	0.0276046	0.933999	0.584033	0.0347503
16218	SUPT16H	0.000274236	0.933981	2.0467	0.0231895
13273	SDHD	0.00601667	0.933979	0.830093	0.0291773
21868	UBA52	0	0.933969	14.4424	0.0113264
15183	CNOT2	0.0115403	0.933955	0.696653	0.0312237
21019	NORAD	0.0033233	0.933943	1.07144	0.0276607
17262	COPS2	0.00579643	0.933883	0.890142	0.0291198
6070	DCTD	0.00569813	0.933862	0.960083	0.029084
8356	PPIL4	0.00228464	0.933843	1.03612	0.026859
21003	ERGIC3	1.04919e-05	0.933835	2.28218	0.0197427
14710	MRPS35	0.0204745	0.933809	0.674911	0.0334968
12601	TTC17	0.0418041	0.933788	0.535488	0.0370221
10776	SMIM19	0.00231	0.933712	1.17819	0.0269377
21484	PLIN3	0.03588	0.933592	0.558495	0.0362819
2368	ODC1	0.000110695	0.933582	2.24456	0.0221617
12435	IPO7	0.0110492	0.93357	0.82112	0.0312654
5965	TRIM2	0.0245769	0.933564	0.557345	0.0344443
19606	ACLY	0.0252571	0.933502	0.644887	0.0346088
283	MRTO4	0.0336173	0.933455	0.600483	0.0360357
23337	CRELD2	0.0260342	0.93341	0.560451	0.0347922
8878	NIPSNAP2	0.00137174	0.933396	1.19821	0.0260222
16549	MNAT1	0.0463085	0.93333	0.528471	0.0378979
21363	NDUFS7	1.95711e-05	0.933327	2.00863	0.0204448
14979	CBX5	1.0106e-05	0.933251	2.68941	0.0198918
5750	PPA2	0.000458891	0.933233	1.67721	0.0242188
15635	ZNF664	0.0428784	0.933228	0.44185	0.0374848
5255	SLBP	0.0154258	0.933214	1.24859	0.0326552
2211	TOMM20	1.84861e-05	0.933185	2.24813	0.0204352
15021	PA2G4	0.000338664	0.933163	2.22673	0.0237841
361	SRRM1	1.5846e-06	0.933129	3.10043	0.0185271
2662	MSH6	0.0164385	0.933128	0.992293	0.0329365
23120	EIF3D	1.93639e-05	0.933103	2.59657	0.0205056
20260	DCXR	2.26669e-05	0.93308	2.55424	0.0206625
8296	HEBP2	0.00301113	0.933021	1.03716	0.0278276
21597	PIN1	4.42544e-06	0.93302	2.2716	0.0193022
1431	VPS72	0.00132121	0.933	0.865869	0.0261068
4950	RSRC1	0.0491667	0.932996	0.509375	0.0384653
10738	NSD3	0.000295242	0.932808	1.40228	0.0237194
15288	UBE2N	1.35428e-05	0.932736	2.22696	0.0203049
15785	MTIF3	0.00167346	0.932689	1.13218	0.026697
15442	VPS29	0.000132754	0.932609	1.67319	0.0227229
807	HSPB11	0.00411956	0.932552	1.17566	0.0288154
23220	RBX1	4.35154e-11	0.932537	6.11952	0.0141203
7982	HMGN3	1.32546e-10	0.932469	5.76464	0.0144641
21012	ROMO1	7.75532e-07	0.932466	2.82158	0.0182494
745	CMPK1	0.0128829	0.932461	0.68837	0.0323467
9459	CNOT4	0.0242211	0.932434	0.568963	0.0349865
15663	RAN	6.3633e-11	0.932417	11.4161	0.0142583
1122	SLC25A24	0.0460275	0.932403	0.472334	0.0383994
799	C1orf123	0.00176408	0.932375	1.01185	0.0269318
22887	DGCR6L	0.00187257	0.932339	0.98378	0.0270694
8562	ACTB	0	0.932269	63.9003	0.0119141
5374	MED28	2.08988e-06	0.932263	2.25687	0.0189745
17248	MYEF2	0.0185892	0.932257	0.620614	0.033907
9337	LSM8	0.000374733	0.932249	1.40113	0.0242721
2436	FKBP1B	0.0308893	0.932223	0.62441	0.0362896
15846	ALG5	0.0085679	0.932219	0.726332	0.0310759
15098	AC084033.3	0.0242211	0.932212	0.521799	0.035106
8766	SEPT7	6.40159e-09	0.932189	4.81341	0.015906
2796	PCBP1	1.20307e-06	0.932151	2.76441	0.0186177
3487	DNAJC10	0.0101243	0.932075	0.674681	0.0316959
18022	TRAP1	0.0306435	0.932058	0.711837	0.036335
305	DDOST	0.000404429	0.932055	1.43966	0.0244685
10732	LSM1	0.000176156	0.931983	1.21661	0.0233163
20974	RALY	3.12858e-05	0.931927	1.83895	0.0213427
10794	UBE2V2	1.13705e-06	0.931883	2.53353	0.0186548
5739	BDH2	0.012057	0.93176	0.727942	0.0324491
11049	UQCRB	0	0.931758	10.6267	0.0116134
2503	SNX17	0.00449408	0.931683	0.815024	0.0294317
20299	USP14	0.014722	0.93168	0.724606	0.0332421
2493	ATRAID	1.95545e-05	0.931646	2.1048	0.0209775
2793	SNRNP27	0.00611271	0.931602	0.814103	0.0303154
437	PPP1R8	0.0234835	0.931575	0.5241	0.0352955
23034	NIPSNAP1	0.000496322	0.931538	1.68733	0.0249789
13329	ATP5MG	0	0.931519	9.65282	0.0120775
6386	SMIM15	0.0124909	0.931443	0.640976	0.0327399
9270	SRPK2	0.00974666	0.931424	0.697918	0.031884
634	NFYC	0.0425889	0.931393	0.452088	0.0385092
5059	FXR1	0.000263085	0.931384	1.47279	0.0240747
13992	GHITM	1.87128e-06	0.931344	2.58955	0.0191612
9202	POP7	0.00352488	0.931203	1.08098	0.0289933
1554	SSR2	6.30778e-10	0.931169	4.22685	0.0152723
14872	SPATS2	0.00487472	0.931163	0.740941	0.0298769
7615	LSM2	1.75802e-06	0.931152	2.76268	0.0191671
11580	CLTA	4.45671e-07	0.931139	3.11158	0.0182797
15329	SLC25A3	0	0.931121	10.2717	0.0120756
13279	PTS	0.00408724	0.931116	0.813068	0.0294269
13862	PPA1	1.28032e-06	0.931075	3.63603	0.0189681
604	PPIE	0.00864373	0.931028	0.705855	0.0316762
11722	PSAT1	0.0068772	0.930951	1.33843	0.0309779
22027	UBA2	0.00117751	0.930941	1.24917	0.0267189
13633	WAC	0.00617731	0.930917	0.715518	0.0306607
8112	C6orf203	0.0477715	0.9309	0.432647	0.039536
17577	RCN2	3.41711e-10	0.930859	5.51777	0.0151324
16538	DHRS7	0.0166812	0.930855	0.65662	0.0341704
16567	PPP2R5E	0.0064658	0.93085	0.746233	0.0308304
4166	NKTR	0.00164253	0.930842	1.02703	0.0274188
4022	DPH3	0.00249199	0.930834	0.872426	0.0283199
17193	CCNDBP1	0.0208999	0.930819	0.566318	0.0351615
3759	ACSL3	0.00554167	0.930797	0.843437	0.0304023
3324	MARCH7	0.0027734	0.930774	1.0191	0.0286003
450	PHACTR4	0.0472555	0.930769	0.429656	0.0395426
15733	SAP18	3.83044e-11	0.930743	4.4797	0.0144701
19094	TMEM256	2.53781e-06	0.930741	2.9939	0.019559
2655	CALM2	1.94954e-11	0.930682	12.9657	0.0142904
4954	MLF1	0.00406929	0.930681	0.875072	0.0296071
17017	TJP1	0.00642199	0.93067	0.764293	0.0308928
3068	LIMS1	0.0272431	0.930651	0.593006	0.0365086
5426	RFC1	0.00396449	0.930645	1.10146	0.0295459
16307	SDR39U1	0.0335253	0.930552	0.504084	0.0376499
4521	CLDND1	0.0318679	0.930516	0.509605	0.0374029
9500	NDUFB2	4.14357e-09	0.930475	4.33878	0.0161439
20999	EIF6	0.000137839	0.93041	1.32797	0.0235452
4500	CGGBP1	0.00359687	0.930392	0.741516	0.0294043
13931	VCL	0.0335693	0.93037	0.571264	0.0377593
11769	CKS2	8.56015e-05	0.930346	2.11964	0.0229698
19865	COX11	0.00428912	0.930319	0.870816	0.0299128
9374	SND1	0.0467982	0.930313	0.440814	0.0397438
9515	GSTK1	0.0216505	0.930299	0.579892	0.0355925
21763	NDUFB7	9.99628e-09	0.930299	3.20603	0.0165522
6544	SSBP2	0.000268844	0.930242	1.557	0.0245209
16825	DDX24	0.000144958	0.93018	1.53951	0.0236944
13575	VIM	2.67353e-12	0.930163	40.0896	0.0138731
15438	ARPC3	3.64655e-08	0.930109	3.71931	0.0171961
3943	THUMPD3	0.0443838	0.930057	0.472794	0.0395481
19799	ATP5MC1	7.09143e-07	0.930053	2.70447	0.0188679
2819	ZNF638	0.000410826	0.930032	1.21086	0.0252487
15269	ATP2B1	0.00867328	0.929961	0.839411	0.0321966
3368	PPIG	2.30883e-05	0.929941	2.16392	0.0216856
15214	NAP1L1	0	0.929928	13.8337	0.0108938
12596	C11orf74	0.00637908	0.929912	0.823766	0.0312243
930	RABGGTB	0.0414875	0.929904	0.521799	0.0392267
14783	ZCRB1	9.19562e-05	0.929901	1.6358	0.0232063
6755	AC113367.1	0.0297607	0.929859	0.528126	0.0373999
3635	METTL21A	0.0103348	0.929794	0.698148	0.0328719
2437	SF3B6	1.87078e-09	0.929788	4.02703	0.015996
11129	EIF3E	4.71876e-12	0.929761	7.63384	0.0140991
21865	KXD1	0.000877354	0.929689	1.01864	0.0266591
20837	ESF1	0.000126502	0.929593	1.40228	0.0237146
22033	ZNF302	0.02501	0.929584	0.483377	0.0366715
309	EIF4G3	0.026747	0.929546	0.506039	0.0370192
20642	VPS4B	0.0380857	0.929468	0.419533	0.0389622
22782	CHMP2A	5.57174e-05	0.929393	1.76958	0.0227891
21114	PIGT	0.0166642	0.929392	0.626021	0.0349141
19416	ATAD5	0.0465712	0.929367	0.678017	0.0402728
10573	CNOT7	6.75322e-05	0.929287	1.40159	0.023053
6711	SRFBP1	0.0347318	0.929211	0.453123	0.0385945
7911	KIAA1586	0.00777696	0.929161	0.738755	0.0322074
16432	ARF6	0.00731872	0.929133	0.677787	0.032024
7818	DNPH1	7.25545e-05	0.929119	1.81261	0.0231915
9984	PJA1	0.0440756	0.929088	0.456344	0.040066
13038	COA4	0.00108353	0.929081	1.03612	0.0273025
1737	PIGC	0.0157181	0.929059	0.520189	0.0348415
3108	CHCHD5	9.82124e-05	0.929013	1.43495	0.0235932
12745	TMEM258	1.17637e-13	0.929005	6.42321	0.0133703
17304	ARPP19	2.49487e-05	0.928969	1.70194	0.0220749
20899	CST3	1.72366e-06	0.928958	3.02416	0.0197874
16743	AHSA1	0.0123621	0.928948	0.668814	0.0339336
16907	EIF5	3.45707e-09	0.928914	4.89348	0.0164461
1491	RAB13	0.000493787	0.9289	1.44127	0.0259685
13925	CHCHD1	0.000102112	0.928878	1.34465	0.0236882
1051	DR1	0.0491615	0.928826	0.415967	0.040947
13198	CCDC82	0.0201072	0.928825	0.580697	0.0360325
1495	TPM3	4.68654e-07	0.928793	3.14794	0.0189577
18661	NOB1	0.0165608	0.928773	0.67353	0.0351996
9496	MKRN1	0.0012091	0.928763	0.974692	0.0276461
3517	ORMDL1	5.29682e-05	0.928748	1.50397	0.0229459
2432	UBXN2A	0.0175795	0.92873	0.499827	0.035486
5500	FIP1L1	0.0237393	0.928729	0.608881	0.0368797
19615	RAB5C	0.000136606	0.928727	1.38985	0.0241213
14685	ETFRF1	0.00515118	0.928694	0.745772	0.0311515
23232	ACO2	0.0200351	0.928694	0.527896	0.036085
2246	FH	0.0139307	0.928689	0.686875	0.0345283
22170	MRPS12	0.00328429	0.928663	0.814678	0.029928
2721	XPO1	0.00502798	0.928639	0.856551	0.0311054
1852	AL136454.1	0.0189806	0.928621	0.610146	0.0358843
1879	ZNF281	0.0164423	0.928579	0.532728	0.0352649
2629	LRPPRC	0.0310706	0.928562	0.483032	0.0383621
15581	PSMD9	0.0076365	0.928545	0.598873	0.0324368
17954	RNPS1	2.25685e-08	0.928529	3.29898	0.0173673
7154	HIGD2A	6.18877e-08	0.928526	2.6572	0.0178737
17364	GTF2A2	1.6312e-07	0.928506	2.70551	0.018401
22428	CYTH2	0.0153529	0.928474	0.502128	0.0350435
17708	MFGE8	0.00504089	0.928439	0.831819	0.0312032
10830	RPS20	0	0.928294	35.1091	0.00889934
168	LZIC	0.0285501	0.928286	0.5394	0.0380514
20025	C17orf58	0.0441835	0.928282	0.490049	0.0405595
14880	TMBIM6	6.33976e-09	0.928254	3.74623	0.016859
887	MIER1	0.0285433	0.928196	0.498677	0.0380979
13737	NCOA4	0.0263348	0.928183	0.464857	0.0376855
17447	RPL4	0	0.928114	18.9582	0.01022
15446	TCTN1	0.0310795	0.928067	0.45784	0.0386408
21404	LSM7	7.41014e-12	0.927977	5.3443	0.0145919
2374	PDIA6	4.99423e-11	0.927896	7.47348	0.0151724
17665	HDGFL3	0.00446432	0.927896	0.738755	0.0311063
17734	CIB1	0.00828397	0.927888	0.678822	0.0330187
16611	VTI1B	0.000374004	0.927888	1.12573	0.0258901
23603	UBE2G2	0.0252287	0.927866	0.531117	0.0376472
21793	AP1M1	0.0237359	0.927848	0.492005	0.0373512
6858	UBE2D2	1.72358e-07	0.9278	2.60278	0.0186228
22146	YIF1B	0.00806132	0.92776	0.675371	0.0329851
1633	UFC1	5.47867e-07	0.927703	2.01035	0.0193585
17421	PDCD7	0.0439247	0.927688	0.437363	0.0408654
1793	CEP350	0.0112867	0.927669	0.59082	0.0342242
9546	PDIA4	0.000692463	0.927658	1.43874	0.0270225
560	TRAPPC3	0.00209202	0.927644	0.832164	0.0292667
17986	FLYWCH2	0.0049087	0.927632	0.677327	0.0314908
7721	RPL10A	0	0.927628	36.1676	0.00900509
20932	HM13	0.00654169	0.927581	0.798458	0.0323824
5734	UBE2D3	6.58836e-10	0.927575	3.76337	0.0161164
4159	CTNNB1	0.0135115	0.927502	1.23467	0.034996
4371	TKT	1.07813e-06	0.927502	2.92017	0.019864
23431	CYYR1	0.0292552	0.927486	0.539284	0.0386239
15784	GTF3A	6.24319e-05	0.927477	1.64293	0.0235684
20376	RAB31	0.00668992	0.927473	0.842402	0.032504
9244	POLR2J3-1	0.0434845	0.927408	0.542851	0.0409701
21271	GID8	0.00949914	0.927354	0.633613	0.0337576
4838	SLC25A36	0.0209566	0.927346	0.593236	0.0370086
12818	FKBP2	3.33348e-05	0.92733	1.48591	0.0229101
23467	MIS18A	0.0138036	0.927296	0.693662	0.0351852
1761	MRPS14	9.3734e-05	0.927292	1.20131	0.024128
18516	POLR2C	0.0011558	0.927267	0.995859	0.0281535
20984	DYNLRB1	5.49005e-06	0.927259	1.87588	0.0212039
1709	NME7	0.00466855	0.927215	0.63833	0.0315358
1269	PHGDH	0.00705313	0.927201	1.48303	0.0328094
15091	TSFM	0.0378313	0.927192	0.382262	0.0402242
9729	PDHA1	0.00868894	0.927167	0.681468	0.0335368
8777	STARD3NL	0.0004308	0.927123	1.08777	0.0264175
23146	EIF3L	1.24753e-11	0.927098	5.29449	0.0149249
1618	COPA	0.0183866	0.927098	0.47475	0.0365379
5045	GNB4	0.0124559	0.927091	0.584723	0.0348876
15964	RNASEH2B	0.0161312	0.92708	0.645232	0.0359573
21450	MAP2K2	0.00584406	0.927076	0.722305	0.0322585
13607	MSRB2	3.17187e-05	0.927053	1.41953	0.022946
6391	KIF2A	0.00380101	0.927027	0.794662	0.0310333
12960	NDUFV1	0.00296261	0.926953	0.870355	0.0304048
12783	TMEM179B	0.00798644	0.926911	0.62165	0.0333572
18963	RPA1	0.0122928	0.92689	0.613712	0.0349297
597	NDUFS5	0	0.926861	10.7151	0.012031
1201	CAPZA1	0.000103278	0.926726	1.36535	0.0244482
14478	CHD4	0.000779199	0.926683	1.00069	0.0276255
17158	OIP5-AS1	0.00136917	0.92664	0.937996	0.0287595
15039	CNPY2	5.62626e-07	0.9266	2.55516	0.0196842
5339	WDR1	0.00141553	0.926583	1.0046	0.0288529
23206	TNRC6B	6.88864e-05	0.926575	1.48062	0.023996
4742	MBD4	0.0244116	0.926495	0.518348	0.0382215
21357	ATP5F1D	1.59628e-08	0.92648	3.02278	0.0177173
20895	NXT1	0.00164709	0.926455	0.91936	0.0292333
17661	RAMAC	0.0473367	0.926442	0.359715	0.0421227
15448	PPP1CC	1.64024e-07	0.92643	2.79443	0.0189603
8831	PPIA	0	0.926417	12.0551	0.0122588
2688	RPS27A	0	0.926389	59.3855	0.00903575
10818	TCEA1	6.77077e-06	0.926384	1.79696	0.0216523
7227	RNF130	2.77744e-06	0.926326	2.00426	0.0209246
17208	SERF2	0	0.926322	14.3677	0.0112776
18945	YWHAE	3.78928e-13	0.92631	10.039	0.0141746
16693	ABCD4	0.0469685	0.926301	0.403198	0.0421463
3650	MAP2	0.0129368	0.92628	0.641321	0.0354427
2676	ERLEC1	0.0167319	0.926269	0.546072	0.0365418
21595	UBL5	0	0.926218	7.4568	0.0128545
13118	PRCP	0.0388889	0.92619	0.713218	0.040977
15684	PXMP2	0.0136979	0.926185	0.60566	0.0357156
14697	TM7SF3	0.0250502	0.926183	0.511561	0.0385224
3296	PRPF40A	1.08257e-05	0.926169	1.78765	0.0221512
2104	CNIH4	1.13528e-05	0.9261	1.93339	0.0222183
3854	COPS8	8.65859e-06	0.926086	1.59001	0.0219638
8083	PNISR	1.15805e-08	0.926085	3.06753	0.0176613
5070	DCUN1D1	0.0399766	0.926041	0.401703	0.0412312
8048	UBE2J1	0.0110278	0.92602	0.5417	0.034951
2724	CCT4	5.6698e-07	0.925998	2.91395	0.0198573
5208	FYTTD1	0.00405174	0.925989	0.717934	0.0316716
20156	SEC14L1	0.0110905	0.925977	1.17232	0.0349938
10547	FDFT1	2.85647e-07	0.925927	3.66122	0.0194379
21605	DNMT1	0.00454391	0.925871	1.02347	0.0320651
10940	CRISPLD1	0.00397267	0.925858	0.749224	0.0316734
1526	KRTCAP2	9.35362e-06	0.925852	1.68676	0.0221097
18227	RBBP6	0.00294445	0.925794	0.724146	0.0308884
12959	GSTP1	0	0.925758	13.2913	0.0131633
15232	PPP1R12A	0.00100605	0.925737	0.874497	0.0284955
1040	EVI5	0.0230693	0.925684	0.486598	0.0383492
13941	VDAC2	4.88444e-09	0.925625	3.3581	0.0173876
15606	ARL6IP4	3.0439e-08	0.925621	2.56988	0.0182532
1568	CCT3	2.65431e-08	0.925601	2.82975	0.0181889
21304	TCEA2	0.000727575	0.9256	0.948464	0.027919
20065	FAM104A	0.0432311	0.925559	0.398597	0.0420183
12319	CHID1	6.74048e-05	0.925506	1.26332	0.0243315
766	OSBPL9	0.00196552	0.925505	0.7544	0.0300222
16801	TRIP11	0.0491667	0.925466	0.382032	0.0429594
23169	CBY1	0.0018435	0.92546	0.751179	0.0298925
2051	GPATCH2	0.0397003	0.925405	0.345911	0.0415558
22412	SELENOW	1.52727e-08	0.9254	3.48361	0.017966
23200	ATF4	0.000588752	0.925329	1.09732	0.0276335
10809	RB1CC1	0.0040168	0.925207	0.781778	0.031995
3133	ACTR3	3.34842e-05	0.925176	1.54607	0.0236221
14472	MRPL51	3.1908e-11	0.925014	4.4231	0.0156578
5261	NSD2	0.0121869	0.92501	0.533303	0.0358305
23437	LTN1	0.0364614	0.924998	0.388589	0.0412676
18836	COX4I1	0	0.924971	10.1169	0.0114718
493	KPNA6	0.0446626	0.92496	0.365006	0.0425931
741	ATPAF1	0.0029921	0.924957	0.669274	0.0312949
7894	ELOVL5	0.0236899	0.924827	0.562982	0.0389674
9054	DBF4	0.0127623	0.924826	0.68952	0.0361077
18996	TAX1BP3	0.00481038	0.924817	0.781203	0.0327029
4564	BBX	0.0114036	0.924812	0.708616	0.0356713
12222	TMEM141	0.00669923	0.924732	0.672725	0.0337874
9398	ATP6V1F	5.79367e-09	0.924699	2.98838	0.0176884
8729	GGCT	4.3148e-05	0.92467	2.12849	0.0240728
5035	TBL1XR1	0.00378873	0.924664	0.729783	0.0320692
4294	RBM6	0.00644937	0.924632	0.562752	0.0337051
16437	ATP5S	0.0327466	0.9246	0.403543	0.040862
10334	RTL8C	6.4581e-05	0.924595	1.32658	0.0245848
14100	TM9SF3	0.00816279	0.924594	0.57391	0.0345378
6799	C5orf24	0.000535415	0.924557	0.978488	0.0277647
11887	SMC2	0.0278994	0.924517	0.780398	0.040005
15814	HSPH1	0.0328033	0.924487	0.452548	0.0409397
23502	MRPS6	0.000611797	0.924476	1.56241	0.0280314
6563	COX7C	0	0.92445	15.5308	0.010335
3974	SEC13	0.00294245	0.924359	0.719775	0.0315074
18678	SF3B3	0.0110881	0.924335	0.526746	0.0358
14951	PFDN5	0	0.924288	10.9103	0.0123688
14832	PFKM	0.0232909	0.924281	0.544346	0.039159
793	SCP2	2.46338e-06	0.924266	1.65351	0.021435
21823	MRPL34	0.000394949	0.924233	1.19096	0.027354
21629	TMED1	0.00770426	0.924191	0.684344	0.0345257
13987	TSPAN14	0.0239813	0.924179	0.441965	0.0393804
7184	TMED9	2.41558e-08	0.924152	2.57621	0.0185082
2314	PXDN	0.00216514	0.92411	0.907972	0.0308389
14681	BCAT1	0.00119526	0.924098	1.16922	0.0295033
14147	SCD	1.81523e-05	0.924085	2.24307	0.0233116
981	C1orf52	0.00127932	0.924021	0.808467	0.0296784
23064	TUG1	0.0184882	0.924014	0.495686	0.038171
2553	BIRC6	0.018638	0.923967	0.423329	0.0382381
180	DFFA	0.0220636	0.92391	0.516738	0.0390831
23643	MT-ND1	3.48727e-07	0.923861	6.27528	0.020126
6672	REEP5	0.00508395	0.923858	0.71989	0.0333099
4881	HLTF	0.0107671	0.923841	0.620269	0.0359305
11085	ZNF706	2.6154e-09	0.923823	3.3068	0.0175504
14494	TPI1	1.32118e-11	0.923759	8.34338	0.0156559
14540	RIMKLB	0.0378481	0.923715	0.408375	0.0422266
19837	MRPL27	2.22472e-05	0.923708	1.22236	0.0236538
7656	BRD2	0.00148502	0.923665	0.930864	0.0301487
2351	IAH1	0.0205187	0.923607	0.692856	0.0388808
13844	DDX50	0.00327796	0.923586	0.755435	0.0321393
23017	XBP1	0.00657905	0.923569	0.88577	0.0342687
6212	FTH1P10	0.00354858	0.923534	0.608651	0.0323766
15570	RNF34	0.0166938	0.923513	0.434142	0.0379514
659	SVBP	3.79885e-07	0.923472	1.77154	0.0202914
9490	HIPK2	0.00740601	0.9234	0.52548	0.0347593
22194	FBL	8.83653e-06	0.923392	1.83228	0.0228181
21619	KEAP1	0.0496505	0.923391	0.332106	0.0442698
10392	VMA21	0.00537401	0.923347	0.626711	0.0337111
16778	ZC3H14	0.00261853	0.923322	0.695962	0.031649
12255	TUBB4B	0.00254325	0.923304	1.14253	0.0315836
17116	EIF2AK4	0.00198487	0.923301	0.78546	0.0309735
12844	ARL2	4.84755e-06	0.923295	1.95387	0.0222995
4545	PCNP	1.23847e-07	0.923253	2.17313	0.0196421
8072	NDUFAF4	0.00387681	0.923187	0.750949	0.0327914
19350	PIGS	0.0235082	0.923132	0.429426	0.0398375
21894	GATAD2A	0.0484131	0.923125	0.311975	0.0442517
8659	FAM126A	0.0295951	0.923104	0.488209	0.0411186
17142	GCHFR	0.0109368	0.923069	0.640976	0.0363726
21877	COPE	2.44914e-10	0.922967	3.17531	0.0168093
1942	SNRPE	0	0.922937	9.80835	0.0122544
22455	SNRNP70	3.42004e-05	0.922926	1.42528	0.0243865
14965	ATP5MC2	0	0.922851	17.8779	0.0097909
22392	TMEM160	5.59183e-07	0.922792	1.8638	0.0207423
4780	TOPBP1	0.0440756	0.922761	0.422179	0.0437903
1424	CDC42SE1	0.0486693	0.922752	0.331761	0.0445136
2121	H3F3A	0	0.922751	20.6906	0.00973355
20517	RPRD1A	0.0359306	0.922737	0.356264	0.0424691
20448	OSBPL1A	0.0257003	0.922718	0.445531	0.0405383
10681	SARAF	1.02163e-07	0.922703	2.50029	0.0196774
10969	FABP5	3.78785e-07	0.922683	4.89405	0.0205067
2913	RNF181	8.69785e-06	0.922653	1.53319	0.0230307
8607	NDUFA4	0	0.922588	15.9734	0.0110425
14863	TUBA1B	4.24692e-10	0.922579	26.9934	0.0171033
7036	ATOX1	5.11235e-08	0.922521	2.19867	0.0193309
3614	ABI2	4.19954e-05	0.92252	1.35373	0.0247563
4242	TMA7	0	0.922498	13.813	0.0122294
4970	KPNA4	0.0143758	0.922466	0.479351	0.0377998
18875	MVD	0.025865	0.922453	0.423444	0.0407176
22347	SNRPD2	0	0.922433	8.77419	0.0123258
21719	CALR	1.7291e-05	0.922419	2.58231	0.0237944
4499	CHMP2B	0.020909	0.922417	0.592086	0.0396124
5540	POLR2B	0.00720494	0.922396	0.587369	0.0351384
1835	IVNS1ABP	0.0249866	0.922384	0.522604	0.0405704
11215	FAM49B	6.59968e-05	0.922378	1.14241	0.0253675
4636	COX17	0.000312457	0.922334	1.21719	0.0276625
14207	ATP5MD	1.24764e-12	0.922303	5.49638	0.0152895
5249	CTBP1	0.0146579	0.922276	0.446911	0.0379887
8732	GARS	0.0166462	0.922271	0.611297	0.0385748
21733	C19orf53	4.2714e-11	0.922236	3.36167	0.0163586
1159	GSTM3	0.00073586	0.922214	0.973657	0.0292645
19554	RPL19	0	0.922177	37.9141	0.00835533
18342	SEPHS2	0.0101371	0.922169	0.50673	0.036517
22781	TRIM28	0.00220338	0.922147	0.772231	0.0317156
7133	RPL26L1	3.86125e-06	0.922134	1.55458	0.0224508
5599	SCARB2	0.016594	0.922106	0.468883	0.0386427
4526	DCBLD2	0.0107947	0.92209	0.525595	0.0368035
647	PPCS	0.0011188	0.922069	0.856781	0.0301816
14890	SMARCD1	0.000973541	0.922002	0.665708	0.02992
21861	ISYNA1	4.56185e-06	0.921998	2.20867	0.0226375
15615	SBNO1	0.00354858	0.921993	0.659726	0.0330558
20040	PRKAR1A	8.79995e-05	0.92197	1.12585	0.0258836
16922	ZFYVE21	0.00494154	0.921958	0.601518	0.034083
20504	ZNF271P	0.0107859	0.921951	0.509145	0.0368669
19839	LRRC59	0.00214982	0.921912	0.679857	0.031752
20799	PCNA	0.00376911	0.921876	2.14253	0.0332897
1856	TROVE2	1.67841e-06	0.921871	1.5279	0.0218216
6164	MED10	0.000115615	0.921794	1	0.0263206
3390	AC007969.1	9.24296e-10	0.921788	2.81836	0.0175959
11451	RPS6	0	0.921752	60.8413	0.00923513
2838	DUSP11	0.0392249	0.921714	0.336823	0.0436188
20670	FAUP1	0.0443868	0.921627	0.343035	0.0445157
12827	PRDX5	1.05353e-13	0.921623	4.83608	0.0148
15095	CTDSP2	0.0211513	0.921525	0.356379	0.0401427
6631	CHD1	1.50893e-05	0.921523	1.72392	0.0239406
10418	IDH3G	0.00844122	0.921497	0.559761	0.0361389
10778	RNF170	0.0453292	0.92148	0.349131	0.0447576
18193	METTL9	9.714e-11	0.921477	3.12688	0.0168085
1969	NUCKS1	1.64376e-08	0.921473	4.77419	0.0189919
4218	CCDC12	0.000114114	0.921417	0.941447	0.0264325
8656	TOMM7	3.49531e-12	0.921342	3.88358	0.0157745
14047	RPP30	0.00430213	0.921255	0.615553	0.0339764
13248	RDX	1.91539e-08	0.921235	3.2257	0.0191293
11053	SDC2	1.53314e-06	0.921186	3.82227	0.0219469
1171	LAMTOR5	1.24356e-11	0.921162	3.82216	0.0161898
14983	COPZ1	5.21785e-07	0.921088	1.87714	0.0211699
21495	C19orf70	0.000188846	0.92106	0.990797	0.0273237
8668	IGF2BP3	2.64795e-05	0.921018	1.42747	0.0247164
15509	PEBP1	0	0.921001	7.12148	0.0131981
11095	UBR5	0.0380857	0.920953	0.345335	0.0438643
4605	NAA50	0.00249199	0.920937	0.789026	0.0325434
11217	ASAP1	0.0170053	0.920937	0.447832	0.0393725
198	MAD2L2	0.000139905	0.920881	1.2548	0.0269282
2126	PARP1	1.48352e-07	0.920846	2.59278	0.020394
7192	AC136632.1	2.93117e-05	0.920812	1.37778	0.024899
8032	SMIM8	0.0208127	0.920788	0.434027	0.040452
23646	MT-CO2	0	0.920716	60.1411	0.0134715
135	CAMTA1	2.06924e-12	0.920586	4.08892	0.0157853
6433	AK6	0.000717171	0.920578	0.895433	0.0298537
13661	ITGB1	0.000418252	0.920554	1.48901	0.0288459
13933	ADK	0.0249624	0.920549	0.502933	0.0415623
11304	CYC1	3.59025e-07	0.920547	2.0138	0.0210617
18222	DCTN5	0.0181262	0.920527	0.408029	0.0398925
18490	NUDT21	0.000881733	0.920495	0.792017	0.0303068
8364	PCMT1	3.47578e-05	0.920465	1.18463	0.0252188
11142	RAD21	0.000132189	0.920407	1.1561	0.027005
23644	MT-ND2	4.5704e-09	0.920404	11.3746	0.0186288
4943	CCNL1	0.00188571	0.920353	0.755665	0.0320857
22240	DMAC2	0.00046119	0.920279	0.81813	0.0291289
19131	VAMP2	1.34848e-06	0.920279	1.69228	0.0221083
15146	LLPH	0.000548441	0.920232	0.78592	0.0294691
1474	CHTOP	1.85079e-05	0.920205	1.18578	0.0245763
17920	NME3	0.00552723	0.920169	0.778672	0.0352602
21491	SNRPEP4	0.00217167	0.920156	0.642586	0.0325222
16074	DNAJC3	0.0237393	0.920144	0.42724	0.0415129
3223	MZT2A	5.15339e-07	0.920133	2.12148	0.0214274
23423	ATP5PF	1.39376e-14	0.92013	6.23939	0.0145479
402	AL513365.1	0.0015764	0.920119	0.720925	0.0317539
7339	TMEM14B	1.14377e-07	0.920078	2.27482	0.0204412
15424	MMAB	0.000105698	0.920045	1.04739	0.0268069
13506	RBM17	1.7658e-06	0.919975	1.70678	0.0224174
15456	ATXN2	0.0171331	0.91996	0.436098	0.0399158
22425	KDELR1	3.8661e-08	0.919942	2.78903	0.0198401
853	TM2D1	0.00386589	0.919938	0.583228	0.0342299
12078	COQ4	0.00174129	0.919924	0.670309	0.0320713
2466	RAB10	5.69196e-05	0.919908	1.10606	0.0260119
13305	ZPR1	0.0278207	0.91989	0.366272	0.0425443
6262	DNAJC21	0.0166938	0.919869	0.475555	0.0398375
9401	TNPO3	0.0307464	0.919776	0.329576	0.0432093
16358	SRP54	0.00737965	0.919754	0.546762	0.036472
21365	GAMT	0.000351804	0.919718	0.930979	0.0288389
5190	PAK2	2.07207e-05	0.919703	1.18498	0.0248652
14102	RPL13AP5	1.38667e-08	0.919699	2.65616	0.0193472
20094	SUMO2	0	0.919574	12.71	0.0108918
5979	MAP9	0.0208999	0.91954	0.468883	0.0411418
8181	RWDD1	1.66002e-07	0.919523	1.92523	0.0208255
3968	BRK1	0	0.919479	5.83251	0.013237
16892	CINP	0.012861	0.919459	0.508685	0.0388351
7892	FBXO9	0.0309434	0.919444	0.356724	0.0434415
15433	C12orf76	0.000504505	0.91944	0.980674	0.0296132
19017	ARRB2	0.0327944	0.919419	0.385368	0.0438012
4378	SELENOK	1.47891e-08	0.919392	2.07512	0.0194585
108	C1orf174	0.0125202	0.919361	0.423789	0.0387714
10131	ARMCX3	0.000956881	0.919346	0.761762	0.0309421
23579	NDUFV3	1.622e-05	0.91931	1.37409	0.0247206
20710	RBFA	0.0223722	0.919303	0.414471	0.0416221
12237	PAXX	0.000407612	0.919269	0.909582	0.0292869
11854	NANS	0.00348393	0.919263	0.627401	0.0342069
11058	MTDH	5.92791e-05	0.919255	1.16001	0.0262852
14474	GAPDH	0	0.919237	33.9574	0.0119188
6869	PFDN1	1.78575e-06	0.919215	1.53744	0.0226531
5573	ANKRD17	0.00487366	0.919107	0.514782	0.0353314
20758	MRPS26	9.38056e-06	0.919034	1.51375	0.0242343
5096	EIF4G1	0.0027734	0.918986	0.658921	0.0336815
13937	KAT6B	0.0228606	0.91898	0.339929	0.0419131
1475	SNAPIN	8.05335e-06	0.918945	1.1936	0.0241044
9094	GNG11	0.000217367	0.91892	3.47763	0.0283212
10766	KAT6A	0.0346438	0.918886	0.346371	0.0444494
20232	OXLD1	0.0142776	0.918862	0.425515	0.0395982
7971	COX7A2	0	0.918853	8.12677	0.0137719
10124	RPL36A	3.45688e-12	0.918851	4.12815	0.0162914
16263	NGDN	0.00397009	0.918824	0.607845	0.0348066
13127	CCDC90B	6.67024e-05	0.918807	1.25078	0.0266014
19783	HOXB2	0.00509531	0.918793	0.705395	0.03563
19538	PCGF2	0.0167208	0.918765	0.42517	0.0404191
16574	SYNE2	0.00254005	0.91863	0.812493	0.0335881
9331	CAPZA2	2.41665e-05	0.918621	1.09789	0.0253938
15085	TSPAN31	0.0480426	0.918598	0.334407	0.046919
1027	ZNF644	0.00016571	0.918587	0.880939	0.028009
23026	RHBDD3	0.0444736	0.918575	0.282871	0.0463395
12548	ARL14EP	0.0138805	0.918573	0.44208	0.0396196
12424	RPL27A	0	0.918525	35.729	0.00855776
16811	MOAP1	0.0433508	0.91842	0.316346	0.0462447
19544	RPL23	0	0.918378	24.4636	0.0103295
2083	MIA3	0.0123409	0.918169	0.414932	0.0393001
4723	RAB7A	1.92155e-05	0.91813	1.2142	0.0252871
15513	SUDS3	0.0052618	0.918123	0.522489	0.0360403
16168	PCID2	0.00983946	0.918034	0.487864	0.0384208
6729	AC113398.1	0.0409436	0.918013	0.319913	0.0460819
13271	NKAPD1	0.029233	0.918007	0.341654	0.0438898
567	LSM10	0.000461495	0.917956	0.763028	0.0300184
9612	INSIG1	0.0412422	0.917913	0.348441	0.0461946
1583	HDGF	0.000560585	0.917893	0.766939	0.030414
19362	RPL23A	0	0.91786	33.4154	0.00977736
2993	COX5B	0	0.917855	5.18716	0.0139793
3024	PDCL3	0.00179284	0.917807	0.57483	0.0330278
23235	PMM1	0.0119755	0.917802	0.416772	0.0393477
20782	PANK2	0.00765773	0.917799	0.528931	0.0375407
5143	CCDC50	0.00209829	0.917772	0.684689	0.0334445
9446	CHCHD3	6.56757e-05	0.917748	1.05384	0.0269406
7313	AL139095.2	0.000412945	0.917695	0.926493	0.029907
22779	SLC27A5	0.0494694	0.917692	0.356264	0.0476837
6781	HSPA4	0.000942286	0.91769	0.732773	0.031573
18748	TERF2IP	0.000204796	0.917654	1.03117	0.0286822
13451	APLP2	2.8215e-06	0.91765	2.00805	0.0235111
11538	SIGMAR1	0.00554243	0.917611	0.608881	0.0364532
16848	PAPOLA	3.27677e-09	0.917413	2.37605	0.0192
16971	CYFIP1	0.03028	0.91741	0.381111	0.044432
11741	NTRK2	0.000358659	0.917385	2.27229	0.0297524
117	RPL22	0	0.917374	9.03428	0.0121009
3246	MCM6	0.019365	0.917337	0.710572	0.0419121
1062	CNN3	3.13616e-11	0.917308	6.65121	0.017332
19368	ERAL1	0.00436733	0.917299	0.49327	0.0358045
7171	PRELID1	1.70836e-10	0.917198	3.09905	0.0179788
16931	SIVA1	2.53736e-07	0.91719	2.07765	0.021749
11596	TOMM5	0.00295995	0.917176	0.621074	0.0346519
18220	NDUFAB1	3.88755e-13	0.917146	3.99666	0.0160265
8461	MPC1	0.000826277	0.917141	0.717474	0.0315046
8903	ERV3-1	0.0416146	0.917139	0.276659	0.046709
12234	FBXW5	0.00674141	0.917083	0.469458	0.0373967
20247	ANAPC11	2.74385e-14	0.917076	5.08444	0.01542
4009	MRPS25	0.011319	0.917026	0.479351	0.0394955
18382	BCKDK	0.0113428	0.917016	0.433912	0.0395103
8708	HIBADH	0.00804152	0.916975	0.49189	0.0381174
10153	BEX1	0.0115002	0.916972	1.02623	0.039596
18586	TMEM208	0.000680446	0.916966	0.711722	0.0311575
5276	MFSD10	0.0026082	0.916951	0.575175	0.0343844
10545	NEIL2	0.0443721	0.91695	0.279535	0.0472849
1064	ALG14	0.0485654	0.916853	0.253997	0.0480481
3440	AC016739.1	1.83925e-10	0.916853	3.26596	0.018087
18305	CDIPT	0.0407132	0.916847	0.323364	0.0467244
19349	UNC119	0.00563479	0.916807	0.502473	0.0368819
21835	PGLS	3.35074e-06	0.916805	1.51145	0.0239218
2486	OST4	0	0.916782	7.19717	0.0136445
16711	TMED10	5.44838e-06	0.916725	1.2548	0.0244037
10637	SLC25A37	0.0449485	0.916716	0.367882	0.047529
17630	TLNRD1	0.0135429	0.916686	0.37674	0.0404618
10750	TM2D2	0.00752945	0.916682	0.486828	0.0380029
13174	TAF1D	0.00154268	0.916645	0.842057	0.0331429
13594	DNAJC1	0.000335186	0.916644	1.18003	0.0299041
21593	FBXL12	0.0327862	0.916642	0.331186	0.0453756
15035	CS	0.0222596	0.916625	0.378926	0.043038
15356	NUP37	0.0255902	0.916588	0.42494	0.0438745
22091	ZNF146	0.00438038	0.916584	0.559991	0.0361404
14804	SCAF11	2.53139e-06	0.916572	1.37421	0.0237363
18072	USP7	0.0395443	0.916546	0.298401	0.0466866
8307	CITED2	0.00526539	0.916542	0.581617	0.0367702
11130	EMC2	0.0416266	0.916498	0.377315	0.0470901
21485	UHRF1	0.0068772	0.916432	0.939146	0.037785
19384	TAOK1	0.00101265	0.916407	0.653399	0.0322511
7337	TMEM14C	6.1025e-11	0.916401	3.30795	0.0177715
3694	ARPC2	1.80562e-11	0.916383	3.97021	0.0173444
17443	MAP2K1	0.0130597	0.91624	0.451398	0.0405272
7799	RPL7L1	9.94633e-07	0.916042	1.54515	0.0230823
15115	RPL14P1	0.000135871	0.915991	1.00219	0.0286169
4262	WDR6	0.0164805	0.915987	0.347291	0.0417761
17794	NR2F2	0.00115906	0.915979	0.829403	0.0327288
19527	MRPL45	0.00289706	0.915925	0.655355	0.0351315
13932	AP3M1	0.0185932	0.915876	0.346371	0.0424791
18103	GSPT1	7.3974e-05	0.915733	1.02301	0.0277982
4220	SETD2	0.00439973	0.915702	0.504314	0.0365585
10434	RPL10	0	0.915674	71.3157	0.00940684
12640	CKAP5	0.00898104	0.915662	0.420798	0.0392057
20085	MRPL58	0.00751163	0.91565	0.44323	0.038486
9884	WDR45	0.0366435	0.915611	0.290809	0.0466988
11764	SPIN1	0.0223722	0.91558	0.318302	0.043628
20270	CSNK1D	0.00651708	0.915569	0.424594	0.0379821
3341	FIGN	0.0068772	0.915477	0.479121	0.0382365
8577	KDELR2	7.56001e-07	0.915455	1.66594	0.0230337
3055	UXS1	0.0019049	0.915429	0.616818	0.0341868
2613	COX7A2L	1.39376e-14	0.915369	3.93535	0.0155628
2956	MRPS5	0.000254406	0.915302	0.875417	0.0299161
21351	POLR2E	1.53869e-09	0.915267	2.32244	0.0193611
2612	EML4	0.0196015	0.91524	0.342805	0.0430864
21204	RPL12P4	0.000244211	0.915239	0.96802	0.0298652
9358	WASL	0.0382392	0.915236	0.284367	0.0472101
20238	MRPL12	6.6483e-06	0.915214	1.41344	0.0250679
20372	RALBP1	0.000861321	0.915172	0.774071	0.032375
12029	RABEPK	0.0473909	0.915141	0.304383	0.0488981
21718	FARSA	0.00662211	0.915118	0.45807	0.0382559
21145	TP53RK	0.0123731	0.915062	0.385483	0.0408737
13583	ARL5B	0.00794647	0.91506	0.447371	0.0389927
2968	STARD7	0.000429128	0.91505	0.743357	0.0309851
8972	EIF4H	3.47546e-07	0.915036	1.73438	0.0225622
11082	YWHAZ	4.26139e-11	0.915013	4.24192	0.0179459
14349	DHX32	0.0388096	0.914991	0.281146	0.0474611
996	SELENOF	7.42036e-08	0.914979	1.64374	0.0215298
11600	DCAF10	0.0351756	0.914978	0.284597	0.0467931
14905	LETMD1	0.0265614	0.914977	0.412516	0.0449824
13628	RAB18	0.000165599	0.91493	0.762222	0.029323
20371	TWSG1	0.0149509	0.914928	0.360175	0.0418475
17214	CASC4	0.00633048	0.914888	0.430806	0.0381948
1728	PRRC2C	3.13081e-09	0.914877	2.18084	0.0197907
10910	TRAM1	1.43673e-05	0.914866	1.07109	0.0260091
5434	UBE2K	0.000628332	0.914837	0.73749	0.031828
2897	TMSB10	0	0.914836	40.5399	0.0136346
15611	C12orf65	0.0385387	0.914833	0.370298	0.0474973
458	TAF12	0.000153608	0.914807	0.863568	0.0292435
13348	RPS25	0	0.914801	28.1514	0.00908085
11684	RPL24P8	0.00602094	0.914735	0.494651	0.0380754
6777	UQCRQ	0	0.914676	4.71977	0.0153717
4359	GNL3	3.92349e-05	0.914621	1.381	0.0273099
15941	FNDC3A	0.00236322	0.914603	0.611411	0.035121
16719	IFT43	0.000596961	0.914597	0.634303	0.0318166
11080	PABPC1	0	0.91458	9.31105	0.0126656
4356	NT5DC2	0.00583145	0.914575	0.564477	0.0380331
12312	RPLP2	0	0.914552	29.4967	0.00868086
12683	TIMM10	0.00146078	0.914551	0.797883	0.0338747
14063	MARCH5	0.0045851	0.91455	0.55585	0.0372176
8413	GTF2H5	1.12711e-06	0.914483	1.60589	0.0236314
6360	IL6ST	0.00324689	0.914464	0.629587	0.0361197
16851	VRK1	0.0300217	0.914455	0.564822	0.0460439
3766	CUL3	0.0105463	0.91445	0.390314	0.0404676
1233	SIKE1	0.0018435	0.914387	0.606235	0.0345368
18237	LCMT1	0.00173274	0.914342	0.634649	0.0343978
5363	FBXL5	0.0108897	0.914252	0.429656	0.040714
12485	RPS13	0	0.914242	36.3482	0.0096542
23531	TTC3	2.41731e-13	0.91422	4.90337	0.0164898
10827	TGS1	0.0171584	0.914114	0.413551	0.0429731
14254	TCF7L2	0.0061882	0.914073	0.58898	0.0384895
1798	XPR1	0.0344544	0.914034	0.311285	0.0471959
22670	EPN1	0.0020949	0.913986	0.479696	0.0350512
14781	PPHLN1	0.000158247	0.913985	0.871276	0.0295885
21649	PRKCSH	0.000514245	0.913935	0.7697	0.0317749
6549	RPS23	0	0.913929	52.2149	0.00821132
11590	GRHPR	0.000220037	0.913912	1.16692	0.0301734
19744	FAM215B	0.0349136	0.913771	0.273553	0.0474383
14894	CERS5	0.0430763	0.913747	0.250431	0.0489689
11073	COX6C	0	0.913701	9.0092	0.0127991
21120	UBE2C	0.00879962	0.913695	0.612332	0.0400847
11974	CDK5RAP2	0.0306322	0.91367	0.309674	0.0466132
15289	MRPL42	3.443e-08	0.913652	1.9411	0.0214002
15328	TMPO	0.00018352	0.913636	0.979754	0.0299642
1926	TMEM183A	1.89019e-05	0.913616	0.989072	0.0267267
19505	ZNHIT3	5.62796e-08	0.913592	1.73668	0.021722
9096	BET1	0.00123671	0.913495	0.569079	0.0338992
7725	FKBP5	0.0458932	0.913491	0.308524	0.0496171
9989	PDZD11	0.000209128	0.913462	0.72265	0.0302477
16294	NEDD8	0	0.913451	5.59669	0.0137501
1071	RPL7P9	7.3439e-08	0.91341	1.97803	0.0219378
13550	FAM107B	0.0166026	0.91336	0.316116	0.0431883
12891	EFEMP2	0.00836461	0.91334	0.439204	0.040027
439	RPA2	0.000516848	0.913269	1.01737	0.032043
13484	IDI1	3.70057e-05	0.913266	1.33797	0.027688
11306	MAF1	1.10914e-05	0.913264	1.06453	0.0262315
4264	NDUFAF3	8.68751e-07	0.913263	1.64569	0.0237706
13054	AP001324.1	2.25063e-10	0.913258	2.61728	0.0189909
12030	HSPA5	1.92234e-06	0.913253	2.67767	0.0244762
789	RPS13P2	0.00875395	0.913239	0.420108	0.0402848
11419	MPDZ	0.00659061	0.913195	0.464627	0.0391453
8262	RPS12	0	0.913116	38.8492	0.00886066
13861	SAR1A	0.000200275	0.913048	0.945358	0.0303246
14895	LIMA1	0.00311503	0.913029	0.662372	0.0366337
7753	RNF8	0.00496522	0.913004	0.437939	0.0381951
18311	TMEM219	3.39383e-07	0.913003	1.53077	0.0231102
20557	SMAD2	0.0076365	0.91299	0.440124	0.039827
12461	PARVA	0.0121179	0.912941	0.37582	0.0418401
15494	C12orf49	0.0467982	0.912939	0.259059	0.0501165
11061	RPL30	0	0.912891	26.1453	0.00898695
14797	NELL2	0.0218152	0.912891	0.393075	0.0449478
20365	NDUFV2	0.00239468	0.912887	0.517083	0.0358978
9427	COPG2	0.0284006	0.912887	0.319682	0.0465663
23645	MT-CO1	0	0.91275	65.5419	0.0122905
19380	NUFIP2	0.00196715	0.912692	0.577131	0.0354326
19567	MIEN1	1.87008e-05	0.912691	1.08283	0.027013
20764	DDRGK1	0.00706801	0.912683	0.442885	0.0396689
16375	MBIP	0.000454421	0.91268	0.903141	0.032004
16418	RPS29	0	0.912667	28.8462	0.00885724
5450	UCHL1	0.00023334	0.91266	1.14989	0.0307344
495	CCDC28B	2.26669e-05	0.91266	0.911653	0.0272623
1819	ARPC5	5.33312e-09	0.91264	2.47705	0.0206107
12857	FAU	0	0.912629	15.9542	0.0107766
3687	IGFBP2	1.39376e-14	0.91261	9.96135	0.0161268
4654	GOLGB1	2.61192e-05	0.91259	1.16024	0.0274607
939	AC118549.1	0.0258291	0.912529	0.32739	0.0461644
22089	CAPNS1	0.020147	0.912471	0.312435	0.0447149
11460	KLHL9	0.00288803	0.912469	0.484528	0.0366336
10849	RAB2A	4.64436e-07	0.912448	1.38215	0.0235073
1663	PBX1	0.00144817	0.912308	0.549408	0.0347832
6670	APC	0.00015492	0.912292	0.833199	0.0301632
1822	TSEN15	1.45258e-05	0.912286	1.34879	0.0268473
2517	MRPL33	6.31815e-11	0.912278	2.51777	0.0187043
2924	MRPL35	0.0123871	0.912207	0.352007	0.0423195
2972	SNRNP200	0.00667208	0.912186	0.454964	0.039669
8865	SEC61G	0	0.912165	4.61636	0.0152472
2545	DPY30	4.3144e-10	0.912148	2.40124	0.0195238
18806	HSBP1	0	0.912102	7.29196	0.0136639
14641	STRAP	1.67422e-13	0.91206	3.53606	0.0168206
2939	KRCC1	0.0165062	0.912042	0.330036	0.0438401
19749	GOSR2	0.00853583	0.91203	0.412516	0.0407532
17454	AAGAB	0.010734	0.91202	0.368112	0.041753
23489	IFNGR2	0.0106438	0.912003	0.428046	0.0417209
6295	RPL37	0	0.911924	23.0774	0.0105502
6367	RPL26P19	1.20409e-05	0.911911	1.1056	0.0267566
672	MED8	0.00974033	0.9119	0.355228	0.0413869
1547	DAP3	0.000122646	0.911898	0.761302	0.0299074
735	UQCRH	0	0.911839	8.6243	0.0136063
9945	NBDY	1.33358e-11	0.911787	2.70183	0.018235
21787	TPM4	1.62358e-09	0.911759	3.85126	0.020229
11243	PTK2	0.00103183	0.911756	0.629587	0.0341742
10833	CHCHD7	0.000695121	0.911697	0.637639	0.0332783
21098	SERINC3	0.00951728	0.911689	0.419993	0.0413913
6835	REEP2	0.0387246	0.911679	0.283446	0.0493835
15161	RAP1B	4.88293e-06	0.911485	1.08754	0.0259043
12291	RNH1	0.000151334	0.911471	0.840331	0.0304168
17014	NSMCE3	0.00128466	0.911459	0.555389	0.0348306
10322	PHF6	3.18438e-06	0.911415	1.53215	0.0254948
15217	OSBPL8	4.72539e-06	0.911414	1.17025	0.0258913
489	PTP4A2	3.26884e-08	0.911413	1.81054	0.0219495
970	GNG5	2.86296e-11	0.911375	2.75509	0.0186007
21693	ZNF791	0.0232245	0.911366	0.303808	0.0461337
8679	CYCS	1.89059e-10	0.911341	2.86403	0.0193563
2647	PIGF	7.68292e-05	0.911328	0.872886	0.0293804
15560	SPPL3	0.0173149	0.911304	0.287703	0.0444986
13467	JAM3	0.0151294	0.911281	0.373979	0.0437952
15711	MPHOSPH8	0.000424596	0.911263	0.689175	0.0324096
15540	COX6A1	0	0.911253	6.63476	0.0136222
4273	KLHDC8B	0.000448457	0.911208	0.681583	0.0325409
8390	MTRF1L	0.0122928	0.911205	0.331071	0.0427817
8417	DYNLT1	8.16819e-13	0.911203	3.23881	0.0174503
21585	ZNF121	0.0173149	0.911179	0.327965	0.0445641
14486	PTMS	0	0.911169	7.68757	0.0155425
15665	SFSWAP	0.0469763	0.911164	0.263545	0.05122
3899	ATG4B	0.0184753	0.911161	0.350972	0.0449318
22618	RPS9	0	0.911125	35.0908	0.00840885
2141	ARF1	6.20582e-10	0.911118	2.39054	0.0199257
5432	SMIM14	0.00350729	0.911118	0.586794	0.0378462
14925	ATG101	0.00659061	0.911099	0.391694	0.0401351
16359	FAM177A1	0.000721617	0.911066	0.57276	0.0336157
14403	KDM5A	0.00139866	0.911023	0.518233	0.0352301
22063	PSENEN	1.59825e-07	0.910998	1.2632	0.0231078
2803	FAM136A	9.24165e-06	0.910974	1.07029	0.0267433
4422	RPL10AP6	3.18066e-09	0.910939	2.07121	0.0207603
16957	AC246787.1	0.0184891	0.910931	0.404233	0.0450599
21727	IER2	0.000933989	0.910874	0.849419	0.0342907
9372	ARF5	1.5239e-11	0.910872	2.53572	0.0184813
17612	TMED3	0.00029959	0.910794	0.836075	0.0318917
2693	CFAP36	0.000632626	0.910781	0.577361	0.0334313
4092	RPL30P4	0.0420348	0.910752	0.24468	0.0505619
1556	LAMTOR2	7.1809e-10	0.910744	1.85183	0.0200806
4151	EIF1B	1.56469e-10	0.910702	3.23134	0.019419
19558	MED1	0.0395443	0.910667	0.259404	0.0501352
16042	RNF219	0.00227947	0.910659	0.561141	0.0367162
9523	ZYX	0.0139437	0.910621	0.362015	0.0437044
2801	PCYOX1	0.0124131	0.910542	0.396756	0.043171
14451	NDUFA9	0.000510152	0.910512	0.623375	0.0330795
20004	AMZ2P1	0.00319753	0.910508	0.537674	0.0378257
2214	GGPS1	3.75312e-05	0.910505	0.810652	0.0286317
17260	SECISBP2L	0.017815	0.910478	0.326815	0.0450894
15355	WASHC3	0.00761285	0.910462	0.369953	0.0410245
15904	TPT1	0	0.910408	16.3766	0.0111307
19174	MAP2K4	0.00740937	0.910403	0.371103	0.040945
16421	RPL36AL	0	0.910313	6.76544	0.0136163
1630	PFDN2	8.06499e-13	0.910283	2.87162	0.0176348
11504	DNAJA1	3.18066e-09	0.910278	2.84068	0.0209223
4410	PDHB	6.45681e-07	0.910249	1.33786	0.0243907
16718	ERG28	5.80111e-07	0.910232	1.43552	0.0243107
17240	BLOC1S6	0.00375193	0.910206	0.46014	0.0384861
16721	GPATCH2L	0.00508395	0.910196	0.454504	0.0395757
6977	LARS	8.06005e-07	0.910162	1.42505	0.0245989
2183	C1orf131	0.00672066	0.910148	0.406994	0.0406643
12462	TEAD1	0.00409871	0.910131	0.470033	0.0388392
14168	OGA	7.03818e-05	0.910047	0.830323	0.0296896
21694	RPL10P16	2.55729e-08	0.910035	1.96514	0.0221549
15983	VPS36	0.0078276	0.909997	0.431612	0.0413716
19546	LASP1	0.0331325	0.909964	0.222478	0.0492726
5451	LIMCH1	0.00184259	0.909877	0.678707	0.0364412
3783	TRIP12	0.00418761	0.909853	0.441045	0.0390457
20529	RPL7AP66	1.13871e-05	0.909833	1.04601	0.0273518
14014	GLUD1	0.000850201	0.909812	0.676636	0.0344903
16243	AJUBA	0.010734	0.909781	0.353503	0.0428653
5110	RPL4P4	0.0465155	0.909772	0.285287	0.0519782
8297	NHSL1	0.0150767	0.909741	0.373864	0.0445685
10123	TIMM8A	0.0273225	0.909727	0.338203	0.0480831
8477	AFDN	0.00956622	0.909723	0.372484	0.042383
1318	RNF115	0.00567094	0.909679	0.398942	0.0402194
3474	CWC22	0.00490781	0.90964	0.434948	0.0396986
16924	ATP5MPL	0	0.909575	7.49488	0.0122751
4550	RPL24	0	0.909511	28.0228	0.00885203
12971	NDUFS8	1.67422e-13	0.909482	2.92097	0.0173414
21881	SUGP2	0.00963308	0.909382	0.371678	0.04258
7189	AC106795.1	0.00709786	0.909375	0.564132	0.0412645
1489	JTB	1.51638e-09	0.909355	1.70643	0.0207698
16689	ALDH6A1	0.0149307	0.909342	0.386748	0.0447212
9983	EFNB1	0.0166125	0.909314	0.366157	0.0453083
22446	NUCB1	0.000390509	0.909309	0.764753	0.0329805
12785	STX5	0.00667208	0.909303	0.386288	0.0410343
13632	WAC-AS1	0.0156154	0.909265	0.332681	0.0450031
13623	YME1L1	0.000527718	0.909262	0.647763	0.0336397
13816	REEP3	0.0029647	0.909253	0.494076	0.0381369
14953	C12orf10	0.000251293	0.909249	0.710457	0.0321344
19694	SLC25A39	6.31935e-05	0.909223	0.828713	0.0298092
18669	EXOSC6	0.00939707	0.909202	0.36029	0.0425562
17806	IGF1R	0.00359687	0.909126	0.496261	0.0388268
17401	PCLAF	0.00114381	0.909058	2.22524	0.0355216
8130	CD164	0.0308745	0.909002	0.330841	0.049328
17371	ICE2	0.0167101	0.908949	0.351087	0.0455393
15596	RSRC2	8.87184e-07	0.908917	1.33544	0.0250388
20555	IER3IP1	1.88362e-06	0.908901	1.16059	0.0257403
14938	EIF4B	2.55729e-08	0.908884	1.88577	0.0224529
10539	MTMR9	0.0328944	0.90888	0.246405	0.0498384
15895	TSC22D1	4.25361e-13	0.908856	7.53376	0.017733
3239	CCNT2	0.00404131	0.908848	0.418613	0.0393579
19147	MYH10	4.13763e-07	0.908842	2.85229	0.0244296
11984	RAB14	0.000399759	0.908833	0.570114	0.0332151
19327	WSB1	4.51239e-08	0.908795	1.81525	0.0228416
23238	SNU13	1.39376e-14	0.908788	3.43449	0.016723
7551	GNL1	0.00707238	0.908607	0.380536	0.0416156
16945	NUDT14	0.000382094	0.908583	0.861728	0.0332094
34	SDF4	0.000375027	0.908553	0.634764	0.0331841
16805	CPSF2	0.00628596	0.908545	0.437478	0.0411548
18101	RSL1D1	9.32244e-13	0.908533	2.99252	0.0180408
21402	OAZ1	0	0.908477	7.32854	0.0142507
13699	ZNF33B	0.032995	0.90847	0.24698	0.0500963
4455	UBA3	0.00258385	0.908469	0.485678	0.0380422
4048	RPL15	0	0.90846	54.8223	0.00930356
16452	TMX1	5.3916e-05	0.908451	1.02485	0.0298349
16091	UBAC2	0.000716673	0.908449	0.634879	0.0346359
5022	FNDC3B	0.0182599	0.908419	0.304613	0.0463139
12080	TMSB4XP4	0.000447908	0.908394	1.03555	0.0336201
6451	BDP1	0.000104877	0.908361	0.774416	0.0309049
1924	ADIPOR1	0.00195488	0.908346	0.505694	0.0372639
15048	BAZ2A	0.00684429	0.908344	0.398021	0.0415986
2759	RAB1A	2.21843e-10	0.908309	2.19924	0.0201213
7098	AC026403.1	0.00101343	0.908309	0.62211	0.0355337
8790	CDK13	0.0134605	0.908304	0.315771	0.0447047
3071	RANBP2	0.00276164	0.908302	0.496721	0.0383279
11447	AL161909.1	0.0199	0.908265	0.314621	0.0468966
17479	RPLP1	0	0.908262	67.7971	0.00807809
4135	ACVR2B	0.00647086	0.908253	0.432647	0.0414077
5758	AIMP1	7.42302e-05	0.908232	0.943748	0.030402
7700	RPS10	0	0.908201	6.31784	0.0136912
11685	SMC5	0.00380789	0.908186	0.470724	0.0394508
13067	RPS3	0	0.908155	54.1651	0.00900001
15000	CD63	0	0.908124	8.6955	0.0161607
762	RNF11	0.00411433	0.908089	0.437593	0.0397795
2367	HPCAL1	0.0156987	0.908071	0.287358	0.0456537
11961	ATP6V1G1	0	0.90806	4.58599	0.0160958
5177	TCTEX1D2	1.41044e-07	0.908052	1.65179	0.0238182
5567	GRSF1	5.62776e-05	0.90803	0.802715	0.0300424
5401	SMIM20	5.72234e-06	0.907989	1.09456	0.0271448
10654	PNMA2	0.0490433	0.907974	0.273323	0.0535172
13876	PSAP	1.50983e-07	0.907866	2.26746	0.0239195
6435	RAD17	0.0197264	0.907849	0.289888	0.0470635
8001	IBTK	0.0116402	0.907724	0.309099	0.0442837
20739	FKBP1A	5.3617e-14	0.907701	3.39538	0.0173645
10838	IMPAD1	0.0461759	0.907701	0.194754	0.0531601
8828	TMED4	4.14626e-06	0.907698	1.12792	0.0268955
13196	MTMR2	0.00551257	0.907657	0.374554	0.0410513
18313	HIRIP3	0.0433508	0.907607	0.267687	0.0526811
19430	NF1	0.000465909	0.907565	0.594386	0.0340297
11947	CDC26	1.90758e-06	0.907554	0.915449	0.0261547
18857	MAP1LC3B	2.43784e-07	0.907517	1.33383	0.0243852
12837	MEN1	0.0457583	0.90751	0.216496	0.053191
15027	MYL6	0	0.907379	23.1254	0.0141954
3575	NIF3L1	0.0470504	0.907349	0.26389	0.0535511
18131	NTAN1	0.00275113	0.907339	0.461406	0.0387365
6471	HEXB	0.0263547	0.907336	0.351317	0.0491791
15822	N4BP2L2	2.7651e-09	0.907273	1.73266	0.0215831
1441	POGZ	0.000994694	0.907269	0.501783	0.0359105
236	AL450998.1	0.047587	0.907266	0.236282	0.0536973
12893	CCDC85B	3.31088e-06	0.907201	1.2999	0.0268085
16022	COMMD6	0	0.907139	8.11262	0.0129839
13570	RSU1	0.0037028	0.907136	0.444611	0.0398194
16798	PPP4R3A	0.00144902	0.907089	0.498562	0.0369602
17157	CHP1	0.00148799	0.907043	0.632463	0.0370497
4644	FSTL1	7.43097e-05	0.907022	0.999425	0.0308257
2345	KIDINS220	0.00414903	0.90702	0.383412	0.0402959
6688	ATG12	9.983e-06	0.906985	0.95088	0.0280956
6507	TBCA	0	0.906976	5.14724	0.0157596
3812	COPS7B	0.000753997	0.906926	0.545266	0.0353677
22386	SLC1A5	0.0210063	0.906915	0.521109	0.0479535
19126	TRAPPC1	0	0.906873	3.2961	0.0168385
8826	AC004453.1	2.78222e-07	0.906806	1.38399	0.0246859
3273	MBD5	0.0352872	0.906802	0.234441	0.0515421
3476	UBE2E3	6.68507e-14	0.906778	4.61026	0.0176334
16239	RBM23	0.00184826	0.906713	0.417577	0.0377983
12057	FPGS	0.0331034	0.906691	0.220292	0.0511462
21864	FKBP8	1.04868e-11	0.90664	2.20407	0.0192589
9048	TP53TG1	0.000214828	0.906638	1.09939	0.0328075
18461	TOX3	0.0379338	0.906627	0.237547	0.0521822
8184	KPNA5	0.040957	0.906577	0.218337	0.0528387
19030	RNF167	0.00106655	0.906574	0.524905	0.036366
14642	DERA	0.0030364	0.906556	0.489244	0.0394073
5454	TMEM33	0.000992045	0.906543	0.550558	0.036199
10877	MTFR1	0.013592	0.906531	0.308984	0.0456639
23266	POLDIP3	0.0205544	0.906504	0.267342	0.0480359
3449	AGPS	0.0151294	0.906498	0.256298	0.0462751
15371	NFYB	0.011166	0.906473	0.388934	0.044712
6756	HINT1	0	0.906446	13.4412	0.0125972
6598	SLF1	0.023663	0.906424	0.318647	0.048981
20439	RIOK3	0.0108393	0.906399	0.320373	0.0446106
4663	KPNA1	0.00731872	0.906363	0.415392	0.0428338
15622	TMED2	1.33468e-09	0.906333	1.71598	0.0214324
19597	EIF1	0	0.906251	12.4002	0.013278
1387	SF3B4	5.59268e-05	0.906242	0.708961	0.0306459
20774	C20orf27	6.54847e-05	0.906204	0.794662	0.030909
10479	AC100810.1	0.00245897	0.906172	0.461751	0.0388901
2536	YPEL5	0.000317691	0.906171	0.651904	0.033748
10275	THOC2	5.14417e-05	0.906157	0.850109	0.030543
8454	QKI	6.77828e-07	0.906154	1.23927	0.0256007
8821	POLD2	1.76409e-07	0.906149	1.39871	0.0245084
22052	USF2	0.0068712	0.906147	0.364086	0.0426632
12826	TRMT112	0	0.906097	4.90337	0.0149512
19031	PFN1	0	0.906084	16.4692	0.0141829
21446	DAPK3	0.0033317	0.906045	0.385252	0.0399439
5859	INTU	0.0408649	0.906044	0.205913	0.0531357
20035	AMZ2	0.00048511	0.906022	0.632693	0.0347104
4989	GOLIM4	0.000618319	0.906006	0.546187	0.0352605
1540	RUSC1	0.0307378	0.905911	0.260324	0.0510526
20377	VAPA	2.48926e-10	0.905856	1.76924	0.0207417
1529	AC234582.1	0.00939707	0.905832	0.333717	0.0442153
2572	EIF2AK2	0.000255719	0.905797	0.667434	0.0334547
12142	PRRC2B	0.000392047	0.905777	0.60635	0.0343399
[truncated: 2,468 more rows]

## Sheet: NSC2a
	gene	qval	fc	mean	coef_sd
16437	AL355073.2	0	12.4467	0.00655215	0.270334
1145	CYB561D1	0	7.96618	0.0162918	0.16959
19430	HMGB1P24	0	6.25403	0.0122189	0.211838
17861	SYNGR3	0	5.83418	0.0159377	0.179191
4435	SUCLG2-AS1	0	5.72427	0.00867717	0.298543
17380	AC013564.1	0.0175692	5.51856	0.00141668	0.816005
21031	AL162458.1	0	5.51402	0.018771	0.191753
10459	GS1-24F4.2	0	5.45588	0.0102709	0.251896
4080	AC104306.1	0	5.29987	0.00938551	0.283077
8718	LINC00997	0	5.21837	0.00903134	0.243171
3678	DIRC3	3.63539e-13	4.84825	0.008323	0.291665
22047	RYR1	0	4.84379	0.016646	0.228518
16712	AL162171.3	1.03406e-13	4.83143	0.00814592	0.284972
19714	AC091133.2	0	4.52889	0.018771	0.181838
18929	SMTNL2	0	4.46488	0.0325837	0.184263
15449	AC026367.3	0.0133562	4.23016	0.00212502	0.667702
6044	SPATA4	0	4.18851	0.0131043	0.229247
23061	AL021707.2	0	4.174	0.0185939	0.175121
19336	RNF135	0	3.96259	0.0260315	0.198238
5777	ENPEP	0	3.82758	0.0182398	0.216477
17768	WASIR2	0	3.61842	0.0185939	0.210052
12614	AGBL2	7.44925e-14	3.49752	0.0127501	0.225229
6670	AC010226.1	1.72872e-13	3.45196	0.0178856	0.226198
4116	VILL	1.39275e-12	3.4454	0.0171773	0.233902
10250	DCAF12L2	0	3.4087	0.0184169	0.185998
16143	AL355922.2	0.000108953	3.39324	0.00106251	0.392665
15260	LINC02453	0	3.28608	0.0139897	0.179632
6128	AC116351.1	0.0201013	3.2157	0.00265628	0.567602
10773	AC022034.2	0	3.07357	0.0182398	0.192612
447	AL353622.1	3.05365e-12	3.03086	0.0162918	0.212627
16365	AL627171.1	3.51436e-13	2.97191	0.0146981	0.201059
17475	AC015720.2	4.01319e-07	2.8685	0.0129272	0.268746
10043	TERF1P4	1.16114e-08	2.8523	0.0118647	0.240717
3298	FAM133DP	3.89177e-10	2.84485	0.0164689	0.221081
5993	ANP32C	5.62303e-10	2.81875	0.0164689	0.221004
17509	AC090181.3	0	2.80968	0.0343545	0.159254
22701	TTTY14	0.0187877	2.77751	0.119355	0.492034
9975	RPS26P11	8.64806e-13	2.76534	0.0155835	0.190727
834	RPS26P15	2.95394e-08	2.67202	0.0161148	0.231647
3130	AC009404.1	5.70738e-10	2.66838	0.0154064	0.209395
13099	NOX4	4.67121e-07	2.65796	0.00991677	0.250555
16095	AL139384.1	3.813e-06	2.61568	0.0113335	0.26558
17980	SEC14L5	3.08071e-06	2.61086	0.00690632	0.262928
18425	AC009090.4	9.58685e-08	2.60316	0.0152293	0.233284
5662	SPP1	0.0147829	2.58934	0.659819	0.445293
1507	AL451085.2	9.73807e-06	2.58153	0.0120418	0.271985
15677	FTH1P7	4.56831e-07	2.55991	0.016646	0.240735
19038	CYB5D1	0.0351157	2.52382	0.0035417	0.485823
23450	PRDM15	1.30773e-07	2.49611	0.0168231	0.225189
13655	ZNF485	3.67848e-09	2.48534	0.0155835	0.202933
15519	AC069503.1	7.06e-08	2.48232	0.0136356	0.219672
11014	AP002982.1	4.10605e-06	2.48064	0.0102709	0.251646
7323	SYCP2L	2.63658e-08	2.461	0.0198335	0.211565
3441	AC011998.1	0.000135756	2.45878	0.00920843	0.292611
8305	AL023806.1	2.28681e-08	2.44598	0.0111564	0.209262
174	AL139424.2	2.04971e-06	2.44487	0.0134585	0.241224
4295	HYAL3	2.09462e-10	2.44386	0.0231982	0.186444
12426	CALCB	0	2.43404	0.043563	0.108934
13097	CTSC	0	2.42957	0.0733133	0.1304
16852	AL049840.4	2.64477e-07	2.41389	0.0171773	0.221765
14177	AL360182.1	1.59982e-07	2.40091	0.0108022	0.216955
6348	FLJ31104	0.000207639	2.37766	0.00903134	0.288498
2090	GTF2IP20	1.79837e-07	2.37349	0.0175314	0.214912
4650	AC083798.2	5.09231e-09	2.37294	0.0217815	0.194228
14387	AC006122.1	1.07773e-06	2.35505	0.0131043	0.225897
19593	NAGS	7.50402e-06	2.35418	0.0146981	0.24291
11606	ANKRD20A4	0.0158041	2.3417	0.00283336	0.401266
8168	MAN1A1	7.44925e-14	2.33699	0.024969	0.152892
17680	FES	1.77361e-07	2.28599	0.0138126	0.205469
22678	RPS4Y1	0	2.28432	3.60351	0.0701674
12192	MAN1B1-DT	3.36661e-06	2.28283	0.0154064	0.226906
12427	CALCA	0.00346325	2.2737	0.0522401	0.332926
7985	MRAP2	0	2.24783	0.0517089	0.115056
10864	SLCO5A1	2.74755e-08	2.24691	0.0173543	0.190413
10252	RPS26P56	6.09035e-05	2.2439	0.0129272	0.251948
1978	AC098935.1	8.48267e-07	2.2429	0.0141668	0.211257
18691	MAFTRR	8.08469e-06	2.23763	0.0208961	0.229209
10858	AC011853.1	0.000370699	2.22553	0.00938551	0.27576
19688	AC004477.1	1.89641e-07	2.22105	0.0159377	0.198739
15004	GLI1	0.00101097	2.21877	0.00850009	0.293628
10997	AC087752.1	1.1287e-07	2.21643	0.0171773	0.195049
5865	AC104619.1	0.00011812	2.21044	0.0095626	0.25603
7618	HCG23	2.5005e-05	2.20476	0.0162918	0.236192
20232	EMILIN2	1.57831e-07	2.20344	0.0177085	0.195613
714	MMACHC	7.17064e-11	2.2033	0.0231982	0.161078
3001	AC092587.1	7.82269e-05	2.20176	0.0116876	0.249196
15072	AC026124.2	4.96146e-07	2.20148	0.0162918	0.202648
9851	MAGIX	1.36318e-05	2.18583	0.0136356	0.227485
4923	TIPARP-AS1	8.06132e-08	2.18438	0.018771	0.189513
19182	UBE2SP2	0.000256935	2.17477	0.0111564	0.26201
19827	AC099850.1	6.89183e-05	2.15849	0.0118647	0.241334
953	ADGRL4	0.00014205	2.15797	0.0432088	0.250751
13302	C2CD2L	4.98488e-08	2.13505	0.0162918	0.181442
3132	AC009303.4	2.03511e-08	2.12789	0.0191252	0.176104
22695	DDX3Y	5.15372e-07	2.11588	0.174783	0.19274
18655	AC009054.2	0.000479309	2.11587	0.00938551	0.262584
22897	Z97353.1	1.35789e-10	2.11399	0.0223127	0.154711
18649	AC009078.1	0.00134211	2.11291	0.0060209	0.281257
3470	SAP18P2	0.00136972	2.1027	0.00991677	0.279854
19057	AC135178.5	0.00144106	2.10182	0.00672924	0.280724
15703	ELOBP1	3.63915e-05	2.09434	0.0138126	0.224781
127	PLEKHG5	0	2.09206	0.0486984	0.105927
942	AC138392.1	0.00110872	2.08294	0.0108022	0.272105
2875	AC005034.3	2.96224e-08	2.07692	0.0201877	0.172289
14554	DDX47	0.000306771	2.07636	0.0102709	0.248963
21746	PIK3R2	3.16662e-05	2.07567	0.0120418	0.220557
13805	TYSND1	0	2.07356	0.0596777	0.0958119
20054	AC005837.1	8.88514e-06	2.06639	0.016646	0.207349
21892	AC008736.1	6.25229e-05	2.06388	0.0141668	0.226181
20873	PXMP4	1.77558e-10	2.05975	0.0299274	0.150217
19262	SLC46A1	2.95223e-09	2.0405	0.0247919	0.158128
21779	SLC25A42	2.83435e-13	2.03892	0.0329378	0.131056
14204	AFAP1L2	8.33302e-06	2.03513	0.00265628	0.202464
11762	ZNF169	8.07262e-05	2.02709	0.0136356	0.223469
1078	AL445433.1	6.35651e-09	2.02335	0.0247919	0.15934
16985	AC123768.3	3.7071e-05	2.01171	0.0129272	0.212729
13375	TIRAP	4.37487e-11	1.99949	0.0320524	0.139825
8882	CCT6P1	9.37333e-10	1.99807	0.0292191	0.149345
5244	AC016773.1	0.000178667	1.99339	0.0115105	0.227776
19757	CACNA1G	0.00844147	1.9818	0.0095626	0.301334
8862	AC091685.2	1.66919e-07	1.97815	0.0196565	0.1692
23323	RPL10P1	1.49886e-05	1.9748	0.0168231	0.198774
21776	HOMER3-AS1	0.0020372	1.95785	0.0113335	0.260717
22693	TTTY15	3.18207e-05	1.95487	0.136001	0.202495
9525	ZNF777	2.11596e-06	1.95322	0.0224898	0.180862
12365	CYB5R2	1.17571e-05	1.94943	0.0552506	0.192969
6593	SPATA9	0.0173498	1.93318	0.00779175	0.314353
15153	AC107032.1	2.97563e-06	1.93209	0.0201877	0.180196
19173	LINC02076	4.52448e-07	1.9299	0.0212502	0.168326
6803	SPOCK1	1.67105e-11	1.92536	0.0883655	0.129691
18112	REXO5	8.68803e-07	1.91586	0.0196565	0.170174
13847	DNAJC9-AS1-1	1.30481e-09	1.91135	0.0334691	0.140837
22704	TXLNGY	1.86077e-11	1.88828	0.247565	0.126098
23327	RPL23P2	0.001965	1.8821	0.0139897	0.244734
8130	LAMA4	7.06639e-12	1.88072	0.0835842	0.123013
1944	LRRN2	4.95541e-09	1.87716	0.0423234	0.141453
15808	AL354696.2	0.00032101	1.87386	0.0132814	0.214578
9333	POT1-AS1	3.18017e-07	1.86179	0.0269169	0.157361
4847	AC026304.1	7.63704e-06	1.86048	0.0203648	0.176264
2754	AC012370.1	0.0191741	1.8591	0.00726049	0.299487
868	DLEU2L	2.40336e-06	1.85424	0.0260315	0.16761
22708	EIF1AY	0	1.85014	0.85178	0.0748706
5425	AC098591.2	1.15005e-05	1.8454	0.0231982	0.176942
10554	SLC18A1	0.0021677	1.83914	0.0485213	0.237572
21290	IZUMO4	0.000315117	1.83582	0.0157606	0.20734
8687	CHN2	0.00287155	1.82473	0.0106251	0.239888
13848	CFAP70	1.24376e-06	1.82165	0.0343545	0.15897
7191	ZNF879	1.53251e-07	1.81713	0.0285107	0.147755
8042	GPR63	4.22849e-08	1.81245	0.0352399	0.141578
20749	RPS10P2	4.87831e-05	1.81103	0.0198335	0.183161
21944	FXYD5	7.66421e-05	1.80939	0.0463963	0.187016
13091	FZD4	1.54577e-06	1.80538	0.0313441	0.157785
13512	ITGA8	0.00424976	1.79831	0.107668	0.242227
6722	MARCH3	7.98303e-05	1.77621	0.018771	0.181571
18457	AC009118.3	0.00743366	1.77385	0.0138126	0.249304
1521	TRIM46	0.00369908	1.77203	0.0127501	0.233223
21737	FCHO1	0.000216544	1.77066	0.0226669	0.190755
10456	MCPH1-AS1	7.71256e-06	1.76163	0.0224898	0.160837
22698	TMSB4Y	0.00460814	1.74702	0.0989906	0.231951
7451	RPL10P2	0.0124952	1.74263	0.00938551	0.255186
19487	NR1D1	0.0303513	1.74233	0.00938551	0.285338
22390	ZNF473	4.99787e-07	1.74012	0.0380733	0.142303
13713	OGDHL	0.00510633	1.72645	0.0265628	0.229202
11736	ROR2	0.00244522	1.71757	0.0899593	0.212886
3126	DPP10	0.002914	1.69256	0.0170002	0.210173
6926	PCDHGB7	0.0109919	1.6905	0.0148752	0.237958
1453	S100A10	0.000505167	1.67401	0.380202	0.181133
23547	AL592183.1	0.0237096	1.66329	0.0444484	0.252554
15641	TERF1P5	0.0490249	1.65447	0.00903134	0.278279
5760	COL25A1	2.13117e-11	1.64926	0.136887	0.0995226
10041	Z82170.1	0.0161917	1.64845	0.0246148	0.23644
20496	STARD6	0.0367843	1.64795	0.0129272	0.263881
7501	ZNF311	0.00720941	1.63981	0.0233752	0.214498
20061	MGAT5B	0.00623959	1.63856	0.0263857	0.211213
1622	TSTD1	0.000171741	1.63484	0.0880113	0.161953
1972	AC244034.1	0.0484947	1.62268	0.00885426	0.267106
2599	AC009413.1	0.00638553	1.62132	0.0157606	0.207164
19706	RPL9P28	0.00132685	1.62037	0.024969	0.181313
9188	VGF	0.0272153	1.60576	0.0718966	0.239526
22700	NLGN4Y	0.000256163	1.60571	0.0734903	0.159672
23328	RWDD2B	3.17619e-06	1.59869	0.121658	0.128692
21812	AC011447.3	7.74339e-05	1.58048	0.104126	0.144431
3923	SSUH2	0	1.56654	0.112449	0.0606181
13627	ZNF248	0.000705017	1.55734	0.141137	0.159108
1192	LINC01750	0.00399336	1.55285	0.085178	0.180628
21816	AC011447.7	0.0152998	1.54713	0.0132814	0.205036
8668	HOXA2	2.22637e-12	1.54681	0.204002	0.083166
13711	SLC18A3	0.0421056	1.54383	0.0355941	0.234206
22841	C22orf15	3.59993e-12	1.52411	0.179919	0.0810514
15946	DACH1	0.000408362	1.52401	0.0729591	0.146127
11382	FREM1	0.00192119	1.51422	0.0605631	0.160269
17474	SCAMP5	0.0332672	1.51267	0.0366566	0.215475
20574	FBXO15	0.0289758	1.51138	0.0281565	0.210803
11069	CTHRC1	2.08942e-11	1.50641	0.598725	0.0814631
12842	TSGA10IP	0.00118735	1.49866	0.054011	0.150756
13633	ZNF37A	3.14833e-06	1.48453	0.23269	0.108333
10475	CLDN23	0.034223	1.47278	0.0297503	0.202413
5507	NMU	2.80654e-05	1.46764	0.0968656	0.115234
5018	NAALADL2	0.0402566	1.46192	0.0258544	0.203387
12978	PLEKHB1	0	1.45614	0.430317	0.0594323
8033	EPHA7	0.012217	1.44861	0.0793342	0.169858
11365	AL135923.2	0.000298177	1.43699	0.14397	0.12333
12628	SLC43A3	0.00369878	1.43471	0.0502922	0.147135
18265	ZNF747	0.0339837	1.43241	0.0233752	0.187694
15676	FGF9	0.0274844	1.42932	0.0359483	0.180918
23373	OLIG1	0.00126083	1.42685	0.142908	0.133025
3971	TIMP4	0.0201561	1.42564	0.0396671	0.17241
23280	AP001347.1	1.14668e-07	1.41099	0.223836	0.0844218
11235	NAPRT	4.407e-06	1.40822	0.284576	0.0950736
17690	SLCO3A1	0.0002346	1.40457	0.0904905	0.113964
831	DAB1	0.000400883	1.40135	0.0653444	0.116889
7751	FOXP4-AS1	0.0172542	1.4007	0.0430317	0.160584
620	COL9A2	0.0357441	1.39679	0.0534797	0.17583
2381	FAM84A	3.59432e-06	1.39465	0.0926155	0.0916656
20948	NNAT	0	1.39057	1.66248	0.0395083
8179	FABP7	0	1.38959	9.4374	0.0346449
5105	ETV5	1.29666e-10	1.37183	0.244555	0.0652751
19415	CCL15	9.54992e-05	1.36888	0.140429	0.100193
19586	ETV4	2.84238e-07	1.36828	0.177616	0.0790927
1623	USF1	0.0397442	1.3628	0.0449796	0.165422
7424	HIST1H2BH	0.00069451	1.35747	0.102886	0.109666
14322	NKX6-2	4.53798e-10	1.3462	0.114043	0.0630922
7591	HSPA1A	0.000940401	1.34291	0.128918	0.108068
15873	LPAR6	6.13438e-09	1.34131	0.246503	0.0663297
791	ECHDC2	1.08414e-09	1.34024	0.276784	0.0633915
5841	SPRY1	0	1.33125	0.694882	0.0497355
20530	SINHCAFP2	0.00901009	1.33073	0.0568443	0.126735
18309	PYCARD	0.0147431	1.32532	0.0506464	0.13177
10042	POU3F4	1.93312e-07	1.32007	0.357535	0.0692009
10255	APLN	0.0022934	1.31694	0.277315	0.107809
6418	CCDC125	6.34614e-05	1.31649	0.190898	0.0859006
400	LIN28A	3.88158e-09	1.3151	0.428723	0.0611368
3222	LYPD1	3.61814e-10	1.31343	0.449973	0.0575626
612	MFSD2A	0.0361692	1.3111	0.0412608	0.142757
11585	CNTNAP3B	6.75062e-07	1.31016	0.252169	0.0701075
2759	MEIS1	7.44925e-14	1.30628	0.648663	0.0480327
19661	RPRML	1.17514e-13	1.30351	0.843102	0.0480434
3297	ERMN	0.00013042	1.30178	0.219763	0.0855869
6621	ST8SIA4	0.00155787	1.30167	0.125376	0.100216
21837	ZNF429	3.7925e-05	1.30153	0.154772	0.0802876
6609	LIX1	7.59091e-07	1.30067	0.530901	0.0684908
3863	TWIST2	0.00570007	1.2972	0.104834	0.110337
17043	FSIP1	9.89477e-08	1.29647	0.261378	0.0633699
12337	CAVIN3	0.00257949	1.29561	0.180096	0.102357
17777	HBQ1	0.0207989	1.29263	0.102178	0.125283
20328	GREB1L	0.023566	1.29263	0.0855321	0.127306
11578	AL353763.2	0.0231382	1.29199	0.0662299	0.126755
9184	AC105446.1	0.00350526	1.28782	0.0795113	0.102635
14451	C1RL	0.0216451	1.28663	0.0671153	0.123651
4933	PTX3	4.99787e-07	1.28384	0.583319	0.064183
14150	TAF5	0.0473586	1.28157	0.0444484	0.13635
2933	THNSL2	9.97726e-05	1.28143	0.191783	0.0793119
3733	EPHA4	0.00522056	1.27877	0.168408	0.103433
4988	LRRC34	0.0245652	1.26954	0.148752	0.119016
8231	SLC18B1	0.000102525	1.26348	0.208429	0.0749179
11436	MOB3B	0.00527115	1.26176	0.124314	0.0978816
22212	APOC1	8.4409e-06	1.26092	0.260138	0.0660946
9606	PLCXD1	0.0226319	1.25851	0.0800425	0.113442
18402	LPCAT2	0.0190383	1.25838	0.0782716	0.110891
13889	ZNF503-AS2	0.0416895	1.2549	0.226492	0.122242
20078	BIRC5	4.63724e-08	1.25473	0.975385	0.0541691
3472	ITPRID2	3.54129e-06	1.25443	0.611652	0.0624319
2283	ZNF124	0.00136667	1.25365	0.14822	0.0851041
4562	DPPA4	6.84473e-13	1.25051	0.877457	0.0417448
20570	CBLN2	0.0475018	1.24985	0.0878343	0.122648
10680	ZNF703	6.45131e-06	1.24775	0.40464	0.0624152
17964	NMRAL1	0.00315927	1.24349	0.242075	0.0876152
756	ELAVL4	0.000193988	1.24201	0.296795	0.071902
20133	AC110285.7	0.000165586	1.24009	0.183637	0.0707393
20784	KIZ	0.0002068	1.23717	0.350452	0.0708728
10120	TCEAL5	0.01595	1.23522	0.263503	0.0997345
14806	TROAP	0.0187877	1.23479	0.124137	0.101582
4950	SCHIP1	0.0146108	1.23428	0.0989906	0.0983656
2614	PLEKHH2	1.75086e-05	1.23416	0.370108	0.0618739
23271	CU638689.4	0.0277706	1.23279	0.072782	0.106161
7129	THOC3	0.00190378	1.22801	0.170002	0.0792793
10638	DUSP4	2.88741e-05	1.22552	0.343014	0.0611649
17263	ZNF280D	0.0146777	1.22224	0.141137	0.0938359
9019	CROT	0.00244522	1.22148	0.190012	0.0787415
15076	HMGA2	1.19597e-11	1.22071	2.11882	0.0392287
1061	AC105942.1	0.0294164	1.21955	0.139012	0.101535
11576	FRG1HP	0.000164086	1.21934	0.21994	0.0651561
6868	WDR55	0.0382097	1.21856	0.114397	0.105019
21178	KCNQ2	0	1.21705	1.17655	0.0310381
16219	REC8	5.96227e-05	1.2161	0.448911	0.0609258
10805	AC090152.1	0.0341647	1.21575	0.106959	0.102117
5995	APELA	0.0181722	1.21427	0.169116	0.0931461
7573	BAG6	7.4894e-05	1.2138	0.650965	0.061033
1600	IGSF9	0.0437026	1.21235	0.083053	0.104452
13338	VWA5A	0.0309952	1.21148	0.0933239	0.0988843
17094	NDUFAF1	0.00012597	1.20755	0.247742	0.0610832
1432	AL391069.3	2.71702e-06	1.20736	0.365504	0.0513877
9314	PTPRZ1	8.78791e-08	1.2073	0.620684	0.0458139
18284	MIR762HG	0.00412934	1.20662	0.119887	0.0773335
3946	IL17RC	0.0245673	1.20589	0.100761	0.0933673
20148	SLC25A10	0.0251543	1.20429	0.103418	0.0930032
8589	ETV1	6.07693e-09	1.20265	0.510359	0.0416688
6456	ENC1	0.00705813	1.20258	0.138658	0.0798386
9573	XRCC2	0.0269836	1.20106	0.145033	0.0925597
11504	FANCG	0.0232137	1.19964	0.120772	0.0901023
18736	COTL1	0	1.19872	12.9858	0.0169922
22993	MCM5	5.19618e-05	1.19847	0.397202	0.0560121
17057	PLCB2	0.0364322	1.19817	0.108199	0.0953821
14955	RPS26	0	1.1942	10.3416	0.0145038
17530	CHRNA5	0.0441213	1.19358	0.0986364	0.0961646
20789	NKX2-2	2.6254e-05	1.19317	0.563839	0.0528859
8295	HYMAI	0.0015797	1.19231	0.280326	0.0669358
13888	ZNF503-1	1.7228e-05	1.19152	0.955375	0.0514973
16051	FGF14-AS2	0.0173032	1.19151	0.128387	0.0835292
3476	FRZB	0.0465416	1.19149	0.152293	0.0960366
12181	TRAF2	0.0476855	1.19108	0.100939	0.0962159
13026	AP002360.1	0.00065434	1.18697	0.252878	0.0612504
8294	PLAGL1	7.31636e-08	1.18639	0.948822	0.0413373
18799	CDT1	0.0027294	1.18482	0.278201	0.0673578
12452	LDHA	0.00102186	1.18381	0.790154	0.0622207
11065	BAALC	0.000120132	1.18359	1.34319	0.0544555
4910	PLCH1	0.0202513	1.18212	0.17195	0.0813983
9315	AASS	0.00365019	1.17939	0.179387	0.0671759
7965	BCKDHB	0.00822272	1.17722	0.152825	0.0716909
4607	BZW1P2	0.0377278	1.177	0.107137	0.0864107
711	TOE1	0.0458549	1.17537	0.121835	0.0883669
17915	PAQR4	0.0373044	1.17495	0.165575	0.0853411
610	MYCL	0.0160366	1.17271	0.147158	0.0752699
18204	ATP2A1-AS1	0.00301865	1.17194	0.221888	0.063555
21464	HNRNPM	0	1.17173	3.68851	0.0220228
22575	ZNF583	0.0395028	1.1714	0.117053	0.084461
18173	NSMCE1	5.65618e-06	1.17117	0.462901	0.0443079
5290	STK32B	0.0470842	1.17048	0.187002	0.0864389
21219	AC009005.1	0.0211008	1.16986	0.135293	0.0767148
8069	LIN28B	0.0202501	1.1679	0.298034	0.0755052
21651	DDX39A	8.45376e-05	1.16744	0.384983	0.0490835
14988	PRIM1	0.0204373	1.1669	0.178502	0.0751785
8742	ELMO1	0.000306103	1.16336	0.804321	0.0515519
18667	SYCE1L	0.00179328	1.1632	0.252701	0.0580844
7053	RNF145	9.35693e-10	1.1618	0.95927	0.0323546
14582	MGST1	4.52145e-05	1.15959	1.14751	0.0454982
882	PDE4B	8.10192e-05	1.15948	0.418629	0.0468092
22766	COMT	0.0180556	1.15947	0.410306	0.0709169
4086	TRIM71	0.00601775	1.15516	0.245086	0.0614829
7699	FKBP5	0.0406669	1.15486	0.173012	0.077238
20748	FLRT3	0.000747862	1.15258	0.375952	0.0512159
17635	HAPLN3	0.0276103	1.15127	0.176908	0.0713906
7588	VARS	0.0129487	1.14892	0.191252	0.0640338
6133	LPCAT1	0.00675713	1.14823	0.238888	0.059573
11092	SYBU	0.0412565	1.14704	0.161147	0.0737467
23032	H1F0	0.000663383	1.14389	0.93926	0.0480912
19396	SLFN12	0.00446845	1.14388	0.330795	0.0557387
349	GALE	0.0298097	1.14387	0.187533	0.0689063
7974	TPBG	0.000743922	1.14224	0.462901	0.047948
21566	ZNF433-AS1	0.00520891	1.14094	0.247919	0.0554501
15512	LINC01089	0.00898023	1.14072	0.255888	0.0583675
4029	HMGB1P5	0.0339244	1.14025	0.20719	0.0685235
6721	LMNB1	0.000254817	1.13959	0.627236	0.0440428
14206	ABLIM1	0.0100013	1.13937	0.305118	0.0585427
594	MYCBP	0.0242534	1.13763	0.231273	0.0642027
827	PLPP3	0.00627712	1.13592	0.281743	0.0545455
8667	HOTAIRM1	0.0399172	1.13521	0.258367	0.0678174
7668	HMGA1	9.27575e-13	1.13517	6.17797	0.0238028
19982	BTBD17	0.0206037	1.13513	0.239419	0.0617912
10937	LRRCC1	0.0433273	1.13476	0.229857	0.0684879
3031	PANTR1	5.03942e-05	1.13388	0.963875	0.0388124
1340	PDIA3P1	0.0258252	1.13363	0.202054	0.0629863
18414	MT2A	0.02418	1.13357	0.257836	0.0623939
11528	HINT2	0.0180771	1.13349	0.263503	0.060064
415	TENT5B	0.0381775	1.13165	0.243669	0.065693
17611	NMB	0.0438494	1.13124	0.270055	0.0669412
18698	CENPN	0.00262908	1.13052	0.499911	0.0485636
2005	LINC00467	0.00703359	1.12848	0.358066	0.0522973
17027	MEIS2	0.00113362	1.12729	0.669736	0.0445016
13311	THY1	0.00971418	1.12657	0.737914	0.0533053
10039	HMGN5	0.0185905	1.12478	0.328847	0.0565638
1452	THEM4	0.039889	1.1244	0.214981	0.0626952
8943	RFC2	0.002841	1.12311	0.542943	0.0462671
19822	RAD51C	0.00290322	1.12299	0.502036	0.0463088
23098	ADSL	0.00638747	1.1223	0.342483	0.049465
22037	SPINT2	0.0179602	1.1205	0.492651	0.054499
8997	GNAI1	1.42015e-09	1.1203	2.39791	0.0247486
2038	CENPF	0.0181376	1.11782	1.01594	0.0534158
1069	PTBP2	0.0246665	1.11684	0.298389	0.0551398
22318	GRWD1	0.0224616	1.11657	0.294316	0.0543414
10857	PREX2	0.0357775	1.11607	0.315389	0.0577848
9183	MUC12	0.0137404	1.11527	0.372941	0.0506517
6632	EFNA5	0.0269223	1.11491	0.329024	0.0549307
19127	CENPV	1.14434e-12	1.11289	5.15424	0.0201525
10327	SOX3	0.0222502	1.11252	0.738445	0.0524873
13558	PRTFDC1	0.0322462	1.11199	0.306889	0.0550268
8049	POU3F2	0.00991474	1.11189	0.564902	0.0475385
18957	AC012146.1	0.0440042	1.11176	0.333806	0.0575484
11678	TLE4	0.024484	1.11118	0.511599	0.0525516
585	SF3A3	0.000980511	1.10992	0.631486	0.038336
5356	PROM1	0.0280149	1.10956	0.401806	0.0527959
12283	MRPL23	8.22846e-07	1.1095	1.5757	0.0271458
15987	PTMAP5	0.0287127	1.10735	0.304055	0.0519704
12032	AL359091.1	0.0437419	1.10596	0.346024	0.0546435
717	NASP	2.8709e-05	1.10557	2.24863	0.0301759
18747	GINS2	0.00840567	1.10465	1.09014	0.0438256
9133	MCM7	0.00266404	1.10247	1.00691	0.038664
1035	GLMN	0.0402566	1.10154	0.32442	0.0517964
13539	DNAJC1	0.00170216	1.10066	1.34213	0.0367023
11878	PTGR1	0.000426118	1.09944	1.09191	0.0329747
10701	FGFR1	0.00160822	1.09854	0.759164	0.0358153
8503	NUDT1	0.00543903	1.0959	0.66584	0.0386689
19399	LINC02001	0.0411816	1.09483	0.334514	0.0486879
23519	YBEY	0.0180556	1.09422	0.471224	0.0431532
6415	CENPH	0.0212479	1.09341	0.620684	0.0437089
8403	ACAT2	8.4849e-05	1.09305	2.39614	0.0282159
11072	DCAF13	0.00285432	1.09282	0.729414	0.0353873
12873	CCS	0.013219	1.09211	0.599256	0.0407355
8585	ARL4A	0.000612013	1.09101	1.35382	0.0309953
8968	POR	0.0157921	1.08958	0.475297	0.0404534
15195	DUSP6	0.00818276	1.08923	1.60793	0.0375374
19805	SRSF1	0.00404801	1.08903	0.769612	0.0350507
5034	ACTL6A	0.00541424	1.08803	0.736851	0.0356063
5774	ELOVL6	0.0112833	1.08706	0.724987	0.0379389
18378	HNRNPA1P48	6.18335e-05	1.08653	1.50576	0.0258917
17870	SNHG19	0.0121082	1.08635	0.588985	0.0379206
19402	TAF15	0.0079516	1.08507	0.675403	0.0357499
3633	IDH1	0.000169205	1.08434	1.41774	0.0266533
9607	GTPBP6	0.0269624	1.08388	0.48663	0.0406843
17074	GCHFR	0.046536	1.08338	0.525943	0.0438934
3588	NOP58	0.0206861	1.08337	0.794404	0.0390592
5989	TMA16	0.0164259	1.08198	0.644413	0.0373349
12878	RBM4B	0.0339561	1.08156	0.486984	0.0409433
22512	TTYH1	0.0246335	1.08131	1.45529	0.0390015
19128	UBB	0	1.08079	13.1679	0.0133425
7713	SRSF3	8.25563e-12	1.07949	7.55941	0.0149407
541	SFPQ	1.19203e-05	1.07892	3.11634	0.0219723
4581	CCDC80	0.00288793	1.0784	3.20259	0.030121
17253	PRTG	4.01223e-05	1.07798	3.80662	0.02294
28	ISG15	0.0157839	1.0774	1.16345	0.035149
9053	FAM133B	0.00124931	1.07602	1.29644	0.0273989
20454	HAUS1	0.00101589	1.07456	1.56667	0.0265051
18790	CYBA	0.0169486	1.07405	1.68868	0.033974
10961	DECR1	0.00261168	1.0733	1.1507	0.0279854
6626	PAM	0.00774928	1.07299	1.47264	0.0307655
11016	LAPTM4B	0.00483092	1.07197	1.37418	0.0290225
16244	NOVA1	0.0145871	1.07161	1.04445	0.0323157
9452	FMC1	0.0164427	1.07035	0.837613	0.0322201
9828	EBP	0.0239143	1.06992	0.832655	0.0335828
15741	HMGB1	1.23442e-06	1.0691	14.2182	0.0177064
16725	CALM1	8.01089e-08	1.06875	12.8488	0.0161243
14184	PDCD4	0.0200634	1.06875	0.900655	0.0322981
20984	SRSF6	0.00620732	1.06649	1.37347	0.0275154
12758	STIP1	0.0353749	1.06554	0.849301	0.0333479
22502	PRPF31	0.0187288	1.06546	0.813883	0.0305264
19890	PSMC5	0.000814141	1.06544	1.9683	0.0229958
14917	HNRNPA1	0	1.0649	41.1089	0.0108423
15211	BTG1	0.0309504	1.06338	1.73614	0.0316689
5704	ADH5	0.00103766	1.06197	2.27271	0.0221948
2993	UNC50	0.0280265	1.06181	0.821144	0.0304594
19514	FKBP10	0.044401	1.06166	0.826102	0.0325456
383	STMN1	4.17411e-08	1.06047	24.3172	0.0139721
20066	SEPT9	0.045411	1.05992	1.04392	0.0317649
13803	H2AFY2	0.000707198	1.05973	2.29237	0.0208427
12171	SNHG7	0.02418	1.05932	1.76023	0.0286803
1633	NDUFS2	0.0174051	1.05929	1.20276	0.0274802
478	SNRNP40	0.0195688	1.05843	1.26085	0.0274994
8657	HNRNPA2B1	7.22598e-05	1.05797	9.09456	0.0177203
18307	FUS	0.00268164	1.05797	2.83531	0.0223452
2384	DDX1	0.0339561	1.05758	1.14751	0.0292361
22286	SAE1	0.0378809	1.05673	1.35913	0.0292744
9871	MAGED1	0.0216262	1.05672	1.93536	0.0270654
1532	FDPS	0.00983545	1.0566	3.05189	0.0246576
8401	WTAP	0.0355259	1.05475	1.19816	0.0280197
17770	SNRNP25	0.0414896	1.05308	1.3655	0.0278265
23127	XRCC6	0.0100352	1.05104	2.44076	0.0223435
1470	ILF2	0.000855622	1.0508	3.66761	0.0180448
2729	MDH1	0.0105221	1.05033	2.2141	0.0221518
17429	PKM	0.0173253	1.04873	3.96033	0.0226868
5485	DANCR	0.00772867	1.04847	2.99947	0.0206673
8972	MDH2	0.0265151	1.04796	1.93182	0.0236077
20787	XRN2	0.0201026	1.04727	2.13264	0.0224432
19903	DDX5	0.00011097	1.04668	6.92793	0.0146777
6791	H2AFY	0.00875319	1.04515	3.13883	0.0195238
3432	HNRNPA3	0.00495353	1.04497	4.1422	0.0184135
16908	NDN	0.021465	1.04334	4.59943	0.0207915
9477	SSBP1	0.0162651	1.04308	3.40092	0.0199595
11692	HNRNPK	0.00271436	1.03814	6.36798	0.01486
21604	PRDX2	0.00875319	1.0299	8.87073	0.0130251
22362	RPS11	0.000991054	0.974173	20.5668	0.0096264
3610	EEF1B2	0.0399279	0.972902	8.39295	0.0146923
11038	PABPC1	0.0339561	0.972	8.44094	0.0148301
8801	PPIA	0.0321874	0.971976	10.6148	0.0147317
1934	SNRPE	0.027341	0.971435	7.66372	0.0146668
6741	HINT1	0.00738916	0.971213	15.0381	0.0126967
889	SERBP1	0.0490249	0.971115	5.13051	0.016201
8467	PSMB1	0.0419514	0.970812	5.10537	0.0159645
21791	NDUFA13	0.0497406	0.968073	3.10838	0.0179758
23434	HMGN1	0.0090934	0.967604	11.0496	0.0146206
5758	OSTC	0.0147696	0.965483	3.95148	0.016438
9339	ARF5	0.0341647	0.964563	2.66265	0.0188596
7261	TUBB2B	0.0120537	0.964297	7.63361	0.016636
6864	NDUFA2	0.0315785	0.964229	2.74146	0.0188277
12845	BANF1	0.0130515	0.964126	4.44324	0.0168676
12402	EIF4G2	0.0148789	0.963645	5.5417	0.0173443
18119	METTL9	0.0183747	0.963418	3.02284	0.0179037
21151	PSMA7	0.0121981	0.963054	5.66372	0.0172512
22928	UQCR10	0.00109389	0.962468	6.94475	0.0141719
20921	SCAND1	0.0444002	0.961842	1.97344	0.0211623
9210	POLR2J	0.0320775	0.961777	2.2759	0.0201878
13936	GHITM	0.0454637	0.961638	2.40429	0.0213576
17049	SRP14	7.52767e-06	0.961555	18.9816	0.011124
4360	TKT	0.0471879	0.960991	2.49424	0.0218574
11506	STOML2	0.0242096	0.960718	2.45405	0.0199483
2364	PDIA6	0.00403842	0.96052	7.09633	0.0165497
23015	MPST	0.0358956	0.960511	2.00159	0.0212115
15148	NAP1L1	0.000100664	0.960344	11.5534	0.0129486
361	SRRM1	0.030595	0.960032	2.69435	0.0209853
20804	CST3	0.0399943	0.959945	2.67469	0.0218692
14434	TPI1	0.0133175	0.959852	6.37719	0.0189633
46	AURKAIP1	0.0251543	0.959852	2.53728	0.0205005
12904	GSTP1	0.000130623	0.959544	13.6662	0.0134035
14137	ARL3	0.0154989	0.959482	2.77103	0.0194614
9110	BUD31	0.0323538	0.959301	2.3122	0.0215493
19011	TMEM256	0.0296774	0.959273	2.31415	0.0213001
17847	MRPS34	0.0460639	0.959229	1.79033	0.0227803
14426	PTMS	0.00295479	0.959123	6.93111	0.0166883
10364	CETN2	0.021909	0.95905	3.64902	0.0205439
20646	FKBP1A	0.0173023	0.958733	3.10324	0.020089
22171	ZNF428	0.00278386	0.958667	3.79724	0.016792
2114	H3F3A	1.63866e-08	0.958438	20.3175	0.00984
21890	PDCD5	0.0252989	0.958342	3.05773	0.0213041
16914	SNRPN	0.0212479	0.958229	3.4606	0.0208834
19723	PHB	0.0201301	0.958061	2.30016	0.0208245
11248	PUF60	0.0170784	0.957874	2.24455	0.0204857
4720	CNBP	0.00167885	0.957664	5.03099	0.0165372
8532	ACTB	0.000490436	0.957406	64.7052	0.0152742
7815	MRPL14	0.0315039	0.957368	1.95449	0.02251
12430	C11orf58	0.00108624	0.957173	4.90491	0.016208
3883	SEPT2	0.00817673	0.956583	2.94652	0.0194926
5669	PYURF	0.0173523	0.956471	2.12325	0.0212252
14975	CNPY2	0.0192819	0.956342	2.20011	0.0215763
14414	GAPDH	1.0793e-05	0.956321	30.3559	0.0128628
16062	ARGLU1	0.0121276	0.95624	2.63379	0.0204901
715	PRDX1	0.00858716	0.956138	3.9807	0.0197942
1548	SSR2	0.000384214	0.956125	4.44838	0.015499
11237	EEF1D	6.57503e-06	0.955928	9.32902	0.0127196
14412	MRPL51	0.00211637	0.955904	3.98442	0.0175535
7954	HMGN3	0.000298753	0.95546	5.72481	0.015501
9887	HSD17B10	0.0283486	0.955246	1.53852	0.0232925
3213	MZT2A	0.0216792	0.955047	2.09403	0.0225706
20001	JPT1	0.00552541	0.954819	5.00832	0.0195489
7656	CUTA	0.00036878	0.954804	4.45777	0.0159367
4232	TMA7	3.32508e-06	0.954751	13.8107	0.0127232
23062	TOMM22	0.0100484	0.954698	2.07863	0.0208112
8941	EIF4H	0.030885	0.954665	1.63644	0.0239017
3418	ATP5MC3	0.000198199	0.954639	6.52116	0.0154195
7319	TMEM14B	0.0334668	0.954466	1.9869	0.0242824
305	DDOST	0.0405944	0.954438	1.34992	0.0250084
10040	SH3BGRL	0.0070256	0.954343	2.30175	0.0202144
17364	RAB11A	0.00655882	0.954307	2.53002	0.0201007
21160	RPS21	2.05461e-05	0.954253	8.05897	0.0138678
15541	ARL6IP4	0.00305795	0.954136	2.72233	0.0188267
994	SELENOF	0.0156054	0.954071	1.64973	0.0221385
18144	NDUFAB1	0.000631944	0.954036	3.91482	0.0167779
499	EIF3I	0.00705322	0.953958	2.41916	0.0203985
15157	CSRP2	0.039607	0.953351	3.83744	0.0255164
16168	MRPL52	0.0206823	0.953321	1.89375	0.0233161
22317	KDELR1	0.00451172	0.953045	2.58403	0.0199591
5363	MED28	0.00733146	0.953018	1.9745	0.0209017
3464	UBE2E3	0.000915284	0.95283	5.55782	0.017677
17295	RPS3AP6	0.0431444	0.952754	1.36196	0.0262018
20878	RALY	0.0241927	0.95273	1.68851	0.0241017
7176	NHP2	0.00957896	0.952714	2.43722	0.0216309
17880	RNPS1	0.00311673	0.952623	3.00496	0.0194914
3235	UBXN4	0.013949	0.952491	1.91907	0.0226334
8054	PNISR	0.0027294	0.952467	2.72215	0.0193418
7734	GLO1	0.00659346	0.952418	3.06287	0.0209639
21600	TRIR	0.000418643	0.952258	3.64193	0.0169933
13552	MSRB2	0.0253822	0.952254	1.42217	0.0245087
3193	MZT2B	2.2937e-05	0.952167	6.12449	0.0145881
4884	SERP1	0.0132383	0.952057	1.80715	0.0227206
342	ID3	0.0223652	0.95194	7.57021	0.0242606
8967	RHBDD2	0.0127961	0.951911	1.95608	0.0227026
4385	ARF4	0.0246913	0.95187	1.9536	0.0246169
21773	COPE	0.000814141	0.951847	3.10572	0.0179031
3428	AC016739.1	0.00198063	0.951842	3.00567	0.0191145
21302	TIMM13	0.00066535	0.951812	3.81353	0.0176706
11010	SDC2	0.033599	0.951781	2.79281	0.0257683
5051	SOX2	0.00391706	0.951655	3.80804	0.020306
4526	TFG	0.0323512	0.951592	1.30831	0.025733
22240	SNRPD2	6.76228e-06	0.951565	7.38906	0.0140263
21255	CIRBP	1.65626e-05	0.950903	7.4505	0.0147691
6541	TMEM167A	0.0088321	0.95089	1.77687	0.0222851
8578	PHF14	0.0189081	0.950858	1.53781	0.0242909
19279	RPL23A	3.29269e-11	0.950826	29.9823	0.0101171
16128	CCNB1IP1	0.0390036	0.950825	1.47264	0.0268698
16595	RBM25	0.0481446	0.950768	1.30583	0.0278214
20988	IFT52	0.044962	0.950683	1.05915	0.027565
2677	RPS27A	6.05506e-13	0.950454	52.8475	0.00947055
10751	PRKDC	0.0164615	0.950433	2.09049	0.0240958
17549	ZFAND6	0.0295926	0.950333	1.24066	0.0260869
20632	CSNK2A1	0.0473015	0.950332	1.03382	0.0279936
782	TUT4	0.0384781	0.950204	1.23995	0.0271635
573	MEAF6	0.0233166	0.95016	1.40021	0.025322
17328	PPIB	0.000830951	0.950147	4.25784	0.0185815
11259	CYC1	0.00867609	0.950048	1.84859	0.0226364
3098	CHCHD5	0.0129939	0.949774	1.58969	0.0237797
21063	STAU1	0.0319002	0.94975	1.19054	0.0266841
15860	ESD	0.00126797	0.949745	2.77563	0.0193046
20147	MRPL12	0.033482	0.949744	1.22879	0.026869
59	SSU72	0.0164241	0.949507	1.66814	0.0245491
19371	TMEM98	0.0060076	0.949477	2.06163	0.0220946
5037	NDUFB5	0.00152511	0.949333	2.30122	0.0197316
15729	POMP	0.000116926	0.949219	5.68426	0.0168124
3505	ORMDL1	0.0192324	0.949174	1.38268	0.025204
20125	NDUFAF8	0.0248197	0.949052	1.51089	0.0261128
23091	RPS19BP1	0.0212756	0.949031	1.40924	0.0256092
5048	DNAJC19	0.0075185	0.948978	1.45139	0.0228069
8713	LSM5	0.00179648	0.948958	3.32637	0.0201321
16164	DAD1	0.000121526	0.94877	4.16062	0.0170007
9132	COPS6	0.00681191	0.94874	1.82026	0.0226974
21244	CNN2	0.0391522	0.948561	1.53675	0.0281572
1197	CAPZA1	0.0294635	0.948501	1.3393	0.0270554
21618	GADD45GIP1	0.00188966	0.948442	2.78024	0.0204215
11491	DCTN3	0.00396845	0.948276	1.7836	0.0217872
5792	LARP7	0.0323538	0.948272	1.11918	0.0275489
8333	PCMT1	0.0429423	0.948241	1.15955	0.0287499
3007	EIF5B	0.0202263	0.948224	1.58261	0.0258585
11097	EIF3H	6.49753e-05	0.947941	3.89499	0.0167226
13757	JMJD1C	0.040437	0.947859	1.1337	0.0287004
21980	POLR2I	0.000624069	0.947788	2.86435	0.0191046
20166	CENPX	0.0191131	0.947638	1.80237	0.0259648
1918	TMEM183A	0.0390191	0.947629	0.992031	0.0286677
2714	CCT4	0.00616413	0.947624	2.46095	0.0229812
12781	SF1	0.0161467	0.947576	1.37365	0.0254604
6872	ZMAT2	0.0360554	0.947568	1.06641	0.0283728
12423	PSMA1	0.00020336	0.947447	3.2867	0.0179595
18385	CHD9	0.0366574	0.947342	1.06729	0.0285626
21949	TMEM147	0.000991054	0.947262	2.49637	0.0199321
151	ENO1	0.00217026	0.947097	6.21321	0.0211957
7639	SLC39A7	0.0456319	0.947085	0.86878	0.0297036
17612	SEC11A	5.34201e-05	0.947041	3.48043	0.0168573
10789	RPS20	7.49138e-12	0.946973	31.7427	0.010623
21704	SMIM7	0.0097408	0.946945	1.3609	0.0243899
19275	SDF2	0.0473527	0.946906	0.814592	0.029983
20320	RNMT	0.0296393	0.946793	1.06145	0.0280038
6960	LARS	0.0297058	0.946601	1.21693	0.0281167
1469	SNAPIN	0.0110283	0.946555	1.51603	0.0249045
582	C1orf122	0.0230917	0.946511	1.27537	0.0271913
22907	XBP1	0.0390036	0.946283	1.75013	0.0294218
14901	ATP5MC2	1.4526e-13	0.946211	16.8932	0.010059
3540	SF3B1	0.00947083	0.946182	1.48946	0.0246719
7578	CSNK2B	0.00268199	0.946153	2.04055	0.0219511
10384	SSR4	0.000143448	0.945981	3.05773	0.0181149
20665	MRPS26	0.0136666	0.945911	1.31751	0.0258031
13075	TMEM126B	0.0317793	0.945592	1.02568	0.0289405
5251	C4orf48	9.05952e-07	0.945464	6.67115	0.014699
2680	CCDC88A	0.0455548	0.94519	0.95626	0.0307875
12905	NDUFV1	0.0461202	0.945169	0.850717	0.0308688
9622	CD99	0.00126064	0.945136	4.83761	0.021115
10025	COX7B	4.64634e-05	0.945112	4.17177	0.0173698
3066	SEPT10	0.0209628	0.945101	1.15743	0.0275866
20907	ERGIC3	0.000655856	0.944928	2.3184	0.0202462
20917	RBM39	0.000522114	0.944928	2.48468	0.0199575
8680	TAX1BP1	0.00333993	0.944835	1.93979	0.0229303
734	UQCRH	5.94496e-07	0.944679	7.7705	0.0147048
3586	SUMO1	4.09044e-06	0.944636	4.59837	0.0157724
16863	SIVA1	0.00405861	0.944621	1.97361	0.0234197
13011	RPS3	0	0.944454	49.1941	0.00843754
793	SCP2	0.0015263	0.944371	1.82894	0.0217218
10022	ATRX	0.00180643	0.943994	2.2063	0.0221582
11463	CHMP5	0.00437692	0.943953	1.49247	0.0238725
18463	RPS27AP16	0.00066281	0.94387	2.2311	0.020663
1388	PLEKHO1	0.0489642	0.943868	0.818842	0.0319209
21552	ELOF1	0.0108994	0.943779	1.102	0.026202
16362	KLHDC2	0.0364438	0.94365	0.824686	0.0306017
15719	GTF3A	0.0295926	0.9436	1.35187	0.0297278
6595	RHOBTB3	0.0244465	0.943526	1.28652	0.028973
10869	TRAM1	0.0156526	0.943515	1.15123	0.027388
1025	ZNF644	0.0283912	0.943496	0.88153	0.0295953
14919	COPZ1	0.00193429	0.943472	1.75208	0.0224903
11301	C8orf33	0.0359881	0.943136	0.92651	0.030834
14986	PTGES3	0.000381348	0.942978	3.45936	0.0202712
11805	ANP32B	0.000601175	0.942839	3.25536	0.0209219
8216	EPB41L2	0.0256403	0.942833	1.32531	0.0295281
22977	YWHAH	0.00156936	0.942806	3.36125	0.0223988
17408	RPLP1	0	0.942755	62.4441	0.00966912
19765	SPAG9	0.035199	0.942722	0.950062	0.0309629
6866	IK	0.00969962	0.94271	1.3246	0.0263831
12958	LAMTOR1	0.000252587	0.94259	2.51939	0.0199163
9804	NDUFB11	1.37823e-07	0.942546	5.16008	0.0145907
1849	TROVE2	0.00305795	0.942509	1.50434	0.0237436
12692	TMEM258	7.0268e-08	0.942468	5.74942	0.0143139
16629	ISCA2	0.0251588	0.942374	0.842925	0.0296963
21731	PGLS	0.00429122	0.942351	1.55268	0.0245334
7114	RPL26L1	0.00339143	0.942342	1.51443	0.0240289
11171	FAM49B	0.0190352	0.942113	1.11865	0.0287696
12505	RCN1	0.00298032	0.942002	1.77563	0.0239066
2535	DPY30	0.000568935	0.941977	2.1978	0.0211733
8791	POLD2	0.008484	0.941929	1.27413	0.0263679
16926	UBE3A	0.0315112	0.941878	0.90402	0.0309394
14709	KIF21A	0.0178147	0.941776	1.2063	0.0287041
21001	PKIG	0.00855276	0.941714	1.38126	0.0264893
12751	COX8A	5.88565e-06	0.941658	4.76412	0.0168845
614	CAP1	0.00965434	0.94162	1.76944	0.0268844
8232	RPS12	1.59432e-14	0.941604	36.2044	0.0105371
11031	COX6C	9.99695e-09	0.941545	10.7158	0.0137783
12998	AP001324.1	0.000333741	0.941467	2.43528	0.0206579
20065	SEC14L1	0.0129369	0.941426	1.53692	0.0278392
16466	JKAMP	0.0354595	0.941348	0.70108	0.0317631
13038	RSF1	0.00333993	0.941346	1.48574	0.0244242
15851	ZC3H13	0.00887647	0.941337	1.24757	0.0267671
17090	OIP5-AS1	0.0311442	0.940955	0.867363	0.0313921
3567	NDUFB3	0.00025364	0.940938	2.23464	0.0205132
10539	PCM1	0.0027547	0.940934	1.70055	0.0241976
21764	UBA52	3.41262e-11	0.940914	13.1941	0.012229
3866	NDUFA10	0.0181537	0.940911	1.03081	0.0292151
1625	PFDN2	0.000666947	0.940898	2.36639	0.0218012
17757	SELENOS	0.0149383	0.940731	1.15548	0.0286296
1060	CNN3	0.000744049	0.940654	5.55003	0.0220589
14570	WBP11	0.0147431	0.940606	1.11298	0.0286468
18861	YWHAE	2.19463e-08	0.940534	10.1071	0.0143267
8188	HDDC2	0.000964198	0.940387	1.74216	0.0225682
15245	METAP2	0.00258892	0.940378	1.51461	0.0243037
21492	PIN1	0.000165586	0.940367	2.46981	0.0202133
11519	TPM2	0.0419901	0.940192	4.20524	0.0332453
18722	HSBP1	5.96168e-09	0.940185	8.92191	0.0139206
7753	MDFI	0.0337115	0.94016	0.845582	0.0321888
22208	NECTIN2	0.00920602	0.940141	1.26403	0.0274449
14934	BLOC1S1	0.000334428	0.940129	2.14007	0.0211481
15300	HSP90B1	0.000409919	0.940123	4.99203	0.0214194
20509	TXNL1	0.00330225	0.940065	1.51957	0.0249495
1628	UFC1	0.000285636	0.939988	2.03878	0.0209955
665	EBNA1BP2	0.0397442	0.939798	0.922083	0.0331821
20515	NARS	0.0190655	0.939748	1.00868	0.0299908
17508	TSPAN3	0.000294225	0.939728	1.9621	0.0211287
15372	ARPC3	4.43259e-05	0.939714	3.56331	0.0190875
21436	PET100	0.00234064	0.939692	1.30901	0.0243983
12180	EDF1	2.86175e-07	0.939672	4.72339	0.0157007
3381	DYNC1I2	0.00203862	0.939601	1.57854	0.0241786
18915	EMC6	0.00106454	0.93959	1.65486	0.0230429
18800	APRT	0.000391024	0.939539	2.14025	0.0215691
20149	MCRIP1	0.0002311	0.939487	2.17797	0.0209214
567	LSM10	0.0474054	0.93943	0.721445	0.0343466
11854	ZNF462	0.0338618	0.939243	1.0062	0.0327175
12536	TRIM44	0.0152492	0.939225	0.966885	0.0294461
16757	DDX24	0.00516889	0.939205	1.34301	0.0263577
597	NDUFS5	1.45284e-08	0.939119	9.03577	0.0145114
10121	BEX2	0.019684	0.939092	1.37967	0.0304536
12524	CAPRIN1	0.00979861	0.939047	1.13441	0.028156
13036	CLNS1A	0.000104482	0.939013	2.18452	0.0201771
7121	BOD1	0.000960327	0.93881	1.64919	0.0231772
396	SH3BGRL3	0.00106238	0.938786	4.39632	0.0233546
11405	RPS6	0	0.938769	56.8727	0.00953807
11040	YWHAZ	0.000139217	0.938669	5.41845	0.0206121
4078	CMTM7	0.00171894	0.938626	2.97326	0.0242561
21411	CLPP	0.0280959	0.938619	0.791217	0.0321833
14091	SCD	0.00516029	0.938595	2.11564	0.0266262
13273	ATP5MG	6.68472e-12	0.938548	9.47955	0.0123375
15774	SPART	0.0281947	0.938452	0.761643	0.0322903
19467	RPL19	0	0.938425	35.1452	0.0096093
2860	AUP1	0.0381094	0.938219	0.696299	0.0338642
4299	TUSC2	0.0179432	0.938157	0.863999	0.0305732
22672	CHMP2A	0.000584435	0.938025	1.7179	0.0227007
22508	RPS9	0	0.937878	32.0048	0.00973414
11006	UQCRB	2.74223e-12	0.937857	9.82079	0.0122788
22280	AP2S1	4.31653e-05	0.937824	2.96281	0.0196802
22543	RPL28	0	0.937697	28.6416	0.0107623
6617	CHD1	0.00265643	0.937654	1.84983	0.0255062
18481	CMTM3	0.00387664	0.937595	1.32194	0.0263812
10300	RTL8A	0.00497665	0.937521	1.2272	0.0270184
7317	TMEM14C	4.95909e-05	0.937366	2.89694	0.019963
23111	AL080243.2	0.00894783	0.937363	1.00177	0.028666
17376	RPL4	6.0281e-14	0.937332	17.1808	0.0116026
4255	IMPDH2	0.00384863	0.937235	1.53533	0.0265185
12214	MRPL41	9.70065e-05	0.937127	2.71773	0.0207367
1137	SARS	0.00974186	0.93706	1.11936	0.0290873
19837	VMP1	0.0466098	0.937017	0.639986	0.0356658
4922	SSR3	0.00414676	0.936996	1.41739	0.0268039
23105	ST13	3.10521e-07	0.93692	4.23021	0.0164835
23528	MT-RNR2	2.99615e-06	0.936904	14.8164	0.0178375
4156	NKTR	0.0174571	0.936893	0.919957	0.0311156
11150	TATDN1	0.0246113	0.93689	0.726403	0.0325191
21253	ATP5F1D	5.24689e-06	0.936742	2.87037	0.0182697
17004	NOP10	1.64238e-05	0.93674	3.92899	0.0191638
16843	CKB	1.11572e-07	0.936716	14.0143	0.016015
576	DNALI1	0.0302483	0.93671	0.792456	0.0335846
18222	MAZ	0.0492901	0.936646	0.628121	0.0362081
18430	ARL2BP	0.00510633	0.936588	1.25695	0.0274992
4009	DPH3	0.0154263	0.936569	0.946697	0.0308186
9305	LSM8	0.00499186	0.936522	1.18895	0.0274725
7695	RPL10A	0	0.936521	30.9401	0.0104748
1723	PRRC2C	0.00042022	0.936508	1.88135	0.0227936
10534	CNOT7	0.00173695	0.936501	1.37011	0.0251447
18301	VKORC1	0.00944874	0.936478	1.01983	0.0292601
4417	THOC7	0.00367525	0.936394	1.238	0.0267722
5475	OCIAD1	0.000495826	0.936283	1.69524	0.0231197
14874	EIF4B	0.000731289	0.936272	1.78254	0.0237139
10313	HTATSF1	0.00588304	0.936264	1.19285	0.0280069
21412	ALKBH7	0.000227155	0.936198	1.71206	0.0220714
16412	CNIH1	0.0008576	0.936197	1.4583	0.0240114
8127	FYN	0.0320221	0.936164	0.695768	0.0341613
8598	TSPAN13	0.0211839	0.935924	0.744997	0.0323969
23110	RBX1	7.38534e-08	0.93589	5.48964	0.0160294
16711	ZC3H14	0.0454584	0.935775	0.655038	0.0362413
4267	RHOA	5.53645e-06	0.935722	3.25252	0.0186142
23036	EIF3L	1.7985e-08	0.93571	4.87799	0.0154425
7018	ATOX1	9.4603e-05	0.935658	2.09067	0.0212113
3843	COPS8	0.000210272	0.935652	1.71348	0.0221696
20156	ANAPC11	1.07877e-06	0.935524	4.60351	0.017578
4708	RPN1	0.0292206	0.935471	0.641225	0.0340891
6259	NIPBL	0.0133141	0.935422	0.87728	0.0308935
2992	COA5	0.0189409	0.935419	0.754737	0.0321909
9433	MTPN	0.0204066	0.935399	0.793165	0.0325201
17506	RCN2	1.47381e-09	0.935243	6.0618	0.0145985
7772	RPL7L1	0.00056533	0.9351	1.49371	0.0237572
12861	B4GAT1	0.0402566	0.934983	0.583319	0.0360052
7173	AC136632.1	0.00179996	0.934897	1.27873	0.0258735
12606	CELF1	0.0206457	0.934892	0.834248	0.0328299
17907	ELOB	8.35733e-12	0.934793	8.33735	0.0131746
4776	ANAPC13	0.000191943	0.934773	1.78219	0.0223641
13331	HSPA8	0.00183617	0.934759	2.74765	0.0259693
15534	DENR	0.00927611	0.934704	0.928989	0.0300495
3475	DNAJC10	0.0224934	0.934591	0.805738	0.0333459
5086	POLR2H	0.02686	0.934553	0.712768	0.03417
766	OSBPL9	0.0124545	0.934489	0.809279	0.0311193
16544	VTI1B	0.0036457	0.934399	1.12715	0.0276211
21953	COX6B1	7.04549e-10	0.934271	6.27962	0.0145733
7208	RNF130	0.000546727	0.934251	1.63662	0.024028
9429	STMP1	1.23472e-06	0.93423	3.153	0.018028
8019	UBE2J1	0.0391715	0.934225	0.620506	0.0362802
14108	DPCD	0.000700423	0.934067	1.53887	0.0244879
9413	CHCHD3	0.00772553	0.934055	1.03701	0.0297835
11723	CKS2	0.00369908	0.93397	1.69772	0.0278462
9819	UXT	0.000128692	0.93396	1.82823	0.0221547
21259	NDUFS7	7.99741e-05	0.933865	1.85178	0.0216287
6656	APC	0.0462801	0.933817	0.640694	0.0375012
1157	AHCYL1	0.0258384	0.933689	0.649371	0.0344578
2645	CALM2	9.22148e-11	0.933636	15.3698	0.0140773
13578	WAC	0.0230035	0.933623	0.72481	0.0339558
11534	CLTA	6.02012e-06	0.933595	3.04852	0.0193173
11015	MTDH	0.00230802	0.933459	1.23074	0.0269783
8152	RWDD1	0.000203095	0.933434	1.79777	0.0229138
13292	RPS25	0	0.933343	26.0466	0.0102753
8239	TBPL1	0.0297802	0.933302	0.5711	0.035377
2766	C1D	0.0127368	0.93328	0.74907	0.0317907
18964	RPAIN	0.000105877	0.93327	1.79086	0.0221616
16521	CHURC1	0.00294661	0.933267	1.18328	0.0276092
6673	CDO1	0.0292655	0.933245	0.780591	0.0353142
6309	PAIP1	9.9325e-05	0.933228	1.97202	0.0220964
20135	ACTG1	4.61415e-14	0.933215	42.5566	0.012349
4186	KIAA1143	0.0353244	0.933131	0.553922	0.0363486
15668	SAP18	2.69857e-09	0.933096	4.4459	0.0153194
6334	NDUFS4	6.06726e-06	0.933043	2.50646	0.0194924
20153	ARHGDIA	0.012592	0.933037	1.09687	0.0318715
20218	YES1	0.0425562	0.93296	0.62334	0.0374879
6653	EPB41L4A-AS1	0.0159371	0.932726	0.96051	0.032876
9482	GSTK1	0.0302224	0.932645	0.611829	0.0358127
15281	ARL1	0.0393346	0.932606	0.544891	0.0372256
8756	RALA	0.0164379	0.932296	0.80131	0.0332215
20916	ROMO1	1.74204e-05	0.932291	2.4266	0.0206141
10399	RPL10	0	0.932247	65.683	0.00883327
23466	NDUFV3	0.0013562	0.932228	1.24827	0.026406
13598	KIF5B	3.30022e-05	0.932227	2.84133	0.0212375
14142	BORCS7	0.0101763	0.932154	0.846821	0.0315791
21719	MRPL34	0.00320129	0.932145	1.02692	0.0282855
15307	RPL18AP3	4.85758e-11	0.931989	6.69435	0.0142445
16819	DYNC1H1	0.0103037	0.931915	0.892509	0.0317427
5816	C4orf3	6.37514e-08	0.931889	3.43297	0.0169941
1690	MPZL1	0.0249838	0.931765	0.616079	0.0353279
20849	PDRG1	0.0245766	0.931742	0.893041	0.0352616
18641	GLG1	0.0171131	0.931736	0.642288	0.0336632
17762	TM2D3	0.0263869	0.931608	0.572162	0.0356781
4380	APPL1	0.0268865	0.931492	0.632548	0.0358312
2097	CNIH4	0.000721908	0.931475	1.70533	0.02554
12435	RPS13	0	0.931443	33.2768	0.0100721
6550	COX7C	0	0.931423	13.2336	0.0114336
135	CAMTA1	1.8236e-08	0.931333	4.48114	0.0165387
15117	CNOT2	0.0174288	0.931279	0.680007	0.0339766
17140	SERF2	1.59432e-14	0.931241	14.4192	0.012541
14889	C12orf10	0.00856885	0.931235	0.771914	0.0314317
12374	RPL27A	0	0.931202	33.7526	0.00983926
20374	CDH2	0.00158023	0.931183	1.52364	0.027134
15476	TRIAP1	0.0142455	0.93118	1.25288	0.0332295
969	GNG5	9.52176e-06	0.931142	2.5502	0.0204392
20003	SUMO2	0	0.931135	11.946	0.0118876
9717	APOO	0.0458086	0.93111	0.56561	0.0390281
2749	RAB1A	0.000151901	0.931051	1.87321	0.0233725
16442	EXOC5	0.0177998	0.931039	0.690809	0.034186
8138	MARCKS	1.32916e-05	0.931026	4.48716	0.0207671
20919	PHF20	0.0480916	0.930982	0.511599	0.0394011
8650	CYCS	0.000830632	0.930968	2.4498	0.0259896
18232	TMEM219	8.90947e-05	0.930937	1.67788	0.0227547
21490	UBL5	3.82741e-11	0.930893	7.44094	0.0144124
2526	YPEL5	0.0147829	0.930844	0.812113	0.0335405
19528	RAB5C	0.000449554	0.930836	1.4544	0.0250148
5550	YTHDC1	0.0120057	0.930813	0.846113	0.0327911
13451	RBM17	0.000277236	0.930801	1.94546	0.024287
14044	TM9SF3	0.0285842	0.930773	0.647069	0.0365348
14232	EIF3A	0.000391683	0.930768	1.90561	0.0248168
17242	RSL24D1	1.14606e-06	0.930741	2.6731	0.0189704
12378	TMEM9B	0.0299953	0.930738	0.568975	0.0368245
13069	CCDC90B	0.00536441	0.930654	1.06995	0.0303005
4079	CMTM6	0.00134903	0.930642	1.17407	0.0270362
7294	AL139095.2	0.00910311	0.93064	0.836905	0.0319199
22231	ERCC1	0.00299487	0.930611	0.950416	0.0287887
3573	STRADB	0.0304	0.930593	0.546485	0.0369769
16196	NGDN	0.0381789	0.930555	0.491234	0.0382306
1775	RALGPS2	0.000737499	0.930518	2.0765	0.0259486
2904	RNF181	0.000223638	0.93037	1.57517	0.0241387
17048	EIF2AK4	0.0156054	0.930303	0.942979	0.0340164
4876	RNF13	0.0286976	0.930129	0.52612	0.0369127
19933	C17orf58	0.00718614	0.9301	0.956614	0.031418
21030	PLTP	0.00556118	0.930057	1.33398	0.030676
7135	HIGD2A	3.02375e-07	0.930048	2.64654	0.0183297
22320	CYTH2	0.0269836	0.929967	0.597131	0.0366829
12813	DPF2	0.0459461	0.929895	0.45564	0.039761
3995	FGD5-AS1	0.019684	0.929886	0.70232	0.0352268
12804	FAU	0	0.929869	15.1333	0.0114539
19029	SAT2	0.000109919	0.929851	1.65008	0.0233869
268	MFAP2	0.00140337	0.929842	1.36905	0.0274389
20432	TPGS2	8.28017e-05	0.929775	1.95892	0.0230598
3528	SLC39A10	0.0148906	0.929774	0.812113	0.0341065
15785	SUPT20H	0.0181722	0.92971	0.656632	0.0349665
21247	POLR2E	6.35287e-06	0.929593	2.25695	0.0205717
1491	C1orf43	6.42264e-06	0.929572	2.22773	0.0205897
4972	PDCD10	0.0132567	0.929554	0.67434	0.0337896
1435	POGZ	0.042615	0.929487	0.492474	0.0395166
4976	GOLIM4	0.034786	0.929446	0.596954	0.0383404
8375	TMEM242	0.0314792	0.929212	0.516912	0.0379271
11019	RPL30	0	0.929191	24.3032	0.010343
20052	SNHG16	5.55817e-06	0.929157	2.48167	0.0205913
10208	SLC25A5	6.07401e-07	0.92909	4.16203	0.0190182
19748	MRPL27	0.000743922	0.928962	1.21339	0.026567
18919	NCBP3	0.0456081	0.928892	0.489995	0.040296
9597	DNAJB6	3.51418e-06	0.92887	2.28794	0.0203152
16227	NEDD8	4.23339e-10	0.928858	5.45599	0.0156356
14722	ZCRB1	0.00020157	0.928828	1.60581	0.0245491
18505	TMEM208	0.00913422	0.928808	0.70958	0.0328101
16432	KTN1	0.000198736	0.928779	2.4691	0.024547
12266	POLR2L	1.83791e-08	0.928777	5.93129	0.0171815
18161	LCMT1	0.0150169	0.928691	0.633965	0.0346858
16240	SDR39U1	0.0456847	0.928679	0.482911	0.0404349
364	SYF2	0.000511899	0.928624	1.22862	0.0260546
14580	STRAP	3.56066e-08	0.928604	3.69665	0.0175483
8577	NDUFA4	0	0.928409	14.9903	0.0120118
14392	NDUFA9	0.037673	0.928347	0.556402	0.0394107
1483	JTB	3.34151e-05	0.928321	1.7875	0.0225236
14808	SPATS2	0.00804372	0.928318	0.705862	0.0326126
3254	ZEB2	0.0399279	0.928276	0.593944	0.0398041
3867	COPS9	8.00245e-08	0.928262	3.77847	0.018051
23492	SUMO3	0.000193761	0.928002	1.77953	0.0247872
8798	TMED4	0.000774684	0.9279	1.12485	0.0270559
21590	RPL10P16	4.41293e-05	0.927889	1.84151	0.022969
2708	USP34	0.0273654	0.927875	0.540818	0.037892
13826	ANAPC16	1.00883e-06	0.927839	2.51018	0.0197062
12765	FKBP2	0.000171729	0.927799	1.38427	0.0246902
16352	RPS29	0	0.92772	27.4075	0.0102861
19232	TMEM11	0.0078727	0.927696	0.632725	0.0328289
16842	MARK3	0.0277322	0.92767	0.525766	0.0380773
6740	AC113367.1	0.0416895	0.927649	0.483797	0.0404335
16492	HIF1A	0.0283967	0.927584	0.591996	0.038252
11974	ARPC5L	0.00808775	0.927536	0.862936	0.0330002
9959	RPS23P8	0.000100118	0.927532	1.63343	0.0240657
5489	FIP1L1	0.0377183	0.927496	0.512307	0.0399053
9427	CNOT4	0.0242916	0.927374	0.526828	0.0375482
23010	EIF3D	1.7468e-06	0.927271	2.50859	0.0202558
10692	LSM1	0.000231406	0.927233	1.29007	0.0253243
17851	HAGH	0.0226138	0.927231	0.599433	0.0372712
12262	RPLP2	0	0.927065	28.4418	0.0100667
2021	NENF	9.9325e-05	0.926862	1.66354	0.0242846
6858	SRA1	0.00380262	0.926827	0.90827	0.0310508
13429	IDI1	0.00510633	0.92682	1.09262	0.0318983
18152	TNRC6A	0.0338269	0.926803	0.466088	0.0396712
6536	RPS23	0	0.926768	46.4707	0.00979329
10398	EMD	0.00558518	0.926617	0.901364	0.032256
11034	POLR2K	1.10554e-05	0.926598	1.73508	0.0219769
11086	EIF3E	2.74223e-12	0.926525	7.04516	0.0146056
17846	NME3	0.00539148	0.926373	0.858863	0.0322619
16291	SRP54	0.0396254	0.926366	0.463432	0.0408564
9392	MEST	2.3041e-08	0.926334	7.18364	0.0179066
2576	RPLP0P6	0.0237229	0.926316	0.567735	0.0379972
11906	RGS3	0.0375906	0.926308	0.601912	0.0405631
3379	AC007969.1	1.05171e-07	0.926284	2.71117	0.0187243
4144	RPL14	0	0.926226	19.9084	0.0110813
166	CLSTN1	0.0308236	0.926201	0.492297	0.0394827
12219	EHMT1	0.0435669	0.92618	0.417213	0.0415773
9324	NDUFA5	2.17106e-06	0.926139	1.95272	0.0207488
23125	PMM1	0.0359223	0.926069	0.46538	0.0404411
5005	TNIK	0.0374338	0.926054	0.543829	0.0406852
18752	COX4I1	0	0.926037	10.1634	0.0127928
4410	RPL10AP6	2.46496e-05	0.925909	1.76324	0.0229818
15475	COX6A1	3.35222e-11	0.925909	6.17602	0.015451
13807	PPA1	1.46234e-05	0.925882	2.67629	0.0224689
23329	USP16	0.00178105	0.925881	1.03524	0.0295693
20879	EIF2S2	0.000200953	0.925791	1.98211	0.0256335
15720	MTIF3	0.00070366	0.92567	1.07739	0.0277383
6762	UQCRQ	1.69116e-08	0.925589	4.53108	0.0179401
2752	ACTR2	0.000802168	0.92558	1.18629	0.0280269
13138	CEP57	0.0160989	0.925544	0.658757	0.0365701
21740	RPL18A	0	0.925538	46.9968	0.00985091
16156	TOX4	0.0190167	0.925459	0.559766	0.037369
13116	TAF1D	0.0258621	0.925447	0.666372	0.038916
16576	SYNJ2BP	0.00628455	0.925413	0.659465	0.0331802
15717	RPL21	0	0.925404	64.1613	0.00798421
10157	TSC22D3	0.000548158	0.925319	1.41084	0.027427
20771	SMIM26	9.36991e-07	0.925304	2.12626	0.0203721
4208	CCDC12	0.00122711	0.925278	0.867363	0.0290033
23312	ATP5PF	3.07382e-11	0.925252	5.89499	0.0155654
23386	ITSN1	0.00329498	0.925148	1.25022	0.0313983
17293	GTF2A2	1.21178e-06	0.925135	2.71082	0.0206058
16508	SYNE2	0.020063	0.925126	0.851425	0.0378054
23059	CBY1	0.000908008	0.924998	0.925624	0.0285065
9492	TCAF1	0.00575402	0.924956	0.857623	0.0331065
15444	PEBP1	8.76055e-13	0.924935	6.38906	0.0146355
23096	TNRC6B	0.0001644	0.924934	1.54772	0.025642
20437	RPL7AP66	0.0013074	0.924794	0.963875	0.0293343
21088	ADNP	0.0115491	0.924734	0.657871	0.0356471
21291	AP3D1	0.0263706	0.924728	0.517089	0.0394056
4035	RPL15	0	0.924651	49.7498	0.00945135
21629	C19orf53	1.07999e-08	0.924624	3.30547	0.0179636
18664	TERF2IP	0.00469565	0.924606	0.851071	0.0326497
489	PTP4A2	5.94968e-05	0.924553	2.06782	0.0244253
15380	TCTN1	0.0163644	0.924535	0.605277	0.0371628
22078	RPS16	0	0.924513	24.3793	0.0103252
15675	RPS7P10	0.0481148	0.92446	0.420754	0.0432783
15465	RPLP0	0	0.924444	26.9037	0.00979531
9414	AC008038.1	4.58764e-11	0.924431	4.75545	0.0158719
117	RPL22	0	0.924396	8.37418	0.0126529
13806	SAR1A	0.00541235	0.924348	0.931645	0.0331984
2947	MRPS5	0.00418924	0.924339	0.789977	0.0324326
13254	PAFAH1B2	0.00947083	0.924306	0.711528	0.0351049
3543	HSPE1	1.0665e-06	0.924258	4.47282	0.0207623
1544	RIT1	0.0438008	0.924251	0.462015	0.0427515
18661	GABARAPL2	2.96224e-08	0.924205	2.90189	0.01858
13846	MRPS16	0.00303813	0.924185	0.853196	0.0315993
4252	WDR6	0.0481446	0.924157	0.393129	0.0434645
14007	MARCH5	0.021909	0.924156	0.475651	0.0387539
6242	RAI14	0.000226731	0.924067	1.87515	0.0264325
21525	TMED1	0.00250865	0.924022	0.771914	0.0311645
12368	EIF3F	4.33686e-12	0.923962	5.81247	0.0152617
23482	PFKL	0.045627	0.923846	0.412608	0.0432755
3956	BRK1	1.59432e-14	0.923835	6.04002	0.0139853
17971	NUDT16L1	0.00245924	0.923714	0.815477	0.031247
3068	SOWAHC	0.0294164	0.923692	0.540287	0.0406027
17131	TP53BP1	0.0311762	0.923686	0.475474	0.0409537
21138	PRELID3B	0.0349795	0.923679	0.441296	0.0416378
16280	SPTSSA	1.20785e-05	0.923531	1.86595	0.0230226
18532	NUTF2	2.38844e-06	0.923529	2.84664	0.0215884
23473	CSTB	5.56691e-07	0.923518	3.06216	0.0205125
2342	ADAM17	0.0323538	0.923513	0.474942	0.0412717
14611	CMAS	0.00282516	0.923509	0.826279	0.0316957
12718	UBXN1	4.40252e-07	0.923465	2.21994	0.0203673
1738	PRDX6	9.78404e-07	0.923453	3.97981	0.0209296
23084	RPL3	0	0.923435	56.8714	0.00966902
6081	CFAP97	0.00212609	0.923416	0.892509	0.0310228
23435	WRB	0.000552465	0.923354	1.1723	0.0281919
13790	DDX21	0.0123593	0.923331	0.793696	0.0366056
5102	IGF2BP2	0.000220533	0.92329	1.42713	0.0266732
6444	TNPO1	0.00648217	0.92322	0.727997	0.0342969
23128	SNU13	1.65116e-08	0.92322	3.05985	0.0185222
23347	SOD1	1.50848e-10	0.92316	4.30866	0.0165618
4137	RPSA	0	0.92313	20.4385	0.0113488
20257	RPL6P27	0.000597572	0.923113	1.08022	0.0284252
21202	TCEA2	0.000383652	0.923071	1.03453	0.0276492
4335	WDR82	0.0332312	0.922972	0.423056	0.0417235
4345	NT5DC2	0.0163052	0.922954	0.557464	0.0379557
13107	FAT3	0.0082964	0.922852	0.772091	0.0353097
14887	PFDN5	0	0.922838	11.3402	0.0125941
5196	FYTTD1	0.00906615	0.922835	0.669205	0.0356418
6006	MSMO1	0.00449914	0.922733	1.04197	0.033364
8382	GTF2H5	0.000102525	0.922721	1.36745	0.0257633
9107	ARPC1A	5.31875e-05	0.92272	1.52612	0.0249118
6384	SREK1IP1	0.00506516	0.922487	0.763591	0.0338402
14484	M6PR	0.000991971	0.922366	0.855676	0.0297329
1732	PIGC	0.0146466	0.922362	0.46538	0.0377784
19648	KANSL1	0.00627783	0.922335	0.659642	0.0346026
7229	RACK1	0	0.922266	29.6228	0.0105486
1897	TIMM17A	0.000855141	0.922211	0.975385	0.0294842
7599	NELFE	0.000670427	0.922182	0.981583	0.0290041
14720	PPHLN1	0.00437016	0.922179	0.729945	0.0335265
20058	METTL23	0.0429679	0.922159	0.401629	0.0438463
20664	PTPRA	0.000411505	0.92215	1.06534	0.0281224
3363	METTL5	0.00131186	0.922122	0.901009	0.03043
12079	FUBP3	0.0407944	0.922105	0.39065	0.0435235
1916	ADIPOR1	0.0137911	0.921949	0.553391	0.0377452
12347	ILK	0.000833743	0.92186	1.17319	0.0295703
5220	ATP5ME	3.2874e-12	0.921842	5.29396	0.0156263
809	TMEM59	4.60488e-07	0.921724	2.13405	0.0208814
21659	NDUFB7	4.15966e-10	0.921694	3.38321	0.017269
10940	C8orf59	5.96032e-08	0.92168	2.22153	0.0196092
4347	PBRM1	0.00193429	0.921603	0.904197	0.0315549
2983	COX5B	1.86252e-13	0.921577	4.91801	0.0149284
13886	VDAC2	1.14315e-07	0.921382	3.20666	0.0200749
2134	ARF1	3.99253e-07	0.921339	2.56685	0.0208897
5722	UBE2D3	3.61461e-09	0.921308	3.5495	0.0182613
12774	PRDX5	5.97364e-11	0.921254	4.69152	0.0166595
13161	DCUN1D5	0.00469189	0.921245	0.731539	0.0341618
2810	ZNF638	0.000373991	0.921215	1.10218	0.0283013
9566	GALNT11	0.0224086	0.921213	0.465911	0.0404331
2674	RTN4	1.34201e-05	0.92115	3.92899	0.0238762
2583	MORN2	0.00035992	0.921146	1.62281	0.0282574
8362	AL590867.2	0.00019467	0.921129	1.15548	0.0272611
11260	SHARPIN	0.0106762	0.921072	0.563131	0.0371492
12119	SURF2	0.00976316	0.921062	0.557818	0.0368008
21761	KXD1	0.000480912	0.921052	0.96901	0.0288204
19064	MYH10	0.000338487	0.921042	3.05507	0.0281952
15323	CKAP4	8.88829e-05	0.92093	1.49814	0.0261872
7165	TMED9	1.56755e-08	0.920814	2.83549	0.0190973
12241	RNH1	0.00325433	0.920697	0.783425	0.0333078
22555	ZNF580	0.000321354	0.920654	0.985833	0.0282501
6824	CTNNA1	0.000482981	0.920558	1.08057	0.0290178
21111	RTF2	7.66257e-05	0.920537	1.19958	0.0261117
3123	ACTR3	0.000521734	0.920495	1.3393	0.0291851
235	UQCRHL	0.0157949	0.920482	0.528776	0.039071
5562	ANKRD17	0.0286096	0.920453	0.45989	0.0422189
5390	RBPJ	0.000730345	0.920445	0.902957	0.0298494
14185	BBIP1	0.0265337	0.92038	0.450682	0.0418165
3857	HES6	0.000719001	0.920366	1.43988	0.0298476
23531	MT-ND2	2.20715e-08	0.920312	10.912	0.0194094
9194	ZNHIT1	2.98765e-08	0.920284	2.4583	0.0195876
4463	PPP4R2	0.0005562	0.920281	0.912874	0.0293829
12583	AC024293.1	1.92866e-07	0.920249	2.48486	0.0207099
13568	YME1L1	0.00910133	0.920234	0.621038	0.0369113
12915	NDUFS8	2.62269e-09	0.920218	2.83141	0.0183802
22101	PLD3	4.08374e-06	0.920148	2.10537	0.0230439
16121	CHAMP1	0.0243852	0.920103	0.430848	0.0414882
2665	ERLEC1	0.00581785	0.920102	0.618027	0.0353743
17803	STUB1	5.47225e-06	0.92009	1.69134	0.0233229
3746	ACSL3	0.00251087	0.920006	0.805383	0.0328852
20362	SS18	0.0355321	0.91998	0.381973	0.0438476
10217	NDUFA1	8.22121e-11	0.919946	3.35169	0.0170633
9365	ATP6V1F	1.42015e-09	0.919844	2.93288	0.0182029
17912	FLYWCH2	0.00193881	0.919786	0.739331	0.0323253
23490	UBE2G2	0.0224091	0.919641	0.476536	0.0412761
21915	LSM14A	2.68759e-05	0.919627	1.33735	0.0251174
17194	COPS2	0.000726951	0.919574	0.868072	0.0301794
19048	VAMP2	1.5314e-06	0.919553	1.70073	0.0223913
9513	PDIA4	9.40693e-05	0.919519	1.6074	0.026752
12205	TUBB4B	0.00313567	0.9195	1.22437	0.0337192
2832	DGUOK	5.97736e-08	0.919466	2.63963	0.0201897
8497	PSMG3	0.00123732	0.919457	0.84328	0.0313782
3544	MOB4	0.00121447	0.919446	0.795289	0.0313431
23390	MRPS6	0.000390404	0.919424	1.3949	0.0290508
8808	SNHG15	0.0102922	0.919374	0.723393	0.0378345
17779	LUC7L	0.0248736	0.91937	0.448026	0.0419929
316	USP48	0.0315642	0.919298	0.421286	0.0434871
15557	TMED2	2.48686e-06	0.919262	1.98105	0.0228796
2056	EPRS	0.0189081	0.919236	0.517797	0.0405944
18871	PRPF8	0.043704	0.91921	0.352045	0.0456966
7674	RPS10	1.59432e-14	0.919192	5.90685	0.0148052
9773	DDX3X	4.42149e-05	0.919189	1.23924	0.0258628
12408	USP47	0.00144192	0.919113	0.835488	0.0318796
14046	RPL13AP5	1.90445e-08	0.919066	2.51974	0.019647
21263	RPS15	0	0.919061	49.9313	0.00904173
11686	UBQLN1	0.0053614	0.919013	0.597308	0.0356052
19344	NF1	0.00597493	0.918976	0.596954	0.0359883
18339	DNAJA2	0.00125999	0.918961	0.751904	0.0316229
10719	GOLGA7	9.36387e-05	0.918959	1.14574	0.0269396
16172	RBM23	0.015012	0.918945	0.458474	0.0396299
16366	ARF6	0.0037897	0.91894	0.672747	0.0345321
14175	ADD3	0.00443581	0.918914	0.818134	0.0350385
23037	AL022311.1	0.0152567	0.918868	0.510182	0.0397399
15302	TDG	0.00475596	0.918801	0.712414	0.0353153
3058	LIMS1	0.0450233	0.918798	0.532672	0.0461706
4367	SELENOK	2.86534e-08	0.918738	2.45653	0.0199581
9702	EIF1AX	7.17804e-07	0.918687	2.50593	0.0220554
9848	PRAF2	0.00046443	0.918683	0.88454	0.0296599
11823	ERP44	0.0123829	0.918653	0.527183	0.0389447
172	KIF1B	0.00254296	0.918608	0.809102	0.0335171
15841	TPT1	0	0.918603	16.3288	0.0114492
9556	SMARCD3	0.0448637	0.918589	0.345316	0.0462641
6196	BASP1	2.1837e-06	0.918568	2.15336	0.0229735
4642	GOLGB1	0.000271139	0.918567	1.40676	0.028732
8901	TMEM248	0.0417499	0.918563	0.343722	0.0457432
9885	SMC1A	0.00547296	0.91855	0.852311	0.0358942
5753	HADH	0.0311442	0.918476	0.418629	0.0438622
10088	RPL36A	2.17703e-10	0.918462	3.41898	0.0177627
7572	PRRC2A	0.0287948	0.918441	0.388879	0.0433827
16644	TMED10	1.14153e-05	0.918345	1.34974	0.0245904
14861	ATG101	0.0492475	0.918312	0.325128	0.0471354
2357	HPCAL1	0.0194443	0.918298	0.462901	0.0412425
3229	CCNT2	0.0419738	0.918219	0.3694	0.0459859
6281	RPL37	0	0.918162	22.4447	0.0111566
2469	DPYSL5	0.0194395	0.918157	0.545954	0.0413148
12900	TMEM134	0.001965	0.918119	0.744643	0.0330595
19230	USP22	0.00326493	0.918098	0.699486	0.0344585
20090	LGALS3BP	0.0494354	0.918071	0.36267	0.0473122
10913	MRPS28	0.0109666	0.91806	0.487515	0.0387371
10823	GGH	0.0128487	0.918048	0.911989	0.0394079
20994	OSER1	0.0188754	0.917975	0.446963	0.0412456
13217	SDHD	0.000953009	0.917891	0.791039	0.0314314
2784	SNRNP27	0.00112797	0.91788	0.787144	0.0318134
3827	ARL4C	0.0418331	0.917801	0.516735	0.0462078
18947	PFN1	6.27741e-11	0.917693	16.1842	0.0174644
3681	ARPC2	9.22105e-08	0.917616	4.33823	0.0209392
16785	RPL3P4	2.15769e-11	0.917553	4.47778	0.0171203
19457	RPL23	0	0.917535	23.8217	0.0106194
11544	GRHPR	0.00013109	0.917511	1.14716	0.0279499
7557	HLA-B	0.00369087	0.917506	1.27537	0.0350877
16483	MNAT1	0.0181981	0.917289	0.489286	0.0414276
9806	UBA1	0.00116494	0.917278	0.904905	0.0321341
5237	CTBP1	0.0200758	0.917241	0.481849	0.04197
14418	CHD4	0.00048613	0.917234	0.949885	0.0302988
11650	ZFAND5	0.000774394	0.917231	0.972198	0.0312358
21760	FKBP8	2.46719e-08	0.917226	2.18134	0.0202595
21217	TPGS1	0.00293114	0.917117	0.658049	0.0345714
12770	BAD	2.51124e-06	0.917063	1.72941	0.0235402
22788	SNAP29	0.0312849	0.917028	0.399327	0.0447082
671	MED8	0.046691	0.917017	0.342306	0.0475081
19606	SLC25A39	0.000398034	0.917007	0.899593	0.0299983
456	TRNAU1AP	0.0290527	0.916982	0.383921	0.0442487
21170	GID8	0.00536992	0.916982	0.604038	0.0365447
15136	ATXN7L3B	0.000908008	0.916872	0.845759	0.0317329
10931	ZFAND1	0.0165303	0.916849	0.402338	0.0411666
15570	ZNF664	0.0166254	0.916827	0.460067	0.0412047
1419	MLLT11	7.60685e-07	0.916775	4.1739	0.0226415
15009	DCTN2	5.82657e-06	0.916731	1.50558	0.0244103
21879	URI1	0.00520891	0.916731	0.639809	0.0365619
11695	NTRK2	0.000512936	0.916703	2.52205	0.0306057
22361	RPL13A	0	0.916652	69.4778	0.00892711
1394	APH1A	4.14494e-05	0.916478	1.09881	0.0266873
21248	GPX4	1.90223e-11	0.916433	5.75013	0.0173189
13282	ARCN1	0.0237202	0.916415	0.415973	0.0433299
19763	TOB1	0.0434402	0.916234	0.439525	0.0474104
4488	CGGBP1	0.000995838	0.916219	0.752789	0.0322045
8547	KDELR2	8.32852e-05	0.916164	1.57624	0.0277393
7528	PPP1R10	0.015881	0.916164	0.469099	0.0413171
16060	EFNB2	0.0281467	0.916152	0.480432	0.0445052
4444	ARL6IP5	2.48639e-07	0.916129	1.97255	0.0220018
6227	SUB1	5.21689e-12	0.916089	6.1229	0.0169705
4234	SHISA5	0.00231085	0.916058	0.71808	0.034355
808	LRRC42	0.0237393	0.916045	0.406588	0.043537
23532	MT-CO1	0	0.915994	54.272	0.0129911
22560	EPN1	0.00900055	0.915961	0.502568	0.0389263
3932	SETD5	0.00375675	0.915959	0.670622	0.0358331
19418	ZNHIT3	2.60635e-06	0.915944	1.49141	0.0239057
23533	MT-CO2	0	0.915929	51.5706	0.0145295
11481	UBAP1	0.0438639	0.915864	0.298743	0.0477141
4929	CCNL1	0.003283	0.915853	0.663892	0.0354632
22850	MIF	0	0.915798	11.6936	0.0132284
3415	CHN1	0.020916	0.915791	0.469099	0.0429671
16856	ATP5MPL	0	0.915776	7.37206	0.0134005
2315	RPS7	0	0.915683	43.0044	0.00972757
475	PUM1	0.0015797	0.915679	0.708872	0.0335224
437	PPP1R8	0.0103992	0.915678	0.473349	0.0396938
12269	CHID1	1.53824e-05	0.915647	1.23464	0.0257714
2427	SF3B6	1.22689e-11	0.9156	3.85585	0.0173551
19043	TRAPPC1	8.98006e-11	0.915568	3.30777	0.0180732
21331	HMG20B	0.000993118	0.915489	0.748008	0.0324916
6674	ATG12	0.000295569	0.915441	0.893041	0.0300373
10907	ZC2HC1A	0.0107659	0.915388	0.500443	0.0399802
18254	CD2BP2	0.0114988	0.915316	0.447671	0.0402929
17873	MLST8	0.00470514	0.91529	0.594298	0.0368766
17444	CD276	0.00681137	0.91528	0.502214	0.0381832
14278	CTBP2	0.0113938	0.915273	0.517089	0.0402771
6589	TTC37	0.000905859	0.915236	0.761112	0.0323786
87	RER1	0.000423703	0.915044	0.895874	0.030868
19005	EIF5A	7.05337e-06	0.915012	3.01913	0.0251348
6601	CAST	0.000329111	0.914985	1.23163	0.0304054
23292	MIR99AHG	0.00505585	0.914947	0.533912	0.0372763
458	TAF12	0.00115042	0.914944	0.732247	0.0330493
8386	DYNLT1	4.25987e-09	0.914889	3.78024	0.0199005
6658	REEP5	0.00173616	0.914853	0.784133	0.0341054
1227	NRAS	0.0123108	0.914828	0.45688	0.0408341
12856	YIF1A	0.000803531	0.914822	0.770498	0.0322688
6553	CCNH	0.0266407	0.914781	0.362316	0.0449146
2787	PCBP1	1.59079e-08	0.914757	2.37383	0.0206364
1871	ZNF281	0.0101962	0.914711	0.477953	0.0400792
9196	FIS1	4.76891e-07	0.914687	1.71029	0.0228709
14936	CD63	2.39943e-10	0.91464	8.96317	0.0186723
3715	STK16	0.0174899	0.91463	0.425004	0.042607
18303	BCKDK	0.0128487	0.91445	0.466797	0.0412158
1493	HAX1	0.000427701	0.914438	0.784133	0.0311209
23260	RABL2B	0.0317063	0.914427	0.4204	0.0462618
12043	ZDHHC12	0.0301636	0.914391	0.407119	0.0459528
2203	TOMM20	8.63663e-08	0.914355	2.11121	0.0217622
596	AKIRIN1	8.79511e-06	0.914288	1.37365	0.0255882
1822	RNF2	0.0376281	0.914254	0.322295	0.0475108
11373	MPDZ	0.00841316	0.914117	0.562777	0.0395461
1846	RGS2	0.0401217	0.914027	0.730831	0.048122
9213	POLR2J3-1	0.0120459	0.913958	0.491766	0.0411657
15652	ZMYM2	0.00367525	0.913894	0.567912	0.03668
19570	RPL27	0	0.913872	23.85	0.0110763
11477	UBE2R2	0.00352423	0.913851	0.668497	0.0365705
13943	RPS3AP5	0.0449556	0.913782	0.318045	0.0491399
3002	MITD1	0.0104788	0.913607	0.465203	0.0407467
6945	NDFIP1	3.85914e-05	0.913562	1.13848	0.0275645
5583	USO1	0.0195436	0.913555	0.389233	0.043774
1909	KDM5B	0.000757579	0.913459	0.82805	0.0326771
12178	PHPT1	2.649e-10	0.913416	6.1723	0.0189951
6419	AK6	0.000577056	0.913412	0.867363	0.0321099
21342	EEF2	0	0.913388	10.9051	0.013589
10698	NSD3	2.10774e-05	0.91338	1.25713	0.026863
6767	C5orf15	0.011389	0.913363	0.46839	0.0412244
9656	TMSB4X	5.70207e-10	0.913357	165.081	0.0193344
254	NECAP2	0.0147423	0.91329	0.437932	0.0424308
9909	NBDY	1.85173e-09	0.913279	2.54046	0.0198861
1813	ARPC5	1.22114e-06	0.913261	2.53267	0.0240333
1423	SCNM1	0.0045342	0.913238	0.573225	0.0376814
1785	TOR1AIP2	0.0109919	0.913188	0.519037	0.0411602
4831	RNF7	5.88603e-11	0.913185	3.35594	0.0184404
9422	CALD1	0.000236514	0.913162	4.09828	0.0304879
21877	C19orf12	0.0422731	0.913139	0.298211	0.0490405
11087	EMC2	0.0355062	0.913135	0.306357	0.047763
3781	ITM2C	9.34439e-10	0.913122	5.06357	0.0196067
21137	ATP5F1E	0	0.913046	12.4025	0.0132311
10899	CRISPLD1	0.000730906	0.913022	1.12502	0.0327677
9467	NDUFB2	7.86532e-11	0.913008	4.034	0.0185929
23133	SREBF2	0.0290605	0.912974	0.341243	0.0464879
9744	TMEM47	3.32465e-05	0.912949	1.59996	0.0275723
3568	CFLAR	0.0286116	0.912903	0.468567	0.0464166
12773	TRMT112	0	0.912867	4.69878	0.0148415
10405	FAM50A	0.00491457	0.912814	0.679476	0.038156
11754	NINJ1	0.00325556	0.912799	0.648663	0.0367827
8796	AC004453.1	3.26518e-06	0.912687	1.28227	0.0250859
15484	RNF10	0.00961722	0.912593	0.463786	0.0408589
15343	ISCU	2.12521e-05	0.912577	1.46928	0.0271338
21991	ZNF260	0.0287736	0.912551	0.39189	0.0466567
7855	EFHC1	0.000751277	0.912511	0.877811	0.0330325
13495	FAM107B	0.0235928	0.912337	0.451744	0.0455123
7281	LYRM4	9.60158e-06	0.912289	1.29857	0.0263083
12609	PTPMT1	0.000125573	0.912248	0.953781	0.0297411
21721	DDA1	0.00373947	0.912236	0.689747	0.0374793
16255	SCFD1	0.00546704	0.912213	0.533026	0.0388143
17590	C15orf40	0.0177249	0.912166	0.408713	0.0439625
17500	FBXO22	0.00840567	0.912091	0.605277	0.0405188
11199	PTK2	0.00305795	0.912085	0.607756	0.0369015
10438	ERICH1	0.0371266	0.912043	0.357889	0.0486959
20672	ITPA	0.00279348	0.912037	0.621569	0.0366379
4792	NCK1	0.0419738	0.911935	0.280503	0.0496906
12064	NTMT1	0.0031676	0.911927	0.625642	0.0370766
21615	CALR	5.10862e-08	0.911882	2.86311	0.0220822
7540	FLOT1	0.000705788	0.911804	0.813352	0.0331662
13267	FXYD6	1.1391e-07	0.911731	1.84062	0.0226535
3117	RABL2A	0.034786	0.911642	0.397025	0.048475
12092	PRRC2B	0.00267442	0.911614	0.601558	0.0366888
22072	SAMD4B	0.0384827	0.911532	0.320878	0.0492641
9470	MRPS33	6.11705e-06	0.911521	1.30671	0.0260645
886	MIER1	0.00450987	0.911502	0.533204	0.0384535
12117	RPL7A	0	0.911488	27.9786	0.01048
20412	ZNF271P	0.0038614	0.911446	0.550735	0.0379473
16380	NIN	0.0300431	0.911389	0.389056	0.0476153
15305	NFYB	0.0455178	0.911375	0.352222	0.0506777
15929	SUGT1	5.91035e-05	0.911338	1.39472	0.0288985
21337	MRPL54	0.000109548	0.911304	0.782539	0.0298586
9282	ZNF277	0.026777	0.911271	0.358952	0.046888
762	RNF11	0.00410989	0.911221	0.53161	0.038261
15495	SPPL3	0.0361741	0.911219	0.297503	0.0490023
4533	PCNP	8.24356e-09	0.911171	2.23995	0.0211717
22224	TRAPPC6A	0.000997234	0.911111	0.730831	0.0342674
12271	TOLLIP	0.0436724	0.911091	0.30742	0.0505011
1038	EVI5	0.00325851	0.911089	0.640163	0.0375426
13537	MLLT10	0.0229884	0.911082	0.358066	0.04603
21083	PTPN1	0.0271315	0.911056	0.387108	0.0470939
16923	PWAR6	0.0403727	0.911003	0.398265	0.0499431
3720	DNPEP	0.0280476	0.910989	0.307951	0.0473526
19750	LRRC59	0.00275742	0.910957	0.668851	0.0370695
16919	SNHG14	0.012955	0.910929	0.537099	0.0430357
1068	RPL7P9	1.7859e-07	0.910883	1.88968	0.0232018
14288	UROS	0.000450555	0.910772	0.80131	0.0326251
14098	MRPL43	6.12051e-05	0.910752	0.933947	0.0291498
7781	KLHDC3	5.08926e-05	0.910633	0.880113	0.0289314
12194	DPP7	0.0217163	0.910625	0.479901	0.0459543
5556	GRSF1	1.53352e-05	0.910576	1.3818	0.0273902
9952	IGBP1	1.93721e-05	0.910433	1.11812	0.0277183
5502	TMEM165	0.000364522	0.910377	0.761643	0.0323319
4109	GOLGA4	0.000180768	0.91034	1.00921	0.03104
22794	THAP7	0.0203624	0.910321	0.356827	0.0457424
11857	RAD23B	5.75629e-08	0.910296	2.1229	0.0225731
23326	LTN1	0.0201464	0.910292	0.344785	0.0456912
15546	C12orf65	0.0345678	0.910249	0.327785	0.0492324
9299	CAPZA2	1.53793e-05	0.910153	1.08465	0.02753
14659	ERGIC2	8.26996e-05	0.910132	0.834957	0.0298185
2456	RAB10	1.99971e-05	0.910123	1.1507	0.0278583
13810	EIF4EBP2	0.000817563	0.910075	0.742341	0.0341959
10404	GDI1	0.000544295	0.910037	0.918187	0.0332961
6420	TAF9	4.97508e-06	0.910027	1.34673	0.0263049
18029	GSPT1	0.000345565	0.910016	0.924208	0.0323625
929	RABGGTB	0.00955589	0.910014	0.476005	0.0420955
12941	CTTN	0.00638553	0.909973	0.647423	0.0404429
22172	CADM4	0.00356411	0.909917	0.584027	0.0383581
14625	KRAS	0.000217659	0.909731	0.883478	0.0315952
13396	APLP2	1.97758e-08	0.909709	2.72534	0.0220512
6842	UBE2D2	7.8555e-10	0.909682	2.57004	0.0203398
251	SZRD1	0.00425512	0.909676	0.47388	0.0390815
5875	ELF2	0.0102478	0.909659	0.426952	0.0425909
10967	OTUD6B-AS1	0.0001155	0.909584	0.85178	0.0305522
2339	ITGB1BP1	0.000487212	0.909548	1.13122	0.0332554
3386	ITGA6	0.00406426	0.909523	0.609527	0.0389902
17856	RPS2	0	0.909505	94.997	0.00961262
8545	RAC1	1.72872e-13	0.909453	5.74057	0.0173152
11913	ATP6V1G1	0	0.909449	5.38498	0.0156496
7152	PRELID1	6.06301e-09	0.909445	2.76448	0.0214326
7943	COX7A2	0	0.909321	7.71011	0.0150038
11516	CCDC107	0.000478414	0.909321	0.69683	0.0333001
658	SVBP	2.28911e-09	0.909307	2.02816	0.020947
4694	CHCHD6	0.000840749	0.909238	0.642819	0.0346022
23056	DDX17	1.37823e-07	0.90914	1.67168	0.0234889
11146	TMEM65	0.00803572	0.908891	0.581725	0.0418771
15984	NDFIP2	0.0190294	0.908877	0.443953	0.046095
19978	RPL38	0	0.908841	16.7763	0.0115078
18151	RBBP6	0.0008155	0.908788	0.685497	0.0347013
18802	TRAPPC2L	1.87028e-05	0.908778	1.03046	0.0282123
4956	KPNA4	0.00335961	0.908764	0.556047	0.0386771
20279	RALBP1	0.0011445	0.908742	0.687268	0.0355647
13490	PRPF18	0.043562	0.908675	0.267399	0.0519202
5555	RUFY3	0.00483972	0.90867	0.535506	0.0400012
12551	TTC17	0.00314696	0.908668	0.513901	0.0384912
19265	RPS7P1	9.75177e-06	0.908667	1.24951	0.02747
15306	TXNRD1	0.0286976	0.908602	0.385337	0.0488463
2603	COX7A2L	0	0.908602	4.12219	0.0159317
18998	DVL2	0.0326641	0.908525	0.272357	0.0498232
10888	ELOC	1.92083e-09	0.908426	2.57677	0.0210739
12073	FNBP1	0.0198889	0.908296	0.368514	0.0466738
12982	COA4	0.000187018	0.90821	0.85479	0.0318732
14959	RPL41	0	0.908208	120.138	0.00920583
8629	FAM126A	0.0102922	0.908195	0.384275	0.0433407
17871	TRAF7	0.0466793	0.908189	0.282451	0.0528097
17578	RPS17	0	0.908134	12.1725	0.0134391
22165	ETHE1	0.0241155	0.908082	0.31716	0.0479685
11981	HSPA5	6.50534e-07	0.908068	2.63768	0.024993
11998	RPL12	0	0.908057	31.0625	0.011286
21370	MYDGF	2.65907e-07	0.908032	1.71737	0.0242829
20326	ROCK1	0.000821399	0.908032	0.687976	0.0350235
21596	DHPS	0.0437968	0.907995	0.284045	0.0523775
18226	CDIPT	0.0181479	0.907974	0.344962	0.046304
7070	CCNG1	2.12904e-09	0.907939	3.19462	0.0212428
14425	MLF2	4.94687e-08	0.907925	1.99309	0.0231001
17906	SRRM2	2.57805e-06	0.907915	1.39738	0.0262921
9457	HIPK2	0.00197527	0.907812	0.701966	0.037447
14987	NACA	0	0.907785	24.6984	0.0103179
14097	SLF2	0.033599	0.907746	0.29042	0.050467
7776	RPL24P4	2.09056e-05	0.90766	0.97326	0.0287152
14984	BAZ2A	0.0153941	0.907601	0.368337	0.0455836
13761	REEP3	0.00171448	0.9076	0.621038	0.0371205
9699	SH3KBP1	0.0348662	0.907462	0.414025	0.0509066
21528	YIPF2	0.0443522	0.907453	0.257482	0.0528145
8886	CRCP	0.0456081	0.907266	0.269347	0.0531649
7251	SERPINB6	0.00591094	0.90725	0.478307	0.0414126
8893	RPL35P5	0.00358441	0.907187	0.483974	0.0395967
21275	UQCR11	1.59432e-14	0.907171	4.48362	0.0172158
19994	MRPL58	0.0118273	0.907149	0.38215	0.0444997
9685	RBBP7	1.55701e-06	0.907107	1.53887	0.0260472
2569	CDC42EP3	0.00962668	0.907063	0.715601	0.0435803
4710	RAB7A	7.07e-07	0.906979	1.34921	0.025377
17699	LINC01578	0.00280656	0.906927	0.542412	0.0388899
22891	TPST2	0.0484631	0.906884	0.249159	0.0539235
6058	WWC2	0.0418625	0.906852	0.316097	0.0526791
12265	CD151	0.000248539	0.906836	1.14964	0.0329133
11293	RPL8	0	0.906815	37.4441	0.0100451
5939	RPS3A	0	0.906723	56.6968	0.00949869
6555	TMEM161B-AS1	0.0183747	0.906686	0.360014	0.047059
1500	ADAR	0.0056552	0.906633	0.434921	0.0415304
10287	PHF6	4.49038e-05	0.906619	1.04161	0.0301134
12028	COQ4	0.000169043	0.906599	0.7898	0.0322756
16285	CFL2	0.000270498	0.906577	0.768727	0.0331711
12806	MRPL49	0.00879851	0.906468	0.396671	0.0434425
10808	RAB2A	5.02213e-07	0.906456	1.37542	0.0252345
10282	AL009174.1	0.00111063	0.906444	0.612892	0.0364319
9901	MAGEH1	0.00974186	0.906335	0.410661	0.044004
15670	MRPL57	2.64556e-10	0.90625	2.29272	0.0206456
15405	RPL6	0	0.906231	47.7457	0.00980079
11451	SMIM27	0.0286976	0.906227	0.325837	0.0501816
2087	CAPN2	0.0035335	0.906211	0.927572	0.0399886
17300	ICE2	0.0197843	0.906187	0.347264	0.047769
10576	SORBS3	0.00469189	0.905959	0.526828	0.0411295
18456	CNOT1	0.0204391	0.905904	0.340889	0.0481345
13940	CCSER2	0.0263801	0.905861	0.333983	0.0497898
9953	PDZD11	0.00014303	0.905855	0.809102	0.0322467
2839	MOB1A	0.00157672	0.905816	0.543297	0.0376354
16797	YY1	0.000285919	0.905814	0.775279	0.0335618
12979	RAB6A	0.00245249	0.905768	0.519922	0.0389625
4967	BCHE	7.48694e-05	0.905701	1.21233	0.0311969
17721	NR2F2	0.0001644	0.905674	1.04339	0.0325557
20947	BLCAP	0.00423564	0.905607	0.434744	0.0409115
691	RNF220	0.0121678	0.905583	0.370108	0.0454343
18970	NLRP1	6.03659e-06	0.905545	2.91571	0.0278981
6913	TAF7	4.27731e-09	0.905536	1.97007	0.0222025
21013	SYS1	0.041988	0.905513	0.28493	0.0535036
11718	SPIN1	0.0190383	0.905481	0.314326	0.0479088
8008	RARS2	0.000325649	0.905446	0.71507	0.0339696
10228	LAMP2	0.0251159	0.905419	0.27944	0.0496971
21712	USE1	0.040081	0.905411	0.253763	0.0531838
16166	OXA1L	9.61918e-06	0.905294	1.19922	0.0285179
1617	VANGL2	0.0191703	0.905294	0.314857	0.0480511
3429	MTX2	8.27513e-05	0.905287	0.76005	0.0315108
12643	CTNND1	0.0129369	0.905271	0.360014	0.0459007
11737	SPTLC1	0.0166876	0.905266	0.332389	0.0472481
16574	COX16	0.00175893	0.905254	0.486807	0.0381875
10266	RBMX2	0.00436234	0.905186	0.505932	0.0412153
20630	RBCK1	0.017026	0.905183	0.290774	0.0473999
21670	BRD4	0.00230232	0.905136	0.547724	0.0390426
1138	CELSR2	0.00737926	0.905132	0.410129	0.0433211
15390	ATXN2	0.00585021	0.905059	0.46963	0.0424009
13169	MSANTD4	0.0457256	0.904961	0.227732	0.0545846
20473	RPL17	5.65296e-09	0.904959	1.74783	0.0225049
17448	LOXL1	0.00469964	0.904955	0.68532	0.0416015
16356	MGAT2	0.0319391	0.904869	0.268815	0.0517489
16501	PPP2R5E	0.000112283	0.904753	0.864176	0.0322225
18085	RPS15A	0	0.904729	44.6487	0.00851995
23069	DNAL4	0.0146777	0.904685	0.410129	0.0468354
2861	HTRA2	0.0457914	0.904676	0.238711	0.0547696
8129	FAM229B	8.29745e-07	0.904643	1.58137	0.0261874
5415	RPL9	0	0.90459	32.6759	0.0104357
10614	BNIP3L	4.40425e-09	0.904582	1.81158	0.0224555
8175	SERINC1	0.000230552	0.904552	0.756862	0.033617
19166	LLGL1	0.023566	0.904543	0.357358	0.0497566
22954	TUG1	0.00405722	0.90453	0.477776	0.0412456
12722	HNRNPUL2	0.0480112	0.904527	0.238357	0.0552681
17662	CIB1	3.4288e-05	0.904452	0.942093	0.0304498
12521	CD59	7.22598e-05	0.904412	0.819727	0.0315913
8446	AFDN	0.00741812	0.904409	0.433682	0.0436925
22659	RPS5	0	0.904333	22.1314	0.0112633
495	CCDC28B	3.80274e-05	0.904277	0.901718	0.0306578
3726	CHPF	0.0453107	0.904269	0.259607	0.0549131
18344	PHKB	0.00582058	0.904218	0.43315	0.0427745
16949	TJP1	0.000325634	0.904217	0.708518	0.0344332
344	RPL11	0	0.904208	47.0646	0.00949357
19523	NKIRAS2	0.000596317	0.904182	0.59961	0.0357813
19607	GRN	0.000387688	0.904064	0.661413	0.0348622
16780	PAPOLA	6.04355e-11	0.904	2.32141	0.0205053
20193	WDR45B	0.000126131	0.903913	0.800248	0.0327223
18946	RNF167	0.000846704	0.903845	0.533558	0.0367822
6353	RPL26P19	9.34179e-06	0.903844	0.987427	0.0289407
10299	RTL8C	4.3068e-07	0.903838	1.42801	0.0258444
18334	VPS35	2.56541e-06	0.903815	1.25235	0.0275186
8975	YWHAG	0.000630668	0.903752	0.665132	0.0360782
2255	ADSS	0.000369631	0.903701	0.744289	0.0348971
9722	ZFX	0.0499298	0.903669	0.240659	0.0561542
23152	RRP7A	0.0211405	0.903665	0.330087	0.0495447
16229	TINF2	0.02656	0.90364	0.276784	0.0510747
11348	KIAA2026	0.0470287	0.903568	0.235877	0.0556711
1664	MGST3	0	0.903541	4.0108	0.0171768
2313	RNASEH1	0.030885	0.903535	0.284576	0.0522601
21298	OAZ1	0	0.903526	6.98849	0.0157393
22325	RPL18	0	0.903437	30.5093	0.00989095
23314	APP	4.6856e-09	0.903403	2.04427	0.0227841
18728	MBTPS1	0.00259637	0.903372	0.454755	0.0401871
5342	BOD1L1	0.00494833	0.903349	0.418452	0.0425451
5178	PAK2	2.10238e-06	0.903282	1.16912	0.0274733
5428	N4BP2	0.000157715	0.903243	0.863999	0.0333632
4263	KLHDC8B	2.51048e-05	0.903153	1.38056	0.0304409
3037	LINC01918	0.0321031	0.903132	0.267222	0.052783
10981	TMEM67	0.00768194	0.903092	0.453515	0.044478
11753	CARD19	0.0240189	0.903028	0.307243	0.0507139
5249	NSD2	0.00469189	0.902969	0.468213	0.0425086
20464	SMAD2	0.00293699	0.902957	0.463078	0.0407962
5625	SEC31A	0.00380262	0.902949	0.496724	0.0417166
22138	RPS19	0	0.902941	76.0326	0.0110959
1323	LIX1L	0.0204391	0.902913	0.288472	0.0497445
3598	NBEAL1	0.00819127	0.902882	0.403046	0.0448754
16111	TMCO3	0.0240371	0.902869	0.324774	0.0508101
4674	ZNF148	0.00205926	0.902831	0.490526	0.0397071
11978	PPP6C	0.011389	0.902787	0.333806	0.0465226
14963	MYL6	0	0.902768	27.1734	0.0165463
23530	MT-ND1	2.12429e-11	0.902719	5.84948	0.0203557
8193	HINT3	0.0220085	0.902679	0.277315	0.0503328
1041	RPL5	0	0.902543	30.1332	0.0105088
13632	ZNF33A	0.00550703	0.902474	0.409952	0.0433764
18092	COQ7	0.0425568	0.902407	0.23145	0.0554789
12699	FTH1	0	0.902406	45.8523	0.0114749
82	FAAP20	1.52853e-08	0.9024	1.73242	0.0237567
2894	TGOLN2	0.0135238	0.902399	0.319993	0.0476046
13014	SERPINH1	7.31191e-06	0.90234	1.39862	0.029124
18337	C16orf87	0.000272387	0.902311	0.624579	0.0347812
7180	PHYKPL	0.0321777	0.902281	0.299982	0.0532907
512	YARS	0.0227287	0.902273	0.393129	0.0507647
13023	THAP12	0.0389149	0.90222	0.225252	0.0548129
6709	CSNK1G3	0.0034094	0.902206	0.454932	0.0416586
168	LZIC	0.00193704	0.9022	0.495661	0.0397853
6671	TMED7	0.00856885	0.902192	0.355941	0.0454113
22281	ARHGAP35	0.049772	0.902154	0.229502	0.0570522
3882	HDLBP	0.000150064	0.902103	0.751904	0.0336845
21086	BCAS4	0.0318843	0.902096	0.265982	0.0533224
11973	RPL35	0	0.902091	35.9201	0.00990682
3273	RND3	0.0102693	0.902047	0.647423	0.0463822
21283	SCAMP4	0.0307315	0.902022	0.286347	0.0530846
17372	MAP2K1	0.010651	0.901999	0.363556	0.0465898
2476	OST4	0	0.901993	7.52913	0.0148183
7973	IBTK	0.0161445	0.901986	0.361785	0.0487723
1658	PBX1	0.000152686	0.901955	0.743404	0.0337701
9903	RRAGB	0.046819	0.901924	0.203648	0.0566331
1270	SEC22B	0.00330225	0.901839	0.412254	0.0417095
14112	OGA	0.000145586	0.901784	0.765185	0.0337482
74	GNB1	0.00041801	0.901761	0.785373	0.0359166
370	TMEM50A	3.45513e-08	0.901637	1.72357	0.0245097
4538	RPL24	0	0.90148	26.6961	0.010042
1788	CEP350	0.00126105	0.901461	0.54011	0.0388226
8430	MPC1	0.000494913	0.901287	0.664778	0.0364911
397	UBXN11	0.00352457	0.901194	0.572162	0.0422336
6853	PFDN1	1.82746e-07	0.901177	1.67009	0.0258853
10849	SNHG6	0	0.901087	5.35877	0.0149556
16371	ATP5S	0.00668828	0.901023	0.35842	0.0448774
4068	STT3B	0.00287984	0.900954	0.506641	0.0416113
12412	TEAD1	0.000710292	0.900937	0.642996	0.0374917
5855	PGRMC2	0.00374982	0.900932	0.457057	0.0425769
8836	SEC61G	0	0.900927	4.72074	0.0176461
17787	NME4	1.4526e-13	0.900885	4.16699	0.0190052
10202	PGRMC1	4.81149e-10	0.900872	2.13883	0.0221858
2206	GGPS1	8.98472e-06	0.900842	0.871082	0.0298461
6391	CENPK	0.0449829	0.900822	0.514078	0.056934
13830	MICU1	0.018118	0.900759	0.317337	0.0501149
23071	CBX6	0.0350909	0.900751	0.254117	0.054846
23376	IFNAR1	0.0031488	0.9007	0.448911	0.0420342
23090	ATF4	1.06179e-05	0.900652	1.2635	0.0301148
15901	RNASEH2B	0.00368818	0.900625	0.562954	0.0426509
11389	SNAPC3	0.00424976	0.900608	0.39614	0.0432114
8083	C6orf203	0.00346616	0.900592	0.418806	0.0424422
23242	PPP6R2	0.039529	0.900565	0.22419	0.0559218
3283	FMNL2	0.00950635	0.900489	0.375066	0.0467685
15166	PPP1R12A	4.82258e-05	0.900456	0.834248	0.032319
13397	ZBTB44	0.0436724	0.900162	0.225607	0.0570466
10598	SLC25A37	0.0298595	0.900153	0.290951	0.0539373
10219	NKAP	0.00263856	0.900149	0.508766	0.0416562
15806	WBP4	0.000294534	0.900139	0.630423	0.0357606
9074	PPP1R9A	0.0183747	0.900128	0.341774	0.050548
14332	FUOM	0.0105563	0.900101	0.402515	0.0474991
10918	ZBTB10	0.027382	0.900066	0.259607	0.0533001
6782	CAMLG	3.84344e-08	0.900027	1.42766	0.025009
13223	PTS	1.47317e-05	0.899914	0.92403	0.0307792
7162	DDX41	0.0132513	0.899905	0.316274	0.0487803
17234	ARPP19	3.57535e-09	0.899815	1.72959	0.0235136
7938	EEF1A1	0	0.899811	94.4163	0.00968082
12451	GTF2H1	0.019372	0.899805	0.302284	0.0510581
10407	LAGE3	2.94875e-05	0.899784	0.880999	0.0317915
6629	PPIP5K2	0.00324694	0.899764	0.398265	0.0425696
18219	QPRT	1.11639e-08	0.899763	2.1808	0.0242326
15131	TBC1D15	0.0411816	0.899686	0.218877	0.0568073
1050	FNBP1L	0.000993118	0.899653	0.541172	0.0389111
16402	GNPNAT1	0.0384099	0.899633	0.277315	0.056232
6359	GPBP1	7.91997e-10	0.899562	1.60758	0.0227494
23539	MT-ND4L	5.31402e-09	0.899525	2.67328	0.023826
7006	DCTN4	0.0197841	0.899522	0.264388	0.0513467
10586	TNFRSF10B	0.0379261	0.899516	0.343014	0.0561958
5022	TBL1XR1	5.01812e-05	0.899499	0.800071	0.0327089
9539	REPIN1	0.000962338	0.899461	0.50912	0.0388998
11254	GRINA	4.22354e-05	0.899379	0.859394	0.0324784
17940	NAA60	0.00489451	0.899354	0.356295	0.0443509
4266	GPX1	1.53774e-10	0.899301	3.04374	0.0219953
10230	MCTS1	3.91112e-05	0.899202	0.825571	0.0324179
16212	EMC9	0.0336073	0.899082	0.247742	0.0554718
22141	RABAC1	1.78941e-10	0.899033	1.87321	0.0221312
18696	CMC2	0.000636425	0.89903	0.6221	0.037969
695	RPS8	0	0.899016	46.5817	0.00979332
11958	RABGAP1	0.0236182	0.898884	0.235346	0.0528902
15095	RAP1B	1.81156e-06	0.898801	1.17974	0.0286625
22075	MED29	0.00865956	0.898796	0.357889	0.047125
17192	SECISBP2L	0.00385113	0.898701	0.405702	0.043699
13821	PSAP	4.61415e-14	0.898688	3.96688	0.0190532
1486	RPS27	0	0.898661	52.5079	0.00930573
2765	ETAA1	0.0482694	0.898641	0.193023	0.0589228
18490	CIAO2B	3.9448e-10	0.898615	2.34532	0.0226123
1983	CD46	0.000851479	0.898588	0.497255	0.0389189
12099	SETX	0.00437758	0.898581	0.385692	0.0442623
493	KPNA6	0.00627712	0.898578	0.366566	0.0457683
15445	TAOK3	0.0111648	0.898537	0.317514	0.0485712
20549	VPS4B	0.00204809	0.898529	0.420754	0.0415431
3231	RAB3GAP1	0.0120057	0.898502	0.304941	0.0489485
10883	RPL7	0	0.898492	57.9821	0.00962
21458	RPS28	0	0.898485	26.5766	0.0102369
12901	AIP	0.00900364	0.898473	0.343899	0.0474776
3261	ORC4	0.000413462	0.898457	0.553745	0.037166
5620	ENOPH1	0.000221038	0.898439	0.740747	0.035797
2197	IRF2BP2	0.000717436	0.898424	0.581194	0.0385204
13308	RNF26	0.0124771	0.898245	0.289711	0.0492982
347	PITHD1	0.000512936	0.898153	0.588454	0.0378004
3318	RBMS1	6.03689e-06	0.89815	1.153	0.0302057
8809	CCM2	0.00920602	0.898148	0.327076	0.0477648
2622	PPM1B	0.0092735	0.898132	0.32318	0.0478071
1167	LAMTOR5	0	0.897968	4.16274	0.0166852
2507	MRPL33	1.40703e-10	0.897957	2.63644	0.0222625
3601	ABI2	2.37235e-07	0.897925	1.38817	0.0270019
722	TMEM69	0.00648822	0.897858	0.355941	0.0462635
6562	CETN3	0.00239858	0.897855	0.384806	0.04234
7689	SCUBE3	0.0344271	0.897831	0.266867	0.0563904
6993	RPL7P1	2.39306e-06	0.897829	1.02886	0.02925
1130	BX679664.3	0.00819127	0.897775	0.330618	0.0473659
8406	MRPL18	1.11436e-05	0.897749	1.00726	0.0311065
17089	CHP1	0.00137542	0.897568	0.600319	0.0407052
22641	ZSCAN18	0.00022749	0.897519	0.650434	0.0362003
11791	MFSD14C	0.0214893	0.897512	0.307066	0.0529962
17422	AC064799.1	0.000630668	0.897495	0.529485	0.0385542
16303	RALGAPA1	0.034809	0.897473	0.24119	0.0566935
9714	PRDX4	1.13775e-09	0.897393	2.13122	0.0234608
1134	TMEM167B	0.0225941	0.897162	0.269524	0.0535273
12417	BTBD10	0.0189081	0.897095	0.317337	0.052345
3061	RANBP2	0.00167064	0.897093	0.475297	0.0414979
7343	MCUR1	0.000401016	0.897079	0.669736	0.0376254
14367	RHNO1	0.00351687	0.897068	0.4289	0.0440866
13058	RPS28P7	0.0283533	0.896972	0.220294	0.0553164
15216	EEA1	0.0156304	0.896941	0.319639	0.0512236
3885	STK25	8.6684e-05	0.896941	0.808748	0.0345308
3449	PLEKHA3	0.0028354	0.896931	0.421463	0.0433411
4103	EPM2AIP1	0.000552465	0.896881	0.51886	0.0384766
8480	SUN1	0.00875319	0.89688	0.313441	0.048118
6636	FER	0.0147784	0.896851	0.295909	0.0509488
16355	RPL36AL	0	0.896823	6.11528	0.0156881
10985	RPL34P18	0.000189143	0.89682	0.619444	0.0360749
12372	STK33	0.034809	0.896804	0.282097	0.0570811
6392	PPWD1	0.0217478	0.896666	0.257128	0.0535465
377	SELENON	0.0214537	0.896623	0.263149	0.0534681
19988	NAT9	0.0398514	0.896598	0.207013	0.0583528
21389	RPL36	0	0.896567	33.9956	0.0106568
11890	KIAA1958	0.00600209	0.89653	0.460776	0.0465432
6356	SETD9	0.0215374	0.896516	0.24969	0.0535576
4777	CEP63	0.006794	0.896481	0.344608	0.0471204
6675	AP3S1	1.71753e-10	0.896401	1.78219	0.022719
20231	SMCHD1	0.000709127	0.89636	0.598017	0.039317
7630	BRD2	3.16662e-05	0.896355	0.880999	0.0330452
13130	CWC15	5.7327e-11	0.89634	1.75739	0.0222086
673	HYI	0.0201511	0.896288	0.277492	0.0532307
10927	FABP5	9.06814e-07	0.896269	8.46326	0.0287065
20462	IER3IP1	1.78946e-07	0.896254	1.15477	0.0272288
11818	SEC61B	0	0.896197	5.62493	0.0158774
2247	CEP170	0.00710507	0.896076	0.364618	0.0475201
3655	BARD1	0.0182259	0.896002	0.379139	0.0527056
9236	KMT2E	9.16966e-08	0.895996	1.19426	0.026741
8014	PNRC1	2.97563e-06	0.895966	1.20294	0.0300565
8760	CDK13	0.0176734	0.895957	0.308837	0.0525198
789	RPS13P2	0.00285076	0.895934	0.396317	0.0438037
7132	KIAA1191	1.8832e-05	0.895894	0.732247	0.0324334
14828	COX14	2.50155e-05	0.895869	0.717372	0.0328517
561	MAP7D1	0.00115085	0.895853	0.510359	0.0408927
10801	SDCBP	1.84535e-10	0.895806	3.49956	0.0228949
19062	RPL26	0	0.895797	23.3875	0.0109946
3651	SPAG16	1.96878e-07	0.895761	1.19958	0.0274486
5965	MAP9	0.000121664	0.895672	0.738091	0.0356218
1850	GLRX2	0.0323901	0.895597	0.237648	0.0572011
2892	TCF7L1	0.00891415	0.895569	0.364087	0.0488607
5389	SMIM20	1.10768e-07	0.895507	1.10873	0.027029
1100	SLC30A7	0.0319906	0.895431	0.202585	0.0571912
7721	MTCH1	3.72677e-11	0.895415	2.55729	0.0222203
2711	XPO1	3.42286e-05	0.895412	0.755268	0.0334921
8992	TMEM60	6.36049e-05	0.895374	0.573579	0.034529
12938	PPFIA1	0.0438689	0.895365	0.213388	0.0600076
5596	CCNI	0	0.895344	8.05631	0.0131159
7000	RPS14	0	0.895259	66.533	0.0089935
9169	GNB2	6.96429e-12	0.895254	2.25146	0.0215407
3979	RPL32	0	0.89521	55.3457	0.00941629
904	ANKRD13C	0.0404178	0.895202	0.225607	0.0593283
10726	KAT6A	0.0112798	0.895102	0.313264	0.0503615
7878	DST	1.25911e-05	0.894978	1.11422	0.0321673
12030	TMSB4XP4	0.00153343	0.894952	0.714539	0.0421372
5889	SCOC	5.92909e-08	0.894931	1.19143	0.0266856
1817	C1orf21	0.0276659	0.894891	0.331503	0.0563013
9267	CBLL1	0.0314475	0.894877	0.196033	0.0573668
9634	PUDP	0.00899401	0.894846	0.34142	0.0492637
9888	HUWE1	0.00178837	0.894832	0.400744	0.0426807
5474	FRYL	0.0201351	0.894804	0.277138	0.0540283
12468	NAV2	0.0190383	0.894736	0.366035	0.0536685
5846	INTU	0.0289581	0.894724	0.253586	0.0567697
13339	TBRG1	0.00913031	0.894718	0.311847	0.0494183
15073	MSRB3	0.0270293	0.894676	0.301576	0.0562408
21449	CTXN1	0.000817338	0.894634	0.613246	0.0404045
22857	CABIN1	0.0385226	0.894595	0.208252	0.0592517
17948	CREBBP	0.0193926	0.894565	0.281034	0.0538916
16471	PCNX4	8.46883e-05	0.894553	0.727112	0.0353332
17499	UBE2Q2	0.00520893	0.894535	0.367098	0.0468709
8485	C7orf50	3.68418e-11	0.89444	1.9853	0.0224338
7292	SSR1	9.04464e-05	0.894424	0.616433	0.0355049
11756	FAM120AOS	0.00157138	0.894402	0.454932	0.0424483
9683	SYAP1	2.2082e-05	0.894357	0.814592	0.0331768
13903	RPS24	0	0.894354	35.4466	0.00977641
16938	RPL41P2	2.24066e-11	0.894339	2.01009	0.0222357
8793	YKT6	0.00687675	0.894293	0.327431	0.0482323
14873	KRT18	0.00600176	0.894239	2.08961	0.0476321
22809	YDJC	0.0433826	0.894188	0.200106	0.0605979
15758	N4BP2L2	1.15987e-10	0.894131	1.63786	0.0230507
1914	RABIF	0.00875319	0.894095	0.304764	0.0494947
10777	TCEA1	1.01635e-10	0.894062	1.77492	0.0230032
7615	PBX2	0.00887647	0.894002	0.288472	0.0496135
8353	RMND1	0.0111635	0.893998	0.293076	0.0508653
5046	FXR1	5.87694e-09	0.89396	1.37188	0.0252878
13914	NUTM2B-AS1	0.00179319	0.893946	0.401806	0.0430717
17343	SPG21	6.73462e-09	0.89382	1.19727	0.0254164
15516	PSMD9	8.7217e-05	0.893772	0.641048	0.0356665
21727	MVB12A	0.000256665	0.893761	0.514255	0.0378747
15821	AKAP11	0.0161814	0.89375	0.259076	0.0531278
13557	ARHGAP21	0.00226594	0.893744	0.4034	0.0439479
15395	MAPKAPK5-AS1	0.00569604	0.893701	0.332743	0.0476497
1706	CCDC181	0.00627712	0.89369	0.397379	0.0481013
4051	SLC4A7	0.0171184	0.893665	0.307774	0.0535299
8773	COA1	4.84097e-10	0.89363	1.61696	0.0239061
132	THAP3	0.0238567	0.8936	0.215158	0.0558846
3461	SESTD1	0.000768172	0.893575	0.49938	0.0406594
3674	IGFBP2	0	0.893376	9.21197	0.0194523
23538	MT-ND3	0	0.893365	7.63202	0.0188105
270	SDHB	0.000210498	0.893349	0.569329	0.0375939
8804	PURB	0.00406546	0.893327	0.370108	0.0463799
15632	ZNF84	0.00240087	0.893296	0.393129	0.0443453
6150	MED10	3.10521e-07	0.893251	1.06233	0.0285575
2564	CEBPZ	0.000449098	0.893067	0.563662	0.0394684
16413	GMFB	0.000484992	0.893042	0.520453	0.0396668
22079	SUPT5H	0.0152064	0.893035	0.272357	0.0531099
10501	MTMR9	0.0260129	0.893006	0.23818	0.0568807
4559	DZIP3	0.00337181	0.892899	0.470161	0.0458122
21957	PSENEN	7.00024e-09	0.892883	1.51284	0.0256805
19148	RPL13P12	0	0.892849	3.77227	0.0178302
5017	AC069218.1	0.00255033	0.892821	0.398619	0.0447686
4941	GFM1	0.0371466	0.892784	0.186825	0.05999
2682	CFAP36	1.36495e-05	0.892723	0.80981	0.0330143
3016	RPL31	0	0.892694	35.2251	0.0101749
8867	ZNF138	0.0240703	0.892647	0.243138	0.0564826
10015	TTC3P1	0.0109083	0.892636	0.272711	0.0514355
17227	MAPK6	3.30022e-05	0.892634	0.774039	0.0343689
9756	RPGR	0.0113752	0.892633	0.395785	0.0516592
4825	SPSB4	0.0105949	0.892608	0.307243	0.0512917
1691	MPC2	1.69116e-08	0.892474	1.29396	0.0263939
5083	EIF4G1	0.000290451	0.892435	0.56136	0.0386469
20671	DDRGK1	0.000429264	0.892418	0.456526	0.039611
1887	CSRP1	0.0015086	0.892384	1.33363	0.0431709
4002	METTL6	0.030885	0.892288	0.195325	0.0587142
15090	DYRK2	0.0483543	0.892288	0.181689	0.0628513
14605	RECQL	0.0399707	0.892238	0.240659	0.0609923
3710	ZFAND2B	0.037443	0.892215	0.179564	0.0604031
8145	TSPYL4	0.00702885	0.892179	0.33841	0.0493535
13594	ZEB1	6.41038e-05	0.892147	0.70958	0.0356719
11053	UBR5	0.00513436	0.892143	0.325837	0.047931
17469	SCAMP2	0.00794472	0.892115	0.287232	0.0499822
11646	C9orf85	0.0276181	0.892019	0.218169	0.0579156
19201	B9D1	0.00855276	0.892011	0.330972	0.0504069
6614	RGMB	6.56782e-05	0.891863	0.688153	0.035815
3728	OBSL1	0.00426042	0.891862	0.3779	0.0472527
14390	DYRK4	1.91049e-05	0.891816	0.632725	0.0338002
14961	ESYT1	0.0208589	0.891641	0.292545	0.055998
19488	MSL1	0.0145782	0.891499	0.255357	0.053654
19302	TP53I13	0.000288482	0.891452	0.521693	0.039006
12590	CKAP5	0.0010357	0.891432	0.445723	0.0424165
5710	DNAJB14	0.000154556	0.89129	0.526297	0.0376876
617	RLF	0.0269799	0.891218	0.274305	0.0581791
15033	AC084033.3	1.9846e-05	0.891168	0.91553	0.0340724
14090	BLOC1S2	1.66709e-06	0.891109	1.31326	0.0308754
15429	C12orf49	0.00995112	0.891065	0.250398	0.0517189
3771	TRIP12	0.00080121	0.891019	0.43988	0.041814
19835	CLTC	5.01812e-05	0.891006	0.701434	0.0356378
16474	PPM1A	0.0222622	0.890971	0.225607	0.0568331
19913	AMZ2P1	0.000129296	0.890917	0.544006	0.0374647
11267	HSF1	3.59453e-05	0.89091	0.651496	0.035103
980	C1orf52	6.37532e-06	0.890902	0.809102	0.0325567
10150	RBM41	0.0444714	0.890901	0.205242	0.0628546
17589	RAMAC	0.00265968	0.890865	0.352577	0.0457927
11025	STK3	0.0421214	0.890854	0.206304	0.0623354
13520	VIM	0	0.890804	59.5739	0.0135452
14048	SLIT1	1.06836e-06	0.890785	1.45529	0.0304887
5897	ZNF330	0.0118213	0.890692	0.281034	0.0528545
7136	CLTB	7.59378e-05	0.890644	0.720205	0.0365054
5546	UBA6	0.00335989	0.890627	0.350274	0.046829
18526	GFOD2	0.0251461	0.890571	0.215158	0.0579768
3406	CIR1	3.85491e-07	0.89056	0.964583	0.0295211
8408	IGF2R	0.0257393	0.89047	0.222419	0.0582183
6799	SMAD5	0.000397992	0.890099	0.470515	0.0403084
2220	HEATR1	0.0455548	0.890086	0.173189	0.0635947
14738	AC008124.1	0.0315039	0.89002	0.21445	0.0601955
18441	KATNB1	0.0176364	0.890016	0.298211	0.0556866
3671	RPL37A	0	0.890011	34.7928	0.0105857
9809	USP11	1.50042e-06	0.889985	0.919072	0.031095
23540	MT-ND4	0	0.889943	16.7976	0.0165592
9599	PTPRN2	0.00493718	0.889935	0.704091	0.0487973
10887	UBE2W	0.00383118	0.889934	0.312378	0.0476815
101	WRAP73	0.0286464	0.889914	0.162033	0.0594197
9129	ZKSCAN1	7.89964e-08	0.889862	1.21905	0.0282833
19673	NPEPPS	4.30564e-05	0.889858	0.648309	0.0357709
4024	RAB5A	5.21986e-05	0.889844	0.556579	0.0361156
12913	UNC93B1	0.00584288	0.889809	0.326722	0.0496172
10904	PEX2	0.000255426	0.889799	0.531433	0.0393604
12680	TMEM138	0.0253466	0.889779	0.186294	0.0584914
12389	WEE1	0.0341372	0.889758	0.275545	0.0610458
14841	LETMD1	0.00147019	0.889746	0.424827	0.0442127
5367	LCORL	0.000284082	0.889744	0.551443	0.039619
9238	SRPK2	1.02919e-05	0.889703	0.692403	0.0335917
11554	DCAF10	0.00910133	0.889694	0.29042	0.0518977
5709	LAMTOR3	3.29102e-05	0.889663	0.595715	0.0353724
8356	SYNE1	0.0212519	0.889585	0.32566	0.057267
5157	MUC20-OT1	0.0339617	0.88952	0.219231	0.0611413
23349	SCAF4	0.0262679	0.889509	0.2017	0.0589299
236	AL450998.1	0.0253193	0.889485	0.210377	0.0586449
22929	ASCC2	0.014512	0.889401	0.233752	0.0547275
20330	ESCO1	0.000392807	0.889377	0.487515	0.0405592
16998	EMC7	3.46696e-05	0.889342	0.687268	0.0355758
15400	ERP29	9.49579e-13	0.889339	1.82876	0.0220265
18350	SIAH1	0.00013042	0.889311	0.474588	0.0380684
879	LEPROT	4.97276e-07	0.889308	1.00602	0.0301285
6459	NSA2	1.62454e-10	0.889243	1.35205	0.024356
17351	CLPX	0.0048258	0.889231	0.292899	0.0490195
19205	RPS2P46	2.79357e-07	0.889215	0.932176	0.0296017
505	BSDC1	0.00429245	0.889169	0.309191	0.0485377
12920	KMT5B	5.08595e-05	0.889144	0.588985	0.0363096
16642	NEK9	0.049076	0.889011	0.148929	0.0650372
5064	LINC00888	0.000294183	0.888992	0.560652	0.0399914
15056	SRGAP1	0.000227022	0.888965	0.732601	0.0393999
9048	ANKIB1	0.0385595	0.888892	0.191606	0.0626643
20687	MAVS	0.0344348	0.888879	0.196033	0.061637
9839	TIMM17B	1.65619e-12	0.88886	1.71188	0.0223455
4992	SEC62	0	0.888751	2.38126	0.0199132
16009	DZIP1	0.00131299	0.888715	0.432265	0.0442864
4181	ZNF197	0.0290778	0.888633	0.210377	0.0602918
674	PTPRF	0.00401189	0.888616	0.413317	0.0484893
20171	RFNG	0.0227606	0.88855	0.220825	0.0583422
2218	LGALS8	0.0231303	0.888529	0.222242	0.0584717
17543	MTHFS	0.0314525	0.888511	0.179919	0.0610568
9567	KMT2C	0.00591323	0.888498	0.31167	0.0503013
19503	KRT10	0	0.888496	3.08234	0.0193718
10797	IMPAD1	0.0183668	0.888478	0.221002	0.0567987
3043	NCK2	0.0367927	0.88835	0.192492	0.0625437
19349	COPRS	4.92631e-09	0.888342	1.28989	0.0265893
21105	RPL12P4	1.78356e-06	0.888341	0.83655	0.0317864
21985	ZNF146	0.000128513	0.888331	0.527714	0.0383929
18866	PITPNA	0.0457256	0.888325	0.19444	0.0647278
3313	MARCH7	4.06873e-07	0.888216	0.94351	0.0302449
7645	RPS18	0	0.88818	74.396	0.0103263
4044	NGLY1	0.0134283	0.888179	0.263503	0.0549284
20524	ZNF532	0.00275742	0.888157	0.356827	0.0471459
9222	ARMC10	8.80589e-06	0.888122	0.662476	0.0338825
16571	RPL7AP6	0.00535149	0.888084	0.327076	0.0500289
15151	OSBPL8	2.40193e-08	0.888019	1.26032	0.0278252
6437	BDP1	1.44743e-05	0.888013	0.804321	0.0346374
14687	KIAA1551	0.00572023	0.887905	0.292368	0.0504297
7042	CYFIP2	0.0241316	0.887889	0.250576	0.0591619
14252	ATE1	0.015846	0.887867	0.239596	0.0561054
14178	SMNDC1	0.0108647	0.887866	0.248096	0.0538362
4141	EIF1B	1.59432e-14	0.887861	2.72392	0.0209958
18408	AMFR	0.0439074	0.887628	0.170533	0.0647309
10339	FTH1P8	0.0078023	0.887611	0.28068	0.0521025
18815	RPL13	0	0.88756	57.654	0.00984161
10177	ALG13	0.00492037	0.887559	0.316982	0.0498995
6517	ZFYVE16	0.00103895	0.887494	0.377723	0.0440642
8851	PSPH	0.00634867	0.887459	0.31043	0.0511563
4323	PCBP4	0.000297624	0.887444	0.558527	0.0406136
1055	ARHGAP29	0.000824946	0.887432	0.879051	0.0433704
16748	BTBD7	0.0200041	0.887356	0.211617	0.0580334
23418	PIGP	0.0426092	0.887297	0.209669	0.0646176
5461	COMMD8	0.00025364	0.887283	0.471932	0.0402967
10119	TCEAL8	2.28606e-13	0.887238	2.21215	0.0219371
1019	LRRC8D	0.0197947	0.887199	0.215867	0.0580426
7199	CANX	7.09993e-13	0.887198	2.28387	0.0223624
11628	FAM122A	0.0130062	0.887194	0.245617	0.0552398
18398	CRNDE	0.0470842	0.887158	0.248805	0.0657455
15190	CEP290	2.11915e-06	0.887078	0.902957	0.0323733
2358	ODC1	2.94352e-11	0.88685	2.45777	0.0240379
7088	PANK3	0.00183012	0.886847	0.354702	0.0462096
10791	PLAG1	0.0480606	0.886795	0.1847	0.0661841
7116	ATP6V0E1	2.55785e-13	0.886675	2.05189	0.022089
18393	AKTIP	0.0103187	0.886597	0.243492	0.0541926
16847	APOPT1	1.10681e-06	0.886578	0.885957	0.0317795
12988	PPME1	0.00301496	0.886558	0.343899	0.0482271
10651	RBPMS	0.00631218	0.886535	0.308482	0.0515735
8626	TOMM7	0	0.88652	4.01027	0.0165994
12115	SURF6	0.0268925	0.886473	0.1932	0.0608454
14643	PPFIBP1	0.0255271	0.886415	0.20294	0.060445
12172	TMEM141	1.2967e-05	0.886392	0.622632	0.0350055
18603	CMTR2	0.0168636	0.886354	0.2187	0.0573374
17934	ZNF75A	0.00680791	0.886239	0.258899	0.0520867
16552	ZFP36L1	1.50848e-10	0.886217	2.29219	0.0250209
4254	NDUFAF3	4.58157e-10	0.886157	1.44041	0.0256563
10612	PPP2R2A	3.57539e-05	0.886119	0.666372	0.0367321
23162	ARFGAP3	0.00280488	0.886111	0.32566	0.0481284
741	EFCAB14	0.0173524	0.886031	0.223304	0.0577102
11414	KLHL9	1.6631e-05	0.886003	0.652205	0.0355146
4765	CDV3	0.000133411	0.885999	0.675049	0.0393331
4837	XRN1	0.00802397	0.885995	0.27218	0.0530529
1518	SLC50A1	0.0176364	0.885988	0.204179	0.0578529
20581	LINC00909	0.0305652	0.885988	0.200106	0.0622719
19878	TANC2	0.00474892	0.885897	0.334337	0.0505143
6177	DAP	2.65915e-05	0.885879	0.622632	0.0363075
9072	PEG10	7.10307e-05	0.885845	3.33558	0.0380756
1697	SFT2D2	0.0482128	0.885818	0.171773	0.0668307
683	ATP6V0B	8.86355e-12	0.885757	2.12077	0.0237304
21276	TCF3	0.00166129	0.885739	0.355587	0.0463463
23493	PTTG1IP	6.95646e-11	0.885697	2.02373	0.0247338
11429	TUSC1	0.0444002	0.885586	0.209492	0.0660916
21714	NR2F6	0.0306356	0.885582	0.176731	0.0625275
8147	AL050331.1	5.86367e-05	0.885435	0.553745	0.0378594
8160	GOPC	0.00597119	0.885316	0.321055	0.0518779
22556	ZNF581	0.00163134	0.885297	0.360014	0.0464747
4284	RBM5	0.000145586	0.88528	0.449619	0.0397789
7611	AGPAT1	0.000936239	0.885218	0.378608	0.0446728
5201	RPL35A	0	0.885214	47.5091	0.00933713
6260	RPS4XP6	0.001965	0.885129	0.37241	0.0472235
5420	SMIM14	2.13832e-05	0.885123	0.652913	0.0362037
14550	CDKN1B	0.00401886	0.885097	0.289534	0.0501295
1155	GSTM3	7.92244e-08	0.885086	1.08819	0.0295912
14971	CS	0.00158202	0.885068	0.371525	0.0464687
12189	NPDC1	4.47975e-05	0.885005	0.549141	0.0375202
14229	RPL17P36	3.10405e-07	0.884901	0.875686	0.0309321
13118	MED17	0.0350909	0.884784	0.191783	0.0642315
15367	C12orf76	8.83234e-09	0.884672	1.18045	0.0279379
21113	BMP7	0.00151235	0.884643	0.415265	0.046484
1845	AL136454.1	7.89324e-05	0.884563	0.526651	0.0387457
14344	KDM5A	4.84938e-05	0.884506	0.553037	0.0378381
3930	THUMPD3-AS1	3.73924e-06	0.884489	0.791039	0.0338753
21527	CARM1	0.0483543	0.884356	0.168408	0.0677775
17829	GNPTG	0.0291287	0.884238	0.154064	0.062845
18846	VPS53	0.0402915	0.884229	0.189304	0.0659066
9326	WASL	0.00358548	0.884225	0.26793	0.0500226
19943	AMZ2	2.57247e-05	0.884132	0.581371	0.0368436
17621	AKAP13	0.000126448	0.884075	0.442005	0.0399162
4314	MANF	7.95185e-09	0.88402	1.4142	0.0280311
9703	RPS6KA3	0.00267442	0.88401	0.445723	0.0488802
12730	TMEM179B	7.29228e-06	0.883988	0.652736	0.0349427
13528	ARL5B	0.000231636	0.883981	0.460067	0.0413397
5076	DVL3	0.00590144	0.883961	0.262617	0.0524681
19480	MIEN1	1.5806e-08	0.883958	1.11794	0.0285623
14733	TWF1	8.66905e-05	0.88393	0.515672	0.0391709
4328	RPL29	0	0.88389	36.9881	0.0104826
7357	CAP2	5.16121e-05	0.883868	0.675934	0.0381784
21683	TPM4	5.10895e-10	0.883858	4.29361	0.0262745
14151	ATP5MD	0	0.883804	6.02408	0.018179
[truncated: 2,349 more rows]

## Sheet: NSC1b
	gene	qval	fc	mean	coef_sd
17001	ATP10A	0	30.8873	0.0179061	0.221164
13745	AL356056.1	0	16.6085	0.0251653	0.130643
21922	ZNF737	0	14.5507	0.0291983	0.125742
14180	ELOVL3	0	14.0599	0.0237135	0.15436
12243	MAN1B1-DT	0	10.8484	0.0277464	0.126511
23337	PANX2	0	10.5756	0.0164543	0.15794
23192	AL022326.2	0	10.5414	0.0167769	0.150148
17032	AC127502.1	0	10.057	0.0119374	0.196534
4936	LINC00886	0	9.98014	0.00306501	0.350229
10999	AC090578.1	0	9.71322	0.0129053	0.177083
17661	ACTG1P17	0	9.66309	0.0125827	0.212497
16213	RNASE6	0	9.35826	0.0132279	0.191669
11351	AL928970.1	0	9.32344	0.0145185	0.178531
22268	LYPD3	0	9.30005	0.0088724	0.218645
953	AC104837.1	0	9.08966	0.0161316	0.212013
8476	KIF25	0	9.08705	0.00467817	0.301839
13713	ZNF485	0	8.64924	0.0235522	0.142647
15538	RNU4-2	0	8.50706	0.0137119	0.184634
2882	AC005034.4	0	8.14462	0.0132279	0.186714
10744	AC087623.3	0	8.07792	0.0120987	0.216224
6696	SEMA6A-AS1	0	8.04213	0.00725924	0.229391
1059	SLC44A3-AS1	0	7.93881	0.0170995	0.174304
936	AC113935.1	0	7.87005	0.0229069	0.133635
18036	GLIS2-AS1	0	7.44243	0.00435554	0.295814
12675	LRRC55	0	7.34006	0.0151637	0.186862
21865	AC005253.1	0	7.21815	0.00629134	0.241019
21662	ZNF491	0	7.10014	0.0150024	0.166479
14538	AC092865.1	0	6.9454	0.0179061	0.153541
13951	AC010997.5	0	6.91751	0.0106469	0.227757
629	AL603839.3	0	6.90385	0.0125827	0.209357
16785	EML5	0	6.8122	0.0146798	0.186705
20680	C18orf65	0	6.74171	0.0170995	0.198149
8817	RASA4CP	0	6.73893	0.0124214	0.204907
15734	LATS2-AS1	0	6.64664	0.0088724	0.216688
605	AL035404.1	0	6.62026	0.00596871	0.279998
18722	AC009053.1	0	6.56014	0.0098403	0.203364
2240	AL590682.1	0	6.54571	0.0151637	0.183306
4685	AC092902.5	0	6.54516	0.0129053	0.167648
18973	MCUR1P1	0	6.38778	0.0111308	0.201511
3300	LINC01876	0	6.30118	0.0146798	0.17079
19401	AC104984.3	0	6.22288	0.0208098	0.157515
2764	MEIS1-AS2	0	6.19541	0.0135506	0.20852
1797	KIAA1614	0	6.11548	0.0112921	0.192942
18395	AC026471.4	0	6.11327	0.0109695	0.234312
8824	GCK	0	6.03485	0.0145185	0.203302
9748	AC073910.1	0	6.00839	0.0146798	0.194972
14559	AC092821.3	0	5.98367	0.0130666	0.17745
19614	HSPB9	0	5.94133	0.00419422	0.304251
18440	ADAM3B	0	5.72827	0.0103242	0.264986
12702	GLYATL1	0	5.68528	0.00838845	0.243857
23154	AL022322.2	0	5.67307	0.00613002	0.275503
1867	MRPS21P3	0	5.66207	0.0130666	0.208868
12396	DNHD1	0	5.66178	0.0156477	0.182141
7236	SCGB3A1	0	5.65407	0.0125827	0.229898
5903	SCOC-AS1	0	5.63619	0.0240361	0.131622
3862	AC016757.1	0	5.61155	0.0132279	0.201645
16402	AL132639.2	0	5.57265	0.0108082	0.214369
22838	AC016027.1	0	5.57263	0.00596871	0.288329
11573	MSMP	0	5.56613	0.00903371	0.242927
4920	AC108729.2	0	5.50125	0.0143572	0.177546
739	MOB3C	0	5.48527	0.0124214	0.186274
11646	LINC01410	2.1487e-14	5.48083	0.0120987	0.302334
20679	AC018413.1	0	5.46377	0.0145185	0.18317
2265	AL451007.2	0	5.36192	0.00661397	0.2687
19512	MRM1	0	5.25784	0.0177448	0.169016
1205	AL390729.1	0	5.23911	0.0253267	0.14277
22788	VDAC1P6	0	5.2206	0.0175835	0.176762
17834	LRRK1	1.0877e-14	5.21857	0.00613002	0.287866
3912	AC024060.1	0	5.20561	0.0253267	0.16274
17398	FBXL22	0	5.1972	0.0104856	0.233856
14737	AC024940.5	0	5.14651	0.00661397	0.237215
9612	AC144652.1	0	5.1239	0.0154864	0.195393
22984	LRP5L	0	5.08502	0.0111308	0.21565
19748	AC005670.1	1.7044e-13	5.03073	0.00451686	0.296557
18236	AC133552.1	2.1487e-14	4.97641	0.00596871	0.284248
9999	FOXO4	0	4.95234	0.0129053	0.200524
244	CLCNKB	0	4.92971	0.00742055	0.237016
14193	RPL23AP58	0	4.92146	0.00806582	0.23262
22952	AP000350.5	0	4.90722	0.0120987	0.209007
4782	AC010207.1	0	4.88641	0.0088724	0.220066
15138	TBC1D30	0	4.87241	0.0101629	0.194763
22829	AC005300.1	0	4.8524	0.00951766	0.265703
11939	C9orf147	0	4.8483	0.00774318	0.240689
19574	NR1D1	0	4.78096	0.0132279	0.216522
1889	TNNT2	0	4.77974	0.00919503	0.222516
11511	B4GALT1-AS1	0	4.76704	0.0159703	0.148147
4913	RPL21P42	0	4.74041	0.0114535	0.197406
17479	AC087639.1	0	4.68306	0.00596871	0.262068
19727	MAP3K14	0	4.64811	0.0200032	0.151482
7895	AL591034.1	0	4.60378	0.0114535	0.231927
13414	AP000708.1	0	4.56534	0.00806582	0.224174
17210	AC011330.2	0	4.55658	0.00951766	0.200297
1966	SLC45A3	0	4.47155	0.0129053	0.235594
21076	RPL12P11	0	4.47078	0.0179061	0.219054
374	AL606491.1	0	4.34178	0.0103242	0.201645
20492	AC012123.1	1.24498e-10	4.33999	0.00580739	0.304826
2728	AC007098.1	0	4.32835	0.0164543	0.210185
295	UBXN10-AS1	0	4.30433	0.0156477	0.222416
12876	SSSCA1-AS1	0	4.30162	0.0103242	0.194305
16854	AL163051.2	0	4.2726	0.0246814	0.166799
5962	AC113155.1	0	4.20899	0.0111308	0.234315
10585	AC025062.1	0	4.18411	0.0106469	0.21338
14607	LOH12CR2	0	4.17583	0.0221003	0.185303
7862	SLC25A27	0	4.1365	0.01226	0.189395
3494	FSIP2-AS1	0	4.12936	0.00951766	0.204742
22289	AC006213.1	0	4.11838	0.0133893	0.181766
7737	ETV7	0	4.0991	0.00709792	0.242741
4317	LINC02019	0	4.09692	0.0116148	0.195925
8139	AL512430.3	0	4.07632	0.00967898	0.200607
13761	FRMPD2	0	4.05629	0.000967898	0.0310162
16940	AL590326.1	0	4.02583	0.0170995	0.23537
5018	PLD1	0	3.97155	0.0166156	0.192103
15217	AC011611.4	0	3.92584	0.0119374	0.22926
945	NEXN-AS1	0	3.87352	0.0114535	0.188155
17923	AL031009.1	0	3.79169	0.016293	0.20679
11588	AL161781.1	2.31228e-12	3.74461	0.00677529	0.253541
11153	AC023590.1	0	3.72841	0.0133893	0.187203
16288	AL136295.5	4.56728e-11	3.71041	0.00758187	0.266676
15270	CENPCP1	0	3.69918	0.0119374	0.216759
22102	AC020928.1	0	3.63367	0.0161316	0.189674
7251	AC008443.2	2.36632e-12	3.6328	0.00564607	0.247849
10123	NANOGNBP3	2.42405e-12	3.62659	0.00564607	0.247618
9477	AC020983.1	2.73614e-10	3.60991	0.0079045	0.271173
2715	AC016727.1	0	3.56991	0.0172608	0.210339
3512	OSGEPL1-AS1	0	3.55609	0.0153251	0.195666
5877	PABPC4L	0	3.54646	0.0148411	0.184471
15870	TPTE2P5	0	3.53017	0.0145185	0.212787
18457	AC087564.1	0	3.44108	0.0137119	0.168495
6316	AC114947.2	2.32608e-12	3.39749	0.00919503	0.234901
12048	ZNF79	4.02645e-11	3.34786	0.0172608	0.24514
13781	SGMS1-AS1	1.17563e-12	3.34195	0.0177448	0.228888
2548	AL133245.1	5.18104e-14	3.33771	0.0148411	0.217047
23618	AJ011932.1	3.50285e-07	3.28752	0.00451686	0.304116
22771	ZNF324B	0	3.28132	0.0161316	0.194608
11891	NIPSNAP3B	2.64436e-12	3.27743	0.0174222	0.228527
11119	AC012213.4	4.5449e-09	3.2767	0.00774318	0.267802
4509	HNRNPKP4	5.15189e-12	3.23928	0.0109695	0.229108
19507	RNA5SP439	0.00013589	3.23608	0.00112921	0.386082
23064	INPP5J	0	3.22548	0.0161316	0.186169
7727	ARMC12	0	3.2164	0.0170995	0.19288
8130	AL359711.2	1.31339e-13	3.21187	0.00871108	0.213219
5544	RPL17P19	0	3.18882	0.0153251	0.164355
14493	GNB3	0	3.08451	0.025004	0.142735
18591	SLC9A5	0	3.07064	0.00951766	0.193199
3617	AC007383.2	0	3.0625	0.022423	0.168237
23608	SSR4P1	1.81066e-10	3.04185	0.0159703	0.232892
10371	UBE2NL	9.67784e-11	3.033	0.012744	0.229192
3455	PJVK	0	2.99046	0.0225843	0.178912
16998	AC124303.2	0.00274149	2.93999	0.00112921	0.434656
4179	AC104187.1	8.40572e-11	2.92717	0.00967898	0.221186
16220	TMEM253	5.55023e-13	2.9221	0.0132279	0.20075
2098	AC092809.3	0	2.91642	0.015809	0.171171
14257	AL158212.2	3.98145e-13	2.91619	0.016293	0.199209
16762	AC007262.2	5.6755e-09	2.90142	0.00629134	0.241733
15519	LINC02440	0	2.86555	0.0475883	0.140821
7925	RPL7AP34	6.07476e-10	2.85954	0.00822713	0.225938
23093	LARGE-AS1	1.0877e-14	2.8558	0.0146798	0.183599
7007	TIGD6	0	2.79861	0.0721084	0.0814788
23183	APOBEC3F	0	2.78779	0.0225843	0.150283
23376	U2AF1L5	7.47757e-09	2.78246	0.0179061	0.233874
7190	SUDS3P1	3.90972e-07	2.77153	0.0150024	0.261422
13833	ATOH7	7.22646e-07	2.76094	0.0145185	0.265953
3746	AC009302.1	8.81013e-11	2.75792	0.0133893	0.209129
19127	AC104581.4	1.7044e-13	2.75324	0.0153251	0.185815
3396	AC078883.1	2.22996e-11	2.74933	0.0111308	0.20274
15624	AC055713.1	5.91146e-13	2.74783	0.0183901	0.189401
13555	AC069544.1	0	2.74429	0.0141958	0.167449
17245	AC090527.3	1.92334e-12	2.74162	0.0124214	0.193047
13101	AP002812.1	1.65432e-09	2.73044	0.0114535	0.22115
1289	NBPF17P	6.85455e-10	2.72583	0.0170995	0.216245
4293	SLC38A3	4.33716e-08	2.7214	0.0174222	0.240063
7861	CYP39A1	0	2.72002	0.0177448	0.17033
8033	AL096817.1	2.8632e-12	2.69978	0.0143572	0.191473
11663	AL136317.2	2.44484e-06	2.69226	0.0069366	0.27097
22997	HMGB1P10	3.44776e-11	2.68882	0.0111308	0.20003
10108	RPSAP8	1.68372e-08	2.68677	0.0069366	0.230848
6631	AC008522.1	6.89315e-10	2.68452	0.00919503	0.212985
19176	DNAH9	8.21163e-13	2.67611	0.0145185	0.185542
19092	SLC2A4	1.52485e-08	2.67106	0.0143572	0.228855
9457	AGBL3	1.97875e-13	2.66855	0.044362	0.180511
9663	AC007685.1	1.11247e-11	2.66821	0.00967898	0.194098
8720	DPY19L2P3	0	2.6589	0.0259719	0.127741
20916	ZNF337-AS1	4.86126e-12	2.61647	0.0175835	0.187273
16269	ZFHX2-AS1	7.74574e-10	2.61407	0.0248427	0.207815
15267	AC010201.2	4.19447e-14	2.60646	0.0135506	0.172066
4334	DUSP7	0	2.60573	0.0388772	0.163541
20321	CBX3P2	1.15044e-07	2.59532	0.0098403	0.235362
15756	PCOTH	3.76737e-12	2.59446	0.0174222	0.18474
12658	AC090559.2	8.9788e-07	2.59313	0.0159703	0.251411
19276	SNORD3B-1	6.62613e-13	2.5922	0.0129053	0.178869
21672	ZNF878	2.81735e-06	2.58264	0.00548476	0.26102
20219	AC027601.3	6.48724e-12	2.57378	0.0116148	0.185078
13345	AP003392.4	5.31547e-08	2.57057	0.0148411	0.227773
22414	AC011466.4	0	2.56924	0.0167769	0.163686
23418	RNGTTP1	6.13491e-08	2.56524	0.0088724	0.228214
16408	LRFN5	8.6385e-10	2.56268	0.015809	0.20404
11874	UPF3AP3	5.64625e-10	2.56081	0.0101629	0.201872
10225	AC005000.1	1.65681e-10	2.55793	0.0129053	0.196243
2028	AC092803.2	0	2.55569	0.018874	0.154947
6388	AC122718.2	8.32844e-09	2.55131	0.0169382	0.214699
9300	AC002467.1	0	2.55096	0.047911	0.144013
4008	SH3BP5-AS1	1.93541e-07	2.51829	0.0150024	0.231604
21546	AC010336.1	7.52167e-05	2.51128	0.00532344	0.29321
18741	AC009054.2	7.00118e-11	2.50848	0.0132279	0.188654
14922	AC068987.4	1.73388e-06	2.49675	0.00854977	0.247179
5412	AC108022.1	2.48505e-06	2.4932	0.016293	0.250127
6859	AC010378.1	5.27199e-05	2.48858	0.0100016	0.285045
3549	ATP5MC2P3	4.2808e-06	2.46486	0.0156477	0.252224
13743	SYT15	1.44731e-06	2.45887	0.016293	0.241493
21514	PSPN	0	2.45703	0.0216164	0.154823
9336	ST7-OT4	2.42249e-06	2.45449	0.0140345	0.245574
7367	AL136162.1	1.13991e-06	2.45282	0.0103242	0.238801
13677	AL117336.3	0	2.4488	0.0222617	0.13214
1191	AL049557.2	8.17235e-06	2.44452	0.0088724	0.256665
17623	AC015871.3	1.04005e-06	2.44448	0.0145185	0.237109
3495	RPL21P32	2.39421e-08	2.44361	0.0151637	0.210736
22345	QPCTL	3.07945e-06	2.43514	0.0132279	0.24569
14479	NOP2	4.53292e-05	2.4301	0.0153251	0.275539
9123	RPS3AP29	1.16749e-07	2.42928	0.0125827	0.21915
19392	CORO6	1.06545e-07	2.41525	0.00822713	0.217125
22338	PPM1N	4.60586e-08	2.40936	0.0119374	0.211249
19807	AC091133.4	3.18399e-14	2.40272	0.0388772	0.156802
12946	SSH3	5.74346e-12	2.39753	0.0151637	0.170795
6148	SDHAP3	3.20991e-10	2.39599	0.022423	0.18524
1378	AC239868.1	0	2.39019	0.0311341	0.130275
19305	UPF3AP2	5.27219e-07	2.38874	0.00758187	0.225574
697	BEST4	4.44122e-06	2.38145	0.0150024	0.242962
16864	HHIPL1	7.07989e-05	2.3757	0.0138732	0.274604
17564	AC105137.1	7.22685e-08	2.37534	0.0208098	0.210567
1262	AL359915.2	3.05813e-11	2.36682	0.0153251	0.173808
3872	AC062017.1	3.48215e-07	2.36679	0.0214551	0.220098
18336	AC106782.2	1.7044e-13	2.36658	0.0269398	0.158113
23356	SYCE3	0.000134156	2.35872	0.0117761	0.281905
3849	AC105760.2	9.01941e-13	2.35105	0.0296822	0.161412
13502	AL596094.1	2.79788e-07	2.34278	0.0191966	0.215944
18347	AC002310.1	0	2.33498	0.0608163	0.112797
19430	AC138207.2	6.51172e-09	2.3279	0.0187127	0.192425
14741	AC068792.1	1.76398e-09	2.32665	0.012744	0.186209
23309	BX537318.1	7.76009e-05	2.32402	0.00806582	0.268973
1645	FCRLB	9.55023e-07	2.31478	0.0243588	0.221961
7704	AL031577.1	0.00150027	2.30838	0.00371028	0.321487
21290	AL118506.1	2.72191e-09	2.30696	0.016293	0.186274
7205	PIGFP1	0.000220962	2.30079	0.0116148	0.281717
3227	AC097532.2	0	2.29633	0.0296822	0.131642
22854	LINC01311	3.22876e-10	2.29511	0.0240361	0.176148
17235	AC051619.7	2.48505e-06	2.29426	0.00725924	0.227361
15184	MYRFL	5.45964e-10	2.28035	0.0101629	0.176836
8238	EEF1DP5	1.18089e-06	2.28005	0.0109695	0.219623
9268	LINC01004	3.00115e-10	2.27932	0.0150024	0.174389
18021	AC004224.1	1.49219e-10	2.2717	0.0206485	0.171055
16450	AL606834.1	5.3401e-10	2.26649	0.0170995	0.17544
13817	JMJD1C-AS1	2.3189e-09	2.25766	0.0212938	0.180766
19145	AC135178.5	6.1545e-10	2.25745	0.0201645	0.175156
22076	ALKBH6	0	2.25652	0.0938861	0.0898714
20023	AC134407.3	1.66167e-09	2.25441	0.0237135	0.179
10860	KRT8P3	9.19499e-06	2.24657	0.00709792	0.233568
17278	SLC27A2	6.46824e-05	2.24306	0.012744	0.255169
22711	ZNF749	0	2.22612	0.0550089	0.123155
15771	ELOBP1	6.53607e-09	2.22271	0.0148411	0.181917
8251	AL133346.1	1.09151e-06	2.21869	0.0145185	0.211757
14853	CCDC65	3.03111e-06	2.20961	0.0159703	0.218727
11523	PTENP1-AS	5.74874e-10	2.20878	0.0225843	0.170195
15096	AC025165.5	6.11266e-06	2.20158	0.0148411	0.223848
4425	ATXN7	3.2988e-05	2.20014	0.0167769	0.240883
14961	PCBP2-OT1	1.0593e-05	2.18842	0.0111308	0.227357
7327	AL354868.1	0.000146859	2.18093	0.0135506	0.257445
2806	ANKRD53	0.000220619	2.18038	0.0111308	0.263516
9872	AC231533.2	6.5368e-10	2.17826	0.0243588	0.167704
11342	ZNF517	1.5418e-08	2.17653	0.0209711	0.181218
19074	AC040977.1	0.000110963	2.17408	0.0161316	0.252432
21991	AC007773.1	1.9973e-09	2.17201	0.0235522	0.171554
6005	AC093788.1	5.21123e-06	2.1597	0.00951766	0.216969
6284	OSMR-AS1	0.00147859	2.15894	0.0103242	0.295429
11638	FAM27C	0	2.1529	0.0291983	0.133244
15112	LINC01465	2.03123e-06	2.14955	0.015809	0.207934
11817	FBP1	8.46374e-05	2.13772	0.0106469	0.243446
21210	AL122058.1	0.000142241	2.13711	0.0146798	0.250303
13572	CUBN	2.60578e-06	2.13497	0.022423	0.208026
2287	C1orf229	7.55176e-05	2.13102	0.00951766	0.240977
14123	AVPI1	1.51255e-13	2.13089	0.0583965	0.138581
12141	FAM78A	0.0017028	2.11851	0.0112921	0.29122
4648	RPL7AP11	3.97326e-07	2.1153	0.022423	0.192234
12493	AC124798.1	7.71836e-10	2.10782	0.0327472	0.161245
2663	AC093635.1	8.6342e-08	2.10659	0.0241975	0.182289
8336	AL356599.1	4.19447e-14	2.10545	0.0371028	0.133609
3813	ECEL1	0.0452767	2.10392	0.00774318	0.413285
18303	AC009133.1	6.77995e-05	2.10256	0.0132279	0.235317
15539	SIRT4	1.29571e-06	2.0997	0.0138732	0.198312
5405	AC106047.1	0.000466514	2.09628	0.00951766	0.262169
3292	AC012066.1	1.67256e-05	2.09311	0.0154864	0.218776
20867	AL035563.1	2.24737e-08	2.09006	0.028069	0.17357
4768	ACAD11	2.09565e-08	2.08468	0.0143572	0.172634
5095	CLCN2	1.93412e-11	2.08156	0.0330698	0.146551
2741	AC012368.1	6.41868e-06	2.08126	0.0156477	0.208315
1115	AL512844.1	1.82258e-05	2.08012	0.0283917	0.217759
1330	RNVU1-6	0.00121647	2.07292	0.00935635	0.275608
19079	MIR497HG	0.0333193	2.06862	0.00290369	0.385107
4956	AC080013.1	1.23509e-06	2.0674	0.0174222	0.193843
9228	CLDN15	1.22587e-08	2.061	0.0200032	0.167489
10933	AC022868.1	1.41835e-07	2.06051	0.0151637	0.179557
3789	BANF1P3	0.000532038	2.05896	0.0069366	0.25791
8603	GAPDHP68	0.000122338	2.05067	0.0187127	0.234702
19944	AC011921.3	7.79277e-09	2.04609	0.0198419	0.163803
19273	AC090286.2	6.03812e-05	2.04585	0.0166156	0.22531
5255	AC016773.1	6.83196e-07	2.04118	0.0206485	0.186497
9000	AC004491.1	3.34105e-05	2.04071	0.0140345	0.218045
18276	AC145285.1	0.000495308	2.03495	0.0130666	0.252613
22685	AC005498.3	0.000275329	2.03255	0.0103242	0.243065
6233	AC010469.2	0.000714041	2.02842	0.0140345	0.257493
20072	KIF19	0.000446149	2.02341	0.0101629	0.248882
5795	AC109347.1	2.81536e-12	2.01255	0.028069	0.134795
20821	SDAD1P2	0.000134373	2.00671	0.0154864	0.228835
17776	H2AFVP1	0.000110664	2.00508	0.0140345	0.226094
10538	AF131215.2	3.66284e-05	2.00002	0.0156477	0.212822
4510	MTRNR2L12	0.00510546	1.98703	0.0604936	0.292405
5282	AL645949.1	0.0010112	1.98569	0.0130666	0.255862
12783	AP001160.3	8.88804e-06	1.98009	0.0172608	0.196855
13158	AP000648.3	2.4119e-10	1.9796	0.0291983	0.143853
4327	AC115284.2	0.00160458	1.97868	0.00871108	0.263579
570	GRIK3	0.0032322	1.97738	0.0114535	0.278617
5652	CDS1	4.73993e-08	1.96652	0.0235522	0.162603
19612	C17orf113	4.09822e-07	1.95958	0.0233909	0.172808
5895	RF01225-1	0.000103231	1.95842	0.0104856	0.217632
17560	NEIL1	0.000169057	1.95471	0.0172608	0.223098
12069	SLC25A25-AS1	0.00166959	1.95184	0.00903371	0.259035
18894	SLC22A31	7.96946e-05	1.9439	0.0146798	0.212288
16741	ZDHHC22	0.00088521	1.94351	0.0119374	0.245542
9556	ZNF783	0.000293819	1.94205	0.0216164	0.228348
14424	ITFG2-AS1-1	0.000109826	1.94123	0.0153251	0.215464
15973	INTS6-AS1	1.51274e-09	1.94037	0.0391999	0.145635
1624	TSTD1	7.48861e-06	1.9351	0.148895	0.188868
10542	SLC35G5	0.0023118	1.93158	0.01226	0.261696
1212	AL357055.1	0.000115167	1.93126	0.0114535	0.214361
18244	ZKSCAN2-DT	0	1.92996	0.0646879	0.0954643
14520	AC131206.1	0.000283676	1.92621	0.0248427	0.225049
12648	AC090589.1	7.27662e-06	1.92328	0.047911	0.186892
4278	MST1	0.000451301	1.90482	0.0209711	0.227723
7239	AC022413.1	0.000121992	1.90415	0.0167769	0.210436
3835	LINC01173	0.00126363	1.89971	0.0133893	0.243311
22809	TXLNGY	1.01526e-06	1.89958	0.390063	0.170055
5229	AC107464.1	0.00587221	1.89812	0.00919503	0.276443
23363	SHANK3	0.000121712	1.89384	0.0140345	0.208633
9245	POLR2J3	0.000217775	1.88371	0.0217777	0.213886
22800	DDX3Y	7.10319e-05	1.88309	0.272141	0.200899
13253	COLCA1	0.000340744	1.87916	0.0148411	0.218999
13528	PROSER2	0.000160501	1.87865	0.019358	0.209252
12485	OR7E14P	1.23663e-09	1.87515	0.0303275	0.137466
14585	AC006518.2	0.000223378	1.87117	0.0137119	0.211968
16494	AL158801.5	0.000513925	1.8711	0.0114535	0.223264
22796	PRKY	0.0128377	1.86232	0.13115	0.29134
3524	AC108047.1	0.00346594	1.84862	0.0114535	0.252668
19319	NATD1	3.6341e-09	1.84712	0.0362962	0.137696
19428	AC138207.8	0.000153506	1.84646	0.0283917	0.203004
10595	SLC18A1	0.00888204	1.84571	0.08824	0.275667
593	AL139260.1	3.10871e-06	1.84288	0.0259719	0.168831
12088	AL356481.1	2.13106e-05	1.83796	0.0170995	0.182224
20644	AC009802.1	0.00036883	1.83446	0.0195193	0.2117
21511	AC011471.2	0.000141185	1.83375	0.0124214	0.19976
3036	LINC01114	0.0228829	1.83284	0.00806582	0.304676
194	DISP3	0.000459723	1.83097	0.0138732	0.214007
18346	ZNF747	4.24854e-08	1.83041	0.0362962	0.144872
9067	CFAP69	0.00199006	1.82834	0.016293	0.236945
19930	NDUFB8P2	2.63685e-07	1.82513	0.0345217	0.152328
12968	AC004923.1	0.00331652	1.82077	0.0187127	0.245462
22470	PRRG2	0.000169057	1.81824	0.0145185	0.199012
22805	NLGN4Y	0.0012308	1.81665	0.211486	0.225917
10143	GPRASP1	1.86734e-12	1.81665	0.047911	0.114203
17613	RPL21P116	0.00404701	1.81501	0.0133893	0.248537
13289	TMPRSS5	0.0456977	1.81269	0.00596871	0.33105
14942	AC068888.2	0.00199985	1.80431	0.0140345	0.231841
9263	RPS29P16	0.0143789	1.8032	0.0103242	0.279941
1996	CAMK1G	0.00674029	1.79883	0.00967898	0.256706
9580	ATG9B	1.30762e-05	1.79548	0.0167769	0.17147
19052	AC015727.1	0.00937304	1.79098	0.00951766	0.263556
22803	TMSB4Y	0.0182584	1.78649	0.141636	0.283484
18265	AC138904.1	0.00840865	1.78581	0.0103242	0.259309
20941	TTLL9	0.000953599	1.78071	0.0116148	0.214326
15499	AC090013.1	4.55467e-05	1.77645	0.0266172	0.178356
20967	ZNF341	0.000192545	1.77361	0.018874	0.19216
13568	ITGA8	0.000130649	1.77224	0.19358	0.187703
13146	AP001528.2	0.00336911	1.7572	0.021939	0.231213
10897	AC087359.1	0.00457985	1.74763	0.0159703	0.235368
4069	AC093142.1	0.000961028	1.74604	0.0129053	0.20715
17025	AC022613.2	0.0152424	1.74287	0.00758187	0.265578
20261	AC137723.1	5.73255e-06	1.74169	0.0274238	0.156979
3809	AC073476.3	0.015331	1.74071	0.0140345	0.265152
2544	AL121658.1	3.4342e-07	1.73293	0.0341991	0.140386
18592	PLEKHG4	0.00737199	1.73175	0.0138732	0.242293
22061	LIN37	0.000100343	1.73007	0.0204872	0.177222
22038	AC008555.8	0.000151392	1.72992	0.0164543	0.181275
22919	AP000553.2	7.01986e-07	1.72323	0.031618	0.142371
6535	RPL7P24	0.00616495	1.71792	0.0116148	0.234539
22594	SEPT7P8	4.64431e-07	1.71706	0.0303275	0.139462
115	KCNAB2	0.0003347	1.71402	0.0227456	0.186823
11647	AL512625.3	0.0423212	1.71385	0.0771092	0.29613
23656	AL592183.1	0.0163	1.71146	0.0464591	0.258915
9888	MAGIX	0.000176455	1.70901	0.0211324	0.178813
19483	AC060766.1	0.000165115	1.70668	0.0227456	0.177686
23242	LINC00634	0.0114106	1.70542	0.0146798	0.246786
22798	TTTY15	0.00179004	1.70317	0.214067	0.207354
15827	N4BP2L2-IT2	0.0104633	1.67854	0.0129053	0.237121
15980	ATP7B	0.0056799	1.67841	0.0143572	0.222682
14733	DDX11-AS1	0.000122338	1.66184	0.0251653	0.165997
2261	CATSPERE	0.0425489	1.66019	0.00548476	0.278868
13458	AP003486.1	0.00144659	1.65449	0.0211324	0.192935
23435	RWDD2B	0.00615519	1.65164	0.163252	0.217452
22806	TTTY14	0.00995733	1.64874	0.213744	0.227691
4050	RARB	0.0183156	1.64577	0.0372641	0.243518
21560	KANK3	0.0387822	1.63541	0.0109695	0.266843
4444	COPS8P2	0.0356821	1.63398	0.0120987	0.262901
15791	ATP5F1EP2	0.00379615	1.63316	0.0132279	0.203332
7466	LINC00240	0.00508266	1.62573	0.0167769	0.20686
22539	AC074141.1	9.64182e-05	1.62146	0.0291983	0.155923
22783	RPS4Y1	0	1.6094	8.0271	0.051613
17337	AC084782.3	0.027415	1.60503	0.0100016	0.24384
15556	CABP1	0.0336386	1.59622	0.0159703	0.248104
11045	AC087752.3	0.00415941	1.59275	0.00774318	0.194554
18668	PDXDC2P	0.00593008	1.57646	0.0167769	0.196555
12131	AL359092.2	0.000630908	1.57146	0.0203259	0.163229
4888	TMEM183B	0.0110011	1.56945	0.0120987	0.207543
22947	C22orf15	0.0263493	1.54471	0.110824	0.222832
5588	LINC02562	0.0323343	1.52684	0.0388772	0.223272
11576	SPAG8	0.0237215	1.50921	0.0141958	0.207954
3909	CNTN4	0.00673185	1.49415	0.175351	0.175543
8565	ZNF815P	0.0109032	1.4913	0.0240361	0.183839
11283	NAPRT	2.64315e-06	1.48817	0.37006	0.1091
17327	AC012378.2	0.0075716	1.47917	0.01226	0.173193
23488	DNAJC28	0.00826423	1.47253	0.015809	0.172734
2938	THNSL2	0.00195367	1.47073	0.198096	0.151258
13691	ZNF37A	0.0011804	1.47057	0.325052	0.145489
22813	EIF1AY	0	1.46063	1.63381	0.0554672
16295	AL136295.7	0.0223533	1.46006	0.0135506	0.189721
534	GJA4	0.00121647	1.45985	0.08211	0.143044
23386	AP001347.1	4.39057e-05	1.45975	0.483465	0.11719
19732	RPS26P8	0.0209564	1.4351	0.0398451	0.1796
4998	LRRC34	0.016211	1.41747	0.169382	0.168
12416	CYB5R2	2.5709e-05	1.4141	0.254396	0.104627
21658	ZNF887P	0.0270537	1.40904	0.0288756	0.176368
791	ECHDC2	2.7668e-06	1.40871	0.354251	0.0941978
21418	TLE6	0.0360843	1.40645	0.050976	0.182955
11165	COL14A1	0.000130893	1.39351	0.216809	0.108857
8727	ZNRF2	0.0284581	1.38812	0.0151637	0.169925
15719	AL355001.2	0.0316385	1.38366	0.0921116	0.170813
7618	HSPA1A	6.46824e-05	1.37725	0.288272	0.101104
18534	CCDC113	0.0121126	1.36897	0.0814648	0.146192
6251	C1QTNF3	0.0304928	1.34446	0.201484	0.154823
7988	ELOVL4	1.87264e-10	1.34358	0.401032	0.0618753
9158	TRIM4	0.0459804	1.34235	0.0853363	0.164038
11538	ENHO	0.00248986	1.33641	0.125988	0.115949
2654	EPCAM	0.0166902	1.32944	0.146153	0.137596
21889	TM6SF2	0.0166742	1.32174	0.0264559	0.134769
21041	NNAT	4.19447e-14	1.31996	6.23278	0.0498687
11281	GSDMD	0.0171631	1.31283	0.11889	0.131959
9217	AC105446.1	0.00589807	1.31018	0.118568	0.116598
620	COL9A2	0.0371629	1.30965	0.063236	0.145385
21236	PHACTR3	0.0183982	1.29868	0.0845298	0.127816
21584	ZNF562	0.00257042	1.29817	0.277303	0.104624
14159	TWNK	0.0359042	1.2977	0.101952	0.139657
19673	ETV4	3.55917e-10	1.29419	0.557671	0.0547924
11431	FREM1	0.0107495	1.28221	0.137925	0.114153
18932	C17orf97	0.0408408	1.28009	0.0777545	0.135019
11114	CTHRC1	7.00127e-10	1.2716	2.03	0.0518427
12599	LRRC4C	0.0292306	1.26981	0.128408	0.124211
15942	LPAR6	0.000364166	1.26729	0.246814	0.0825807
18044	NMRAL1	1.77381e-05	1.2617	0.43378	0.0690286
13116	FAM181B	0.0378777	1.26152	0.152767	0.12559
832	DAB1	0.000388665	1.24649	0.229876	0.0771359
5925	HHIP	7.14808e-06	1.2456	0.759477	0.0627081
9090	AC002454.1	0.027872	1.24475	0.131795	0.11312
20880	AL117332.1	0.0276003	1.24186	0.112921	0.111757
17530	STRA6	0.0156836	1.24062	0.173899	0.103408
15744	FGF9	0.0101291	1.22723	0.192289	0.0934265
7600	BAG6	2.16593e-06	1.22481	0.899177	0.0552365
5854	SPRY1	1.56432e-12	1.22359	1.63075	0.0384736
17429	PARP16	0.0410771	1.22257	0.133893	0.109971
5673	SPP1	0.0486355	1.22123	1.17713	0.112382
8219	HEY2	0.00697636	1.22073	0.266495	0.0875017
11634	CNTNAP3B	0.0482244	1.21725	0.1005	0.110365
6432	CCDC125	0.0190715	1.21593	0.114857	0.0960618
9672	PNPLA4	0.00279565	1.21325	0.341023	0.0780386
6009	APELA	0.00481418	1.21074	0.504759	0.0809979
22985	CRYBB2P1	5.15342e-06	1.20796	0.34312	0.0532151
21915	AC011447.3	0.00427064	1.20678	0.29408	0.0787567
18877	CYBA	9.35934e-11	1.20253	2.46637	0.038069
23323	AL118516.1	0.00490207	1.20073	0.266495	0.0776106
10803	SNTG1	0.000434829	1.20037	0.475399	0.0643832
8698	HOXA2	0.0017664	1.19343	0.414422	0.0687922
13798	PHYHIPL	0.000191482	1.17963	0.68753	0.0553822
11625	FRG1HP	0.0130395	1.17694	0.289079	0.0764626
20224	AC110285.7	0.00808331	1.17573	0.201968	0.0720954
7295	RPP40	0.0317054	1.17542	0.220197	0.0850441
19045	AC012146.1	0.000396598	1.17056	0.579932	0.0551998
21714	GCDH	0.00359408	1.16864	0.339248	0.0642838
11138	SYBU	0.0263411	1.16623	0.152121	0.0787939
11459	MLLT3	0.021238	1.16576	1.03436	0.0763941
13034	PLEKHB1	0.000532893	1.16338	0.587675	0.0540497
22317	APOC1	0.0236248	1.15562	0.329892	0.0730359
8207	FABP7	0	1.15415	44.5191	0.0224671
22863	CDC45	0.0093286	1.15072	0.413131	0.0634539
14383	NKX6-2	0.00979618	1.14784	0.560413	0.0626619
19793	HOXB8	0.004212	1.1474	1.1547	0.0575446
21669	ZNF433-AS1	0.0306287	1.14314	0.311179	0.0700233
15022	RPS26	0	1.1411	12.5233	0.0151649
6470	ENC1	0.00364591	1.13998	0.387159	0.0541094
22141	SPINT2	0.00982722	1.13705	0.419584	0.0583881
15898	SERP2	0.0150876	1.13467	0.269882	0.0603302
7667	HSD17B8	0.0391467	1.13445	0.346669	0.068526
1572	GPATCH4	0.00143637	1.12581	0.724956	0.045381
3229	LYPD1	0.0404633	1.12567	0.50363	0.0646316
18754	SYCE1L	0.0226435	1.12324	0.393935	0.0583568
3483	PDE1A	0.0441602	1.12242	0.376996	0.0639157
5518	NMU	0.00142591	1.12178	1.19261	0.0439843
7147	THOC3	0.0457152	1.12156	0.385707	0.0638514
13947	ZNF503-1	0.00114648	1.12094	1.56896	0.0429796
4217	KIF9	0.00262479	1.118	0.627037	0.0448007
9348	PTPRZ1	9.28057e-06	1.11657	1.72705	0.031833
20073	BTBD17	0.0431652	1.11609	0.352315	0.0605542
18253	NSMCE1	0.00985523	1.11391	0.678174	0.0490617
454	SNHG3	0.017715	1.11051	1.01581	0.0510192
12222	SNHG7	1.14123e-05	1.11025	1.92547	0.0304603
10620	CCAR2	0.0207513	1.10818	0.459106	0.0510039
12503	LDHA	0.0095601	1.10207	2.33909	0.0440526
20046	ABCA5	0.010113	1.10144	0.741087	0.044074
7070	RNF145	1.80879e-05	1.09728	1.87756	0.0275912
15145	HMGA2	1.07603e-05	1.09485	5.80739	0.0263233
12334	MRPL23	1.21847e-05	1.09097	2.55138	0.0254299
11110	BAALC	0.0210233	1.08999	2.53589	0.0428595
16827	FAM181A	0.00253823	1.08985	1.37425	0.0344596
19912	RAD51C	0.00777356	1.08591	1.19422	0.0365546
8566	CCZ1	0.00990604	1.08548	0.778029	0.037325
15265	DUSP6	0.000836617	1.08312	2.38119	0.0293911
4943	PTX3	0.0201612	1.07756	1.43749	0.0369597
14645	MGST1	0.00306066	1.07736	2.98613	0.0303086
21565	HNRNPM	5.38385e-08	1.07528	6.28601	0.0175171
3685	IGFBP5	0.00101699	1.07352	12.6591	0.0264718
19214	CENPV	1.11978e-06	1.07107	10.363	0.0182597
9216	MUC12	0.0441544	1.07078	0.861591	0.037849
5650	NKX6-1	0.0178624	1.06972	1.42378	0.0328384
12757	ASRGL1	0.0257319	1.06942	1.07033	0.034278
6208	MYO10	0.0444177	1.06727	0.988385	0.0360684
21276	KCNQ2	0.00225308	1.06349	2.26085	0.0244118
391	ZNF593	0.0436435	1.06189	1.24197	0.0331695
11727	TLE4	0.0232196	1.06094	2.4612	0.029801
9908	MAGED1	0.00840201	1.06036	3.08017	0.0262065
18823	COTL1	9.26558e-05	1.05983	14.6175	0.018708
22616	TTYH1	0.0159581	1.05685	4.04097	0.0265769
717	NASP	0.00105913	1.05624	6.50492	0.0204777
9166	MCM7	0.0365938	1.04996	2.5959	0.0262086
8687	HNRNPA2B1	0.04685	0.975157	20.685	0.0140566
17612	MORF4L1	0.0253498	0.974866	13.5945	0.0129726
141	PARK7	0.0378732	0.973602	9.26391	0.0144618
3441	HNRNPA3	0.045355	0.972249	8.52154	0.0156425
21707	PRDX2	0.00827474	0.97223	14.3918	0.0125733
15809	HMGB1	0.000246263	0.971381	41.3583	0.00988301
3806	PTMA	0.00136045	0.970876	67.0547	0.0112693
7117	NPM1	0.0134117	0.970766	31.8361	0.0139742
1322	RBM8A	0.0422002	0.969864	6.17132	0.0168122
9647	SLC25A6	0.00904691	0.969831	12.4856	0.0138042
16252	PSMB5	0.0274366	0.969603	8.00532	0.0159111
1473	ILF2	0.0438866	0.969559	6.583	0.0170919
6806	H2AFY	0.0347995	0.969333	5.59332	0.0166089
6153	NDUFS6	0.0267746	0.968759	6.90724	0.0163
19026	PSMB6	0.0304252	0.968591	5.9637	0.0166861
403	HMGN2	0.00263472	0.968531	40.0592	0.0128462
12481	C11orf58	0.0147023	0.967992	7.08743	0.0154892
16462	RTRAF	0.0259266	0.967968	6.87337	0.016646
18321	PPP4C	0.0373192	0.967412	4.3991	0.0178672
22258	PAFAH1B3	0.0468595	0.967282	3.98322	0.0185883
15052	ATP5F1B	0.0220602	0.967086	8.02049	0.0167489
21721	GADD45GIP1	0.048051	0.966585	4.27375	0.0190681
18748	GABARAPL2	0.0447211	0.966582	4.14906	0.0188491
19780	CBX1	0.0232537	0.966258	5.01387	0.0172952
15797	POMP	0.00742499	0.966062	8.45153	0.0152452
8593	RPA3	0.0451814	0.965869	4.72221	0.0192875
17902	UBE2I	0.0078019	0.965676	8.43894	0.015498
23495	ATP5PO	0.00449926	0.965078	8.83223	0.0149629
4641	NDUFB4	0.0247327	0.965071	5.37522	0.0180596
22973	SNRPD3	0.0456865	0.964822	3.76464	0.0199291
23248	NDUFA6	0.0105846	0.964513	6.58719	0.0165639
11198	NDUFB9	0.0307573	0.964469	4.37409	0.0189491
13519	ATP5F1C	0.026479	0.96438	4.81804	0.0185982
3552	HSPD1	0.0190978	0.964328	9.20826	0.0178502
23022	EWSR1	0.043034	0.964275	3.33667	0.0200473
18795	GCSH	0.021238	0.964089	4.84159	0.0182153
21247	PSMA7	0.004212	0.964076	8.78077	0.0153118
2370	PDIA6	0.00277972	0.964053	11.2173	0.0147732
19459	TMEM98	0.0317097	0.963486	4.42216	0.0195729
3553	HSPE1	0.0117103	0.963456	9.90079	0.017262
2350	YWHAQ	0.00219298	0.963303	9.91483	0.0147938
17959	RNPS1	0.0109093	0.962887	5.8624	0.0173983
22276	ZNF428	0.00993616	0.962644	4.34522	0.0173317
549	PSMB2	0.0188535	0.962627	4.69979	0.0186891
2797	SNRPG	0.000619599	0.962557	11.7683	0.0137637
5310	MRFAP1	0.0494888	0.962395	3.25117	0.021609
22913	UBE2L3	0.0212838	0.962312	4.10018	0.0191402
9243	POLR2J	0.0207009	0.962209	3.73012	0.0191216
15292	UBE2N	0.0293966	0.962194	3.5609	0.020058
12897	DRAP1	0.0186205	0.962133	4.46911	0.0189085
17328	PRTG	0.0369646	0.961738	6.92499	0.0210084
14866	TUBA1A	0.00237785	0.96163	47.4205	0.0155863
22146	PSMD8	0.0255558	0.961606	3.94983	0.0199771
16987	SNRPN	0.0424004	0.961525	3.59897	0.0215718
361	SRRM1	0.0111349	0.961447	5.15357	0.0181282
18198	METTL9	0.0105543	0.961395	4.19987	0.0180419
15024	PA2G4	0.0320592	0.961387	4.59687	0.0207518
15852	EXOSC8	0.0377695	0.961039	3.20761	0.0214718
6821	HNRNPA0	0.000364166	0.960494	8.50557	0.0140514
23637	MT-RNR2	0.0120775	0.960418	24.6233	0.0187941
21355	CIRBP	0.000992377	0.960411	8.99774	0.0150464
9142	PDAP1	0.022773	0.960407	3.28827	0.0202999
20845	SNRPB2	0.0268369	0.960236	3.81868	0.0208453
23652	MT-CYB	0.00411897	0.960148	23.7475	0.0169843
12835	SF1	0.0415208	0.959862	2.39232	0.0224538
21501	NDUFA11	0.00222891	0.95968	5.60961	0.0163064
7616	LSM2	0.0137402	0.9596	4.12405	0.0194771
4355	SPCS1	0.00328238	0.959546	5.46653	0.0168996
12632	MDK	5.45758e-07	0.959426	34.0403	0.0107431
12845	ARL2	0.0307009	0.959095	2.98839	0.0218691
1627	PFDN2	0.00845626	0.959086	4.598	0.0186928
335	HNRNPR	0.00180161	0.958915	6.48927	0.0163454
22024	UBA2	0.0473997	0.958836	2.30489	0.0235312
5374	MED28	0.025983	0.95882	2.6493	0.0215092
383	STMN1	6.64836e-07	0.958665	43.8463	0.011023
13989	PRXL2A	0.0155248	0.958316	3.54686	0.0203975
7197	HNRNPAB	0.00707816	0.958303	5.05936	0.0187145
10797	UBE2V2	0.0108556	0.958198	3.75399	0.0196336
4224	SMARCC1	0.0284479	0.958113	3.25504	0.0221694
3874	COPS9	0.00698187	0.95806	4.78271	0.0187983
22083	POLR2I	0.00935876	0.957809	3.95419	0.0194919
6092	CENPU	0.0244927	0.957764	3.46459	0.0218914
19851	LUC7L3	0.0227247	0.957762	3.21794	0.0216799
9165	COPS6	0.0280967	0.957718	2.74189	0.0223443
12904	SF3B2	0.020339	0.957667	2.82433	0.0214247
9117	SEM1	0.000147107	0.957659	8.83659	0.0142858
16636	ERH	6.04198e-06	0.957595	15.7572	0.0122842
20748	SNRPB	0.000100368	0.957238	9.54783	0.0141299
21975	UQCRFS1	0.0117918	0.957174	4.27295	0.0203118
14785	ZCRB1	0.0249219	0.957171	2.80561	0.0222573
16936	SIVA1	0.00541647	0.957088	3.98419	0.0187787
19452	ZNF207	0.0307641	0.957001	2.18793	0.0230224
17549	COX5A	0.000694728	0.956898	7.53654	0.016012
1559	PMF1	0.0252866	0.956761	2.32731	0.022519
22466	RPS11	8.13751e-08	0.956759	24.6996	0.0107961
12092	SET	0.00104424	0.956731	13.1418	0.016538
12072	C9orf16	0.00630336	0.956703	3.96387	0.0192274
10931	ELOC	0.00490207	0.956647	4.43733	0.0188038
16223	HNRNPC	0.000258224	0.956474	12.7643	0.01519
17078	NOP10	0.00324284	0.956431	6.0471	0.0182097
22191	FBL	0.0226739	0.956365	2.88756	0.0224069
14496	TPI1	9.6905e-05	0.95625	13.0363	0.0144357
4840	RNF7	0.0049288	0.956101	4.29763	0.019056
21359	NDUFS7	0.0185578	0.956071	2.7064	0.0219938
4785	ANAPC13	0.0253757	0.95574	2.56251	0.0230758
7139	BOD1	0.0166902	0.955691	2.73222	0.021899
19003	EMC6	0.015916	0.955567	2.77867	0.021838
7611	DDAH2	0.00656423	0.955478	3.92289	0.0198626
3013	EIF5B	0.0270537	0.955206	2.48701	0.023571
15319	SNRPF	0.000103568	0.955151	10.1463	0.0148609
16844	GLRX5	0.00748671	0.955118	3.56251	0.0202913
17926	MRPS34	0.0174458	0.95496	2.81352	0.0223896
23197	RPS19BP1	0.0355467	0.954762	2.02678	0.0247692
14150	SCD	0.0225057	0.954652	3.43684	0.0232843
352	PNRC2	0.027733	0.954529	2.42765	0.0240272
17934	NDUFB10	0.0023118	0.954345	4.32715	0.0185762
3242	UBXN4	0.0159514	0.954277	2.75383	0.0224929
15787	GTF3A	0.0176663	0.954261	2.77835	0.0227815
21014	SCAND1	0.0169182	0.95426	2.39555	0.0226593
562	THRAP3	0.018704	0.954209	2.76367	0.0229731
12950	PPP1CA	0.00113669	0.954147	4.52363	0.0176595
59	SSU72	0.0197332	0.954021	2.40345	0.0232275
13323	FXYD6	0.0179614	0.953987	2.37554	0.0229686
21537	PET100	0.0333482	0.953911	1.76867	0.0250024
21402	TIMM13	0.00191573	0.953905	5.0905	0.0184743
21099	YWHAB	0.00617131	0.953796	5.12744	0.0205069
7183	TMED9	0.00595732	0.953717	3.36619	0.0204713
11439	PSIP1	0.000364166	0.953686	6.21681	0.0165315
7683	CUTA	0.000482789	0.953674	5.95935	0.0168386
21993	PDCD5	0.0010112	0.953595	5.46265	0.017723
14293	EIF3A	0.0125662	0.953465	3.35135	0.0222714
8823	POLD2	0.0291529	0.953339	2.15373	0.0248383
7170	PRELID1	0.00136553	0.95321	5.40974	0.0182781
23490	SON	0.000495308	0.953192	5.5609	0.0170451
6787	PPP2CA	0.0157518	0.953182	2.63462	0.0230097
10548	FDFT1	0.00397532	0.953133	5.25133	0.0199796
773	BTF3L4	0.0119401	0.952896	2.99758	0.0224233
22451	SNRNP70	0.0294813	0.952796	2.16341	0.0251788
22153	EIF3K	0.00214471	0.952759	4.21649	0.0191162
22344	SNRPD2	3.3492e-06	0.952656	10.7538	0.0134326
10063	COX7B	0.000157213	0.952355	6.21633	0.0161817
11296	PUF60	0.00587624	0.952347	2.92999	0.0210635
20216	NDUFAF8	0.0209564	0.952333	2.28069	0.0242829
14954	PFDN5	6.4698e-07	0.952084	11.8758	0.0128083
21856	LSM4	5.23973e-06	0.951973	9.85272	0.0138726
2833	TPRKB	0.00298652	0.951944	3.36441	0.0199934
22052	TMEM147	0.00380091	0.951921	3.43152	0.0204278
18513	ARL2BP	0.0275794	0.951637	1.93676	0.0255703
16755	SNW1	0.0244902	0.951551	2.02791	0.0251912
16240	MRPL52	0.00524716	0.951311	3.1084	0.0213081
23247	SMDT1	0.0146178	0.951147	2.25649	0.02383
17738	IDH2	0.000790267	0.95104	4.72028	0.0184039
23543	HMGN1	1.02043e-08	0.950952	19.0334	0.0115899
12565	CSTF3	0.0454343	0.950897	1.81997	0.0279939
22335	ERCC1	0.0412402	0.950859	1.51492	0.0275895
799	C1orf123	0.0463619	0.950739	1.45427	0.0281806
490	KHDRBS1	7.99911e-05	0.950556	6.91353	0.0161982
1924	TMEM183A	0.0369687	0.950495	1.54573	0.0273422
7761	GLO1	0.000496994	0.950474	5.30086	0.0180645
9358	NDUFA5	0.00618627	0.950472	2.49331	0.0220269
21762	NDUFB7	0.000264492	0.95047	4.367	0.0173633
12025	ARPC5L	0.0436279	0.950396	1.55832	0.0281001
16642	SRSF5	0.000698238	0.950381	5.46524	0.018502
2842	BOLA3	0.0332706	0.950363	1.74335	0.0269654
890	SERBP1	1.52756e-05	0.950262	8.55977	0.015046
15602	DENR	0.029402	0.950256	1.63462	0.0265576
15736	SAP18	1.70601e-05	0.950223	6.90434	0.0151355
3620	EEF1B2	2.57144e-07	0.950189	15.1147	0.012926
22554	PPP2R1A	0.00833239	0.950104	2.70334	0.0228677
10823	LYPLA1	0.0148464	0.949965	2.38619	0.0244672
15451	PPP1CC	0.000532893	0.949949	4.34473	0.0183401
13105	NDUFC2	1.82258e-05	0.949915	7.31215	0.0152766
4213	CCDC12	0.0479349	0.949821	1.36829	0.0288713
5176	TCTEX1D2	0.00365908	0.9497	3.04356	0.0213218
15315	METAP2	0.00623161	0.949652	2.49476	0.0224153
4950	MLF1	0.0422625	0.949583	1.2986	0.0284296
5002	SEC62	0.00226641	0.949497	3.08663	0.0205644
10866	GGH	0.022583	0.949494	2.46298	0.0260128
16192	UPF3A	0.00935546	0.94942	2.28263	0.0234679
12772	UBXN1	0.00727136	0.949387	2.41232	0.0228847
20864	SMIM26	0.00719481	0.949359	2.30537	0.0228741
16236	DAD1	0.000181888	0.949215	5.41103	0.0174199
20871	NAA20	0.031934	0.949125	1.41555	0.0275014
13835	HNRNPH3	0.000256717	0.948957	5.16325	0.0178773
1757	CACYBP	0.00120525	0.948925	4.28763	0.0198078
19339	TMEM97	0.00225498	0.948864	3.94289	0.0208197
19602	NT5C3B	0.0203603	0.948853	1.7869	0.0260078
11309	MAF1	0.0366658	0.948792	1.41539	0.0282691
14877	MCRS1	0.0492249	0.948769	1.16132	0.0296246
15548	DYNLL1	6.10222e-06	0.948747	17.869	0.0149223
11079	POLR2K	0.00198523	0.948679	2.81481	0.0206832
7605	CSNK2B	0.00305315	0.948659	3.27069	0.0214341
1505	PMVK	0.0359147	0.948657	1.20487	0.028251
16723	ERG28	0.0158555	0.948503	2.01307	0.0253901
11954	POLE3	0.0453761	0.948487	1.57977	0.0293989
3998	LSM3	3.2303e-05	0.948442	6.37264	0.0161547
11513	CHMP5	0.0132402	0.948262	2.06678	0.0249799
23096	HMGXB4	0.0484354	0.948168	1.27746	0.029903
305	DDOST	0.0249526	0.948046	1.68188	0.0271327
18785	CENPN	0.0095377	0.947999	2.35845	0.0241985
10060	ATRX	0.00401424	0.94792	2.88095	0.0222817
12398	ILK	0.036355	0.947893	1.62349	0.0287367
6323	PAIP1	0.00327483	0.947887	2.6564	0.0218965
21399	LSM7	3.30593e-06	0.947794	7.24197	0.0148415
6430	MRPS36	0.0345243	0.94769	1.39716	0.028616
7132	RPL26L1	0.00420884	0.947457	2.23875	0.0225869
3286	RIF1	0.038003	0.947448	1.44765	0.0291967
10782	FNTA	0.0308026	0.94744	1.56864	0.0282873
16299	NEDD8	2.95475e-06	0.947431	7.43346	0.0148833
19005	ITGAE	0.000988096	0.947429	3.39894	0.0201097
1565	CCT3	0.00134371	0.947398	3.75222	0.0205821
16701	ISCA2	0.0281475	0.94732	1.56251	0.0279996
5724	H2AFZ	5.63565e-13	0.947281	53.0574	0.0101403
9934	MAGED2	0.00472929	0.947212	2.99581	0.022935
18224	NDUFAB1	0.000100209	0.947017	5.45072	0.017598
910	ZRANB2	0.0124998	0.946989	1.99193	0.0254423
12474	PSMA1	0.000211101	0.94693	4.71221	0.0183834
23646	MT-CO3	1.64743e-05	0.946917	44.8367	0.0161441
22421	KDELR1	0.00499611	0.946867	2.90563	0.023204
14882	TMBIM6	0.000110005	0.946824	5.29618	0.0177509
10421	SSR4	0.000674312	0.946732	3.67817	0.0198554
4887	PFN2	4.32598e-05	0.946708	6.59058	0.0169521
1535	FDPS	0.000102926	0.946579	7.48234	0.0177734
17401	CIAO2A	0.00674029	0.946483	1.88627	0.0240483
13239	CUL5	0.0388749	0.946214	1.15212	0.0300033
7773	OARD1	0.0297309	0.946143	1.53202	0.0288604
7037	G3BP1	0.0128377	0.946137	1.95161	0.0259408
17954	PGP	0.0336352	0.94613	1.44943	0.0293774
2443	PTRHD1	0.00713623	0.946075	1.92144	0.0243775
2754	RAB1A	0.00262479	0.946072	3.00065	0.0222651
22220	SNRPA	0.0193215	0.946051	1.99758	0.0272927
7981	HMGN3	6.31206e-07	0.946022	8.58461	0.0144628
12249	SSNA1	0.0144277	0.946014	1.59074	0.026362
16839	DICER1	0.0192198	0.945986	1.75803	0.0273078
6880	NDUFA2	0.000147412	0.94598	4.05211	0.0183401
16089	IPO5	0.0347995	0.945941	1.42781	0.0296358
21807	SMIM7	0.00793541	0.945912	1.97693	0.0247164
4895	SELENOT	0.0052335	0.945621	1.99048	0.0238632
9547	PDIA4	0.0106356	0.945506	2.51557	0.0257021
5262	C4orf48	9.91469e-06	0.945443	6.73802	0.0162421
6610	RHOBTB3	0.0119753	0.945399	1.83046	0.0261032
342	ID3	0.0267116	0.945268	8.23746	0.0288962
573	MEAF6	0.00410827	0.945225	2.13389	0.0235186
4352	PBRM1	0.0140846	0.945201	1.71011	0.0266938
7363	MCUR1	0.0322614	0.945189	1.38087	0.029731
17691	SEC11A	0.000123756	0.945182	4.84191	0.0184368
458	TAF12	0.021645	0.945052	1.37312	0.0282177
14855	ARF3	0.0353557	0.945024	1.21584	0.030231
364	SYF2	0.0324424	0.944986	1.29731	0.0298672
22084	TBCB	5.65853e-05	0.944966	4.58026	0.0177609
17986	ELOB	8.14188e-09	0.944932	10.6112	0.0129752
3365	PPIG	0.000658657	0.944797	3.78109	0.0205646
14738	SINHCAF	0.00609645	0.944791	3.14551	0.0245888
13038	COA4	0.0277958	0.944782	1.34102	0.0293374
2266	COX20	0.02622	0.944737	1.48379	0.029112
4884	COMMD2	0.0122031	0.944737	1.46733	0.0264862
6632	CHD1	0.00467449	0.94472	2.72092	0.0240223
21894	NDUFA13	6.27497e-05	0.944618	4.45088	0.0179663
2181	GNPAT	0.0402247	0.944617	1.12066	0.031082
4365	TKT	0.00240547	0.944567	3.46524	0.0227421
4423	THOC7	0.00737811	0.94444	2.00871	0.0252243
10794	PRKDC	0.000271795	0.944425	4.65994	0.0195763
19803	SNF8	0.00226683	0.944399	2.36716	0.0227018
21156	CSE1L	0.0383085	0.944324	1.31828	0.0310214
15547	SRSF9	4.11235e-08	0.94428	10.875	0.0137264
23264	CYB5R3	0.0291965	0.944221	1.34344	0.0298396
16433	KLHDC2	0.0230555	0.944166	1.3044	0.0289189
16357	CFL2	0.0480463	0.94411	1.14406	0.0322661
21025	RAB5IF	0.00368186	0.944091	2.07308	0.0237837
10445	LAGE3	0.0176028	0.944079	1.43459	0.0279877
15089	CDK4	0.000339041	0.944069	4.98387	0.0199743
19838	MRPL27	0.00618627	0.943994	1.9437	0.0249915
17708	MRPS11	0.0493316	0.943924	0.940474	0.032519
15308	NDUFA12	1.14974e-05	0.94391	5.38845	0.0168179
14390	ZNF511	0.0128766	0.943868	1.42442	0.0270751
3387	AC007969.1	0.000341447	0.943852	3.31812	0.0200644
9148	ATP5MF	8.47982e-08	0.943845	9.10034	0.0141321
23575	NDUFV3	0.0112555	0.943814	1.69414	0.0266951
13014	LAMTOR1	0.000471773	0.943805	3.16503	0.0205018
18967	RPA1	0.0382095	0.943744	1.20035	0.0313417
17360	SLTM	0.00970641	0.943734	1.88982	0.0262904
23544	WRB	0.00856151	0.943726	1.64849	0.0259537
38	UBE2J2	0.0271085	0.943716	1.22504	0.0298049
19063	PIMREG	0.014638	0.943657	2.80997	0.0275964
22384	AP2S1	7.31166e-05	0.943655	4.72625	0.0184399
14295	FAM45A	0.0201389	0.943647	1.39151	0.028693
12553	IMMP1L	0.00796742	0.943554	1.54138	0.0258361
8116	SEC63	0.026122	0.94348	1.50863	0.0297798
16616	VTI1B	0.00777082	0.943446	1.7448	0.0258201
6929	TAF7	0.00107233	0.943428	2.79642	0.0218169
1045	MTF2	0.0106279	0.943395	1.69543	0.0267242
18825	USP10	0.0309669	0.943365	1.24343	0.0305757
2562	FEZ2	0.0369278	0.943325	1.31182	0.0314124
7807	MEA1	0.00340694	0.943309	2.09276	0.0239647
3220	MZT2A	0.00125557	0.943307	2.91482	0.0221193
3596	SUMO1	2.98214e-07	0.943281	7.48847	0.0148424
13995	GHITM	0.000368266	0.943256	3.45169	0.0203794
8324	SF3B5	0.000111006	0.943244	3.79061	0.0189931
7398	SOX4	0.00444848	0.943237	6.76641	0.0245751
4728	CNBP	2.66168e-07	0.943218	8.5417	0.0148049
16920	APOPT1	0.0276396	0.943141	1.21391	0.0302111
12901	BANF1	3.33575e-08	0.943078	9.13309	0.0139506
8157	FAM229B	0.0485956	0.943077	1.01968	0.0329487
2141	MRPL55	0.00113847	0.943062	2.43604	0.0220589
16716	TMED10	0.00852725	0.943047	1.63236	0.0262639
10734	LSM1	0.0040381	0.942938	1.82965	0.024492
495	CCDC28B	0.0422377	0.942823	0.968059	0.0323526
14061	FGFBP3	0.0010112	0.94276	9.28101	0.0219854
8563	FSCN1	0.0105669	0.942737	2.07195	0.0270279
5714	EIF4E	0.00237735	0.942689	2.68124	0.0235102
560	TRAPPC3	0.035281	0.942601	1.12196	0.0315906
7757	CCDC167	0.000218461	0.942593	3.65091	0.0199734
1392	ANP32E	0.000332554	0.942474	4.81368	0.0205335
8141	AMD1	0.0473997	0.942339	1.07098	0.033247
8180	RWDD1	0.00071873	0.942302	2.80061	0.0216464
21256	RPS21	2.6476e-09	0.942279	12.0637	0.0132394
11051	UQCRB	8.33673e-10	0.942267	11.5911	0.0128823
15029	MYL6B	0.000317114	0.94223	3.00823	0.0205645
6021	CPE	0.00885434	0.942198	3.85546	0.0267721
10139	TMSB15A	4.36492e-08	0.94214	9.00065	0.0142946
19554	RPL19	0	0.942014	43.5688	0.00952858
23029	NIPSNAP1	0.0193984	0.94198	1.66398	0.0294288
2364	ODC1	0.000134494	0.941894	4.21374	0.0196693
7818	DNPH1	0.00356961	0.941786	2.32844	0.0247244
11392	PLGRKT	0.0182769	0.941786	1.41733	0.0293082
715	PRDX1	7.30184e-05	0.941785	6.78593	0.0190678
5771	OSTC	3.79618e-06	0.941698	5.40184	0.0167169
5735	UBE2D3	7.4864e-06	0.941685	5.31424	0.0171891
9173	LAMTOR4	3.33262e-05	0.941657	4.31924	0.0183733
10657	DPYSL2	0.00368186	0.941628	2.18922	0.0248646
10778	SMIM19	0.00406429	0.941605	2.05598	0.0250963
17584	TSPAN3	0.000534464	0.941547	2.60929	0.0215175
13194	CEP57	0.0150276	0.941412	1.45685	0.028817
1267	PHGDH	0.0108356	0.941395	3.27714	0.0277582
17169	RTF1	0.000466167	0.94136	2.79594	0.021403
12231	EDF1	6.5486e-07	0.941303	6.45136	0.0157862
1230	CSDE1	2.13604e-05	0.941161	4.71092	0.0181576
172	KIF1B	0.0118867	0.9411	1.6322	0.0281968
19117	SAT2	0.00710098	0.941087	1.59397	0.0266904
167	CTNNBIP1	0.0421346	0.94107	0.909824	0.0333561
22516	C19orf48	0.0079739	0.94094	2.33344	0.0270721
15920	ZC3H13	0.00210989	0.940916	2.24068	0.0240242
15938	ITM2B	0.000772621	0.940913	3.01597	0.0222938
13873	PCBD1	0.0353601	0.940748	1.48266	0.0326571
23234	SNU13	2.58122e-05	0.940748	4.72463	0.0184477
4718	RAB7A	0.00683801	0.940741	1.70124	0.0267484
6433	AK6	0.0153571	0.940672	1.38119	0.0292636
17123	SRP14	1.0877e-14	0.940646	22.0189	0.010765
4017	DPH3	0.016713	0.940627	1.48459	0.0295821
7389	DEK	6.11339e-08	0.940497	9.30295	0.0148591
21361	GAMT	0.0144943	0.940452	1.47008	0.0291793
2433	SF3B6	1.56875e-06	0.94045	5.77706	0.0165262
12587	TRIM44	0.021195	0.940391	1.21229	0.030602
21346	POLR2E	0.000118597	0.940386	3.38167	0.0200511
5087	AP2M1	6.33538e-05	0.940362	3.77206	0.0193996
4085	CMTM6	0.00733729	0.940312	1.62671	0.0271418
2541	DPY30	4.50201e-05	0.94014	3.87433	0.0191479
9220	AP1S1	0.000470468	0.940121	2.55219	0.0218836
10456	FUNDC2	0.00575652	0.94006	1.64575	0.0266113
19590	KRT10	7.82547e-06	0.940038	4.377	0.0177239
23033	UQCR10	9.76511e-10	0.939954	9.88708	0.013465
9504	MRPS33	0.00691546	0.939951	1.64543	0.0271432
519	AK2	0.0247994	0.939944	1.28698	0.0314707
6604	TTC37	0.0253914	0.939927	1.03855	0.0315832
21000	ERGIC3	0.000841779	0.939927	2.50573	0.022815
19053	RPAIN	0.001041	0.939917	2.3486	0.0231609
12575	CAPRIN1	0.00450521	0.939916	1.81642	0.0260871
7034	ATOX1	0.000189244	0.939916	2.85998	0.0207592
4161	NKTR	0.0108525	0.939912	1.41571	0.02849
7803	RPL24P4	0.0243243	0.939891	1.11937	0.0314195
9631	DNAJB6	0.000153739	0.939865	3.22762	0.0205315
22756	AC010642.2	0.0130482	0.939837	1.35506	0.029124
18916	TCF25	0.0122261	0.939833	1.37667	0.0289176
13847	DDX50	0.0271552	0.939788	1.12196	0.0319605
13485	IDI1	0.00983162	0.939783	1.98806	0.0282365
13341	DDX6	0.00813095	0.939753	1.65156	0.0276904
20039	PRKAR1A	0.00772856	0.939745	1.52137	0.0275489
12453	EIF4G2	8.85393e-08	0.939663	8.23488	0.0152381
20757	MRPS26	0.00190628	0.939654	2.05775	0.0243576
6674	DCP2	0.0256042	0.939579	1.15567	0.0318105
7194	NHP2	7.50454e-05	0.939571	3.93386	0.0198454
21487	SNRPEP4	0.036404	0.939537	0.959187	0.0334993
13659	EPC1	0.0144943	0.939528	1.18309	0.0296453
12971	NDUFS8	1.79678e-05	0.939518	4.03404	0.0185366
6786	SKP1	1.00369e-08	0.939489	10.0281	0.0143783
17369	GTF2A2	7.09439e-06	0.939451	5.00145	0.017827
11583	CLTA	5.04411e-05	0.93942	4.01807	0.0194969
446	ATP5IF1	7.88207e-07	0.939386	5.53089	0.0164249
21318	BSG	7.31627e-08	0.939374	8.68124	0.0152275
1139	SARS	0.0133766	0.939276	2.00097	0.0294963
4525	CMSS1	0.00406795	0.939259	1.93854	0.0261391
5829	C4orf3	5.03537e-05	0.939084	3.83933	0.0196061
654	YBX1	1.69122e-12	0.939083	47.8706	0.012001
4051	TOP2B	0.00482481	0.939077	1.66962	0.0266307
2689	PPP4R3B	0.0421735	0.939058	0.769802	0.0345403
8793	MPLKIP	0.000289931	0.939052	2.67382	0.0216162
4386	APPL1	0.0385697	0.939005	1.0471	0.0341122
8416	EZR	0.0228232	0.938954	1.39313	0.0316607
21703	TRIR	1.07282e-06	0.938918	5.73463	0.0167374
19892	VEZF1	0.0129805	0.938894	1.39151	0.0295773
15042	CNPY2	0.0003347	0.93886	2.94741	0.0218741
11306	GPAA1	0.0223548	0.938851	1.05114	0.0316303
16399	PNN	0.000821558	0.938833	2.67592	0.0232022
8743	LSM5	3.33029e-08	0.938766	7.85707	0.0150405
12889	CFL1	2.1487e-14	0.938629	30.0502	0.0112048
16667	RBM25	0.00143637	0.938569	2.56138	0.0242798
3051	UXS1	0.0338462	0.938533	0.966607	0.0336871
12320	CHID1	0.00411897	0.938506	1.68059	0.0265049
12065	DPM2	0.0139266	0.938459	1.31989	0.030048
20851	SNX5	0.034183	0.938417	1.06291	0.0338049
995	SELENOF	0.000797672	0.938411	2.1376	0.0233225
2061	EPRS	0.0438282	0.938394	0.992418	0.0351455
3437	AC016739.1	8.40149e-05	0.938373	4.25488	0.0203729
5231	ATP5ME	6.11339e-08	0.93831	7.40732	0.0154235
12265	MRPL41	4.40248e-05	0.938286	3.75722	0.0197377
9009	YWHAG	0.021341	0.938218	1.13793	0.0317874
23116	EIF3D	0.000601325	0.938203	2.46217	0.0229602
9140	ARPC1A	0.00144956	0.938156	2.40055	0.0244669
13624	YME1L1	0.0391467	0.938137	1.00758	0.0346891
379	MTFR1L	0.0439069	0.938019	0.721729	0.0353806
5680	PYURF	9.19238e-05	0.938003	3.14696	0.0205975
3317	BAZ2B	0.0183156	0.937992	1.36748	0.0312889
8055	CASP8AP2	0.0349634	0.937942	1.15196	0.0341886
20618	LMAN1	0.00863187	0.937933	1.56574	0.0287367
7299	LYRM4	0.00223304	0.937916	1.95677	0.0254003
16380	MBIP	0.0335989	0.937856	1.03501	0.0340315
21010	RBM39	1.88705e-05	0.937854	4.10582	0.0191048
9162	ZKSCAN1	0.020248	0.937833	1.12421	0.0317738
450	PHACTR4	0.0434176	0.93774	0.880787	0.0354798
22018	LSM14A	0.00105913	0.937731	2.17148	0.0240641
10984	C8orf59	0.000368269	0.937704	2.63107	0.0224397
19218	LRRC75A-AS1	3.26174e-12	0.937544	19.7608	0.0124634
647	PPCS	0.0386234	0.93749	0.852073	0.0349948
12819	FKBP2	0.000696495	0.937484	2.22471	0.0234656
9463	STMP1	4.69892e-06	0.937408	3.83433	0.0181377
1940	SNRPE	2.24519e-12	0.9374	14.911	0.0124077
6354	GPX8	0.0171312	0.937377	1.19471	0.0313463
15370	HSP90B1	5.26152e-05	0.937324	7.77803	0.0202343
3577	NDUFB3	2.68934e-05	0.937323	3.6664	0.0195867
2570	CEBPZ	0.0325945	0.937284	1.06033	0.0342104
5833	MAD2L1	0.000320265	0.937276	4.0342	0.0224001
7177	DBN1	0.00368186	0.937257	1.69156	0.026788
20518	SLC39A6	0.000443449	0.937207	2.33328	0.0228915
18546	RPS27AP16	0.000139174	0.937206	2.87966	0.0213464
18231	RBBP6	0.0116874	0.937201	1.26762	0.030065
9384	HILPDA	0.0330691	0.937198	1.01452	0.0343245
20972	EIF2S2	0.000140314	0.937156	4.34215	0.0213754
7910	KIAA1586	0.0450421	0.937151	0.902726	0.0360337
21336	ARID3A	0.0345469	0.937117	1.2131	0.0345973
3156	RALB	0.0408408	0.93695	0.956767	0.0356103
7110	SPDL1	0.0459163	0.936932	1.04017	0.0362837
16268	NGDN	0.0431196	0.936906	0.843039	0.0359247
19918	SKA2	4.06322e-05	0.936872	4.53202	0.0201199
9947	NBDY	0.000124269	0.936839	3.17696	0.021342
1494	C1orf43	0.000158541	0.93679	2.72415	0.0216538
15934	NUDT15	0.0201758	0.936768	1.03033	0.0323213
3200	MZT2B	8.21407e-09	0.936746	8.09727	0.0149724
3454	PRKRA	0.000611522	0.936742	2.13615	0.0235473
21624	ILF3	4.3809e-05	0.936727	3.41007	0.0202461
2791	PCBP1	3.94188e-06	0.936704	4.75109	0.0182247
1488	RAB13	0.00641884	0.936623	1.8524	0.0284955
7134	ATP6V0E1	0.00118793	0.936593	2.28666	0.0247244
289	CAPZB	7.01214e-05	0.936591	3.6122	0.0207795
10364	SOX3	0.0368676	0.936575	2.06759	0.0352684
17715	MFGE8	0.0212838	0.936557	1.10776	0.0326553
20242	P4HB	0.000471773	0.936544	2.54702	0.0232392
10673	FZD3	7.40721e-05	0.936538	3.60397	0.0208606
14301	TIAL1	0.0446499	0.93651	0.848847	0.0363672
15666	RAN	6.62613e-13	0.936504	20.27	0.0123193
20898	CST3	0.000119476	0.936491	3.65204	0.0214156
3661	SPAG16	0.0141686	0.93648	1.17777	0.0311075
14240	SMC3	2.2154e-05	0.936469	5.01081	0.0196872
12223	TMEM141	0.038123	0.936469	1.00097	0.0355177
11941	INIP	0.0327307	0.936465	0.837877	0.0346914
11599	TOMM5	0.023401	0.936365	1.12034	0.0331573
3294	ARL6IP6	0.00707054	0.936359	1.58897	0.0288885
2681	RTN4	6.20452e-05	0.936267	5.86288	0.0207549
21353	ATP5F1D	6.73957e-06	0.936159	4.03743	0.0187877
20226	ACTG1	3.03725e-11	0.936122	55.7296	0.0133141
12317	POLR2L	5.50869e-09	0.936122	7.94644	0.0149678
18241	LCMT1	0.0304999	0.93611	0.885788	0.0345362
3484	DNAJC10	0.0181113	0.936032	1.06759	0.0322644
12827	TRMT112	1.62348e-08	0.935988	6.85433	0.0154361
5500	FIP1L1	0.0400374	0.935967	0.819326	0.0360723
7217	CANX	0.000414846	0.935954	2.88563	0.0232666
14201	BORCS7	0.014296	0.935908	1.05727	0.0314314
21647	PRKCSH	0.0306237	0.935906	0.945152	0.034669
21009	ROMO1	2.71948e-05	0.935804	3.48121	0.0200874
4674	CCDC14	0.00354271	0.935773	1.68527	0.0273486
2499	SNX17	0.010321	0.935769	1.06582	0.0303491
4196	EXOSC7	0.0175374	0.935743	1.43781	0.0322865
6348	NDUFS4	2.13577e-05	0.935617	3.71463	0.0199262
2837	DGUOK	7.82976e-06	0.935611	4.00323	0.0190784
1544	DAP3	0.0171943	0.935572	0.98774	0.0322942
12505	TSG101	0.00648569	0.93557	1.31683	0.0290133
6544	ZCCHC9	0.0464063	0.935536	0.674786	0.0371809
11324	VPS28	0.000476894	0.935531	2.19664	0.0236394
23121	MPST	0.000195238	0.935521	2.8011	0.0223695
567	LSM10	0.0158555	0.935501	1.06485	0.0320179
21110	PIGT	0.0308674	0.935494	0.814164	0.0349504
2111	SRP9	1.79439e-13	0.935462	14.8109	0.0122573
168	LZIC	0.0414506	0.935416	0.810131	0.0365847
4939	CCNL1	0.014296	0.935375	1.0463	0.0317009
13608	MSRB2	0.001821	0.935352	1.71608	0.0260585
3427	ATP5MC3	5.2043e-10	0.935314	10.2047	0.0143296
1630	UFC1	0.000133958	0.9353	2.30408	0.0219711
8532	NUDT1	0.000751564	0.935192	2.02517	0.0244788
1141	PSRC1	0.0451114	0.935126	1.90757	0.0372436
11143	EIF3H	4.45267e-06	0.935094	4.3578	0.0187933
3147	DBI	2.70038e-10	0.935085	10.2717	0.0141741
1553	LAMTOR2	0.000165058	0.93508	2.34199	0.0223113
7089	NUDCD2	0.00105913	0.935057	2.95757	0.0251322
12473	COPB1	0.0345384	0.935043	0.823359	0.0357743
18300	KIF22	0.00530406	0.935013	1.71044	0.0287136
21867	UBA52	0	0.934986	18.713	0.0115899
19541	PSMB3	2.97939e-06	0.934973	4.77367	0.0185376
10618	PDLIM2	0.0201402	0.934969	1.14648	0.0332646
7312	AL139095.2	0.0135957	0.934961	1.11647	0.0317259
4533	TFG	0.00110087	0.934949	1.88321	0.0252488
87	RER1	0.00264139	0.934936	1.67366	0.0270351
17164	OIP5-AS1	0.00120094	0.934873	1.74464	0.0254375
13533	NUDT5	0.000840796	0.93484	2.14954	0.0248109
582	C1orf122	0.00131517	0.934836	1.80981	0.0256271
13809	RTKN2	0.0388749	0.93481	1.02323	0.0365843
10443	FAM50A	0.036934	0.93481	0.977416	0.0362967
9997	RPS23P8	0.000664248	0.934722	2.36651	0.0244614
17406	PCLAF	8.25848e-05	0.934684	6.97532	0.0216148
4655	FAM162A	0.0282743	0.934633	1.10518	0.0349949
13452	APLP2	0.000218007	0.934599	2.98774	0.022848
15246	CCDC59	0.0181117	0.934598	0.964672	0.0330136
4237	TMA7	6.74265e-12	0.934552	19.1336	0.0132614
16853	PAPOLA	3.8532e-06	0.934535	3.95064	0.0188532
10683	SARAF	3.39958e-05	0.934515	3.26343	0.0207204
12419	EIF3F	4.7137e-07	0.934438	6.35925	0.0175014
1640	SDHC	1.28384e-05	0.934428	3.49363	0.0198536
13814	JMJD1C	0.00912571	0.934403	1.22891	0.0306002
12486	RPS13	0	0.934363	44.9671	0.0112605
13864	SAR1A	0.00788622	0.934361	1.4946	0.0301596
20724	CSNK2A1	0.0022277	0.934294	1.62139	0.026927
15550	COQ5	0.0396621	0.934263	0.879335	0.0370148
10078	SH3BGRL	5.56235e-05	0.93424	2.81545	0.021324
1472	SNAPIN	0.000799431	0.934222	1.71834	0.024968
3952	JAGN1	0.0109139	0.93417	1.1226	0.0313293
1061	CNN3	4.11051e-07	0.934064	10.8834	0.0175235
8961	BCL7B	0.0327748	0.934039	0.738022	0.036069
614	CAP1	0.000293369	0.934012	2.78948	0.0234827
19698	GPATCH8	0.0143983	0.933883	0.986449	0.0324852
4946	RSRC1	0.0391144	0.933816	0.834328	0.037192
19977	CCDC47	0.014117	0.933809	1.07985	0.0324461
18604	CTCF	0.0108773	0.933786	1.12486	0.031506
17991	FLYWCH2	0.0118503	0.933729	0.867559	0.0318353
601	PABPC4	0.0124147	0.933702	1.08501	0.032019
16912	EIF5	8.97411e-08	0.933678	8.91112	0.0168095
19141	AURKB	0.00220264	0.933658	3.1126	0.0271716
4588	CCDC80	0.007681	0.933575	2.01226	0.0304502
11218	FAM49B	0.00101213	0.93356	1.84046	0.0256456
1551	SSR2	3.44623e-07	0.933525	4.81239	0.0175662
21395	SF3A2	0.0256411	0.933469	0.963865	0.0351482
2844	MOB1A	0.0128009	0.933407	1.0092	0.0322765
2721	COMMD1	0.00773527	0.933404	1.14357	0.0305534
9400	ATP6V1F	3.83535e-06	0.933372	3.62591	0.0191958
10133	ARMCX3	0.0413858	0.933371	0.819003	0.0377744
18616	NUTF2	3.00869e-07	0.933336	5.22358	0.0175416
23202	TNRC6B	0.00192923	0.933334	1.84562	0.0270244
12746	TMEM258	1.33448e-10	0.933286	8.46766	0.0143591
11202	SQLE	0.000279468	0.933259	3.01484	0.0236904
3064	LIMS1	0.0225057	0.933248	1.12018	0.0346606
1836	TPR	1.63426e-05	0.933207	3.39458	0.0204532
3947	TADA3	0.00497226	0.933199	1.2039	0.0293712
4416	RPL10AP6	0.000211847	0.933139	2.39652	0.0233342
19315	USP22	0.0100622	0.933112	1.12905	0.0315635
2853	WDR54	0.00159219	0.933066	1.65623	0.0267415
3756	ACSL3	0.00249401	0.933055	1.58864	0.0277094
11030	RPL34P18	0.0477493	0.933005	0.694144	0.0388667
4562	IFT57	0.00465712	0.932995	1.48653	0.0292867
10390	HMGB3	6.64836e-07	0.932894	7.52702	0.0181372
20281	NARF	0.0195786	0.932841	0.98532	0.0342698
11088	ZNF706	4.79734e-06	0.932834	4.86304	0.019526
8669	IGF2BP3	0.00095963	0.932798	2.13599	0.0258528
8353	PPIL4	0.00554612	0.932771	1.32812	0.0298617
19567	MIEN1	0.0041258	0.932712	1.36651	0.0290962
13338	ARCN1	0.0449158	0.932681	0.699145	0.038671
4982	PDCD10	0.0197422	0.932636	0.961607	0.0344171
5093	EIF4G1	0.015331	0.932523	1.07437	0.0334186
5740	BDH2	0.0452582	0.932506	0.751412	0.0388235
15168	NUP107	0.0355269	0.932436	0.787708	0.0374262
12848	SAC3D1	0.0222264	0.932349	0.913857	0.0350859
18900	SPG7	0.0353206	0.9323	0.672044	0.037469
22610	MBOAT7	0.0351256	0.932209	0.701403	0.0374887
8059	MAP3K7	0.0142704	0.93214	0.989676	0.0333378
15900	TSC22D1	9.12724e-06	0.932071	8.03855	0.0202933
20529	RPL7AP66	0.00770122	0.932005	1.16438	0.0312039
3213	FAM168B	0.0481545	0.932003	0.663655	0.0395223
18949	YWHAE	2.1715e-10	0.931917	14.4262	0.0148197
19400	NSRP1	0.00174021	0.931912	1.66446	0.0273997
20238	MRPL12	0.00115711	0.93184	1.90386	0.0265959
19866	COX11	0.00844177	0.931781	1.08921	0.0316103
20069	RPL38	0	0.931774	21.4228	0.011544
2245	OPN3	0.0431652	0.931723	0.725924	0.0389901
4495	CGGBP1	0.00270152	0.931721	1.32118	0.0284705
2890	SUCLG1	0.0112671	0.931574	1.02291	0.0327254
8028	ZNF292	0.0020331	0.931544	1.41329	0.027892
19317	TMEM11	0.00919933	0.931458	0.988224	0.0320494
2031	NSL1	0.0028301	0.931458	1.2252	0.028696
11064	RPL30	0	0.931442	32.5252	0.0101346
17452	RPL4	0	0.931442	22.512	0.0115938
6060	SPCS3	0.0117162	0.931421	1.07292	0.0329441
3438	MTX2	0.00286428	0.93141	1.4504	0.0287446
20447	OSBPL1A	0.0433957	0.93126	0.684949	0.0393012
652	PPIH	0.00975099	0.931242	1.08937	0.0323557
198	MAD2L2	0.000205575	0.931188	2.31795	0.0239975
16999	UBE3A	0.00128497	0.931088	1.63526	0.0271083
13413	FEZ1	8.98086e-05	0.931077	2.25391	0.022955
9980	YIPF6	0.012248	0.931057	1.0192	0.0332959
10254	NDUFA1	7.42592e-07	0.931055	3.93354	0.0187259
2718	FAM161A	0.0255734	0.931049	0.803355	0.0364583
1903	TIMM17A	0.000634988	0.931039	1.75319	0.0258145
8038	AKIRIN2	0.0121992	0.931029	1.18084	0.033294
19370	ERAL1	0.023268	0.930945	0.798193	0.0360588
1687	POU2F1	0.0332927	0.930893	0.744636	0.0379333
19342	POLDIP2	0.00882936	0.930883	1.06614	0.0321961
316	USP48	0.017932	0.930806	0.898532	0.0349558
6976	LARS	0.000384606	0.930778	2.28005	0.025097
13095	RSF1	0.000378569	0.930776	2.13551	0.025073
3938	THUMPD3-AS1	0.00239115	0.930756	1.31021	0.0286
6629	RGMB	0.0496354	0.93073	0.790773	0.0404932
15333	SLC25A3	6.28145e-13	0.930713	12.3663	0.0134699
18651	VPS4A	0.0207487	0.930702	0.817067	0.0356577
6777	UQCRQ	2.18955e-09	0.93069	6.85062	0.0159222
21627	TMED1	0.0209547	0.930686	0.894499	0.0357126
13054	AP001324.1	1.20542e-05	0.93068	3.32344	0.0209724
3383	TLK1	0.0215475	0.930636	0.853525	0.0358724
9199	MOSPD3	0.0303579	0.930634	0.656235	0.0375776
21471	MYDGF	0.000233016	0.930586	2.21649	0.024402
13990	TSPAN14	0.044108	0.930543	0.638167	0.0398314
480	ZCCHC17	0.000450549	0.930536	1.93499	0.0254394
15273	ATP2B1	0.00483577	0.930491	1.43281	0.030528
22659	ZNF580	0.00500948	0.93047	1.08759	0.0306357
3072	SEPT10	0.0026476	0.93044	1.47637	0.0289784
9229	FIS1	0.000234586	0.930404	1.96145	0.0244785
10574	CNOT7	8.07251e-05	0.930378	2.221	0.0230636
1670	TMCO1	6.43186e-05	0.930332	2.10453	0.0228018
7413	GMNN	6.92908e-05	0.930195	3.47556	0.0229381
17922	JPT2	0.000612683	0.93017	1.75577	0.0260888
19633	PSMC3IP	0.0472831	0.93007	0.799	0.0405649
3631	CREB1	0.012159	0.930064	0.896112	0.0337644
5420	KLF3	0.00588941	0.930061	1.27246	0.0312869
12292	RNH1	0.0098797	0.930059	1.10453	0.0329842
887	MIER1	0.0215091	0.930016	0.819971	0.036197
6164	MED10	0.00125289	0.930016	1.38167	0.027492
7639	RNF5	0.000131099	0.930003	2.4533	0.0238091
4737	MBD4	0.016762	0.929964	0.888853	0.0351031
22056	COX6B1	5.85976e-12	0.929927	8.2452	0.0141959
16572	PPP2R5E	0.00288476	0.929852	1.45427	0.0294394
16353	EAPP	0.00457839	0.929822	1.20648	0.0306757
1051	FNBP1L	0.0138556	0.929806	0.872883	0.0344085
16929	ATP5MPL	5.28239e-13	0.929803	9.52347	0.0136117
8271	HBS1L	0.013096	0.929792	0.81868	0.034185
21206	RTF2	0.00110958	0.929763	1.50186	0.0273515
15351	ARL1	0.0170937	0.929687	0.870947	0.0353292
3129	ACTR3	0.000150103	0.929683	2.64914	0.0241037
16445	MAP4K5	0.0433632	0.929671	0.635425	0.0402376
9100	BET1	0.0146695	0.929649	0.817874	0.0347227
11226	PHF20L1	0.0142099	0.929624	0.893209	0.0346021
12436	IPO7	0.00397607	0.929622	1.4412	0.0303768
3896	DTYMK	3.12555e-07	0.929611	4.21665	0.0185814
21342	CNN2	0.00056422	0.929608	2.46749	0.0261666
7565	TUBB	0	0.929605	40.3009	0.0117692
15588	BCL7A	0.0210111	0.929592	0.777545	0.0363124
11307	CYC1	7.56888e-06	0.92959	3.15486	0.0208984
14683	BCAT1	0.00184362	0.929587	2.06404	0.0284943
11735	UBQLN1	0.00915203	0.92955	1.04581	0.0329584
5436	PDS5A	0.0482559	0.929465	0.637522	0.0410714
15427	MMAB	0.000369925	0.929461	1.70866	0.0255281
8960	BAZ1B	0.000690214	0.929432	1.75561	0.0265851
13865	PPA1	1.30089e-05	0.92935	4.26795	0.0214612
4130	ACVR2B	0.0346122	0.929315	0.712696	0.0390608
9854	UXT	3.06141e-05	0.929309	2.63559	0.0223177
3321	MARCH7	0.0033402	0.929305	1.47395	0.0300517
558	ADPRHL2	0.0401981	0.929276	0.591224	0.0400089
14196	ARL3	6.47758e-07	0.929274	3.92563	0.0191348
683	ATP6V0B	4.31199e-05	0.92919	2.73238	0.0227302
6827	BRD8	0.0388749	0.929184	0.736893	0.0398598
2260	ADSS	0.0134256	0.929103	0.950153	0.0346396
3067	RANBP2	0.0250684	0.929086	0.724794	0.0374316
11986	RAB14	0.0213138	0.929033	0.76222	0.0366851
4350	NT5DC2	0.00984339	0.928992	1.1005	0.0334915
13415	EI24	6.46303e-06	0.928979	3.58106	0.0209441
808	LRRC42	0.0388749	0.92885	0.577351	0.0400527
2952	MRPS5	0.00287976	0.928805	1.33667	0.029891
10155	BEX1	0.0481783	0.928787	1.10582	0.041466
21876	COPE	9.82338e-08	0.928758	4.13357	0.0181519
8203	SERINC1	0.0249219	0.92867	0.726891	0.0376264
2684	RPS27A	0	0.928665	69.7477	0.00925045
10942	CRISPLD1	0.00575974	0.928647	1.03904	0.0318721
12316	CD151	0.0118541	0.928543	1.28779	0.0344235
21863	FKBP8	1.87953e-05	0.928502	2.63365	0.0220844
19805	IGF2BP1	0.000443148	0.928494	2.16196	0.0261866
19000	TAX1BP3	0.0105482	0.928486	1.32747	0.0340006
12081	TMSB4XP4	0.00713893	0.928451	1.4604	0.0326487
353	SRSF10	4.9604e-06	0.928425	3.31521	0.0208839
21943	ZNF43	0.0161278	0.928393	0.839168	0.0357564
8833	PPIA	0	0.92836	18.1494	0.0125183
12824	BAD	0.000832612	0.928356	1.4212	0.0273543
1833	IVNS1ABP	0.027204	0.928136	0.795774	0.0383931
3389	DYNC1I2	0.000120878	0.928126	2.16277	0.024359
14968	ATP5MC2	0	0.928106	19.572	0.0112037
14546	M6PR	0.00273586	0.92809	1.2102	0.0300731
17317	RSL24D1	1.44731e-06	0.928058	3.71415	0.0200407
13348	RPS25	0	0.928011	32.7477	0.0102152
11851	XPA	0.0251781	0.927974	0.717051	0.0380628
4289	RBM5	0.0353214	0.92794	0.561058	0.0399756
15293	MRPL42	2.7352e-05	0.927849	2.52476	0.0226787
14004	WAPL	0.00976689	0.927836	0.970479	0.0340268
4003	FGD5-AS1	0.00342353	0.927832	1.14164	0.0307716
1888	TMEM9	0.00342052	0.927832	1.12663	0.0307692
11454	RPS6	0	0.92783	75.0966	0.0105655
4545	RPL24	0	0.927816	31.1708	0.0100585
19211	NCOR1	5.41743e-05	0.927815	2.40297	0.0234556
5631	ENOPH1	0.00441501	0.927788	1.17664	0.0314971
3890	SEPT2	2.91723e-07	0.927771	3.85465	0.0190435
6295	RPL37	0	0.927756	28.6493	0.0107794
20307	TYMS	1.72606e-06	0.927643	6.35022	0.0202864
16593	CHURC1	0.00127317	0.927635	1.3557	0.0284987
8680	CYCS	2.87082e-07	0.927626	5.70608	0.0190733
2210	ARID4B	0.000717658	0.927601	1.4975	0.0273702
19364	RPL23A	0	0.927537	42.5348	0.0100245
117	RPL22	3.18399e-14	0.927496	10.5885	0.0134479
251	SZRD1	0.018707	0.927448	0.713502	0.0369163
7084	PTTG1	9.78693e-05	0.927428	15.1028	0.024324
8410	GTF2H5	0.000457232	0.927417	1.83078	0.02665
21437	MRPL54	0.00255615	0.927417	1.06695	0.0301953
21157	STAU1	0.000148819	0.927321	1.92773	0.0249323
12858	FAU	0	0.927305	19.9048	0.0113521
7813	MRPL2	0.0126317	0.927286	0.879174	0.0353048
16334	HECTD1	0.0098797	0.927264	0.908534	0.034354
8709	HIBADH	0.0343173	0.927229	0.648008	0.0402065
19855	SPAG9	0.00115971	0.927179	1.34102	0.0284899
13211	TMEM123	0.000100137	0.927164	2.64591	0.0244452
18448	BRD7	0.000469912	0.927112	1.64898	0.0268195
19137	TMEM107	0.0157207	0.927112	0.829166	0.0363086
13364	RNF26	0.00964359	0.927089	1.12276	0.0343451
19407	GOSR1	0.0311244	0.927073	0.672044	0.0397387
19647	VPS25	0.000793451	0.927023	1.66801	0.0277898
9227	ZNHIT1	7.60088e-06	0.926987	2.55719	0.0217056
16416	MIS18BP1	0.000664248	0.926957	2.34183	0.0274836
15332	TMPO	9.28669e-06	0.92694	2.6893	0.0219034
12684	TIMM10	0.00282608	0.926899	1.59945	0.0306746
20094	SUMO2	0	0.926886	19.8403	0.0112553
9333	CAPZA2	0.000645075	0.926866	1.5025	0.0274661
22313	NECTIN2	0.00209411	0.926861	1.4733	0.0299416
18205	UQCRC2	3.11715e-05	0.92686	2.41184	0.0231407
16364	FAM177A1	0.0100211	0.926744	0.912083	0.0346703
1448	MRPL9	5.82948e-05	0.926729	1.96257	0.0239093
8767	SEPT7	3.03469e-11	0.926708	8.30279	0.0153522
18384	BCKDK	0.0296674	0.9267	0.636232	0.0396727
12581	APIP	0.0403576	0.926692	0.618003	0.0415519
23493	CRYZL1	0.0118729	0.926687	0.929827	0.0353603
23216	RBX1	1.11562e-13	0.926681	9.59203	0.0138811
23419	ATP5PF	1.18274e-12	0.926665	8.90773	0.0144491
4320	RBM15B	0.0471781	0.926633	0.533473	0.0426206
15599	RSRC2	0.000130091	0.926627	2.16374	0.0249887
6780	ZCCHC10	0.00877286	0.926622	0.844975	0.0342362
11132	EIF3E	4.73102e-09	0.92661	6.78561	0.0172161
10354	RBMX	3.10067e-10	0.926542	7.01774	0.016161
2411	LAPTM4A	0.00087401	0.92653	2.15164	0.0281715
5486	OCIAD1	4.20582e-05	0.926528	2.23794	0.0235885
13186	CWC15	2.33139e-06	0.926502	2.84368	0.0208492
13053	POLD3	0.0202057	0.926489	0.95467	0.037788
5567	GRSF1	0.0100211	0.926469	1.04872	0.0348047
15770	NUP58	0.0434032	0.926429	0.571221	0.0421731
16426	RPL36AL	3.43092e-11	0.926411	9.43265	0.0154564
20466	CDH2	8.77995e-05	0.926313	2.6009	0.0245743
1188	RAP1A	0.0254774	0.926277	0.748508	0.0390603
21328	PTBP1	0.000441721	0.926237	1.67608	0.0270395
2211	GGPS1	0.00140832	0.92623	1.22552	0.0293026
7829	YIPF3	0.00133499	0.92623	1.19213	0.0291761
20349	RPL6P27	0.00104565	0.926218	1.27327	0.0286597
8569	EIF2AK1	0.000903482	0.926157	1.24375	0.0283868
12425	RPL27A	0	0.926088	42.3643	0.00977159
8458	MPC1	0.00376442	0.926066	1.18664	0.0318161
10436	RPL10	0	0.926056	79.7651	0.0108608
8434	MRPL18	4.90075e-05	0.926023	2.025	0.0239411
467	SRSF4	6.43186e-05	0.926002	2.16729	0.0242759
11145	RAD21	4.46402e-06	0.925993	3.58687	0.0215347
7722	RPL10A	0	0.925988	41.5806	0.0101122
13929	CHCHD1	7.22367e-05	0.925987	2.02968	0.0244319
16709	EIF2B2	0.0364587	0.925981	0.593483	0.0413154
21864	KXD1	0.00157043	0.925902	1.32602	0.0296866
18432	SIAH1	0.0193235	0.925825	0.662526	0.0379298
5248	CTBP1	0.0127528	0.925806	0.757542	0.0360921
21016	NORAD	0.00141518	0.925759	1.3386	0.029508
6671	APC	0.00510576	0.925743	0.985159	0.0328597
10194	PRPS1	0.0120207	0.92566	0.971931	0.0359296
23258	RRP7A	0.0249785	0.925636	0.741571	0.0393056
2124	PARP1	2.09565e-08	0.925609	4.71528	0.0181663
11841	MFSD14C	0.0474386	0.925586	0.52944	0.0432952
1216	PHTF1	0.00552021	0.925509	1.01774	0.0332016
16048	RNF219	0.0235851	0.925501	0.71931	0.0390825
16647	COX16	0.0172316	0.92546	0.682529	0.0375755
13279	PTS	0.00118512	0.92542	1.41313	0.0292484
16870	YY1	0.00143637	0.925381	1.29263	0.0296991
15445	VPS29	8.47994e-07	0.925325	3.44346	0.0204361
14928	ATG101	0.0274506	0.925305	0.582675	0.0400192
12429	TMEM9B	0.0312385	0.925267	0.545733	0.0407854
16145	COL4A2	0.00771249	0.925236	1.18374	0.0344392
15609	ARL6IP4	4.42201e-08	0.925192	3.76448	0.0186552
23527	TTC3	2.12617e-09	0.92517	6.41329	0.0172286
13248	RDX	2.28365e-08	0.925165	5.23617	0.0183219
4372	SELENOK	4.73438e-08	0.925082	3.58509	0.018723
20143	SNHG16	2.10306e-05	0.925062	2.75867	0.0233055
14288	CACUL1	0.0097086	0.92505	0.865785	0.0353699
1523	KRTCAP2	1.20734e-05	0.925029	2.4896	0.0227524
15053	PTGES3	3.05562e-11	0.925007	8.26456	0.0157256
6981	TCERG1	0.000983961	0.924981	1.61316	0.0290293
16958	CRIP2	0.0156229	0.924965	0.894499	0.0373913
10829	TGS1	0.0293812	0.92489	0.66172	0.0406326
15853	SUPT20H	0.00648258	0.924886	0.862559	0.0340136
5513	TMEM165	0.00269628	0.924883	1.03323	0.0314307
348	LYPLA2	0.0165962	0.92488	0.709308	0.0377056
19431	NF1	0.00900859	0.924878	0.787062	0.0351767
13945	VDAC2	7.92052e-08	0.924869	4.90192	0.0190595
4146	EIF1B	1.3646e-06	0.924868	4.07904	0.0209209
8223	CENPW	1.66049e-06	0.924857	3.24456	0.0210695
15905	GTF2F2	0.00510576	0.924838	0.990644	0.0332756
6564	COX7C	0	0.924806	17.4457	0.0118951
16529	KIAA0586	0.0183572	0.924781	0.946604	0.0382341
16513	EXOC5	0.00136045	0.924766	1.19826	0.0298213
19059	NLRP1	0.000662237	0.924711	2.28198	0.0283565
15826	N4BP2L2	4.45345e-05	0.924668	2.07404	0.024282
3538	SLC39A10	0.000730924	0.924653	1.5638	0.028566
5349	RAB28	0.00285877	0.924612	1.1639	0.0317027
22182	RPS16	0	0.924501	33.6341	0.0102095
12657	CELF1	0.000954678	0.924476	1.44427	0.0291718
10319	AL009174.1	0.0104796	0.924461	0.760768	0.0359666
815	SSBP3	0.0112987	0.924383	0.871108	0.0363154
669	CDC20	0.00371235	0.924372	3.52266	0.0325338
3647	MAP2	0.0280967	0.924365	0.713018	0.0406781
11500	TOPORS	0.0174458	0.924342	0.69366	0.0382201
13329	ATP5MG	0	0.924326	12.4612	0.0123434
10337	RTL8A	0.000601975	0.924316	1.38893	0.0283312
1758	MRPS14	0.000127852	0.924258	1.6472	0.0258057
1646	DUSP12	0.00274318	0.92419	1.0613	0.0317788
23394	NRIP1	0.000722567	0.924145	1.90805	0.0287444
21398	OAZ1	3.21647e-13	0.924129	11.7846	0.0146333
15032	SMARCC2	0.00951652	0.924061	0.698177	0.0357796
2582	RPLP0P6	0.014744	0.924034	0.75609	0.037631
13556	SUV39H2	0.00942313	0.924024	0.85175	0.0357577
15862	NHLRC3	0.025418	0.924019	0.573641	0.0402922
7279	TUBB2B	1.40776e-11	0.924012	12.8739	0.0157014
6313	ZNF131	0.0144277	0.923993	0.682852	0.0375508
18095	RMI2	0.003074	0.923989	1.24875	0.0321687
11506	APTX	0.0292649	0.923984	0.638006	0.0411181
14290	RPL17P36	0.00233897	0.923983	1.13067	0.0314563
14986	COPZ1	3.33522e-05	0.923937	2.18922	0.0241809
6531	ZFYVE16	0.036903	0.923928	0.597032	0.0425923
15514	RPS2P5	0.0486505	0.923885	0.52944	0.0445188
9868	WDR13	0.0216648	0.923827	0.637361	0.0395643
5937	LSM6	5.93207e-07	0.923806	3.12405	0.0206143
19510	GGNBP2	0.0013533	0.923787	1.33199	0.030213
5747	CXXC4	0.0406182	0.923765	0.635425	0.0433248
1169	LAMTOR5	2.05877e-09	0.923702	4.92031	0.0175665
14643	STRAP	5.2733e-09	0.923693	4.6051	0.0179781
16125	TEX30	0.00615229	0.923665	0.953702	0.0344094
11060	MTDH	6.99364e-05	0.92366	2.08614	0.025186
3850	COPS8	4.3872e-06	0.923652	2.58784	0.0222261
11866	TGFBR1	0.0110386	0.923634	0.650589	0.0365951
19007	NCBP3	0.00892647	0.923619	0.760768	0.0357565
23231	PMM1	0.0256236	0.92353	0.588805	0.0406084
11285	EEF1D	0	0.923528	12.2439	0.0132247
3473	UBE2E3	1.20768e-08	0.923377	6.26262	0.0184548
10667	PBK	0.00461706	0.923219	1.71592	0.0337068
17419	SPG21	0.000324764	0.923211	1.52379	0.0276517
13630	RAB18	0.0037582	0.92317	0.998871	0.033108
1492	TPM3	5.4685e-08	0.923149	5.30537	0.0193075
18837	EMC8	0.00136553	0.923144	1.24698	0.0305024
7657	BRD2	0.0010112	0.923142	1.39297	0.0298288
21513	ALKBH7	7.39402e-05	0.923123	1.79835	0.0254482
22611	TSEN34	1.56201e-05	0.923101	2.06549	0.0236242
3514	ORMDL1	4.95204e-05	0.923091	2.0371	0.0249425
16423	RPS29	0	0.923087	35.1844	0.0103027
21183	ADNP	0.00536655	0.923065	1.04791	0.0342469
7562	NRM	0.0311576	0.923053	0.56251	0.0420281
9840	RBM10	0.0319566	0.923035	0.519116	0.0421866
4404	PDHB	0.000232546	0.923035	1.72383	0.0271606
9586	TMUB1	0.0148896	0.923029	0.698177	0.0381906
8672	TRA2A	0.00463414	0.922916	1.09179	0.0338582
18539	CNOT1	0.0264121	0.922914	0.630908	0.0411207
16396	GEMIN2	0.0239605	0.922829	0.708663	0.0406268
15742	MICU2	0.014534	0.922818	0.704146	0.0381898
6673	REEP5	0.0102942	0.92281	0.83578	0.0367144
11855	ANP32B	4.34364e-12	0.922738	7.30553	0.0156227
13093	CLNS1A	1.77439e-06	0.922736	2.75028	0.0217412
6689	ATG12	0.000319811	0.922701	1.33828	0.0278167
23398	MIR99AHG	0.017824	0.922691	0.554283	0.0391944
9925	HSD17B10	2.66691e-05	0.922677	1.89289	0.0243423
20376	VAPA	1.86441e-06	0.922654	2.6835	0.0218052
6961	NDFIP1	0.000624013	0.922597	1.26875	0.0290698
6279	WDR70	0.0401166	0.922512	0.473625	0.0439777
16503	KTN1	9.30057e-07	0.922499	4.16567	0.021312
14902	LARP4	0.0337262	0.922382	0.514922	0.0428828
11570	CREB3	0.00931634	0.922371	0.753347	0.0365199
10694	GTF2E2	0.0250959	0.922294	0.624456	0.0411715
6790	UBE2B	0.000131882	0.92228	1.7406	0.0265534
22664	EPN1	0.00935876	0.922266	0.714631	0.0365902
5254	SLBP	0.00234897	0.92224	1.65091	0.032218
19312	CCDC144NL-AS1	0.00647012	0.92221	1.03049	0.0352691
14476	GAPDH	0	0.922209	47.7104	0.0107324
744	CMPK1	0.004163	0.922155	0.942894	0.033877
12455	ZBED5	0.0145461	0.922112	0.621229	0.0385578
20298	USP14	0.00149617	0.922105	1.27521	0.0311574
12799	RTN3	4.91507e-06	0.922105	2.83643	0.0227963
7572	DDR1	0.0263493	0.92209	0.546056	0.041566
9497	MKRN1	0.00107979	0.92204	1.18035	0.0304233
16609	ATP6V1D	0.002617	0.922025	1.08663	0.0325978
5180	UBXN7	0.0338468	0.921986	0.526859	0.0431344
19037	SPAG7	1.11189e-06	0.921962	2.72399	0.0216045
7226	RNF130	7.59105e-06	0.921959	2.61833	0.0232608
19615	RAB5C	1.4632e-05	0.921946	2.1518	0.0239224
238	SPEN	0.0223397	0.921933	0.609776	0.0407409
6792	CDKN2AIPNL	0.00103422	0.921924	1.17229	0.0303708
21200	RPL12P4	0.00204719	0.921913	1.14938	0.0319964
18815	MBTPS1	0.0347589	0.921835	0.469269	0.0433906
2688	CFAP36	0.00625829	0.921831	0.842555	0.0353315
722	TMEM69	0.0486062	0.921809	0.484594	0.0457748
16946	CDCA4	0.00193203	0.9218	1.42523	0.0318997
2435	TP53I3	0.0408026	0.921713	0.628004	0.044568
2798	FAM136A	0.000271805	0.921703	1.49831	0.0279146
7738	KCTD20	0.0281258	0.921654	0.549605	0.042205
17881	STUB1	1.67207e-05	0.921647	2.13551	0.0241656
21732	C19orf53	1.36975e-09	0.921641	4.58397	0.0178853
22143	YIF1B	0.00358687	0.921602	0.994677	0.0336693
11805	FAM120AOS	0.00637684	0.921564	0.800774	0.0355264
3763	CUL3	0.0325945	0.921562	0.663655	0.0431445
12805	COX8A	0	0.921505	8.9779	0.0140702
7699	NUDT3	0.00467957	0.921494	0.902404	0.0345425
22054	RBM42	0.00193026	0.921479	1.0292	0.0320331
15441	ARPC3	1.65797e-09	0.921458	4.75432	0.0180106
19545	RPL23	0	0.921455	29.3455	0.0106716
19768	MRPL10	0.00443742	0.921316	0.961445	0.0344552
634	NFYC	0.00815556	0.921288	0.734635	0.0365455
8260	RPS12	0	0.921276	49.7377	0.0101735
734	UQCRH	5.18104e-14	0.921272	11.9666	0.0147731
8514	C7orf50	7.4884e-07	0.921246	3.00839	0.0215093
15101	AC084033.3	0.00212391	0.92114	1.18213	0.0324213
13905	MRPS16	0.0001242	0.921101	1.61203	0.0268822
2374	ROCK2	0.0108471	0.921094	0.774157	0.0377843
4319	MANF	9.8661e-05	0.921092	2.17584	0.0265483
10761	GOLGA7	0.000212357	0.921038	1.42216	0.0277395
16927	ZFYVE21	0.00753975	0.921024	0.872076	0.0363803
12814	TRPT1	0.0401538	0.921012	0.469269	0.0448723
20764	ITPA	0.00828193	0.921011	0.77206	0.036739
6241	SUB1	8.32439e-12	0.920994	9.26456	0.0161891
1805	GLUL	2.46114e-06	0.920972	3.18729	0.0225302
10832	RPS20	0	0.920937	45.548	0.0101456
17122	EIF2AK4	0.00208026	0.92092	1.18519	0.032461
15218	NAP1L1	0	0.920894	18.0403	0.0120137
7712	TAF11	0.000675462	0.920892	1.22552	0.0298968
8354	GINM1	0.0340023	0.920875	0.558154	0.0438021
16992	SNHG14	0.02706	0.920835	0.650589	0.0424219
10299	AIFM1	0.033551	0.920833	0.641878	0.0437382
596	AKIRIN1	7.19579e-06	0.92083	2.02468	0.0235571
8868	SEC61G	1.02325e-10	0.920823	6.15244	0.0170591
2568	EIF2AK2	0.00360225	0.920727	0.954186	0.0340754
3471	CWC22	0.0284581	0.920716	0.636232	0.0428017
2401	RDH14	0.019236	0.920696	0.562994	0.0406391
20756	PTPRA	0.000124869	0.920679	1.58542	0.0270414
11541	DCTN3	5.42827e-06	0.920671	2.64881	0.0233306
8828	AC004453.1	0.00010849	0.920668	1.59526	0.0268309
1496	HAX1	0.000307412	0.920645	1.40023	0.0285231
17521	CD276	0.0152321	0.92064	0.64946	0.039524
10476	ERICH1	0.0378921	0.920636	0.598	0.0447053
8561	ACTB	0	0.920603	102.571	0.0135015
1124	PRPF38B	0.000530798	0.920564	1.26908	0.0295516
1740	PRDX6	2.70589e-08	0.920541	6.03226	0.0195925
13041	UCP2	0.0149762	0.920475	0.806743	0.0395362
22647	RPL28	0	0.920409	34.7153	0.0104525
1199	CAPZA1	7.68316e-05	0.920375	2.13212	0.0264511
7799	RPL7L1	2.16332e-05	0.920365	1.92079	0.0248637
597	NDUFS5	0	0.920337	13.7438	0.0126877
8657	TOMM7	8.51987e-10	0.920324	4.47879	0.0179965
4328	PCBP4	0.0265557	0.9203	0.820455	0.0426077
12784	TMEM179B	0.00631824	0.920295	0.812389	0.0360913
16833	IFI27L2	0.0195938	0.920272	0.944185	0.0409621
11308	SHARPIN	0.00650142	0.920237	0.816745	0.0362205
10126	RPL36A	1.57475e-10	0.920231	4.84401	0.0173499
10912	TRAM1	0.000123756	0.920225	1.4883	0.027188
4731	H1FX	1.08729e-07	0.920208	5.68608	0.0204877
9058	DBF4	0.000374252	0.920201	2.27198	0.0290454
15874	WBP4	0.00225477	0.920153	1.04936	0.0330058
8004	PGM3	0.0393868	0.920142	0.485401	0.0452534
8606	NDUFA4	0	0.920136	20.4743	0.0118307
20240	MCRIP1	2.35252e-07	0.920108	2.99193	0.0210058
2967	CIAO1	0.0234261	0.920088	0.619132	0.0420085
762	RNF11	0.0148242	0.920088	0.587353	0.0396928
2119	H3F3A	0	0.920052	28.7632	0.01034
1225	TRIM33	0.0245636	0.919984	0.57477	0.0423261
6829	CDC23	0.0231543	0.919909	0.54412	0.0420405
10580	PCM1	2.00112e-07	0.919881	3.21326	0.0209648
18532	CFAP20	8.21624e-05	0.919803	1.74044	0.0267421
2466	HADHA	7.59671e-05	0.919803	1.72463	0.026634
4786	CEP63	0.0160011	0.919764	0.638329	0.040213
15077	DCTN2	3.77866e-05	0.919736	1.91305	0.0257262
3964	BRK1	4.19447e-14	0.919735	6.92354	0.0149853
21363	RPS15	0	0.919698	61.6782	0.010246
5047	NDUFB5	5.15153e-07	0.919638	2.66591	0.0216853
23211	ST13	8.24226e-11	0.91963	5.50557	0.0172467
2154	RNF187	0.0013533	0.919593	1.07146	0.0319465
2383	TRIB2	0.030776	0.919512	0.569447	0.0439577
21464	HDGFL2	0.0236248	0.919491	0.563317	0.0423814
18315	HIRIP3	0.0112987	0.919452	0.716083	0.0387852
19764	KPNB1	1.15562e-07	0.919417	3.7819	0.0207371
21267	GID8	0.00147394	0.919411	1.00177	0.0322439
22060	PSENEN	3.39958e-05	0.919383	1.62575	0.0257145
1579	MRPL24	0.0377325	0.919382	0.494435	0.0454059
17220	CASC4	0.00529812	0.91936	0.701403	0.0359239
1408	ENSA	2.10858e-05	0.919338	1.96887	0.0251658
17627	ZFAND6	1.50221e-05	0.91933	1.99935	0.024788
970	GNG5	8.53042e-09	0.91933	3.99839	0.0192936
7552	GNL1	0.0186497	0.919288	0.628811	0.0412312
18416	VPS35	6.58286e-05	0.919279	1.72931	0.0266113
18574	CIAO2B	5.7619e-07	0.919253	2.80432	0.0218776
21362	DAZAP1	0.00154429	0.919184	1.11808	0.0324546
21567	ZNF414	0.0382639	0.919149	0.446524	0.0456448
4260	IMPDH2	4.20582e-05	0.919139	2.46185	0.0260642
16200	CCNB1IP1	1.95066e-05	0.919104	2.196	0.025157
4470	PPP4R2	8.46374e-05	0.918856	1.46314	0.0271163
22408	SELENOW	2.83003e-10	0.918729	5.09663	0.0179192
3948	ARPC4	0.000344338	0.918718	1.39506	0.0294515
8551	RNF216P1	0.0155021	0.918658	0.58945	0.0406362
22021	GPI	0.0170937	0.918652	0.719148	0.0411147
9322	SMIM30	0.000126703	0.91861	1.55509	0.0278006
21375	UQCR11	3.20098e-11	0.918595	5.40716	0.0171455
1157	GSTM3	0.000477318	0.918571	1.31295	0.0301313
20971	RALY	3.14377e-08	0.918544	3.22988	0.0201899
6550	RPS23	0	0.91846	66.9892	0.00964432
14806	SCAF11	4.10349e-06	0.918427	2.10227	0.0237525
1231	SIKE1	0.00388685	0.9184	0.840458	0.0353603
4167	HIGD1A	1.02626e-06	0.918389	2.36941	0.0225722
23196	ATF4	6.624e-05	0.918301	2.16374	0.0269577
11481	IFT74	0.0366644	0.918226	0.56493	0.0458768
1787	TOR1AIP2	0.00729745	0.918175	0.779481	0.0376279
5711	TSPAN5	0.0249547	0.918081	0.633489	0.0434675
13242	ATM	0.0133022	0.918078	0.673012	0.0402174
3572	NIF3L1	0.0219267	0.918044	0.606227	0.0427592
3080	MTLN	0.0345243	0.918034	0.574125	0.0455496
809	TMEM59	2.79957e-06	0.918004	2.25891	0.0235295
20232	OXLD1	0.0433096	0.917941	0.471205	0.0472348
7808	KLHDC3	0.000182465	0.917923	1.3336	0.0286301
16604	YBX1P1	0.00630336	0.917866	0.786578	0.0372292
15054	NACA	0	0.91786	29.6288	0.0104504
19606	ACLY	0.00157893	0.917845	1.08598	0.0330707
9246	POLR2J3-1	0.00966365	0.917825	0.943539	0.03891
10729	EIF4EBP1	0.000246101	0.917818	3.73431	0.0291865
9024	PTPN12	0.0362714	0.917786	0.514599	0.0460508
4149	RPL14	0	0.917696	27.9652	0.0105175
4108	EPM2AIP1	0.0138777	0.917687	0.592676	0.0406197
13468	JAM3	0.0392308	0.917661	0.467656	0.0466942
6782	C5orf15	0.015159	0.917654	0.597032	0.0410563
3725	STK16	0.0373669	0.917647	0.459106	0.0463588
14204	NT5C2	0.0348454	0.917594	0.45217	0.0458707
21088	OSER1	0.00858618	0.917587	0.772544	0.0385514
17672	HDGFL3	0.000273564	0.917584	1.33183	0.029464
20879	RPS15AP1	0.0453	0.917545	0.445072	0.0478208
22956	MIF	0	0.917527	12.7179	0.0144391
12168	RPL7A	0	0.917493	34.3363	0.0104135
19657	RPL27	0	0.917481	32.0934	0.0106616
542	ZMYM4	0.0017823	0.917433	0.898855	0.0335462
13299	CADM1	0.0037315	0.917416	1.18793	0.0356738
15851	ALG5	0.00103848	0.917416	1.07614	0.0322115
13507	RBM17	1.99229e-07	0.917398	3.09873	0.0216399
20565	RPL17	2.63925e-06	0.917361	2.19487	0.0236693
330	LUZP1	0.00187437	0.917348	0.895144	0.0337124
5024	ECT2	0.00138108	0.917332	1.40942	0.0329431
10653	PPP2R2A	0.00184886	0.917324	1.0242	0.033685
15541	MSI1	0.00699676	0.917294	0.840619	0.0378859
19978	DDX42	0.00177972	0.917291	0.873851	0.0336022
9516	GSTK1	0.00870591	0.91721	0.681723	0.0387903
82	FAAP20	9.42213e-07	0.917207	2.52363	0.0228435
23217	AL080243.2	0.000293819	0.917188	1.27811	0.0297385
1545	GON4L	0.0394107	0.917185	0.441362	0.0470111
7536	HLA-A	5.65273e-05	0.917169	2.60865	0.027127
1634	B4GALT3	0.0292129	0.917096	0.462171	0.0449979
17214	SERF2	0	0.917054	18.4114	0.0116053
15584	PSMD9	0.000893912	0.917054	0.968705	0.0320171
21693	RPL10P16	6.95205e-06	0.917042	2.26472	0.0246939
15957	KPNA3	0.000408013	0.916955	1.30795	0.0304427
15687	PXMP2	0.00062749	0.916862	1.11099	0.0313327
3458	PLEKHA3	0.0196267	0.916815	0.470721	0.0428264
6387	ZSWIM6	0.0358314	0.91679	0.498468	0.0465432
15377	RPL18AP3	0	0.916775	9.03791	0.0146605
1571	NAXE	5.04411e-05	0.916761	1.44104	0.0271144
15397	RFX4	5.1979e-05	0.916733	1.93063	0.027162
6412	ERBIN	0.00813752	0.916668	0.729956	0.0387783
14865	TUBA1B	0	0.916625	60.8808	0.0137801
7701	RPS10	0	0.916606	7.66188	0.0150029
9317	IFRD1	0.00270714	0.916575	1.00823	0.0350746
21287	SLC2A4RG	0.0486728	0.91657	0.435393	0.0489949
15947	FNDC3A	0.00398811	0.916548	0.748669	0.0362814
135	CAMTA1	9.19887e-14	0.916518	6.77303	0.0158355
14103	TM9SF3	0.00240396	0.916493	0.896112	0.0347716
10441	ATP6AP1	0.0133744	0.916468	0.586385	0.0410681
13717	ZNF32	0.0391467	0.916467	0.401355	0.0473866
8526	PSMG3	8.54121e-05	0.916466	1.44604	0.0279663
19290	RPS2P46	0.000790851	0.916438	1.24794	0.0319942
8611	TMEM106B	0.0471781	0.916433	0.439103	0.0488128
15625	TMED2	4.56623e-08	0.916403	2.76545	0.0209658
13079	THAP12	0.0454653	0.916338	0.393612	0.0485837
17268	COPS2	0.00109748	0.916292	1.02775	0.0328059
2432	FKBP1B	0.0115209	0.916276	0.755122	0.0404658
8834	H2AFV	1.0877e-14	0.916275	9.53057	0.0153162
11565	CCDC107	0.0040073	0.916275	0.780126	0.03642
5492	SGCB	0.0170413	0.916268	0.553315	0.0423567
20524	TPGS2	2.83083e-09	0.916265	3.83336	0.0195051
16598	MAX	0.0438866	0.916194	0.37619	0.0483941
21591	UBL5	0	0.916155	9.61945	0.0135281
4043	RPL15	0	0.916128	60.6585	0.0108758
21748	ASF1B	0.00444693	0.916116	0.866591	0.0368423
1877	ZNF281	0.00439065	0.916071	0.76222	0.0368195
19151	RPL26	0	0.915951	30.0461	0.0110346
15359	WASHC3	0.0245585	0.91593	0.460881	0.0445652
12607	HSD17B12	0.00136293	0.915927	1.17164	0.03349
2341	KIDINS220	0.0190031	0.915898	0.485885	0.0431418
8166	MARCKS	9.753e-08	0.915845	6.5567	0.0215855
17205	TP53BP1	0.00852051	0.915837	0.643007	0.0393706
17485	RPLP1	0	0.915832	88.1249	0.00924928
15214	KRR1	0.00228004	0.915748	0.858848	0.0349433
11721	GNAQ	0.00174251	0.915712	0.966769	0.0342192
9992	KIF4A	0.00076336	0.915669	1.37361	0.0322198
15785	RPL21	0	0.915659	79.1166	0.0101774
2989	COX5B	0	0.915656	6.39748	0.0151752
21075	CHD6	0.0308674	0.915632	0.500081	0.046198
17181	TMEM87A	0.00982722	0.915629	0.662526	0.0400718
6317	HMGCS1	5.47781e-05	0.915593	2.46007	0.0276215
21220	RAB22A	0.0197568	0.915547	0.484272	0.0435482
20753	CPXM1	0.00521127	0.91551	0.859494	0.0376606
22246	RABAC1	7.06413e-06	0.91545	1.89402	0.0252091
14002	RPS3AP5	0.0292917	0.915442	0.403291	0.0459567
1734	PIGC	0.00387688	0.915434	0.713179	0.0366947
13067	RPS3	0	0.915332	65.8926	0.0104869
3470	SESTD1	0.00199446	0.915267	0.880465	0.0347738
20085	MRPL58	0.00664984	0.915259	0.712212	0.0386646
5427	RPL9	0	0.915212	42.3289	0.0115281
4682	SNX4	0.0206871	0.915211	0.547669	0.0439736
21593	PIN1	9.63832e-11	0.915136	4.20907	0.0183166
489	PTP4A2	1.28198e-07	0.915132	3.25375	0.021958
13635	WAC	0.00037598	0.915132	1.13389	0.0309834
1817	ARPC5	4.58882e-08	0.91512	4.30247	0.0213056
1037	RPAP2	0.0144943	0.914957	0.55396	0.0422405
1283	SRGAP2C	0.00943209	0.914942	0.682852	0.0402327
11888	RNF20	0.0337183	0.914923	0.477658	0.04719
6435	RAD17	0.0311244	0.914855	0.475399	0.0467022
7893	ELOVL5	0.00475227	0.914852	0.935151	0.0376517
5965	TRIM2	0.00484655	0.914792	0.765607	0.0377473
19418	ATAD5	0.000246022	0.914754	1.37796	0.0303235
9051	TMEM243	0.00736352	0.914669	0.719471	0.0393484
406	ARID1A	0.000120149	0.91466	1.31215	0.0291226
11534	NUDT2	0.0280961	0.914633	0.506049	0.0461493
11349	C8orf33	0.000144143	0.914587	1.17567	0.0294476
6360	IL6ST	0.00375779	0.91453	0.799161	0.0370013
1428	VPS72	0.000157213	0.914522	1.25036	0.0296184
9098	GNG11	0.000100343	0.914461	5.30069	0.028909
2686	CCDC88A	8.81695e-06	0.914416	1.98129	0.0257722
20852	MGME1	0.00251745	0.914367	0.897887	0.0358284
11098	UBR5	0.0146586	0.914301	0.510566	0.0426423
13297	RBM7	0.00782836	0.914272	0.73657	0.0397843
12853	VPS51	0.0160523	0.914138	0.498468	0.0431784
19058	MIS12	0.0271402	0.914119	0.432973	0.046209
12634	AC024293.1	7.44504e-09	0.914091	3.23488	0.0205259
20412	RNMT	0.000110664	0.914068	1.29343	0.0292006
1854	TROVE2	2.9058e-06	0.914012	1.90805	0.0247638
19702	CCDC43	0.00672291	0.913942	0.624133	0.0393334
8300	REPS1	0.0421756	0.913887	0.383772	0.0494677
3236	CCNT2	0.0141686	0.913866	0.542184	0.0426932
12602	TTC17	0.00844528	0.913856	0.671883	0.0403028
18104	ZC3H7A	0.00338903	0.913847	0.806904	0.0369727
17309	ARPP19	1.79913e-08	0.913823	2.90918	0.0210884
875	JAK1	0.0249219	0.913798	0.431521	0.0458362
8805	COA1	4.42905e-09	0.913787	3.37458	0.0203299
9374	ARF5	2.30447e-09	0.913775	3.22294	0.0200127
8836	PURB	0.0173163	0.913765	0.554928	0.0437695
3892	STK25	3.77866e-05	0.913747	1.41684	0.0277351
5440	N4BP2	0.000427871	0.913744	1.17083	0.0317669
23455	SOD1	1.56432e-12	0.913725	5.85417	0.0172041
11083	PABPC1	0	0.913702	11.5477	0.0140429
9105	SGCE	0.0190207	0.91367	0.493305	0.0443438
2713	USP34	0.00294509	0.913659	0.783836	0.0366164
9449	AC008038.1	2.87592e-12	0.913646	5.46427	0.0174133
15474	RPL6	0	0.913614	56.1854	0.0107197
2320	RPS7	0	0.913588	51.079	0.0110582
344	RPL11	0	0.913566	58.0231	0.00929111
11076	COX6C	0	0.913558	11.2194	0.014907
8576	KDELR2	4.28398e-08	0.913463	2.86062	0.0216959
20994	MMP24OS	0.036	0.913461	0.513954	0.0485329
12024	RPL35	0	0.913372	48.3281	0.0108104
4885	RNF13	0.0109982	0.913351	0.568318	0.0417312
21233	ATP5F1E	0	0.913194	12.3704	0.0156539
16078	DZIP1	0.0228232	0.913185	0.591547	0.0456472
14982	CBX5	6.89768e-13	0.913096	5.58235	0.0170849
6834	KDM3B	0.0259266	0.913039	0.441684	0.0465172
7368	JARID2	0.00994455	0.912997	0.650105	0.041441
9052	TP53TG1	0.00160458	0.912938	1.49347	0.0351809
4248	IP6K2	4.08557e-05	0.912871	1.37135	0.0281345
13973	NUTM2B-AS1	0.00680533	0.912837	0.634135	0.0399138
4142	RPSA	0	0.912758	28.2778	0.0122091
2102	CNIH4	3.01199e-08	0.912719	3.64059	0.0216754
15236	PPP1R12A	0.000145053	0.912672	1.38555	0.03015
20422	ESCO1	0.0100848	0.912606	0.619293	0.0417043
19099	TMEM256	4.43107e-08	0.912576	3.28811	0.0219519
15227	CSRP2	4.42499e-10	0.912497	6.83207	0.0195517
9926	HUWE1	0.00403468	0.912479	0.718664	0.0381759
13651	ZEB1	0.00210577	0.912418	0.899339	0.0361481
2814	ZNF638	9.35594e-06	0.912368	1.58655	0.0264875
5469	RAC1P2	0.0368195	0.912352	0.471366	0.0493612
15512	PEBP1	0	0.912347	9.44298	0.0140695
10851	RAB2A	1.77536e-06	0.912342	1.91305	0.0248049
22171	PAK4	0.0267482	0.912306	0.443459	0.047127
17279	GABPB1	0.0194734	0.912291	0.475399	0.0452197
766	OSBPL9	0.00012634	0.912275	1.11341	0.0300613
1003	PKN2	0.000784866	0.912254	0.929182	0.0336531
13298	REXO2	0.00420617	0.912235	1.01581	0.0384353
18598	ATP6V0D1	0.00879596	0.91221	0.580739	0.0412888
13126	CCDC90B	1.24267e-05	0.912207	1.71415	0.0268606
7337	TMEM14C	1.24988e-11	0.912145	4.90079	0.018228
1346	CHD1L	0.0182006	0.912056	0.477819	0.0449569
8934	TMEM248	0.0224296	0.91203	0.516051	0.0461791
16916	CKB	0	0.912021	17.6967	0.0159699
4681	ZNF148	0.00601649	0.911982	0.637683	0.0398419
9656	CD99	2.1715e-10	0.911967	7.82078	0.0193674
4516	CLDND1	0.00207789	0.911909	0.805775	0.0363315
21491	C19orf70	0.000223773	0.911883	1.16583	0.0312113
11699	ZFAND5	6.49109e-05	0.911841	1.42749	0.0291589
21843	RPL18A	0	0.911814	62.7669	0.0107557
18307	CDIPT	0.0267757	0.911796	0.407324	0.047422
20370	TWSG1	0.00855123	0.911732	0.579287	0.0414024
22371	CALM3	7.21079e-14	0.911679	5.60784	0.0167144
8188	GOPC	0.0210538	0.911644	0.452976	0.0460228
14699	TM7SF3	0.00348406	0.911631	0.763026	0.0380629
5722	LAMTOR3	0.001044	0.911601	0.747056	0.0346028
21959	RPSAP58	0.000289769	0.911599	1.20471	0.0318136
23421	APP	5.6321e-06	0.911586	1.91176	0.0261692
6386	SMIM15	0.000273564	0.911583	0.981933	0.031711
12356	CARS	0.0313064	0.911577	0.538151	0.04863
22612	RPS9	0	0.911569	39.8121	0.00953848
20738	FKBP1A	3.56102e-11	0.911527	4.70544	0.0187464
17656	RPS17	0	0.911506	17.4649	0.0125759
14633	WBP11	2.1939e-07	0.911465	2.1718	0.0233377
10252	UPF3B	4.58115e-05	0.911441	1.93773	0.0287907
6043	GALNT7	0.0314215	0.911423	0.472657	0.0487414
17741	CIB1	0.00101783	0.911404	0.82481	0.0346211
4272	RHOA	1.43196e-12	0.911379	5.26633	0.0176636
16809	NDUFB1	2.35292e-09	0.911378	3.14744	0.0206068
1920	RABIF	0.0450373	0.911346	0.408937	0.0515317
9607	XRCC2	0.0264997	0.911341	0.50121	0.0476121
15354	CHPT1	0.00375776	0.911339	0.721245	0.0384478
22893	SNAP29	0.0176028	0.911338	0.477819	0.0451543
21635	SPC24	0.0128128	0.911307	0.630908	0.0435041
14106	LCOR	0.00139401	0.911304	0.84675	0.0354856
9501	NDUFB2	1.01813e-13	0.911296	5.99855	0.0169083
21954	ZNF91	0.0213096	0.91127	0.506211	0.0463043
20247	ANAPC11	0	0.911265	9.09937	0.0139654
15439	ATP2A2	0.00198653	0.911249	0.727537	0.0364898
1042	RPL5	0	0.911169	34.1645	0.0105094
8031	SMIM8	0.0108335	0.911151	0.511534	0.042762
21510	MLLT1	0.0492062	0.911145	0.359413	0.0524135
5190	SENP5	0.0319909	0.911142	0.424907	0.0490257
20065	FAM104A	0.00339535	0.911131	0.700758	0.0382007
22030	ZNF302	0.00383917	0.911108	0.600258	0.0386278
20101	GRB2	0.000794421	0.911099	0.857235	0.0341482
10550	CTSB	0.00227612	0.910992	0.871592	0.0370054
5212	RPL35A	0	0.910902	53.4965	0.00930579
5317	KIAA0232	0.0025977	0.910889	0.750928	0.0374532
21930	ZNF431	0.0477407	0.91087	0.347314	0.0523197
20418	ROCK1	0.000209597	0.91086	1.18342	0.0314611
17866	NME4	7.9458e-13	0.910843	6.07179	0.0175932
17582	RCN2	0	0.910832	7.51363	0.0154764
20182	CANT1	0.0245354	0.910822	0.423939	0.0473955
20981	DYNLRB1	2.64423e-08	0.910794	2.70608	0.0220976
10267	MCTS1	0.000398853	0.910779	1.34183	0.0327707
23082	YWHAH	6.99085e-12	0.91077	5.26811	0.0183242
15574	KDM2B	0.0258418	0.910753	0.413615	0.0477709
10926	RPL7	0	0.910753	69.0989	0.00953424
4774	CDV3	0.00497557	0.910746	1.45394	0.0397206
5181	RNF168	0.025543	0.910732	0.499435	0.0477074
2139	ARF1	3.82927e-09	0.91071	3.37329	0.0210157
11940	KIAA1958	0.0267302	0.91065	0.423778	0.0480548
11341	RPL8	0	0.910603	48.5943	0.0107711
9991	PDZD11	0.000187047	0.91057	1.0913	0.0313655
20280	CYBC1	0.0127309	0.910495	0.500565	0.0438877
21431	HMG20B	0.000248782	0.910481	1.05323	0.0319403
23142	EIF3L	1.11562e-13	0.91048	5.7348	0.0170828
8830	TMED4	8.4305e-05	0.910463	1.33925	0.0300503
12912	YIF1A	0.000214358	0.910447	1.14793	0.0316569
5281	RGS12	0.0275992	0.910365	0.422971	0.0484481
15005	GDF11	0.0255878	0.910322	0.443136	0.0479516
22388	TMEM160	3.85441e-10	0.910301	3.05711	0.0200026
9526	TCAF1	0.000372372	0.910279	1.04775	0.0328201
3691	ARPC2	2.17637e-11	0.910275	6.53605	0.0188354
8840	CCM2	0.0188517	0.910256	0.473302	0.0461338
17183	ZNF106	0.000185881	0.910235	1.09421	0.0314757
10431	MECP2	0.0133744	0.910176	0.473786	0.0443111
16352	SPTSSA	7.44349e-09	0.910163	2.55122	0.0215093
6370	SETD9	0.0307598	0.910151	0.421681	0.0493126
2215	GNG4	0.0275674	0.910112	0.494757	0.0485811
1820	TSEN15	8.21606e-06	0.910105	1.99452	0.0270538
11744	NTRK2	0.000216464	0.910103	3.05275	0.0318038
12313	RPLP2	0	0.910103	38.156	0.00988785
14480	CHD4	7.82976e-06	0.910084	1.68172	0.0270075
16133	ARGLU1	1.2885e-08	0.910082	3.12728	0.0218499
15668	SFSWAP	0.0308587	0.910075	0.401355	0.0493831
21512	CLPP	0.000125007	0.910041	1.18906	0.0308465
12293	HRAS	0.00127946	0.91002	0.808033	0.0357873
1495	UBAP2L	0.00140325	0.910003	0.78303	0.0360506
20402	PSMG2	2.8385e-05	0.91	1.57542	0.0286105
15909	TPT1	0	0.909968	22.5706	0.0112749
3561	C2orf69	0.027733	0.909917	0.521374	0.0487407
8155	FYN	0.00130269	0.909825	1.06356	0.0359175
14474	MRPL51	0	0.909813	8.27859	0.014571
17538	UBL7-AS1	0.0454778	0.909812	0.358606	0.0525638
14488	PTMS	0	0.909789	10.1608	0.0152845
3719	RETREG2	0.0289238	0.909785	0.377642	0.0490895
6268	SKP2	0.000573254	0.909773	1.00484	0.0339339
1438	POGZ	0.00126491	0.909763	0.818358	0.0358615
16375	RALGAPA1	0.0248695	0.909736	0.380223	0.048086
11448	HAUS6	0.00049944	0.909719	0.951928	0.0336607
12004	RC3H2	0.0461981	0.909716	0.330699	0.0527569
880	LEPROT	0.000187047	0.909633	1.17793	0.0317099
16806	TRIP11	0.0072917	0.90956	0.605098	0.041779
7680	KIFC1	0.000429828	0.909521	1.30134	0.0334088
10575	VPS37A	0.0394522	0.909521	0.373931	0.0515869
2208	TOMM20	9.91703e-08	0.909518	2.64091	0.0233012
18107	GSPT1	1.6819e-06	0.909412	1.96467	0.0256242
21300	TCEA2	1.56515e-05	0.909384	1.33134	0.0280475
13332	KMT2A	0.00224792	0.909351	0.704952	0.0376785
5402	RBPJ	4.1585e-05	0.909331	1.47782	0.0293618
16207	PIP4P1	0.0137708	0.909287	0.482013	0.0449268
21376	TCF3	0.00387728	0.909271	0.641878	0.0395014
853	TM2D1	0.00146065	0.909265	0.719471	0.0364759
6076	ING2	0.0051236	0.909258	0.655106	0.040525
4288	RBM6	0.00023576	0.909235	0.868366	0.0322997
14669	GOLT1B	0.0237135	0.909181	0.453299	0.0481013
12276	RIC8A	0.0021534	0.90917	0.67285	0.0376272
11593	GRHPR	0.000166297	0.909154	1.46266	0.031673
15614	C12orf65	0.0106282	0.909104	0.621068	0.0437069
4131	EXOG	0.0268867	0.909072	0.414906	0.0489858
9749	PRDX4	8.8128e-09	0.909049	3.86982	0.0218916
11528	UBAP2	0.0108356	0.909046	0.52815	0.0438294
7945	SMAP1	3.02616e-05	0.909034	1.25488	0.029018
7238	MGAT1	0.0358611	0.909009	0.338764	0.051116
2726	EHBP1	0.030735	0.908991	0.3578	0.0499718
14281	PDZD8	0.0443384	0.908974	0.353283	0.0528549
8067	UFL1	0.0166986	0.90897	0.545894	0.046122
21777	AKAP8L	0.0258963	0.908938	0.428456	0.0488095
1129	GPSM2	0.00938335	0.908919	0.792224	0.0431951
21134	SLC35C2	0.0130889	0.908891	0.449427	0.0448583
20813	TMX4	0.0103298	0.908869	0.457171	0.0436888
13356	H2AFX	1.91157e-06	0.908841	2.18116	0.0259145
13849	KIF1BP	0.0109139	0.908833	0.460397	0.043981
308	HP1BP3	1.68767e-09	0.908831	3.4191	0.0210586
13885	ANAPC16	4.15859e-09	0.908808	3.22246	0.0215289
8981	GTF2I	0.00299435	0.908784	0.647201	0.0388386
1967	NUCKS1	0	0.908753	13.0426	0.0152259
5454	TMEM33	0.00211704	0.90872	0.733828	0.0377687
20161	TNRC6C	0.0348281	0.908698	0.452815	0.0510623
18839	COX4I1	0	0.908607	12.3644	0.012802
309	EIF4G3	0.00132582	0.908598	0.816099	0.0364762
19600	P3H4	0.00738265	0.908594	0.552025	0.0423023
14897	CERS5	0.0350155	0.908584	0.358445	0.0511746
13935	VCL	0.00323077	0.908571	1.15406	0.0391818
8120	SNX3	1.02325e-10	0.908558	3.44378	0.019832
19093	EIF5A	9.91201e-08	0.908527	6.07501	0.0235675
11422	MPDZ	0.00148869	0.908506	0.708663	0.0368527
6157	C5orf38	0.0129695	0.908466	0.437006	0.0450264
138	VAMP3	0.00944446	0.90845	0.678658	0.043462
9467	MTPN	1.90221e-05	0.908448	1.402	0.0286017
11151	EXT1	0.0477493	0.908436	0.312631	0.0538237
7748	MTCH1	1.12374e-10	0.908436	3.86159	0.0198992
4634	GSK3B	0.00683586	0.908434	0.612034	0.0420479
6162	ICE1	0.0141376	0.908413	0.532021	0.0455173
23165	CBY1	0.000156929	0.908413	0.981933	0.0318356
16644	RPL7AP6	0.0349864	0.908396	0.391031	0.0512766
16483	CNIH1	2.11336e-06	0.908359	1.83368	0.0261568
14783	PPHLN1	3.45319e-05	0.908354	1.34102	0.0294301
6756	HINT1	0	0.908351	19.8298	0.01297
15776	CDK8	0.0341198	0.908338	0.349089	0.0511159
2897	TCF7L1	0.0438044	0.908254	0.365704	0.0531845
19635	TUBG1	7.15329e-05	0.908207	1.39555	0.0305733
6512	SCAMP1	0.0400374	0.908151	0.387804	0.052517
15544	TRIAP1	1.04733e-05	0.908143	2.17422	0.0279582
17088	ZNF770	0.000118928	0.908139	1.03178	0.0314405
16051	RBM26	0.000271014	0.908111	0.97548	0.0329943
5569	DCK	0.0190575	0.908011	0.484756	0.0474061
17800	NR2F2	0.000248115	0.907992	1.36845	0.0328672
21629	CARM1	0.045946	0.907964	0.360703	0.0537848
3184	POLR2D	0.00490207	0.90796	0.650911	0.0409661
15543	COX6A1	0	0.907944	9.55864	0.0133928
21354	MIDN	6.848e-05	0.90793	1.55525	0.030599
18688	CMTR2	0.0413389	0.907909	0.289402	0.0529179
12908	RAB1B	0.016169	0.907859	0.47669	0.0465347
2482	OST4	0	0.907831	9.02807	0.0157451
1795	ACBD6	5.61004e-05	0.907802	1.17632	0.0303359
14450	RAD51AP1	1.10385e-05	0.907795	1.804	0.0281352
16770	SEL1L	0.0337692	0.90779	0.342636	0.0513576
5086	DVL3	0.0175095	0.907691	0.381029	0.0470724
12597	C11orf74	0.000232677	0.907686	0.975964	0.0328499
8574	RAC1	1.0877e-14	0.907678	8.55106	0.0169567
7247	RACK1	0	0.907674	34.1116	0.0106178
16365	PPP2R3C	5.62412e-06	0.90764	1.44007	0.0273932
20149	METTL23	0.00420617	0.907623	0.627198	0.0405568
12777	TTC9C	0.0137465	0.907607	0.513309	0.0457903
20021	BPTF	4.79768e-07	0.907583	2.20148	0.0250433
8509	SUN1	0.0172653	0.907571	0.449105	0.0470551
5107	RPL4P4	0.0404804	0.907567	0.338926	0.0529597
18166	ARL6IP1	1.6275e-05	0.907491	6.35022	0.0287141
15440	ANAPC7	0.00764279	0.907463	0.655751	0.0429981
3946	CAMK1	0.0273153	0.907406	0.381352	0.0500495
7154	CLTB	0.000338562	0.907397	0.969189	0.0337205
21773	BRD4	0.000195805	0.907387	1.0371	0.032624
10948	PKIA	0.0262016	0.907323	0.425714	0.0497995
13395	TBRG1	0.00895828	0.907287	0.526536	0.0438023
10812	RB1CC1	0.000201506	0.907248	1.04872	0.0327256
10878	ARMC1	0.00037171	0.907247	0.972254	0.03398
12956	TMEM134	0.0012175	0.907185	0.83094	0.0368344
3022	RPL31	0	0.907177	38.1344	0.0111558
8129	CD164	0.0309338	0.907136	0.442329	0.0511048
3997	XPC	0.003125	0.907067	0.780448	0.0397506
17126	BUB1B	0.00173802	0.90703	0.901274	0.0379111
14210	ATP5MD	1.0877e-14	0.906966	7.67963	0.0170791
12235	FBXW5	0.00131545	0.906942	0.675754	0.0371493
12150	SETX	0.00871664	0.906922	0.536538	0.0438594
5520	CEP135	0.00327547	0.906903	0.628811	0.0399829
475	PUM1	0.000254294	0.906896	1.03404	0.0333262
18712	ZFHX3	0.00376494	0.906893	0.723181	0.0404833
1486	JTB	1.12852e-09	0.90684	2.62365	0.0213357
18897	ANKRD11	9.42235e-07	0.906801	2.36958	0.0258604
15187	CNOT2	0.000362884	0.906766	0.904985	0.0341097
19121	EFNB3	0.0334526	0.906749	0.366349	0.051892
19136	VAMP2	7.15637e-08	0.906698	2.12131	0.0238321
23032	ZMAT5	0.00254716	0.906693	0.596225	0.0392404
2202	IRF2BP2	0.00214866	0.906644	0.746572	0.0387198
18743	TMEM170A	0.000976666	0.906634	0.772705	0.0364684
14071	EXOC6	0.0253742	0.906624	0.397322	0.0499674
18700	ZNF821	0.0318466	0.90656	0.304565	0.0516469
19250	ALKBH5	0.00118793	0.906542	0.718664	0.0370334
11321	CPSF1	0.0294751	0.906532	0.348927	0.0510941
1658	NUF2	4.90337e-05	0.906506	2.26262	0.0305782
12767	GANAB	0.000211101	0.906456	0.954348	0.033109
22465	RPL13A	0	0.906454	80.7001	0.0103541
268	MFAP2	3.00352e-05	0.906447	1.37167	0.0298738
5274	ADD1	0.000339328	0.906434	0.843039	0.0340956
1271	SEC22B	0.00588941	0.90642	0.514922	0.0423976
[truncated: 2,998 more rows]

## Sheet: NSC2b
	gene	qval	fc	mean	coef_sd
2493	CLIP4	0	45.2049	0.0322413	0.251302
12308	KCNC1	0	33.2299	0.0322413	0.271737
5167	RNF212	0	19.8467	0.0296412	0.295839
22609	DDTL	0	16.2138	0.0140406	0.32385
18076	SRCAP	0	13.2668	0.0218409	0.275517
7321	HIST1H2BE	0	12.3615	0.0202808	0.261685
20484	UBE2D3P1	0	11.9633	0.0176807	0.299005
16455	ZC2HC1C	0	11.58	0.026001	0.252873
17506	AC013394.1	0	9.20364	0.025481	0.295165
14258	VAMP1	0	8.57239	0.0286011	0.247052
21903	ATP1A3	0	8.54925	0.0301612	0.287516
14410	PLBD1	0	7.95276	0.0312012	0.23273
16832	RBM17P4	0	7.70774	0.0312012	0.247512
21758	LINC01534	0	7.58391	0.0286011	0.242357
16550	RIN3	0	7.4987	0.0301612	0.246528
7806	RPL9P18	0	6.99245	0.0286011	0.237152
22775	CARD10	0	6.80333	0.026001	0.298591
14989	AC107032.1	0	6.74931	0.0286011	0.281673
4638	ABTB1	0	6.68593	0.0369215	0.239895
17336	HYKK	0	6.66114	0.0322413	0.242338
1955	AC098935.1	0	6.62158	0.0171607	0.282249
2050	TAF1A-AS1	0	6.40419	0.024441	0.31558
4577	STXBP5L	0	6.27155	0.0280811	0.309283
2152	EXOC8	0	6.19129	0.048882	0.197774
4480	NFKBIZ	3.94443e-12	5.96562	0.0197608	0.339869
12960	AP000648.3	0	5.93135	0.0301612	0.268523
3329	AC007405.3	0	5.83393	0.0364015	0.220176
8368	AL731661.1	0	5.79008	0.0400416	0.214653
15501	MIPEPP3	1.34137e-12	5.75089	0.023921	0.326604
21237	ZNF558	0	5.72349	0.0442018	0.198323
8584	DPY19L2P3	0	5.42326	0.0322413	0.247168
19066	NEK8	0	5.41265	0.0312012	0.26219
18846	LINC00324	2.33847e-13	5.34385	0.0182007	0.303724
17072	AC084782.3	0	5.18847	0.0197608	0.282671
17985	GAPDHP35	0	5.05999	0.0286011	0.261198
12123	PANO1	6.5384e-13	5.03226	0.023921	0.297981
9136	AC005099.1	0	4.98921	0.0280811	0.279572
2360	MYCNOS	0	4.89687	0.0301612	0.240994
13848	TNKS2-AS1	0	4.84032	0.0322413	0.259393
14688	SCN8A	4.62468e-13	4.83003	0.023921	0.28872
16505	AL136040.1	2.2071e-09	4.8262	0.0187207	0.340544
4232	U73166.1	2.05779e-13	4.75536	0.024441	0.282296
18100	ZNF646	0	4.72164	0.0405616	0.217752
22793	C22orf23	0	4.62864	0.0322413	0.24912
181	AL109811.2	5.51141e-10	4.55084	0.0187207	0.317619
11265	AL356000.1	5.98134e-14	4.5259	0.0322413	0.268837
12691	AP5B1	0	4.48751	0.0301612	0.248738
8669	MRPS24	1.38877e-12	4.44445	0.0306812	0.278655
15145	SLC41A2	5.42904e-11	4.44235	0.0322413	0.297913
14241	GALNT8	6.49007e-09	4.42908	0.0213209	0.330378
2735	AC017083.1	1.00751e-08	4.40939	0.0166407	0.33319
889	LRRC7	0	4.30701	0.0322413	0.24685
12421	SEC14L1P1	0	4.20837	0.0322413	0.239795
18237	DOK4	5.4208e-11	4.17417	0.025481	0.28544
20244	CTIF	2.56106e-12	4.10884	0.0322413	0.266925
22130	ADM5	7.18189e-07	4.03358	0.0176807	0.353583
5567	AC104063.1	0	4.02055	0.00364015	0.154624
9367	EPHB6	0	4.01578	0.0587623	0.190971
21218	AC010336.5	3.55299e-08	3.94565	0.0218409	0.318419
20025	DLGAP1-AS2	5.68607e-10	3.89598	0.024441	0.285285
16944	PPIP5K1	5.29671e-11	3.8636	0.0280811	0.269856
5079	TMEM44-AS1	9.17511e-07	3.81117	0.0171607	0.342024
1814	FDPSP1	0	3.74338	0.0384815	0.206623
15557	EIF4A1P7	1.94934e-08	3.71531	0.0286011	0.299726
11148	KIFC2	1.62434e-08	3.62899	0.0182007	0.292963
4413	RPL23AP49	0	3.61964	0.0634425	0.173284
22430	MZF1-AS1	7.04035e-10	3.59388	0.0296412	0.269594
7250	AL441883.1	2.55263e-09	3.52846	0.0275611	0.273772
9518	STS	1.24474e-07	3.50882	0.0234009	0.301531
14141	C10orf90	1.40082e-09	3.50544	0.00156006	0.268458
1996	RPL23AP18	0	3.40722	0.0421217	0.208834
414	MAP3K6	1.09437e-09	3.40062	0.0265211	0.260488
496	ZBTB8B	9.27467e-08	3.39075	0.0312012	0.290784
1946	IKBKE	3.06996e-05	3.35669	0.0291212	0.353887
15497	RPS12P23	1.74712e-09	3.35187	0.0301612	0.260236
15529	PABPC3	3.66983e-11	3.31548	0.0530421	0.237592
12985	FUT4	3.49947e-06	3.27065	0.0265211	0.317462
11091	ZFP41	4.81516e-09	3.25982	0.0317213	0.260433
9365	TAS2R4	1.01803e-05	3.24476	0.0192408	0.328613
15038	ATP2B1-AS1	7.57217e-10	3.23058	0.0296412	0.247553
7383	ZNF165	1.17862e-08	3.20387	0.025481	0.262488
2672	C2orf74	1.14889e-07	3.19922	0.0317213	0.278676
1746	CRYZL2P	4.55712e-06	3.09911	0.0218409	0.306098
17876	ABCC6	2.09234e-06	3.06607	0.0192408	0.294663
19121	RNF135	1.77619e-06	3.06181	0.0296412	0.292612
21036	AC027307.3	3.44631e-06	3.02491	0.0301612	0.296344
22552	TUBA3FP	1.7099e-05	3.02394	0.0234009	0.315556
16334	HSPA2	2.41991e-10	3.02348	0.0312012	0.227928
13615	MYL6P3	8.72234e-07	3.01388	0.0312012	0.281508
20646	PXMP4	0	3.00632	0.0774831	0.16412
10351	CLDN23	6.29221e-05	3.00376	0.0286011	0.332213
9252	KCP	0.00010317	2.99046	0.0156006	0.338963
7729	TMEM151B	9.44245e-07	2.9839	0.0317213	0.279734
17079	LINC00926	9.53141e-08	2.98163	0.0296412	0.260392
22246	SEPT7P8	1.05452e-07	2.96206	0.025481	0.259581
7427	HCG17	3.82217e-09	2.96153	0.0525221	0.237974
9403	ZNF425	1.6659e-06	2.95656	0.0312012	0.282829
18722	MYBBP1A	2.05354e-12	2.93035	0.0535621	0.202224
6210	FBXO4	0	2.90266	0.119605	0.146341
12725	PELI3	0.000101878	2.8993	0.023921	0.329118
5762	CETN4P	8.163e-09	2.82345	0.0374415	0.231807
447	SNHG12	2.80725e-06	2.81649	0.0296412	0.275163
14733	MAP3K12	1.98901e-06	2.81402	0.050962	0.271622
8516	STEAP1B	1.61621e-05	2.80373	0.024441	0.293275
11954	PLPP7	2.97691e-05	2.80263	0.0421217	0.300782
10339	AF228730.5	5.1223e-07	2.79783	0.0369215	0.257971
1751	C1orf220	6.58764e-07	2.7915	0.0296412	0.25948
6411	ALDH7A1P1	1.67103e-05	2.78537	0.0306812	0.291829
19499	AC091133.4	4.83058e-06	2.77216	0.025481	0.276571
20769	GDAP1L1	2.41991e-10	2.77209	0.0551222	0.210032
13025	AP000641.1	0.000875132	2.76236	0.00364015	0.355127
13564	OGDHL	3.6997e-05	2.75127	0.0348414	0.298183
8772	CCT6P1	1.22454e-07	2.74507	0.0442018	0.242439
10688	AC022182.3	0.00142158	2.72754	0.0176807	0.361854
14079	NANOS1	0.000875132	2.71273	0.0197608	0.3488
174	CASZ1	1.12762e-06	2.7126	0.025481	0.256952
19447	AC002558.1	5.98736e-05	2.70935	0.0275611	0.300369
21482	ANKLE1	3.87863e-07	2.70651	0.0265211	0.24749
2573	AC025750.2	0.000939526	2.70187	0.0187207	0.349084
10690	NPM1P6	4.42675e-06	2.66321	0.0223609	0.264761
1139	GSTM5	0	2.65711	0.0098804	0.120476
1610	USP21	4.38694e-09	2.63817	0.0670827	0.213314
1324	CCT8P1	0.000106769	2.63726	0.0265211	0.300564
5634	AP002026.1	4.70897e-07	2.62667	0.026001	0.241511
13972	NFKB2	1.68073e-10	2.62462	0.049402	0.197219
7109	AC136628.3	0	2.61111	0.0026001	0.162062
9125	AC005070.3	5.97816e-05	2.60629	0.0291212	0.288646
16228	ATP5F1CP1	9.33849e-06	2.60496	0.0390016	0.266414
565	AL034379.1	8.53224e-05	2.5765	0.0291212	0.289998
10698	TTPA	1.02032e-07	2.57205	0.0520021	0.225598
21948	ZNF223	9.94974e-07	2.5614	0.0348414	0.241092
15105	GOLGA2P5	9.33849e-06	2.56124	0.0426417	0.261699
4674	ALG1L2	8.79146e-06	2.54444	0.0265211	0.259171
19710	AC079331.2	0.000136356	2.53313	0.0286011	0.291831
16928	CDAN1	2.38179e-06	2.53244	0.0457618	0.245521
18325	C16orf86	2.43146e-05	2.52874	0.0442018	0.268441
22650	Z97353.1	0.000133797	2.51511	0.0275611	0.289288
1298	NUDT17	1.16515e-05	2.50333	0.0265211	0.257619
15635	AL354696.2	0.000247914	2.49888	0.0208008	0.297004
11657	ZNF782	4.51305e-06	2.47853	0.0395216	0.245531
308	AL590556.1	0.000875132	2.47617	0.025481	0.316918
16114	KIAA0391	0.00018064	2.47137	0.024961	0.28831
14358	KLRA1P	0.000246851	2.46778	0.0208008	0.292847
6437	RBMX2P5	0.000922596	2.46711	0.0192408	0.316769
905	FPGT	1.33132e-10	2.45446	0.0540822	0.182652
3340	SLC25A12	8.19256e-07	2.44945	0.0696828	0.228129
389	CRYBG2	4.8442e-06	2.44129	0.0280811	0.24214
18066	ZNF747	0.00042006	2.43861	0.0343214	0.297865
13941	SEC31B	0.000103725	2.43575	0.0265211	0.275558
14315	FAM66C	3.43613e-08	2.43555	0.0592824	0.206312
18429	AC002044.2	0.000111911	2.42822	0.0312012	0.27568
21699	ZNF792	0.000286849	2.41431	0.0286011	0.288046
2007	VASH2	1.01745e-09	2.4087	0.0712428	0.18677
18606	AC009113.1	0.00248907	2.40694	0.0223609	0.330313
5821	AC096733.2	0.000123648	2.40205	0.0286011	0.273648
7969	AL133338.1	0.000504734	2.40023	0.0291212	0.295853
8625	DPY19L2P1	0.000234936	2.39549	0.025481	0.282474
7325	HIST1H2BF	4.8442e-06	2.39491	0.024441	0.236948
13531	PARGP1	0.00359893	2.39171	0.0208008	0.337285
22452	UTY	5.60687e-07	2.38039	0.0790432	0.218085
11111	ZNF707	0.00740689	2.36109	0.0197608	0.353803
11779	TMEM268	0.000108779	2.3486	0.0275611	0.264953
21241	ZNF699	0.00011359	2.34857	0.0301612	0.265508
5421	LNX1	0.00165418	2.3466	0.0270411	0.311092
10738	SLCO5A1	0.00339207	2.33909	0.0270411	0.327193
7977	POPDC3	0.000516976	2.31825	0.0197608	0.284532
5133	AC144530.1	1.94881e-07	2.31651	0.0530421	0.204512
2511	DDX50P1	5.63827e-05	2.31393	0.0468019	0.252041
10792	AC009812.4	0.00032349	2.31356	0.0270411	0.276009
8182	HIVEP2	0.00144276	2.31224	0.0202808	0.30258
6418	AC024568.1	0.000130827	2.29324	0.0421217	0.259977
15046	AC025164.1	0.000471007	2.28978	0.0208008	0.278799
19613	GDPD1	1.88348e-07	2.28693	0.0618825	0.201133
5591	SPP1	1.78801e-08	2.2806	0.117525	0.187866
1026	AC104332.1	0.0033506	2.2761	0.0265211	0.316301
21725	KIRREL2	3.92901e-08	2.27319	0.0598024	0.191013
9822	OPHN1	0.000284742	2.26896	0.0338014	0.267642
7703	RPS2P28	0.00951806	2.25321	0.0197608	0.342577
7308	HIST1H3A	0.00727756	2.24647	0.0234009	0.332759
15351	AC156455.1	0.0097597	2.22971	0.0192408	0.339132
16376	AL359317.2	0.00455951	2.22936	0.0286011	0.316141
6802	PCDHA10	0.00831649	2.21764	0.0270411	0.331667
4726	AC096992.2	0.00486523	2.21417	0.0234009	0.315169
20352	FBXO15	0.00868713	2.20972	0.0208008	0.331457
15282	LINC02440	4.11746e-05	2.20668	0.0644826	0.234373
11799	C5	0.0019723	2.20168	0.0301612	0.291638
16021	ZFHX2	3.24242e-06	2.1995	0.0452418	0.21056
12682	EHBP1L1	0.000971706	2.18383	0.0275611	0.274893
13039	RAB39A	0.000308992	2.16859	0.0291212	0.254107
20286	LINC01905	0.000134607	2.16667	0.0291212	0.242594
5791	PCDH10	0.018433	2.16498	0.0156006	0.348769
9865	PHKA1	0.0041566	2.15673	0.025481	0.30081
16864	AC020658.4	0.0053504	2.15178	0.0213209	0.306265
4883	IQCJ-SCHIP1	0.00153123	2.15093	0.0270411	0.277774
19187	RASL10B	2.40328e-05	2.14994	0.0416017	0.221369
675	CCDC24	0.0069523	2.14902	0.0301612	0.31316
9591	YY2	0.0105901	2.14133	0.0228809	0.324487
4126	AC124045.1	0.000581031	2.12973	0.0384815	0.257588
15089	CFAP54	4.33558e-06	2.11391	0.0769631	0.202126
13568	AL442003.1	1.84963e-05	2.11129	0.0592824	0.21381
6015	AC104805.1	0.00110237	2.11053	0.0421217	0.265105
11163	ZNF517	0.0041381	2.10529	0.026001	0.291257
1469	AL358472.1	0.010622	2.0988	0.023921	0.31603
22456	NLGN4Y	0.0137325	2.09663	0.148726	0.324032
2486	AC092164.1	8.88602e-05	2.09264	0.0442018	0.226748
22451	DDX3Y	0.00083837	2.0895	0.215809	0.25687
3893	IL17RE	0.0116048	2.08428	0.025481	0.315884
17317	AC090181.3	0.00170916	2.0832	0.0400416	0.268392
3392	AC019080.1	1.65736e-05	2.08216	0.0442018	0.208847
2934	CNNM4	0.000624887	2.07794	0.0291212	0.250374
19595	TSPOAP1-AS1	0.00966113	2.0717	0.0332813	0.307701
6187	AC025449.1	0.0120829	2.06637	0.0228809	0.313461
15792	RPL7P44	0.0237809	2.06333	0.0161206	0.336932
13082	AP002884.1	0.00194786	2.05104	0.024961	0.265199
14063	ENO4	0.00542223	2.04335	0.049922	0.285922
21551	TM6SF2	0.00396078	2.01703	0.0270411	0.273407
9426	ZNF775	0.000292068	2.01479	0.0364015	0.229186
8591	ZNRF2	0.0272655	2.00871	0.0213209	0.329906
1285	LINC01145	0.011209	1.99901	0.0296412	0.296823
21921	AC011497.2	0.00352305	1.99565	0.0327613	0.266773
18946	DRC3	0.0245346	1.99445	0.0213209	0.322475
22434	RPS4Y1	0	1.99073	4.76443	0.0981706
21169	VMAC	0.00212087	1.98855	0.0338014	0.255406
3200	HNRNPKP2	0.00968584	1.987	0.0265211	0.2902
11919	MIGA2	0.000177526	1.9819	0.0395216	0.217774
21511	PIK3R2	0.00313249	1.9784	0.023921	0.261177
7495	MSH5	0.0144859	1.9607	0.0286011	0.296344
9932	KLHL4	0.00243887	1.95691	0.050962	0.252052
22830	APOBEC3G	0.0196542	1.95659	0.0275611	0.305171
21774	ZNF585B	0.0223832	1.95619	0.024961	0.309824
6455	SEM1P1	0.00841549	1.95591	0.0296412	0.279684
19049	AC005726.1	0.00876759	1.95098	0.0275611	0.279656
4169	ZNF589	2.52698e-05	1.95078	0.0639626	0.193683
11688	STX17-AS1	0.00881107	1.94533	0.0374415	0.278579
15120	HSPE1P4	0.0247938	1.93848	0.026001	0.309538
19229	EPOP	0.0388877	1.93261	0.0291212	0.326151
439	MED18	0.000821274	1.92843	0.0452418	0.228596
22285	SYT5	0.00874834	1.92666	0.024961	0.274345
21334	ZNF433	0.00240098	1.92569	0.0462818	0.245751
22449	TTTY15	0.00912229	1.91544	0.188248	0.272997
22569	AP000553.2	0.00599105	1.91406	0.0462818	0.262162
19387	AC003102.1	0.0112895	1.90081	0.0332813	0.275485
3789	ACKR3	0.0372235	1.8999	0.0270411	0.315985
7785	BEND6	0.0158894	1.88653	0.0270411	0.282143
6564	TMEM232	0.000298067	1.88173	0.0556422	0.207089
10923	UBR5-AS1	0.00688931	1.87502	0.0364015	0.257112
9231	SND1-IT1	0.00215721	1.87125	0.0702028	0.233129
12354	AC104563.1	0.00167235	1.86824	0.0525221	0.228173
17804	AC087190.1	0.00193666	1.86795	0.0520021	0.230579
6239	MRPS30-DT	1.10198e-05	1.86145	0.0676027	0.174054
10139	ELF4	0.0057031	1.85178	0.0296412	0.247674
22460	TXLNGY	0.00150469	1.85076	0.24857	0.22298
11378	RUSC2	0.0191004	1.85016	0.026001	0.278853
6324	MAST4-IT1	0.00942298	1.84189	0.00156006	0.257318
8022	MFSD4B	6.2653e-09	1.84091	0.104004	0.135356
19044	SARM1	0.00286693	1.82917	0.0473219	0.229599
13656	TYSND1	2.1763e-06	1.82707	0.0837234	0.158748
22990	MAPK12	2.90567e-06	1.79359	0.0878835	0.155454
14811	AC073896.2	0.00306824	1.79353	0.0364015	0.223234
17631	BAIAP3	1.03991e-06	1.78926	0.0925637	0.149387
22356	ZNF543	0.0122677	1.78754	0.049922	0.251278
5114	AC016949.1	0.0296967	1.76022	0.0405616	0.270277
8361	LINC00242	0.000619917	1.72506	0.00364015	0.186566
394	RPS6KA1	0.000351227	1.69735	0.0764431	0.174923
22596	C22orf15	0.000565592	1.66708	0.217369	0.173858
1150	SLC16A4	0.00140548	1.65465	0.073843	0.181466
15896	MYO16	0.0067746	1.5923	0.0608424	0.189953
3255	ERMN	0.000206482	1.59142	0.26001	0.149187
11233	AL135923.2	0.00706143	1.57171	0.173167	0.185402
9490	PLCXD1	0.0174272	1.55277	0.118045	0.197472
3874	OXTR	0.0462135	1.54652	0.229849	0.221048
22464	EIF1AY	3.23549e-11	1.54454	1.16069	0.0859574
7499	HSPA1A	0.0118537	1.51587	0.25637	0.179319
11250	FREM1	0.0420675	1.46989	0.139366	0.192742
12490	SLC43A3	0.0408704	1.46872	0.123245	0.191503
3688	EPHA4	0.0265584	1.44828	0.342694	0.174613
1434	S100A10	0.00679392	1.42805	0.128445	0.14555
23032	AP001347.1	9.12127e-06	1.41619	0.557462	0.0967062
13237	ETS1	0.0303975	1.41614	0.137805	0.166813
7984	RTN4IP1	0.0396933	1.41387	0.121165	0.171956
5769	SPRY1	9.04313e-09	1.40518	1.25429	0.076188
11453	CNTNAP3B	0.00109076	1.40005	0.335933	0.119344
11104	NAPRT	0.00966924	1.37505	0.356214	0.134571
13486	ZNF37A	0.045226	1.36876	0.312013	0.158691
10940	CTHRC1	0.000122431	1.35785	1.06396	0.0954762
13592	PHYHIPL	0.0412925	1.33788	0.395736	0.145253
20721	NNAT	4.27692e-08	1.32754	2.51014	0.0660568
7377	HIST1H2AM	0.0311723	1.31813	0.182007	0.132872
12837	PLEKHB1	0.0028449	1.31255	0.611024	0.103339
7524	GPSM3	0.0135999	1.30572	0.289652	0.116616
21575	AC011447.3	0.0117364	1.30174	0.306812	0.113551
21798	SPINT2	0.00162503	1.30033	0.534061	0.0956656
2583	PLEKHH2	0.000364354	1.29222	0.632345	0.0849912
1413	AL391069.3	0.0304277	1.27852	0.281851	0.117821
11444	FRG1HP	0.0117624	1.277	0.311492	0.10533
8562	HOXA2	0.0317487	1.27641	0.328133	0.117709
5039	ETV5	0.00677028	1.26961	0.5117	0.0974665
9072	MUC12	0.00127804	1.26133	0.543942	0.0831479
19369	ETV4	0.0287569	1.25156	0.424337	0.10686
21973	APOC1	0.0266458	1.25052	0.333853	0.105435
7044	THOC3	0.0317487	1.25013	0.303692	0.107685
5590	HSP90AB3P	0.0410485	1.24311	0.297972	0.10849
7482	BAG6	0.00400193	1.24021	0.782111	0.0839729
22785	H1F0	0.000821274	1.23782	1.85231	0.074264
781	ECHDC2	0.0160283	1.23186	0.409256	0.0927741
16041	REC8	0.0157649	1.22467	0.459178	0.089995
10513	DUSP4	0.0109729	1.22172	0.48986	0.0856192
12031	EGFL7	0.0424823	1.21402	0.348414	0.0971803
8081	FABP7	1.05821e-05	1.20829	15.3588	0.0529008
6968	RNF145	8.35339e-06	1.20628	1.4025	0.0519297
21581	ZNF826P	0.0319219	1.19348	0.856474	0.0853912
18683	SRR	0.00844977	1.1925	0.553822	0.0734241
19443	RPRML	0.022359	1.19224	0.793032	0.0811671
4519	CCDC80	6.535e-08	1.18124	4.98648	0.0392835
15031	DUSP6	0.000179843	1.18025	2.31461	0.0527939
19817	FOXJ1	0.0213647	1.17827	0.904836	0.0753091
14793	RPS26	0	1.17422	12.6667	0.023172
5294	LAP3	0.0405089	1.15569	0.639626	0.0720123
13166	THY1	0.0229127	1.15569	1.03432	0.0670127
4867	PTX3	0.0212698	1.15465	0.863755	0.0659693
18588	CYBA	0.000466275	1.15257	2.21061	0.0477493
5757	EXOSC9	0.0281019	1.14507	0.733229	0.0643069
18202	MMP2	0.00507141	1.13865	1.25117	0.0516771
12146	MRPL23	0.00015578	1.13523	2.46646	0.0400995
26	ISG15	0.00679392	1.13481	1.25221	0.0516574
15650	DNAJC15	0.0414335	1.1327	1.34633	0.0622137
18534	COTL1	3.80734e-09	1.1274	16.7187	0.0262804
12092	IFITM2	0.0284372	1.11869	1.30109	0.0533268
2284	ADI1	0.0342941	1.11799	1.30473	0.0543271
8887	GNAI1	0.000728237	1.11758	2.94852	0.0384026
8301	ACAT2	0.000341977	1.11656	4.21789	0.0363943
5407	OCIAD2	0.00501923	1.11418	2.14665	0.0429928
20950	KCNQ2	0.026081	1.09979	1.81539	0.0447506
12034	SNHG7	0.023271	1.09775	1.9688	0.0432679
14914	HMGA2	0.0496407	1.09338	4.33333	0.0457093
16720	NDN	0.0182869	1.07881	5.48466	0.0342229
531	SFPQ	0.00393079	1.07707	6.69735	0.0289091
21231	HNRNPM	0.00555362	1.07673	5.32553	0.0296531
18918	CENPV	0.00645605	1.06171	9.60167	0.0243425
7576	HMGA1	0.0408244	1.04815	11.5549	0.0234248
4174	TMA7	0.0250281	0.964284	18.7369	0.0170271
12692	CFL1	0.0110704	0.960945	28.2351	0.0170494
15570	HMGB1	0.00144993	0.95973	39.3822	0.0148444
8428	ACTB	0.00679392	0.958827	99.6256	0.0171748
16380	ERH	0.013543	0.958426	14.3734	0.0185519
5640	H2AFZ	0.00346194	0.958134	48.3515	0.0164906
8692	PPIA	0.0122738	0.956678	16.6167	0.0191613
16860	SRP14	0.00136061	0.956271	22.9022	0.0160781
17628	UBE2I	0.0410701	0.955944	8.05668	0.0224644
22681	UQCR10	0.0138177	0.954162	9.22153	0.0205517
10962	ENY2	0.0302703	0.953264	7.3973	0.0229327
15976	HNRNPC	0.0244445	0.952612	10.3547	0.0226574
3565	EEF1B2	0.00546267	0.951979	13.454	0.0197076
3751	PTMA	1.09642e-05	0.95122	61.9116	0.0140036
3376	ATP5MC3	0.0147144	0.950565	8.87727	0.0223531
15097	SLC25A3	0.0076011	0.950472	11.662	0.0209755
11905	SET	0.0419522	0.950198	10.6781	0.0255511
9906	COX7B	0.0412925	0.95017	5.39002	0.0255055
17281	COX5A	0.0232483	0.949481	6.65211	0.0240478
22000	SNRPD2	0.00404607	0.949192	9.41966	0.0203601
22862	RBX1	0.0055094	0.949145	8.34581	0.020918
12763	GSTP1	0.000465991	0.949117	18.5387	0.0175597
17921	METTL9	0.0437719	0.949073	4.19033	0.0263106
12443	MDK	0.000504734	0.948631	30.4394	0.0178184
21367	TRIR	0.0184591	0.948453	5.72023	0.023902
17420	SEC11A	0.0436376	0.948242	4.62142	0.0267398
878	SERBP1	0.0138928	0.94809	7.28445	0.0233654
21046	UQCR11	0.0315855	0.947214	5.07956	0.0261335
14801	MYL6	0.000436854	0.946976	32.9402	0.0182497
16049	NEDD8	0.00966924	0.946747	6.74363	0.0231211
8973	SEM1	0.00554344	0.94668	8.04264	0.0219722
6661	HINT1	9.77873e-05	0.946584	22.2647	0.0169358
5651	UBE2D3	0.0304963	0.946174	4.67395	0.0265427
10911	YWHAZ	0.0460362	0.945715	7.38014	0.0282794
23064	ATP5PF	0.00384331	0.945443	8.03796	0.0218082
18742	PFN1	0.000340029	0.945232	25.4363	0.0185845
23283	MT-CO2	0.00239086	0.944987	73.0203	0.0212125
2946	COX5B	0.0111323	0.944903	5.84295	0.0242677
8473	NDUFA4	9.86081e-05	0.94488	18.9501	0.0174993
14259	MRPL51	0.00572231	0.944672	7.28185	0.022891
4289	SPCS1	0.0205061	0.944581	4.73271	0.0260555
5154	ATP5ME	0.00500863	0.944424	6.58502	0.0227332
3541	SUMO1	0.0027568	0.943818	6.90692	0.0219193
5687	OSTC	0.024464	0.943643	4.75039	0.0270804
587	NDUFS5	0.000440309	0.943171	11.546	0.0196074
21396	C19orf53	0.0191377	0.942706	4.23505	0.0267465
12286	PSMA1	0.0281254	0.942645	4.12428	0.0280448
18332	NUTF2	0.0178722	0.942329	4.47842	0.0267334
393	HMGN2	0.000143601	0.942324	43.4795	0.018702
23288	MT-ND3	0.0383325	0.942232	10.2845	0.0293995
23281	MT-ND2	0.036127	0.94179	15.1602	0.0294207
15428	RAN	0.000142162	0.941256	16.584	0.0190492
19610	SKA2	0.0345552	0.941127	4.47998	0.0295837
10902	COX6C	0.000619917	0.940975	12.559	0.0208164
13999	ATP5MD	0.00265424	0.940943	7.21477	0.0230081
14753	CBX5	0.0075308	0.94075	5.81487	0.0251976
13985	ARL3	0.0257339	0.940626	4.00676	0.0287498
21257	UBL5	0.000363625	0.940609	9.36453	0.0202931
15498	SAP18	0.00200318	0.94054	6.32553	0.0226804
4306	SELENOK	0.0123563	0.940416	4.03016	0.0265992
11258	PSIP1	0.0117532	0.940391	5.0858	0.0264705
7569	UQCC2	0.0188959	0.940274	4.19969	0.0278786
12635	PRDX5	0.00495462	0.939766	5.65419	0.0246683
9506	CD99	0.022612	0.939732	6.06136	0.0287387
21810	EIF3K	0.0219741	0.939533	3.82943	0.0287279
16548	NDUFB1	0.0425783	0.939532	2.8986	0.0312636
14281	TPI1	0.00149618	0.939303	10.5174	0.022668
1644	MGST3	0.0117624	0.939039	4.82423	0.0270948
15310	DYNLL1	0.00018869	0.938875	17.7051	0.020153
3832	SEPT2	0.0174091	0.938732	4.07696	0.0283658
22119	RPS11	6.96965e-07	0.93873	24.3146	0.016012
21425	NDUFB7	0.00917636	0.938642	4.15185	0.0266118
12774	NDUFS8	0.012098	0.938506	3.82267	0.0274158
130	CAMTA1	0.00144959	0.93837	6.81019	0.0229716
1717	PRDX6	0.0138762	0.938205	5.0286	0.0279508
3792	COPS8	0.0443489	0.93774	2.65107	0.0324141
17103	GTF2A2	0.00951806	0.937722	4.46334	0.0271155
20992	BSG	0.00197284	0.937555	7.29225	0.02383
14725	PFDN5	2.8181e-05	0.937553	12.3063	0.018778
13451	KIF5B	0.0109749	0.937535	5.55486	0.0275787
20527	SNRPB2	0.0429002	0.937224	3.11128	0.0325311
6681	UQCRQ	0.00298502	0.93722	6.31409	0.0247204
14993	CSRP2	0.00936573	0.936838	6.23297	0.0274705
2089	H3F3A	2.67599e-08	0.93663	29.9558	0.0150729
19859	BIRC5	0.0241563	0.936405	7.37598	0.0306261
5748	MAD2L1	0.0443236	0.936262	3.49818	0.0332059
18710	EMC6	0.0477141	0.935865	2.29797	0.0337568
18922	LRRC75A-AS1	3.80068e-05	0.935808	17.3177	0.0195741
12043	EDF1	0.00103386	0.93539	6.14353	0.0236096
5849	LSM6	0.0217525	0.935103	2.93552	0.0308689
705	PRDX1	0.0124081	0.934983	4.81955	0.0291218
16951	SERF2	8.84589e-07	0.934969	17.6469	0.0171689
3173	MZT2A	0.0255984	0.934918	3.0182	0.0315874
7036	BOD1	0.028668	0.934458	2.57566	0.0322658
436	ATP5IF1	0.00172369	0.934346	5.0494	0.0248534
21449	TPM4	0.00899257	0.934332	6.78003	0.0284934
10969	EIF3H	0.0134866	0.933314	3.98752	0.0301394
6151	SUB1	0.00177289	0.933196	8.43682	0.0253525
8630	SEPT7	0.000908475	0.933153	7.71763	0.0242438
9481	DNAJB6	0.0184591	0.933116	2.93188	0.0312638
21025	ATP5F1D	0.005549	0.933089	3.66459	0.0277743
15696	ITM2B	0.034561	0.933019	3.05408	0.0338045
7014	NPM1	4.87269e-06	0.932786	24.4717	0.0188828
4926	SEC62	0.0199322	0.932662	2.89964	0.0317477
1648	TMCO1	0.0449378	0.932613	2.03068	0.0352389
9686	NDUFB11	0.000212085	0.932518	7.18617	0.022466
17711	ELOB	8.11793e-06	0.93251	10.3775	0.0193258
8728	SEC61G	0.000776789	0.932278	5.83723	0.0243184
2401	SF3B6	0.00099927	0.932187	5.30057	0.0247672
21715	COX6B1	7.42142e-05	0.932108	7.56214	0.021399
7959	PNISR	0.0104931	0.932053	4.08424	0.0299629
23185	HMGN1	9.03224e-08	0.932002	20.0832	0.0167569
9981	TMSB15A	4.82941e-05	0.931865	9.46594	0.0210558
21031	NDUFS7	0.0218421	0.931861	2.53822	0.0324825
644	YBX1	3.25356e-08	0.931741	45.9662	0.016361
21019	POLR2E	0.00966924	0.931673	3.24233	0.0299053
9847	NONO	0.0027011	0.931559	5.13313	0.0268354
18291	CIAO2B	0.0199322	0.931106	2.78679	0.0325076
373	STMN1	1.48595e-06	0.930831	47.9964	0.018631
9968	RPL36A	0.00362398	0.930719	4.29121	0.0277881
6829	TAF7	0.0431036	0.930641	2.4311	0.0361005
11117	PUF60	0.0135967	0.930484	2.79355	0.0314959
16147	PNN	0.0347497	0.930251	2.27665	0.0352751
4657	CNBP	0.000191314	0.93019	7.79979	0.0231389
19937	ANAPC11	1.79809e-05	0.930121	9.0416	0.0207012
4856	SSR3	0.0424725	0.930014	1.83983	0.0363535
849	USP1	0.0376567	0.929982	2.40926	0.0357923
19916	ACTG1	3.48896e-07	0.92984	50.7161	0.0180214
20875	PFDN4	0.0420675	0.929771	2.34581	0.036439
763	BTF3L4	0.024464	0.929714	2.70255	0.0340241
16675	SIVA1	0.0038233	0.929567	4.05772	0.0283765
10095	NDUFA1	0.00377301	0.929527	3.65679	0.0283645
7447	TUBB	4.69118e-08	0.929371	42.1248	0.0171188
22044	TMEM160	0.0122599	0.92919	2.81695	0.0317684
12704	BANF1	4.29466e-05	0.92907	8.66251	0.0218271
12061	SSNA1	0.0429376	0.928559	1.92304	0.0371993
12554	TMEM258	3.20037e-05	0.92837	7.85439	0.0217635
11685	SEC61B	9.95722e-05	0.928252	6.96828	0.0229918
12895	CLNS1A	0.0155436	0.92823	2.76027	0.033018
8654	MPLKIP	0.0246951	0.928196	2.48518	0.0348305
22768	MPST	0.0181786	0.928176	2.54758	0.0336058
12579	UBXN1	0.0221952	0.928153	2.25533	0.0343885
15305	COX6A1	1.12871e-05	0.928086	8.57202	0.0209254
12077	MRPL41	0.00848864	0.927804	3.23089	0.0312666
19286	KRT10	0.00156055	0.927761	4.20905	0.027234
7079	TMED9	0.00470926	0.927753	3.26625	0.0296475
16583	GLRX5	0.0082069	0.927717	3.4181	0.0312067
15079	METAP2	0.0296191	0.927638	2.0494	0.0358907
4209	RHOA	0.000502151	0.92747	5.28341	0.0254322
20063	VAPA	0.0119416	0.92745	2.61362	0.0324898
20932	RPS21	2.17557e-06	0.927202	11.0827	0.0199062
9316	STMP1	0.00165418	0.926928	3.96464	0.0276758
5346	RFC1	0.0449275	0.926771	1.97712	0.0384097
10410	CNOT7	0.0236985	0.926061	2.1248	0.0357169
9212	NDUFA5	0.0112869	0.925863	2.5117	0.0330334
2812	WDR54	0.0335452	0.925767	1.89704	0.0374608
13736	VDAC2	0.000442692	0.925574	4.49402	0.0259292
19064	RPL23A	3.91835e-10	0.925262	40.0863	0.0161627
12578	UQCC3	0.0301588	0.92514	1.76963	0.0372646
4464	TFG	0.0361376	0.925071	1.82943	0.0382118
12857	AP001324.1	0.00483247	0.924954	3.26105	0.0309094
8521	TOMM7	0.000732524	0.924808	4.30473	0.0270137
8574	TAX1BP1	0.017818	0.924435	2.85075	0.0353469
21027	CIRBP	2.66598e-05	0.924365	9.20437	0.0228494
7277	DEK	8.35339e-06	0.924217	9.1092	0.0218208
8831	EIF4H	0.0135967	0.924108	2.33385	0.0345012
956	GNG5	0.00201761	0.924074	3.77119	0.0292346
22730	YWHAH	0.000235533	0.924044	5.75455	0.0255489
16668	ATP5MPL	8.12698e-07	0.923775	9.35673	0.0201823
3556	ABI2	0.0199322	0.923767	2.16173	0.0361085
16386	SRSF5	0.000892065	0.923754	5.52522	0.0277548
22128	BCL2L12	0.0350671	0.923684	1.79459	0.0387837
21469	SMIM7	0.022594	0.923482	1.9532	0.0367976
8441	RAC1	1.54239e-05	0.923234	8.02756	0.0226771
19784	SUMO2	2.80308e-10	0.923232	19.3775	0.0165047
21678	LSM14A	0.0221367	0.923211	2.08528	0.0368382
7172	TUBB2B	1.76514e-05	0.923142	11.4561	0.0228359
1152	LAMTOR5	0.000348225	0.923105	4.6183	0.0264411
15152	C12orf75	0.0144859	0.922882	3.28289	0.0353231
10086	SLC25A5	0.00010848	0.922468	6.5559	0.0250369
2487	PPP1CB	0.0353119	0.922419	2.61362	0.0395014
8666	COA1	0.00235771	0.922348	3.22517	0.030273
20836	STAU1	0.0351475	0.922221	1.79875	0.0395695
6472	COX7C	7.14904e-09	0.922103	15.0754	0.0180514
20661	DYNLRB1	0.00647184	0.922047	2.64015	0.0330124
5416	DANCR	0.0135503	0.922046	2.9142	0.0354624
13129	ATP5MG	5.78465e-09	0.922038	12.4987	0.0179675
14757	COPZ1	0.0214079	0.922004	2.01508	0.0372901
20287	TXNL1	0.026081	0.922001	1.98752	0.0382059
4208	GPX1	0.00408032	0.921982	3.42122	0.0317422
6761	UBE2D2	0.000130231	0.921386	4.55018	0.0256366
17607	STUB1	0.00848066	0.921189	2.16797	0.0342478
22605	MIF	3.79953e-07	0.921008	15.3089	0.0204386
10878	UQCRB	8.10931e-08	0.920952	11.3505	0.0195378
14261	GAPDH	2.11178e-12	0.920868	44.1362	0.0155158
16238	MAPK1IP1L	0.02021	0.920851	1.76547	0.0376113
12387	CAPRIN1	0.0413317	0.920818	1.5897	0.0411709
7848	COX7A2	2.47664e-07	0.920808	10.286	0.0202263
4196	NDUFAF3	0.0111945	0.920773	2.35621	0.0353663
7230	TMEM14B	0.00268267	0.920454	3.08216	0.031356
17592	NME4	0.000471007	0.920424	5.24285	0.0279043
9921	SH3BGRL	0.00545262	0.920263	2.52158	0.0332687
16173	RPL36AL	3.01364e-06	0.920142	7.71399	0.0221755
3337	AC007969.1	0.00150462	0.920085	3.25897	0.0301671
15659	TSC22D1	8.60266e-05	0.920058	12.5315	0.0255422
9357	MRPS33	0.04043	0.919994	1.51898	0.0414887
2647	CCDC88A	0.0306555	0.919968	2.09516	0.0400445
8996	ARPC1A	0.00680747	0.919954	2.31357	0.0340882
14739	ATP5MC2	3.95312e-11	0.91989	19.2985	0.0165776
2448	OST4	6.5462e-07	0.919801	8.81903	0.0211234
12612	COX8A	9.62085e-07	0.91978	8.62454	0.0214106
14932	RAP1B	0.0175072	0.919749	1.83723	0.0375619
10664	RPS20	1.22133e-11	0.919585	43.9085	0.0162789
14604	COL2A1	0.0173759	0.919219	2.24077	0.0377795
10516	SARAF	0.000986162	0.919145	3.41186	0.0297075
19250	RPL19	0	0.919131	41.3131	0.0141817
2478	MRPL33	0.00065014	0.918841	3.20541	0.0290455
78	FAAP20	0.00650399	0.918839	2.33749	0.0344462
18550	COX4I1	2.08388e-08	0.918815	12.053	0.0193706
13779	PRXL2A	0.00130435	0.918752	3.54654	0.0303875
18804	TMEM256	0.00741778	0.918682	2.80655	0.0349363
2642	RTN4	0.000467535	0.918532	4.92408	0.0285824
14424	STRAP	0.000305652	0.918506	4.18513	0.0278869
20204	SLC39A6	0.0110033	0.918395	2.18201	0.0364076
13459	ITGB1	0.00923055	0.918308	2.25585	0.0358368
9253	ATP6V1F	0.000432716	0.918245	3.37441	0.0285518
4299	TKT	0.00691375	0.918226	2.75871	0.0349063
13672	PSAP	0.00152861	0.918146	3.71815	0.0309671
13156	H2AFX	0.0107441	0.918131	2.4727	0.0364484
3904	BRK1	1.07387e-06	0.918098	7.44462	0.021964
15057	MRPL42	0.00832886	0.918085	2.08164	0.0355968
11402	CLTA	0.000515171	0.917974	3.66303	0.028952
14272	MLF2	0.00165579	0.917638	2.99324	0.0313536
15214	PPP1CC	0.000526941	0.917542	3.9038	0.0291527
10812	C8orf59	0.00395036	0.917384	2.3999	0.0335909
21020	GPX4	2.55342e-07	0.917378	9.08372	0.0211626
1670	MPC2	0.00806466	0.9173	2.00832	0.0358468
9248	CALU	0.00255572	0.917054	2.85231	0.0326251
20909	ATP5F1E	6.63808e-09	0.91699	13.6245	0.0192513
14774	CD63	1.19535e-05	0.916892	9.5377	0.0243836
18835	TRAPPC1	0.000161174	0.91689	3.81227	0.0274829
12988	CWC15	0.00196364	0.916629	2.64171	0.0321557
4471	PCNP	0.000825237	0.916616	3.23817	0.0303173
7688	KLHDC3	0.0297402	0.916569	1.40198	0.0416501
12764	NDUFV1	0.0303417	0.916564	1.42486	0.0417568
16102	SNX6	0.0246601	0.91652	1.77275	0.0407402
18798	EIF5A	0.00506047	0.916398	5.15081	0.0347394
15175	ISCU	0.00650613	0.916334	2.24649	0.0355602
724	UQCRH	2.67599e-08	0.916315	10.7884	0.0201241
8133	RPS12	2.40402e-12	0.916267	48.0083	0.0164952
1938	NUCKS1	4.94401e-06	0.916221	13.0744	0.0237588
23290	MT-ND4	4.68716e-05	0.916166	24.8705	0.0260883
10686	CHD7	0.0488892	0.916132	1.50286	0.0447527
3309	SPC25	0.0180733	0.916081	1.80447	0.0394946
2410	PTRHD1	0.0137325	0.915859	1.82579	0.0384691
22842	ATF4	0.0153179	0.915682	2.15809	0.0389913
15387	TMED2	0.00193666	0.915653	2.78107	0.0325178
19311	RAB5C	0.00633344	0.915612	1.93916	0.0357811
15133	HSP90B1	0.0018905	0.91554	7.53094	0.0325039
15845	IPO5	0.0480932	0.915533	1.29329	0.0449876
6986	NUDCD2	0.021025	0.9154	2.61986	0.040504
20690	RBM39	0.000353974	0.915395	3.61674	0.0292418
12634	TRMT112	1.68112e-06	0.915383	6.4207	0.0230757
332	ID3	0.00836047	0.915284	9.19709	0.0368822
8040	MARCKS	0.0016207	0.91523	6.39678	0.0322593
16631	DYNC1H1	0.0351823	0.915173	1.36505	0.0433299
14824	PTGES3	4.38603e-06	0.915159	6.69631	0.0239529
4985	SOX2	0.000288763	0.915017	5.79823	0.0290368
1182	CAPZA1	0.0227118	0.914992	1.88976	0.0411012
20651	RALY	0.000584214	0.914986	3.17421	0.0302846
19050	RPS7P1	0.0484298	0.91493	1.5637	0.0453682
19116	ATAD5	0.0498512	0.914755	1.4129	0.0456635
8031	FAM229B	0.0223832	0.914296	1.53042	0.0413676
21526	KXD1	0.0410372	0.914231	1.22205	0.044701
5523	SEPT11	0.00154951	0.914162	3.24753	0.0325798
6743	CTNNA1	0.0454377	0.914116	1.26469	0.0454224
21069	OAZ1	6.95546e-09	0.91408	10.6958	0.0199823
22743	HMGXB4	0.0318493	0.914069	1.32137	0.0433636
2751	PCBP1	0.000130626	0.913937	4.21321	0.0281857
7507	NELFE	0.0137862	0.913865	1.61986	0.0394407
2717	ACTR2	0.026888	0.913864	1.65107	0.0425268
6300	KIF2A	0.0316343	0.913714	1.41602	0.0434971
16859	EIF2AK4	0.0431256	0.9137	1.40822	0.045333
20019	MYL12B	0.000589184	0.91361	3.45346	0.0308136
479	PTP4A2	0.000538218	0.913587	3.44462	0.0306571
7807	PHF3	0.0420675	0.913559	1.20021	0.0452437
11778	ATP6V1G1	1.23567e-06	0.913437	6.13677	0.0233854
7679	RPL7L1	0.0124716	0.91336	1.82319	0.0392848
9280	MEST	4.71849e-05	0.913296	9.24545	0.0270338
12928	CCDC90B	0.0317487	0.913184	1.43318	0.0438006
20652	EIF2S2	0.0023477	0.913159	3.39782	0.0340081
22300	UBE2S	0.0305704	0.913131	2.64899	0.0436115
19202	ZNHIT3	0.00917915	0.913073	1.83411	0.0382222
13938	BLOC1S2	0.0216522	0.913065	1.73999	0.0418145
4382	ARL6IP5	0.0124081	0.913057	1.94748	0.0394037
2072	CNIH4	0.00184122	0.912982	3.0936	0.0334693
2868	RNF181	0.00962296	0.912855	1.73427	0.0385021
5877	MND1	0.0178533	0.912792	1.59022	0.0410596
12365	IMMP1L	0.0161353	0.912669	1.62403	0.0406859
13858	KIF11	0.0357989	0.912551	1.53094	0.0448341
13249	APLP2	0.00061234	0.912287	3.45398	0.0313847
4647	RAB7A	0.00955859	0.912148	1.73479	0.0388004
8683	POLD2	0.00561846	0.912042	1.987	0.036963
8280	GTF2H5	0.0226302	0.911983	1.55798	0.0426025
4767	RNF7	0.000239691	0.911917	3.88352	0.0298483
6205	RPL37	9.4576e-13	0.911626	27.9912	0.0171676
8689	TMED4	0.0232	0.911532	1.42486	0.0429586
23282	MT-CO1	6.5485e-09	0.91153	72.8669	0.02057
3815	NDUFA10	0.0383896	0.911291	1.12324	0.0459064
6232	PAIP1	0.000993532	0.911171	2.72647	0.0327955
10890	RPL30	1.47825e-13	0.911106	31.1971	0.0167811
12368	RCN1	0.0081049	0.91083	2.17681	0.038803
9656	DDX3X	0.00990343	0.910802	1.69215	0.0395704
15045	BTG1	0.0122979	0.9106	2.4961	0.0405271
16454	ACYP1	0.0254538	0.910482	1.35153	0.0439924
17185	RPL4	9.96037e-13	0.91039	21.3999	0.0174371
10573	NSD3	0.00162503	0.910348	2.12845	0.0342166
23099	SOD1	2.18617e-06	0.910303	5.63807	0.024758
1529	SSR2	2.65303e-05	0.910243	4.86063	0.0273152
8914	DBF4	0.0316217	0.910226	1.93136	0.0453366
7192	LYRM4	0.00958167	0.909907	1.65575	0.0398501
18571	MAP1LC3B	0.0176768	0.909896	1.41602	0.0424408
10037	TSC22D3	0.0390931	0.90987	1.45502	0.0467965
12664	FAU	0	0.909811	18.9319	0.0163195
17217	RPLP1	0	0.909727	83.3375	0.0153334
7031	ATP6V0E1	0.00168312	0.909535	2.12949	0.0346366
8255	FBXO5	0.0335452	0.909528	1.55746	0.0460626
12298	RPS13	1.18939e-13	0.909515	42.1175	0.0169956
6166	RAI14	0.00993997	0.909381	2.20281	0.0402454
8367	PDCD2	0.043529	0.909238	1.13417	0.0478549
18033	TMEM219	0.00336011	0.909175	1.96256	0.0366286
21518	LSM4	1.65143e-09	0.909105	9.11284	0.0204749
352	CLIC4	0.033948	0.909003	1.15393	0.0464073
21481	BABAM1	0.0301588	0.908891	1.19813	0.045752
1702	PRRC2C	0.000819765	0.908827	2.99792	0.0332636
18840	VAMP2	0.00180227	0.908778	2.26729	0.035112
15275	PEBP1	2.20934e-08	0.908558	8.83151	0.0219723
22062	NOP53	0.000102225	0.908472	3.47686	0.0296853
6343	TAF9	0.00304024	0.908318	1.84971	0.0367174
21525	FKBP8	0.000280711	0.908237	2.53406	0.0314135
13657	SAR1A	0.0418579	0.908232	1.26365	0.0481295
13960	OGA	0.0277671	0.908142	1.13001	0.0456754
673	ATP6V0B	0.000426527	0.907987	2.5923	0.032284
6453	SSBP2	0.00197284	0.907603	2.00884	0.0358295
16592	PAPOLA	5.92954e-05	0.907593	3.67395	0.0292023
22063	SELENOW	0.000170917	0.907495	4.02548	0.0308399
20215	RPL7AP66	0.0260223	0.907441	1.23661	0.0456804
15201	IFT81	0.0120829	0.907344	1.57046	0.0419931
5755	ANXA5	0.00500863	0.907158	2.026	0.0387374
10415	PCM1	0.000173248	0.907136	3.38846	0.0309891
6150	ZFR	0.0183286	0.907059	1.5533	0.0440215
14639	TUBA1B	2.5453e-09	0.906964	53.0978	0.0212004
13148	RPS25	0	0.906843	31.7504	0.015639
6694	UBE2B	0.0055169	0.90682	1.5975	0.0392063
22027	CALM3	4.49603e-06	0.90679	5.47634	0.0264626
4476	RPL24	0	0.906784	30.6745	0.0153485
16458	TMED10	0.00545262	0.906767	1.61674	0.0391796
18520	HSBP1	1.40082e-09	0.90668	11.506	0.0209688
2852	TMSB10	1.38465e-09	0.906575	50.856	0.0209849
2109	ARF1	9.95722e-05	0.906462	3.27665	0.0303273
18452	CFDP1	0.000325128	0.906397	2.69683	0.032349
10562	EIF4EBP1	0.0427109	0.906318	2.34009	0.0493253
1122	SARS	0.0168336	0.906036	1.5767	0.0441231
1860	TMEM9	0.0330898	0.905992	1.13521	0.0478635
19759	RPL38	0	0.905955	21.0281	0.0165728
16101	EAPP	0.0164403	0.905804	1.29121	0.0441313
23286	MT-ATP6	0.000900381	0.90566	12.843	0.0347037
18656	YWHAE	2.40141e-10	0.905457	14.0057	0.0204531
8304	MRPL18	0.00138133	0.905256	1.87988	0.0358247
3838	DTYMK	9.30784e-06	0.905252	4.21997	0.0276909
21035	RPS15	0	0.905203	63.0192	0.0145576
10909	PABPC1	2.03354e-09	0.90518	10.5138	0.0215106
9227	ARF5	5.63827e-05	0.905064	3.35725	0.0299682
2645	RPS27A	0	0.905058	65.9646	0.0142028
16355	EIF2S1	0.0389374	0.904739	1.07748	0.0495648
3154	MZT2B	1.18471e-09	0.904721	8.46074	0.0213478
4888	SMC4	7.32892e-06	0.904566	5.77639	0.0276328
19241	RPL23	0	0.904549	29.7634	0.0155583
2160	NTPCR	0.0113077	0.904542	1.48414	0.0430396
4349	RPL10AP6	0.0012034	0.904334	2.25065	0.0358788
6772	PFDN1	0.00147673	0.904162	2.08216	0.0364348
1464	JTB	0.000193973	0.904136	2.5221	0.0322508
8532	IGF2BP3	0.00794637	0.904016	1.86687	0.0418475
20904	GNAS	9.833e-06	0.903983	4.27613	0.0281432
4874	MLF1	0.00605946	0.903968	2.02912	0.0408133
11273	RPS6	0	0.903959	74.5632	0.0156715
5433	TMEM165	0.0287292	0.903884	1.02288	0.0481171
2774	ZNF638	0.0123258	0.903867	1.54134	0.0437517
21384	RAD23A	0.00248475	0.903839	1.81799	0.0380138
18600	TRAPPC2L	0.00955337	0.903726	1.3765	0.0427102
8284	DYNLT1	1.29192e-06	0.903668	4.9844	0.0262044
6580	DCP2	0.0205061	0.903605	1.27717	0.0463228
21529	UBA52	0	0.903543	17.2657	0.0174586
14414	WBP11	0.00161976	0.903484	2.19657	0.0369598
12125	RPLP2	0	0.9034	37.1882	0.0160021
11050	PHF20L1	0.0440543	0.903388	1.0234	0.0511818
17123	TPM1	0.00498479	0.903372	4.32345	0.0403797
3386	AC016739.1	2.58014e-05	0.903347	3.9948	0.0294902
15945	UPF3A	0.00181288	0.903259	2.0884	0.0373656
20762	IFT52	0.0101642	0.902976	1.32345	0.0433291
2748	SNRNP27	0.0120926	0.902905	1.17993	0.0441173
7683	RPL24P4	0.0265151	0.902793	1.13989	0.048196
17314	RCN2	1.08657e-09	0.902722	8.13677	0.0217756
7629	MTCH1	8.47984e-06	0.902673	3.71295	0.0283719
21158	C19orf70	0.024464	0.902631	1.00104	0.047828
12996	CEP57	0.0158268	0.902513	1.40406	0.0455719
396	ARID1A	0.0202794	0.902487	1.34061	0.046817
883	WLS	0.017695	0.902437	1.55694	0.0461474
20546	SMIM26	0.000257619	0.902414	2.29173	0.0333677
4971	NDUFB5	0.000127597	0.902314	2.60478	0.0321492
15546	RPL21	0	0.902259	79.2481	0.0148711
11106	EEF1D	8.11038e-13	0.902214	12.0322	0.0190461
22848	TNRC6B	0.00354324	0.902184	2.00208	0.039765
22076	KDELR1	0.000358614	0.902122	2.85387	0.0341055
19353	RPL27	0	0.901989	32.078	0.0171821
5295	MED28	0.000233388	0.901948	2.35517	0.0333559
20680	ERGIC3	0.000186826	0.901905	2.53614	0.0329672
4085	EIF1B	4.53123e-05	0.901701	3.35101	0.0307814
17052	RSL24D1	0.000141556	0.901695	3.14925	0.0325497
6006	CFAP97	0.0237727	0.901499	1.10868	0.0482323
21026	MIDN	0.00760326	0.901464	1.62246	0.0428392
15953	CCNB1IP1	0.00334479	0.901461	1.91004	0.0398884
7029	RPL26L1	0.000495268	0.901401	2.09308	0.0350307
4129	KIAA1143	0.0268698	0.901319	0.879355	0.0490472
16170	RPS29	0	0.901202	34.2392	0.0167131
2921	STARD7	0.0341627	0.901162	1.03276	0.0506628
23244	PTTG1IP	0.000875132	0.901043	2.25585	0.0364173
7582	RPS10	2.66267e-09	0.90104	7.26157	0.0226492
4288	GLT8D1	0.014081	0.901031	1.20229	0.0457397
10676	SDCBP	0.00015578	0.900794	3.5897	0.0330308
6458	RPS23	0	0.900752	63.3682	0.0163203
10275	FLNA	0.0164142	0.900703	1.46958	0.0466416
14825	NACA	0	0.90063	27.6271	0.0159343
10231	HMGB3	3.44631e-06	0.900628	7.15861	0.02802
8494	TSPAN13	0.0144859	0.900533	1.16329	0.0461116
18264	RPS27AP16	0.000184116	0.900521	2.70671	0.0334312
5815	SCOC	0.00200157	0.900371	1.65887	0.0388251
22299	RPL28	0	0.900357	35.3354	0.0154452
8693	H2AFV	3.83249e-10	0.900341	9.23297	0.0218323
4401	PPP4R2	0.0071591	0.900313	1.41082	0.0431098
3421	UBE2E3	1.62109e-07	0.900303	6.83931	0.025427
14273	PTMS	1.56924e-07	0.900032	9.55382	0.0254735
15668	TPT1	0	0.899852	23.1466	0.0162176
23053	PPIAP22	0.0325858	0.899749	0.953718	0.0511192
13141	DDX6	0.00420204	0.899662	1.66511	0.041425
21839	RPS16	0	0.899458	32.5923	0.0162388
10743	TRAM1	0.00352593	0.899436	1.57358	0.0409246
18821	SAT2	0.00262531	0.89939	1.69371	0.04004
5180	TACC3	0.0332791	0.89933	1.25793	0.0514744
7654	OARD1	0.00547369	0.899319	1.43162	0.0425045
18991	RPS2P46	0.0256719	0.899274	1.16589	0.0498518
11672	ANP32B	8.67054e-09	0.899172	6.27925	0.0237767
1474	HAX1	0.00962797	0.899171	1.22101	0.0448844
22857	ST13	1.89185e-07	0.899036	5.4259	0.025884
18757	RABEP1	0.0449275	0.898975	0.809152	0.0537887
21313	PRKCSH	0.0353119	0.898723	0.913677	0.0522302
9083	ZNHIT1	4.34883e-05	0.898635	2.59802	0.0317291
2178	TOMM20	0.000252629	0.898464	2.44774	0.0347556
2290	RPS7	0	0.898414	52.4706	0.0164093
11517	ZFAND5	0.0115791	0.898048	1.31149	0.0462352
22737	FBXO7	0.0094866	0.898038	1.28653	0.0453351
8607	LSM5	3.39862e-09	0.898008	7.052	0.0235135
17005	COPS2	0.0275656	0.897962	0.969319	0.0509705
112	RPL22	1.83241e-12	0.897883	10.1919	0.0202146
12897	RSF1	0.000720178	0.897719	2.14457	0.0372464
20089	PSMG2	0.00476779	0.897686	1.45606	0.0427166
20877	RPL12P4	0.0274999	0.8976	0.99428	0.0511464
6703	C5orf24	0.00779004	0.897241	1.20385	0.0448732
22097	NUCB1	0.036929	0.897155	0.871035	0.0533819
465	PUM1	0.0212698	0.897048	0.973999	0.0498476
21180	ALKBH7	0.00103336	0.896856	1.79459	0.0384769
17527	NR2F2	0.00384048	0.89627	1.89132	0.042564
3610	BARD1	0.0342941	0.896076	0.881955	0.0534496
16543	PPP4R3A	0.0428334	0.895963	0.803952	0.0551079
14585	SLC38A2	0.0227118	0.895923	1.1222	0.0508416
11838	RPL35	0	0.895785	47.6084	0.0153924
11359	DCTN3	0.000173248	0.89578	2.72491	0.034994
8687	AC004453.1	0.000939526	0.895746	1.64327	0.0386651
12445	AC024293.1	1.353e-05	0.895726	3.20177	0.0311029
22264	RPS9	0	0.895691	37.9308	0.0144259
3339	DYNC1I2	0.000819765	0.895627	1.92772	0.0383519
16444	ISCA2	0.00147867	0.895601	1.61674	0.0398833
2112	GUK1	1.23521e-06	0.89558	3.55694	0.0284822
7681	CNPY3	0.0121732	0.895454	1.05096	0.0477325
10644	RB1CC1	0.0390931	0.895405	0.934477	0.0547352
14984	NAP1L1	0	0.895378	17.2564	0.0181337
14797	RPL41	0	0.895357	170.837	0.0144531
17316	TSPAN3	0.000107488	0.895322	2.51378	0.0342853
4088	RPL14	0	0.895151	25.533	0.0161344
21496	PGLS	0.00215256	0.894871	1.64015	0.0413177
6579	REEP5	0.0355334	0.894558	0.735829	0.0545439
15012	CCDC59	0.0265483	0.894532	0.832553	0.0525406
2332	ODC1	1.34791e-06	0.894486	4.18253	0.0288867
21033	GAMT	0.00545262	0.894246	1.32865	0.044749
9580	PDHA1	0.0293984	0.894157	0.843474	0.0534074
10277	RPL10	0	0.894143	76.3983	0.0165097
2062	CAPN2	0.00739103	0.894114	1.22413	0.0460815
1011	ZNF644	0.0110311	0.894047	1.12324	0.0479117
7603	RPL10A	0	0.894029	38.26	0.0173786
2572	COX7A2L	4.76111e-08	0.893995	4.5325	0.0262048
20409	CSNK2A1	0.00262089	0.893906	1.42798	0.04234
17710	SRRM2	0.000129285	0.893888	2.23973	0.03511
19782	JPT1	1.85172e-06	0.893835	10.5112	0.0293917
3879	THUMPD3-AS1	0.0112582	0.893669	1.13573	0.048198
360	TMEM50A	0.000153351	0.893661	2.29849	0.0355121
6183	NIPBL	0.00355207	0.893586	1.64743	0.0434755
9420	ATP6V0E2	0.0227319	0.893558	0.806552	0.0520784
9187	CAPZA2	0.00231382	0.893444	1.35985	0.0421306
2614	CALM2	4.07792e-12	0.893336	26.4971	0.0214782
9314	CNOT4	0.0477141	0.893298	0.686427	0.0574633
17105	RPS3AP6	0.00329377	0.893249	1.88872	0.0433607
16600	CCNK	0.0251319	0.893229	0.858034	0.0528858
6539	CHD1	8.35646e-05	0.89322	2.69839	0.0345675
19430	KANSL1	0.0213499	0.893176	0.913157	0.0518558
15098	IKBIP	0.0110814	0.893132	1.12637	0.0483752
3629	IGFBP2	8.79917e-09	0.893118	9.47218	0.0252987
10178	RTL8A	0.00169605	0.893068	1.49714	0.0413319
11996	BRD3	0.0150389	0.892963	1.02028	0.0500137
4910	GOLIM4	0.0217644	0.892945	0.988039	0.052097
12377	CSTF3	0.00778222	0.892925	1.57254	0.0468627
8662	MRPL32	0.00750341	0.89249	1.14821	0.0468987
10683	RAB2A	0.000228526	0.892376	1.84451	0.0367651
1754	RALGPS2	0.000798403	0.892255	2.45242	0.0395979
9302	AC008038.1	1.86463e-09	0.892073	5.93344	0.0246093
21726	APLP1	0.000300176	0.89204	1.92512	0.0374415
5340	KLF3	0.00586247	0.891958	1.44254	0.0460796
11955	PRRC2B	0.0139107	0.891894	0.937077	0.0501559
6860	NDFIP1	0.00402157	0.891843	1.32813	0.0446707
22739	TIMP3	0.0352528	0.891839	0.99792	0.0559747
21505	RPL18A	0	0.891762	58.0567	0.0159911
3008	UXS1	0.0145569	0.891622	1.27145	0.0505244
4948	ECT2	0.0102568	0.891469	1.58658	0.0488152
10691	ASPH	0.0432056	0.891413	0.732189	0.057754
5065	CCDC50	0.0192176	0.891397	0.904316	0.0521499
19833	SNHG16	2.36657e-05	0.891169	2.77639	0.0332982
11162	RPL8	0	0.891127	47.2595	0.0158043
4081	RPSA	0	0.890975	27.026	0.0164249
4580	GOLGB1	0.00247139	0.890968	1.6183	0.0433854
5518	SCARB2	0.0294396	0.890912	0.821633	0.0551539
22311	ZNF580	0.00649206	0.890864	1.11752	0.0470199
4284	NT5DC2	0.00493856	0.890718	1.11908	0.0459396
18759	RPAIN	7.4997e-05	0.890688	2.17109	0.0352562
1250	PHGDH	0.00172369	0.890675	2.5299	0.0423756
11	MTATP6P1	0.000340044	0.890634	6.35361	0.0382179
12966	FAT3	0.0210436	0.890584	1.06552	0.0531047
7520	RNF5	0.000215116	0.89057	2.49714	0.0372956
17444	MFGE8	0.0117532	0.89048	0.952678	0.0499568
3774	HJURP	0.0343585	0.890478	0.945918	0.0565188
12870	RPS3	0	0.890397	65.8528	0.0153738
13677	ANAPC16	4.40242e-06	0.890315	3.29381	0.0313948
12237	RPL27A	0	0.890285	42.8674	0.0160426
6718	SMAD5	0.0483148	0.89027	0.688508	0.0592885
16654	MARK3	0.0420823	0.890154	0.733229	0.0582374
16230	CNIH1	0.000369272	0.890091	1.74155	0.0386284
9563	AP1S2	0.00148056	0.890072	2.24701	0.0421286
1472	C1orf43	8.62317e-06	0.889942	2.79251	0.032333
1490	CKS1B	3.80135e-11	0.889866	15.5939	0.0231469
17386	RPS17	0	0.889763	16.5689	0.0186971
9585	EIF1AX	6.56525e-07	0.889446	4.65679	0.0296076
10160	AL009174.1	0.0304963	0.889409	0.762351	0.056224
4053	GOLGA4	0.0017097	0.88929	1.53042	0.0429145
16813	KATNBL1	0.00100543	0.889191	1.61674	0.041439
15828	SOX21	0.041123	0.889155	0.75039	0.058587
23170	TTC3	2.5485e-07	0.889008	6.38638	0.0288679
7858	PHIP	0.000802342	0.889005	1.76599	0.0408811
7849	TMEM30A	0.0498163	0.88898	0.635465	0.0603043
21862	PLD3	0.000191314	0.888913	2.07592	0.0376539
1767	CEP350	0.0115791	0.888901	1.11648	0.0506352
17037	MAPK6	0.0049571	0.888697	1.12793	0.0468586
799	TMEM59	1.13098e-05	0.888677	2.38482	0.033096
13612	REEP3	0.0103269	0.88866	0.977119	0.0501883
9018	ZKSCAN1	0.00483247	0.888286	1.26781	0.046933
10195	RBMX	4.79024e-10	0.887878	6.45346	0.0248505
4197	IMPDH2	0.000199835	0.887825	2.06552	0.0381397
4980	FXR1	0.000442772	0.887729	1.81383	0.0399285
16918	TMEM87A	0.0343564	0.887714	0.711908	0.0580301
8383	C7orf50	2.90567e-06	0.88757	3.0052	0.0317342
5526	CCNG2	0.0475857	0.887562	0.734269	0.060711
21492	MVB12A	0.0459916	0.887557	0.670307	0.0604215
6009	UFSP2	0.0167918	0.887518	0.857514	0.0533421
17044	ARPP19	1.03718e-06	0.887461	2.80811	0.0306499
16750	RPL41P2	9.30784e-06	0.887425	2.82111	0.0332247
7859	HMGN3	6.09866e-12	0.887311	8.4025	0.0229329
7050	HIGD2A	1.54737e-05	0.8873	2.60738	0.0339547
10652	TCEA1	3.946e-06	0.887188	2.78575	0.0322014
13794	WAPL	0.00890482	0.887139	0.963599	0.0501891
164	KIF1B	0.00417116	0.887137	1.20905	0.046886
20210	TPGS2	5.63722e-07	0.887114	3.31513	0.0301277
8641	STARD3NL	0.000357321	0.886751	1.5637	0.0397817
16697	CRIP2	0.00497877	0.886709	1.43994	0.0477707
16318	PPP2R5E	0.000607711	0.886649	1.59386	0.0411084
12597	SNHG1	0.0475857	0.886617	0.940198	0.0612516
15748	CKAP2	0.00028739	0.886612	3.66355	0.0393357
10840	OTUD6B-AS1	0.00308317	0.886359	1.16277	0.0461218
22789	EIF3L	2.2813e-10	0.886327	5.98232	0.0248212
3831	HDLBP	0.00516679	0.886259	1.12064	0.0481304
11791	CDK5RAP2	0.00493856	0.88625	1.16225	0.0479344
15586	N4BP2L2	2.32322e-05	0.886181	1.98908	0.0348909
15991	OXA1L	0.00889076	0.886148	1.1196	0.0506485
1236	MAN1A2	0.00641191	0.886014	0.99324	0.0491672
20112	MIB1	0.0477631	0.885994	0.627665	0.0616555
17492	PRC1	0.00987854	0.885949	1.32709	0.0512719
6484	CETN3	0.0230448	0.885917	0.726469	0.0561378
22863	AL080243.2	0.0022108	0.885901	1.22205	0.0451535
21885	HNRNPUL1	1.73236e-05	0.885818	2.23037	0.034594
23275	PRMT2	0.00041579	0.885659	1.59334	0.0405444
21811	ACTN4	0.0418579	0.885523	0.809672	0.0607858
21436	BRD4	0.00874278	0.885449	0.949038	0.0508883
11590	CKS2	4.20979e-07	0.885377	12.8554	0.0303376
18020	QPRT	0.00018869	0.885331	2.23869	0.0389141
5347	RPL9	0	0.88533	42.4867	0.0167016
7868	TTK	0.0315803	0.885257	0.99376	0.0587294
22571	YPEL1	0.0391761	0.885253	0.652106	0.0604085
19081	NUFIP2	0.0220609	0.885245	0.75455	0.0561728
9568	RBBP7	4.59386e-06	0.885047	3.36661	0.0330598
8336	RNASET2	0.0138882	0.884823	1.13209	0.0536297
16607	EVL	0.0127821	0.8848	0.936558	0.0531912
21894	DMAC2	0.00698747	0.884759	0.913157	0.0501563
10971	RAD21	4.83058e-06	0.884755	3.56266	0.0332127
22415	RPS5	0	0.884717	28.6921	0.0157901
22268	TTYH1	0.0145325	0.884704	2.08892	0.0539393
15140	RPL18AP3	8.11038e-13	0.884562	8.3765	0.0227013
15613	SUPT20H	0.0109668	0.884456	0.891836	0.0524896
20303	SEC11C	0.00407241	0.884402	1.13417	0.0479946
9592	SMS	3.45353e-05	0.88434	4.52418	0.0361073
15237	RPL6	0	0.884295	57.3406	0.0155727
22790	AL022311.1	0.0420675	0.884269	0.621425	0.0615507
3214	ZEB2	0.0188473	0.884252	0.796672	0.0556707
5486	GRSF1	0.00198643	0.884153	1.41082	0.0455259
15946	CHAMP1	0.0441127	0.884116	0.672907	0.0620598
2676	XPO1	0.000181174	0.883916	1.70255	0.0393323
21157	RPL36	0	0.883863	40.3656	0.016485
8525	KLHL7	0.0138893	0.883823	0.75871	0.0541282
1190	SLC16A1	0.0490347	0.883599	0.617265	0.0632631
12231	EIF3F	5.98358e-11	0.883286	6.19137	0.0248441
17660	RPS2	0	0.883235	121.396	0.0154038
6574	EPB41L4A-AS1	0.0223832	0.88321	0.844514	0.0573467
23137	ITSN1	0.00253027	0.883174	1.47374	0.0467731
11721	ZNF462	0.00822239	0.883101	1.26105	0.0517186
9124	KMT2E	0.000382487	0.883076	1.61986	0.0413366
16627	PPP2R5C	0.00654572	0.882942	1.02964	0.0506935
14115	BUB3	5.97324e-05	0.88289	3.42226	0.0375276
22962	GTSE1	0.00156821	0.882855	1.99688	0.045275
10131	SMARCA1	0.000713343	0.882502	2.0052	0.0431231
9627	TMEM47	0.00071077	0.882485	2.12584	0.0431189
1998	NENF	4.35276e-05	0.882365	2.27041	0.0371569
2634	ERLEC1	0.00534584	0.882181	0.877275	0.050096
20685	CPNE1	0.0171825	0.882092	0.99272	0.0562042
20036	RPL6P27	0.0030719	0.882043	1.24909	0.047974
19924	ARL16	0.00207358	0.881957	1.25637	0.0466005
14663	RACGAP1	0.0112895	0.881948	1.0338	0.0538762
19948	RAC3	0.00124551	0.881895	1.32397	0.0449383
4005	AZI2	0.0316847	0.88189	0.682787	0.0606011
12050	PAXX	0.000168634	0.881829	1.5585	0.0399233
13348	FAM107B	0.0441159	0.881733	0.657826	0.0634238
4612	ZNF148	0.0179061	0.881666	0.698908	0.0566927
16570	IFI27L1	0.0286764	0.881523	0.622985	0.0600272
16000	AJUBA	0.0389402	0.881448	0.774311	0.062484
1713	SUCO	0.0112895	0.881412	0.987519	0.0541406
15784	COMMD6	0	0.881358	8.15809	0.021571
17647	JPT2	0.000283576	0.881114	1.44618	0.0413319
3523	CFLAR	0.0234588	0.881055	0.677587	0.0588096
3972	RAB5A	0.0271468	0.881042	0.638065	0.0598697
17963	LCMT1	0.00778222	0.880866	0.832033	0.0524878
14394	CDKN1B	0.0230448	0.880764	0.693188	0.0588426
16105	CFL2	0.00279608	0.880755	1.04316	0.0481814
20767	OSER1	0.0157939	0.88075	0.75195	0.0564009
16902	OIP5	0.00590623	0.880747	0.99688	0.0512184
17831	GSPT1	0.000329094	0.880533	1.66615	0.0419058
6686	C5orf15	0.0429159	0.880512	0.585543	0.0638572
9350	MKRN1	0.00338895	0.88038	0.978159	0.0490492
14712	EIF4B	7.45188e-05	0.880314	1.9142	0.0388089
17145	OAZ2	5.31859e-06	0.880229	2.36505	0.034742
14847	DCTN2	0.000108779	0.880188	1.72335	0.0396015
11980	RPL7A	0	0.880176	34.6131	0.0154537
6381	NSA2	0.000107983	0.879907	1.67187	0.0396811
1142	AHCYL1	0.00359893	0.87984	1.05824	0.0495186
3937	XPC	0.033496	0.879799	0.635985	0.062173
16761	TJP1	0.00212823	0.87978	1.13157	0.047605
7205	AL139095.2	0.00185904	0.879746	1.13157	0.0471327
4023	CMTM7	4.01107e-05	0.879599	3.82163	0.0379383
20692	PHF20	0.0075308	0.879563	0.873115	0.0529426
8865	YWHAG	0.00780311	0.879396	0.891836	0.0531995
6629	CSNK1G3	0.0234462	0.879281	0.690068	0.0597396
12999	CCDC82	0.00464944	0.879139	0.950598	0.0508695
1467	RPS27	0	0.879111	59.8726	0.0137935
1674	TIPRL	0.00400193	0.878947	0.964639	0.0503277
3626	RPL37A	0	0.878718	44.6282	0.0148498
10778	PEX2	0.0221952	0.878567	0.639626	0.059709
20457	C20orf27	0.00262388	0.878442	1.17005	0.0489344
14361	PRH1	0.0431036	0.878314	0.522101	0.0651651
7140	RACK1	0	0.8782	34.7327	0.0157589
15296	RPLP0	0	0.878124	35.2403	0.016718
20058	RALBP1	0.000645876	0.877959	1.27353	0.0446452
9597	PRDX4	1.44423e-06	0.877819	3.25481	0.0338397
13437	SVIL	0.0489951	0.877819	0.551742	0.0665989
18222	HERPUD1	0.0163084	0.877793	1.01352	0.0580963
20465	PANK2	0.0135698	0.877753	0.721269	0.056983
2805	MTHFD2	0.0341183	0.877725	1.14821	0.0634789
12393	APIP	0.0236637	0.877561	0.580863	0.0607173
13895	RPL13AP5	7.23154e-08	0.877463	3.04836	0.0309192
10958	EIF3E	1.00743e-10	0.877457	6.51066	0.0264446
22100	FTL	6.28867e-13	0.877452	33.4212	0.0240798
3983	RPL15	0	0.877423	58.1955	0.0141553
229	SPEN	0.0419522	0.877368	0.595424	0.0654399
15500	MRPL57	1.64215e-08	0.877325	3.36713	0.0297569
14730	PRR13	0.000353974	0.877318	1.52366	0.0432944
20831	SULF2	0.017325	0.877288	0.925117	0.0587029
21225	RPS28	0	0.87726	33.2678	0.0149407
7996	SNX3	2.2071e-09	0.877185	3.65471	0.0283475
18144	ITFG1	0.035187	0.876942	0.591264	0.064193
2128	RAB4A	6.81443e-06	0.876895	1.8778	0.0360948
17567	TM2D3	0.0125787	0.876889	0.658346	0.0570001
5085	ACAP2	0.0462321	0.876792	0.516381	0.0666683
19455	NPEPPS	0.00477135	0.876743	0.879355	0.0520647
12561	FTH1	0	0.876489	56.7374	0.0141026
4943	FNDC3B	0.0244483	0.87643	0.680187	0.0615645
12041	PHPT1	0	0.876224	9.76287	0.0227808
10165	PHF6	0.000196683	0.876111	2.07384	0.0423609
16863	BUB1B	0.0150889	0.876101	0.912636	0.0584612
20153	CDH2	0.000115065	0.875924	2	0.0412223
190	MAD2L2	1.02978e-06	0.875903	2.14249	0.0340038
19293	EIF1	0	0.875884	17.4992	0.0208454
2428	RAB10	5.24621e-05	0.875871	1.63755	0.039684
1823	AL136454.1	0.02021	0.875677	0.686947	0.0605522
19067	TRAF4	0.000971706	0.875656	1.21061	0.046737
3725	TRIP12	0.0327551	0.87559	0.603224	0.064334
7347	ABT1	0.00126834	0.875581	1.0468	0.0475606
14023	ADD3	0.000371033	0.875548	1.52886	0.0441097
22914	ARFGAP3	0.03138	0.875509	0.606864	0.0640168
14214	RHNO1	3.71227e-05	0.875378	2.01248	0.0392231
7954	POU3F2	0.015371	0.875362	1.03484	0.0589501
17309	FBXO22	0.00787736	0.875293	0.910036	0.0551838
532	ZMYM4	0.00230789	0.87526	1.02652	0.0498084
23128	IFNAR1	0.00941497	0.875257	0.766511	0.0561241
978	SH3GLB1	0.00783757	0.875133	0.831513	0.0552354
12759	TMEM134	0.00486023	0.87497	0.848674	0.0529522
6931	SPARC	6.75332e-07	0.874865	4.58398	0.0338181
6415	TBCA	3.00806e-14	0.874851	5.88924	0.0233883
4901	BCHE	0.000916384	0.874794	1.40458	0.0469017
1516	ASH1L	0.0158894	0.874777	0.697348	0.0594697
10614	HOOK3	0.0018905	0.874755	1.01456	0.0492901
5112	PAK2	1.95002e-05	0.874606	1.74259	0.0384183
10276	EMD	0.000371033	0.874553	1.43266	0.044487
18937	RPL13P12	2.19801e-10	0.874527	4.62038	0.0275554
16325	SYNE2	1.78858e-06	0.87452	2.71399	0.0350713
886	DEPDC1	0.0121279	0.87441	1.07072	0.0579915
14260	NCAPD2	0.00897193	0.874195	0.866875	0.0563879
18440	GLG1	0.00645171	0.874129	0.858034	0.0546848
14147	MKI67	9.29399e-08	0.874044	6.16797	0.0320642
22316	EPN1	0.00748334	0.873922	0.717629	0.0555533
20141	SS18	0.0193957	0.873862	0.633905	0.0612202
11962	SETX	0.0283925	0.873753	0.565783	0.0641524
22084	RPL18	0	0.873679	36.8248	0.0147742
12068	TUBB4B	1.26375e-05	0.873613	6.88091	0.0380547
7753	CENPQ	0.0372506	0.873575	0.521061	0.0665543
6912	TCOF1	0.0223832	0.873512	0.621425	0.0624445
5525	CCNI	0	0.873434	11.3162	0.0196685
6660	AC113367.1	0.0187269	0.87341	0.644306	0.0612152
16983	BLOC1S6	0.0115791	0.87319	0.642746	0.0583004
18494	CMC2	3.44373e-07	0.873152	2.44046	0.0335897
9998	BEX4	1.09659e-07	0.873069	4.02964	0.0324854
8199	UTRN	0.00468042	0.872839	0.944358	0.0537406
5084	XXYLT1	0.0474802	0.872839	0.472699	0.0691936
13752	RPS24	0	0.872826	45.2715	0.0158355
9767	SMC1A	5.36895e-06	0.872784	2.53718	0.0370697
9975	ARMCX3	0.00884378	0.87274	0.732709	0.0570074
8225	GINM1	0.0104764	0.872637	0.624025	0.0579977
10585	TM2D2	0.0202794	0.872636	0.628705	0.0621677
14237	DYRK4	0.00567238	0.872605	0.782631	0.0547532
1140	GSTM3	0.000153411	0.872566	1.41862	0.0430607
19805	H3F3B	0	0.872374	27.6604	0.0173588
21423	DNAJB1	0.0281039	0.872358	0.522101	0.06483
1283	SRGAP2B	0.00440852	0.872269	0.891836	0.0537469
11863	RPL12	0	0.872229	37.8289	0.0159517
5360	N4BP2	0.00182783	0.872201	1.15289	0.0502436
23289	MT-ND4L	1.23359e-06	0.872111	4.04368	0.0353364
7481	PRRC2A	0.00646645	0.872072	0.772751	0.0556695
3039	BUB1	0.00546069	0.872051	1.39886	0.0548218
14279	CDCA3	0.00204443	0.87205	2.04732	0.0507382
20531	DSTN	1.70504e-08	0.872031	4.9402	0.031164
3891	RPUSD3	0.0271396	0.871925	0.50182	0.0647766
1375	APH1A	1.88016e-05	0.871903	1.59022	0.0392487
15086	LTA4H	0.00496064	0.871803	0.840874	0.0544893
19001	SPECC1	0.0256253	0.87176	0.638065	0.0644282
13373	VIM	0	0.871728	49.0754	0.021173
5549	ENOPH1	0.000821274	0.871558	1.16485	0.0478481
22118	RPL13A	0	0.871439	82.0333	0.0150901
1124	PSRC1	0.0069947	0.871397	2.00104	0.0563972
17859	NTAN1	0.00204259	0.871385	0.903796	0.0510151
5956	HMGB2	6.03617e-13	0.871147	30.4659	0.025407
334	RPL11	0	0.87112	58.8778	0.0135891
12844	UCP2	0.0125389	0.871072	0.852834	0.0598689
22836	RPL3	0	0.871064	63.0473	0.013893
14126	CTBP2	0.00306095	0.870921	0.881435	0.0528
18613	RPL13	0	0.870846	68.832	0.014194
10601	KAT6A	0.0335452	0.870646	0.539262	0.0672693
11021	TATDN1	0.00395036	0.870607	0.823193	0.0539798
14480	MED21	0.0141382	0.870575	0.633905	0.0608555
15356	CLIP1	0.0100914	0.870542	0.75039	0.0588219
17308	UBE2Q2	0.0474002	0.870379	0.50962	0.0706128
2440	CENPA	0.00147405	0.870314	2.4389	0.0502223
7843	EEF1A1	0	0.870206	112.654	0.0130272
15834	DZIP1	0.0145897	0.870189	0.687468	0.0612563
6307	SREK1IP1	0.000516253	0.870073	1.18617	0.0470919
10386	CTSB	0.00104948	0.870051	0.981279	0.0492509
249	NBPF1	0.0349256	0.869972	0.581903	0.0680085
6735	CDC25C	0.0220539	0.86997	0.74727	0.0641829
5864	RPS3A	0	0.869909	75.2272	0.0156489
648	SVBP	1.25758e-08	0.869891	2.81851	0.0314765
5135	RPL35A	0	0.869877	54.1248	0.0153982
11724	RAD23B	6.8053e-08	0.869797	2.83515	0.0329399
12057	DPP7	0.0349256	0.869678	0.607904	0.0681747
17126	RPS27L	6.66501e-09	0.869462	13.468	0.03108
6595	ATG12	0.000170917	0.869219	1.17525	0.044529
15232	ERP29	1.47284e-07	0.869128	2.36505	0.0338576
2979	RPL31	0	0.869044	38.8123	0.0168399
7120	RNF130	2.80429e-07	0.869036	2.26261	0.034544
6536	RGMB	0.00584468	0.869012	0.941758	0.0565642
17507	CHD2	0.00994429	0.868825	0.674467	0.0595799
1054	RPL7P9	4.1808e-06	0.868785	2.31045	0.0379282
3490	PGAP1	0.0293599	0.868529	0.476339	0.0672781
7281	ID4	0.0136795	0.868372	1.14561	0.0617433
9116	PMPCB	0.00443359	0.868368	0.934477	0.0555376
6981	PTTG1	4.5653e-06	0.868198	13.5309	0.0382528
3271	MARCH7	0.000169211	0.868131	1.37806	0.0449029
6914	RPS14	0	0.868013	79.1352	0.0149847
21984	TRAPPC6A	0.00755758	0.867884	0.705148	0.0584799
16112	FAM177A1	0.00193627	0.86787	0.864275	0.0522898
14077	RPL17P36	0.000619917	0.867761	1.16693	0.0485319
21833	SAMD4B	0.0317974	0.867369	0.524701	0.0686583
16240	DLGAP5	3.17114e-05	0.867323	3.22829	0.0416625
2678	FAM161A	0.00301479	0.867237	0.913677	0.0543534
6770	CYSTM1	0.000892934	0.86716	1.06708	0.0498857
4093	CTNNB1	0.00764738	0.867069	1.64067	0.058933
5285	FAM200B	0.000293548	0.867015	1.32657	0.0467037
1024	EVI5	0.00792109	0.86696	0.728549	0.0591848
3927	RPL32	0	0.866957	69.5263	0.0152948
3683	OBSL1	0.0416317	0.866943	0.468019	0.0713302
17096	CCNB2	0.00170966	0.866875	3.13521	0.0522484
10451	SORBS3	0.00618944	0.866863	0.75767	0.0578659
8003	CEP57L1	0.0347849	0.866851	0.49246	0.0697283
387	UBXN11	0.0124676	0.866767	0.711388	0.0619727
16184	ARF6	5.66214e-05	0.86672	1.19293	0.0429867
6101	DAP	0.00155237	0.866628	0.889756	0.051973
6907	RPL7P1	0.000160634	0.86652	1.26053	0.0453667
18855	RPL26	0	0.866459	29.1737	0.0164199
17723	HCFC1R1	0.0212698	0.866438	0.572543	0.0657752
18138	C16orf87	0.00616212	0.866319	0.736869	0.058098
684	KIF2C	0.000971706	0.866275	1.47686	0.0505275
17887	RPS15A	0	0.86622	55.5294	0.0157984
4268	RPL29	0	0.866061	43.9745	0.0165693
11801	RAB14	0.00455877	0.866035	0.74519	0.0567127
9547	GPM6B	1.51715e-10	0.865852	8.5299	0.0293782
4047	EPM2AIP1	0.00983804	0.865731	0.649506	0.0610227
5183	NSD2	3.75515e-05	0.865705	1.35673	0.0425225
20021	TGIF1	0.0157858	0.865655	0.813833	0.064073
569	CDCA8	0.00087316	0.865587	2.03328	0.050435
19040	IFT20	0.000581694	0.865522	0.941758	0.0492147
10004	BEX3	0	0.865157	23.0302	0.0232181
9546	OFD1	0.0310235	0.865064	0.546022	0.0696835
16903	NUSAP1	6.8389e-07	0.864995	3.22621	0.036705
9714	WDR13	0.00307123	0.86496	0.735309	0.0554425
9524	TBL1X	0.0309894	0.864869	0.571503	0.0697807
18186	CHD9	1.65736e-05	0.864826	1.51638	0.0413574
10416	ASAH1	0.000193048	0.864809	1.19085	0.0464698
21542	SUGP2	0.00263296	0.864655	0.787832	0.0549255
6120	BASP1	3.19573e-07	0.864584	2.68747	0.0359492
14579	ARID2	0.0497071	0.864467	0.427977	0.0745988
10723	SNHG6	0	0.864442	8.11128	0.0216712
13665	PCBD1	0.00039122	0.864428	1.19917	0.048493
13865	CEP55	0.00947529	0.864389	1.04784	0.0614251
2309	KIDINS220	0.0245151	0.864189	0.5013	0.0681682
5686	RPL34	0	0.864126	66.6063	0.0140163
17801	USP7	0.0155634	0.864107	0.612065	0.0647679
7882	PGM3	0.0441117	0.864091	0.425897	0.0735998
15551	POLR1D	9.5483e-05	0.864027	1.21893	0.0450339
17873	FOPNL	0.0232969	0.863961	0.515341	0.0678534
1850	KIF14	0.00395924	0.863904	1.14197	0.0570026
2465	SNX17	0.000254087	0.863875	1.07436	0.0475156
2251	AHCTF1	0.0236394	0.863745	0.462819	0.0680847
10081	PGRMC1	1.58205e-09	0.863639	3.18669	0.0314663
12598	SLC3A2	0.00590045	0.863629	1.09204	0.0591275
21112	EEF2	0	0.863573	10.6303	0.0214105
8260	AL590867.2	7.50065e-06	0.863329	1.4207	0.0405243
10757	RPL7	0	0.863299	69.6563	0.0160598
18788	ASGR1	0.0177854	0.863238	0.5039	0.0661439
10097	NKAP	0.00630052	0.86323	0.693188	0.0596544
17033	TMOD3	0.00298559	0.863225	0.825793	0.0560806
18102	VKORC1	2.60455e-06	0.863131	1.62611	0.0390138
1836	ASPM	7.97926e-05	0.863024	3.59542	0.0449967
5149	ZNF721	0.0245014	0.862998	0.466979	0.0688051
12657	ZFPL1	0.0280416	0.862898	0.458138	0.0699838
976	ODF2L	0.000167042	0.862888	1.20801	0.0467929
10709	ARMC1	0.00161976	0.862802	0.940198	0.0537376
9447	RHEB	0	0.862709	5.96204	0.0238633
2014	CENPF	8.17543e-07	0.862696	14.623	0.0376043
1027	RPL5	0	0.862616	34.3791	0.0160729
18845	AURKB	5.22133e-06	0.862409	2.922	0.0402778
13602	ARID5B	0.0418579	0.862394	0.642226	0.0740238
15050	EEA1	0.0350495	0.862242	0.479459	0.0724053
9721	TIMM17B	2.01003e-08	0.862233	2.34113	0.0338791
6488	ADGRV1	0.00214768	0.862159	0.881435	0.0551594
9517	PUDP	0.0462135	0.862101	0.461258	0.0752285
22808	DDX17	1.56241e-07	0.8621	2.49714	0.0358792
19128	NF1	0.00144276	0.862	0.826313	0.0536094
14402	HEBP1	0.0008854	0.86199	0.977639	0.0519451
15001	PAWR	0.0429386	0.861949	0.542382	0.0745614
7788	KIAA1586	0.00401567	0.861679	0.770151	0.0580893
10975	MED30	0.000442692	0.861153	0.851794	0.050115
21969	NECTIN2	5.90952e-05	0.861117	1.50494	0.0450248
6282	GPBP1	7.35445e-10	0.861045	2.52782	0.0315609
548	ADPRHL2	0.0132182	0.86104	0.518461	0.0652154
9997	BEX1	0.0011458	0.860974	1.77275	0.0532556
21899	RPS19	0	0.860901	92.8097	0.0137972
5344	KLHL5	0.00419086	0.860896	0.705148	0.058664
15382	KMT5A	0.0311723	0.860761	0.485179	0.0721303
3109	EPB41L5	0.033713	0.860742	0.443058	0.0728868
2144	C1orf198	0.0253741	0.86043	0.472699	0.0704878
5965	CEP44	0.0285583	0.860357	0.461778	0.0715597
1184	RHOC	1.12762e-06	0.860347	1.78107	0.0387328
12971	SMCO4	0.000109687	0.860315	1.18201	0.0467091
6154	AC010343.1	0.0158128	0.859778	0.635465	0.0671157
20467	FTLP3	0.00226244	0.859629	0.99792	0.0564678
6021	FAT1	0.00613371	0.859495	0.626105	0.0612722
15663	GPALPP1	0.0234658	0.859361	0.426937	0.0703968
21301	SPC24	0.0157043	0.85928	0.704628	0.0673121
12901	AAMDC	0.000529399	0.859268	0.913157	0.0513969
16799	ARHGAP11A	0.000181	0.858946	1.53042	0.0484613
3916	VGLL4	0.00397764	0.858908	0.628705	0.0592878
1308	POLR3GL	0.0001413	0.858778	1.11128	0.0478822
4702	CDV3	0.0015859	0.85877	0.912636	0.0553668
17091	MINDY2	0.033014	0.858762	0.540822	0.0737948
3065	CKAP2L	0.0005457	0.858463	1.37181	0.0518087
6701	CAMLG	3.04306e-06	0.858425	1.68279	0.0406905
6572	NREP	9.00887e-11	0.858375	4.6027	0.0308232
10500	PBK	8.44388e-06	0.858372	1.9584	0.0423057
16655	CKB	0	0.858366	19.2179	0.024077
685	RPS8	0	0.858248	60.4873	0.0162899
12573	B3GAT3	0.00188303	0.858177	0.729589	0.0563182
17429	AKAP13	0.0103997	0.857861	0.597504	0.0652257
16354	ATP6V1D	3.96745e-05	0.857812	1.16017	0.0453324
1882	UBE2T	8.5095e-09	0.857803	2.82111	0.0342905
14603	TMEM106C	8.84115e-11	0.857736	3.36973	0.0309599
16991	MYEF2	7.49026e-05	0.8576	1.38482	0.0467804
19029	WSB1	6.37635e-08	0.857596	2.51534	0.0362048
7071	GRK6	0.00384313	0.85727	0.646906	0.0598614
3979	UBE2E2	0.0390389	0.857161	0.407176	0.0763435
23129	IFNGR2	0.00563944	0.856935	0.552262	0.0620045
19699	CEP112	0.0494244	0.856887	0.413417	0.0790307
13838	KIF20B	4.36949e-06	0.856617	2.6001	0.0418047
2079	ENAH	1.24496e-06	0.856535	2.21269	0.0400103
11632	MFSD14B	0.0241132	0.856499	0.411336	0.0721805
10088	UBE2A	6.43777e-05	0.85622	1.12428	0.0469348
21357	RPL10P16	1.1879e-07	0.856209	2.19293	0.0372377
6067	C5orf38	0.049699	0.856135	0.430577	0.0795525
5979	TENM3	0.0361376	0.855977	0.371295	0.0762993
9999	TCEAL8	1.83952e-07	0.855919	2.29745	0.0378012
5615	PDLIM5	0.0219441	0.85591	0.450858	0.0716493
8421	WIPI2	0.000146902	0.855869	1.0156	0.0490605
6214	SELENOP	0.00633344	0.855717	0.835153	0.0632319
5321	SMIM20	3.54672e-06	0.855696	1.43162	0.0417715
7579	RPL35P2	0.00365478	0.855553	0.576183	0.0604178
6122	FTH1P10	0.000529399	0.855313	0.841914	0.0529632
5787	SCLT1	0.0304727	0.855148	0.445658	0.0750516
14435	PLEKHA5	7.10979e-06	0.855046	1.80239	0.0430947
3390	NFE2L2	0.00168084	0.854938	0.772231	0.0572416
7553	RPS18	0	0.854925	94.624	0.016498
12614	MACROD1	0.0310387	0.854742	0.393136	0.0754616
16597	RPL3P4	2.65128e-12	0.854726	4.96932	0.0296675
7299	C6orf62	0.00539746	0.854673	0.625065	0.062806
21690	ZNF302	0.0013558	0.854507	0.690068	0.0565207
7066	MXD3	0.000416129	0.854321	1.22517	0.052579
13599	CDK1	1.89331e-06	0.854303	4.03276	0.0412698
20701	DLGAP4	0.00245134	0.854299	0.704108	0.0591456
14967	RAB21	0.0498076	0.854276	0.357774	0.0807039
681	RNF220	0.00778222	0.854252	0.558502	0.0651784
11282	KLHL9	0.000939526	0.85425	0.780551	0.055327
9566	SYAP1	0.000354686	0.854144	1.07072	0.0521598
8047	TSPYL4	0.0488422	0.8541	0.330733	0.0805608
13161	CBL	0.0414287	0.85398	0.383255	0.078803
13815	ATAD1	0.0193349	0.853971	0.391056	0.0716502
15346	PSMD9	0.000298624	0.853945	0.933437	0.0517277
4380	TMF1	0.00337372	0.853944	0.634425	0.0607587
4570	FSTL1	8.47984e-06	0.853869	1.35413	0.0437754
3511	SGO2	0.000187382	0.853644	2.4571	0.0505379
14232	CCND2	0.00282588	0.853609	1.00572	0.0601067
10924	UBR5	0.0148396	0.853357	0.444098	0.0699709
8956	BET1	0.000192215	0.853262	0.725429	0.050757
8075	HSF2	0.0364057	0.853085	0.400936	0.078028
19716	KPNA2	1.90765e-06	0.853052	11.532	0.0416669
15622	NHLRC3	0.00165883	0.853	0.689028	0.0580107
22682	ASCC2	0.0265197	0.852782	0.331773	0.0750605
16343	MAX	0.0436526	0.852546	0.340614	0.0802721
20559	RPS15AP1	0.0113141	0.852517	0.471139	0.0684582
20251	RPL17	8.67054e-09	0.852341	2.03796	0.0357406
7839	RPL39P3	0.000897497	0.85234	0.791472	0.0559413
1112	GPSM2	0.00727056	0.85233	0.854394	0.0656842
6235	NNT	0.0375893	0.852082	0.336973	0.0789081
5946	CLCN3	0.0127821	0.852038	0.50806	0.0695894
5903	C4orf46	0.0327027	0.852026	0.365055	0.0775276
16198	NIN	0.00267707	0.851831	0.729069	0.060654
9722	PQBP1	0.000300176	0.851573	0.810192	0.0526586
10863	VIRMA	0.0285379	0.851513	0.370775	0.0764598
16369	ZFP36L1	2.67599e-08	0.851496	3.45814	0.0370179
5758	CCNA2	2.44121e-06	0.851212	2.6105	0.0426036
9647	ATP6AP2	0.000133218	0.851158	0.967239	0.0505283
16467	GPATCH2L	0.00238136	0.851067	0.711908	0.0604375
20940	DIDO1	0.0209506	0.851015	0.375975	0.0738861
5554	SEC31A	0.00377448	0.850958	0.575663	0.0626467
6560	PJA2	4.28819e-05	0.850894	1.03692	0.0478982
23176	DYRK1A	0.0497754	0.850874	0.352054	0.0827382
2756	PCYOX1	0.00746992	0.85084	0.520021	0.0665752
15698	RB1	0.00837547	0.850786	0.518461	0.0673412
13890	ZNF518A	9.11616e-05	0.850704	1.02288	0.0497088
17366	TLNRD1	0.00030875	0.850468	1.0468	0.0531645
8783	RPL35P5	0.0051641	0.850445	0.611024	0.0645666
9641	MID1IP1	0.0154142	0.850331	0.456058	0.0718188
8321	QKI	3.4237e-08	0.850314	2.22413	0.0375746
10537	AC090204.1	0.000219031	0.850158	0.827353	0.0522946
19617	CLTC	8.02186e-05	0.850146	0.9948	0.0496034
20696	NORAD	9.99037e-06	0.850054	1.34165	0.0453213
16229	CDKN3	1.53852e-05	0.850045	3.08424	0.0461196
9688	UBA1	0.00022823	0.850002	1.13833	0.0524662
20617	TPX2	2.48422e-06	0.849924	5.11648	0.0430315
282	AL031727.1	0.00192423	0.849911	0.598024	0.0599754
6596	AP3S1	5.92897e-11	0.849741	2.39418	0.0325862
5983	WWC2	0.0204859	0.849618	0.459178	0.0744544
22726	PRR14L	0.0220998	0.849588	0.395736	0.075136
2216	CHML	0.0209512	0.849523	0.426937	0.0746951
7909	SMIM8	0.0112582	0.849324	0.4987	0.0700177
8016	CDK19	0.0433874	0.849247	0.365575	0.0821515
9691	USP11	4.47005e-05	0.849229	1.26053	0.0485782
17916	LYRM1	0.00105701	0.84915	0.763391	0.0578809
20662	MAP1LC3A	0.0393148	0.84907	0.339574	0.081135
22074	EMP3	0.0238084	0.84891	0.516381	0.0762079
1306	LIX1L	0.0157043	0.848614	0.543422	0.0728588
10530	PPP2CB	0.000843439	0.84859	0.75195	0.0572505
17903	CCP110	0.00401567	0.848574	0.628705	0.0640666
4472	AC073861.1	1.83241e-12	0.848349	4.01924	0.0308683
12281	FAR1	0.0249927	0.848298	0.357254	0.07701
23291	MT-ND5	1.29839e-11	0.84826	5.10504	0.031995
9066	TRIP6	0.0396933	0.848244	0.337494	0.0817157
15238	PTPN11	0.00243887	0.848101	0.599584	0.0618568
1115	BX679664.3	0.0155634	0.847928	0.436817	0.073148
19872	CANT1	0.0142669	0.847589	0.452938	0.0726682
4709	RYK	0.0200207	0.847457	0.415497	0.0754119
4195	DALRD3	0.0475041	0.847441	0.394696	0.0842264
9058	GNB2	1.29839e-11	0.847425	3.08528	0.0321886
8095	HINT3	0.0273807	0.847391	0.364015	0.0783619
21516	JUND	0.015056	0.847075	0.4935	0.073331
19085	TAOK1	5.41751e-05	0.846957	1.08684	0.0498077
10461	TNFRSF10B	0.0217518	0.846902	0.461778	0.076443
22758	MYH9	0.00337869	0.846897	0.659906	0.0639606
10003	TCEAL9	1.47633e-08	0.846662	3.78107	0.0377395
19764	GPRC5C	0.0106733	0.846417	0.435777	0.071111
7349	ZNF322	0.00201761	0.846332	0.560582	0.0617697
10144	RBMX2	0.000534058	0.846206	0.793032	0.0566198
12847	PPME1	0.00495888	0.845919	0.551742	0.0664545
6665	FNIP1	0.0450456	0.845823	0.367655	0.0846046
14423	EPS8	0.033496	0.845612	0.318773	0.0814154
21700	GRAMD1A	0.0240701	0.845536	0.372855	0.0781583
18597	CDT1	0.00734808	0.845509	0.629225	0.0690533
4951	AC069218.1	0.00267707	0.845358	0.523661	0.0635374
20593	GINS1	0.00987931	0.845312	0.463859	0.0711562
12452	CKAP5	7.1756e-07	0.845294	2.02756	0.0426064
932	NEXN	0.0460362	0.845285	0.373895	0.08516
19724	AMZ2	0.00041857	0.845103	0.783151	0.0562217
4497	DZIP3	0.0020399	0.845005	0.798232	0.0623978
6276	RPL26P19	1.32255e-05	0.84492	1.27353	0.0475459
10858	RPL34P18	0.000624887	0.844899	0.719709	0.0576985
19461	MRPL10	8.53713e-05	0.844828	0.912636	0.0516726
8541	MPP6	0.0109129	0.84479	0.451378	0.0720693
17216	KIF23	1.68188e-05	0.84468	1.43682	0.0481025
15055	NUDT4	0.0116044	0.844086	0.420697	0.0729007
14122	EEF1AKMT2	0.00685601	0.843992	0.471659	0.0693406
21174	RFX2	0.020387	0.843985	0.410816	0.0774483
5412	SGCB	0.00224007	0.843827	0.576183	0.0633511
1533	LMNA	0.049699	0.843785	0.339574	0.0869946
495	BSDC1	0.0373062	0.843597	0.319293	0.083766
4770	TFDP2	1.56089e-06	0.843238	1.47894	0.0443912
19224	MRPL45	0.00110237	0.842845	0.633905	0.0606791
8618	FKBP9	0.0233151	0.842807	0.405616	0.0793664
7523	PBX2	0.0162499	0.842648	0.456578	0.0762804
7519	AGPAT1	0.00311233	0.842615	0.536661	0.0655168
6634	AC113398.1	0.0221098	0.842501	0.362455	0.0790045
18531	WFDC1	0.0150832	0.842494	0.785751	0.0757425
11018	TMEM65	0.00429603	0.842463	0.662506	0.0672855
19758	SDK2	0.0172517	0.842444	0.433177	0.0768379
12505	CTNND1	0.00196699	0.842434	0.551742	0.0633449
21214	MAP2K7	0.0271396	0.842399	0.388456	0.0810627
9669	FUNDC1	0.000127597	0.8423	0.766511	0.0536769
6683	AFF4	0.00437476	0.841974	0.50442	0.0676097
10489	BNIP3L	2.03245e-09	0.841471	2.08112	0.0372658
9270	KLHDC10	0.0391761	0.841429	0.271971	0.0855764
3606	SPAG16	1.93957e-07	0.841364	1.41342	0.0420424
4983	SOX2-OT	0.025766	0.841342	0.528861	0.0811562
8049	AL050331.1	0.000295098	0.841304	0.724909	0.056574
17950	PLK1	0.000886994	0.841175	2.35517	0.0605043
14871	AC084033.3	1.0717e-05	0.840553	1.77847	0.0485933
1725	GAS5	0	0.840282	13.6755	0.0222619
17012	DTWD1	0.00304364	0.840209	0.531461	0.0664875
13447	ZEB1	2.70982e-05	0.840207	1.0832	0.0506184
10038	PSMD10	0.000234936	0.840072	0.937597	0.0563515
4760	SLC25A36	0.000291511	0.839774	0.75819	0.0571222
4741	CEP70	0.00131879	0.839627	0.99324	0.0627302
12272	DKK3	0.00633344	0.839508	0.49142	0.0709964
13511	ZNF32	0.0174102	0.839469	0.412896	0.0785133
15775	MZT1	4.26806e-08	0.839417	2.23349	0.0408062
1553	NES	1.25242e-08	0.839295	3.22569	0.0395552
21286	CDKN2D	0.0360766	0.838933	0.341654	0.0861302
6362	MAP1B	0	0.838922	6.35361	0.0282066
20858	BCAS4	0.0367825	0.83884	0.325013	0.0863958
5967	GPM6A	0.0249369	0.838773	0.358814	0.0822739
20483	CDS2	0.00288579	0.838212	0.483619	0.0671352
20235	PIAS2	0.00645043	0.838178	0.440978	0.0717517
19788	MIF4GD	0.0481922	0.837935	0.329693	0.0901621
7466	HLA-B	0.000128051	0.837787	1.72543	0.0553698
9874	JPX	1.39988e-07	0.837692	1.5195	0.0426876
6233	NNT-AS1	0.0300647	0.837663	0.347374	0.0847893
10441	REEP4	0.00588105	0.837451	0.685387	0.0715189
3777	ARL4C	0.00201735	0.837429	0.784191	0.0656784
2222	CEP170	0.000557523	0.836857	0.582943	0.0605344
19806	UNK	0.0360993	0.836822	0.318773	0.087376
23134	DONSON	0.00796625	0.836602	0.416017	0.074006
3286	GCA	0.020067	0.836583	0.353614	0.0813218
12621	TRPT1	0.0119906	0.836568	0.399896	0.0770079
4022	CMTM8	8.84589e-07	0.836561	5.29433	0.0455625
659	CDC20	3.36068e-05	0.836448	3.70411	0.0524026
8220	TAB2	0.0199322	0.836325	0.323453	0.0813937
11737	TXN	0	0.836015	8.07904	0.0248254
16965	B2M	0	0.835907	5.07644	0.0310748
19663	DCAF7	7.01622e-07	0.83588	1.80915	0.0454116
5487	MOB1B	0.00282685	0.83587	0.49662	0.0680892
12922	RAB30-AS1	0.00152002	0.835464	0.585543	0.0651582
11537	VPS13A	0.0394032	0.835339	0.326053	0.0892506
15430	SFSWAP	0.00884378	0.834793	0.384815	0.075622
7117	SQSTM1	0.000494805	0.834667	0.594384	0.0609813
10592	SFRP1	5.56511e-06	0.8346	3.36609	0.0493217
2686	EHBP1	0.0267295	0.834212	0.364015	0.0855251
14685	DAZAP2	8.75376e-07	0.834166	1.11388	0.0462763
19342	RAMP2	0.00591614	0.833937	0.437858	0.0732589
779	RPS13P2	0.00545262	0.833933	0.49142	0.0726983
22980	PIM3	0.0408965	0.833804	0.277171	0.0905621
3780	AGAP1	0.0127821	0.833735	0.433177	0.0790252
7789	ZNF451	0.00170471	0.83373	0.51014	0.0664839
19108	SUZ12P1	0.020387	0.833664	0.322413	0.083074
3451	GULP1	9.29932e-05	0.833634	0.75559	0.0559959
22484	BCL2L13	0.0316847	0.833609	0.25793	0.0877477
10002	TCEAL7	1.8755e-05	0.833324	1.69267	0.0521982
2579	ZFP36L2	0.000630775	0.833237	0.801872	0.062492
20460	CDC25B	0.0240752	0.833176	0.420177	0.0850242
19356	RND2	0.0224268	0.832566	0.351534	0.0846332
9833	IGBP1	2.34225e-05	0.832511	0.898596	0.0529507
17003	SECISBP2L	0.00424022	0.832405	0.49766	0.0719191
6985	CCNG1	0	0.83223	4.3739	0.030548
6184	RPS4XP6	0.00661003	0.832212	0.49142	0.0748502
10008	TCEAL3	0.00146895	0.832082	0.639106	0.0664476
8066	CEP85L	0.0165476	0.832008	0.315653	0.0820988
16123	RALGAPA1	0.0116963	0.831762	0.352574	0.079294
11995	BRD3OS	0.0160967	0.831758	0.335413	0.0819917
5058	LPP	0.00257195	0.831743	0.608944	0.069458
4789	C3orf58	0.00233868	0.831724	0.568903	0.0689479
354	SYF2	4.38598e-07	0.83162	1.18513	0.0460085
13389	MLLT10	0.000363625	0.831526	0.595424	0.0611467
1160	DRAM2	5.22613e-06	0.831473	1.13417	0.0502229
19087	TP53I13	1.33189e-05	0.831418	0.863235	0.0521082
6994	AC026403.1	0.00018229	0.831343	0.703068	0.0589024
4447	CLDND1	4.17468e-06	0.83127	0.848674	0.0498203
9036	PMS2P1	0.000359247	0.831233	0.642746	0.0612163
15918	TUBGCP3	0.0132182	0.831206	0.352574	0.0805832
8026	TRAF3IP2-AS1	0.0111945	0.831085	0.342694	0.0792719
3553	NBEAL1	0.00140383	0.831	0.465419	0.0667005
14528	KIAA1551	0.00337529	0.830856	0.460738	0.0713124
12838	RAB6A	9.97242e-05	0.830789	0.670827	0.0572554
14360	YBX3	1.0391e-07	0.830624	1.80499	0.0443416
9170	ZNF277	0.0124676	0.830405	0.332813	0.0805513
12240	AKIP1	0.000181	0.830268	0.605304	0.0592829
14731	PCBP2	0	0.830137	7.40458	0.023364
13687	P4HA1	0.0191764	0.830115	0.372335	0.084434
9803	LINC01278	0.0217518	0.829912	0.285491	0.0857624
20703	MYL9	0.00016066	0.829599	2.69267	0.0591589
21681	GPI	0.000452977	0.82949	0.615185	0.0627598
9268	UBE2H	0.0152827	0.829407	0.353094	0.0827685
12096	IFITM3	4.15938e-12	0.829383	3.66927	0.0356376
5594	PPM1K	0.00222076	0.829055	0.50494	0.0698948
8667	BLVRA	0.0320339	0.828997	0.298492	0.0905784
3375	ATF2	0.0014781	0.828892	0.50338	0.0678766
7118	MRNIP	0.0181786	0.82883	0.271451	0.0846462
22823	CBX6	0.0312194	0.828768	0.351534	0.0903697
5945	NEK1	0.00792109	0.828625	0.393136	0.0779312
5370	UCHL1	5.69395e-05	0.82859	1.24649	0.0565242
6738	REEP2	0.00549719	0.828543	0.389496	0.0753641
4939	TNIK	0.000498002	0.82848	0.646906	0.0635206
6096	MARCH6	1.03718e-06	0.828355	1.11492	0.048345
10121	STAG2	1.06509e-05	0.828321	1.23245	0.0526792
20880	AURKA	9.60256e-05	0.828224	1.98752	0.058092
16373	DCAF5	0.0234658	0.828181	0.326053	0.0875612
21733	SDHAF1	0.0189347	0.828059	0.25273	0.0854291
10217	FTH1P8	0.0109636	0.827986	0.361934	0.0806889
973	ZNHIT6	0.049699	0.827204	0.226729	0.0971523
3664	RETREG2	0.00145123	0.827133	0.439418	0.0685505
7919	PNRC1	0.00010154	0.827071	0.825273	0.0586911
20840	ZFAS1	0	0.826763	9.43786	0.0221576
13362	NMT2	0.0153179	0.826697	0.343214	0.08424
4098	SEC22C	0.000102706	0.82668	0.657306	0.058878
5009	AC131235.1	0.0116803	0.826498	0.354654	0.0820138
4095	TRAK1	0.0280416	0.826191	0.274051	0.0906123
22153	NR1H2	0.0379569	0.826176	0.205408	0.0942398
20083	TUBB6	1.15691e-08	0.825958	2.09984	0.0430834
6491	ARRDC3	0.0136626	0.825934	0.399896	0.0836497
9604	EIF2S3	1.62109e-07	0.825835	1.53614	0.0463276
20951	PPDPF	0	0.825822	16.9334	0.019632
18749	KIF1C	0.0335452	0.825816	0.25741	0.0929598
10473	SLC25A37	0.00357453	0.825729	0.429017	0.0740272
20054	ANKRD12	4.07162e-06	0.825628	1.0026	0.0516093
10637	PCMTD1	0.0123177	0.825474	0.330733	0.0830145
16881	KNL1	1.36425e-06	0.825345	1.46126	0.0497498
5424	CHIC2	0.016099	0.82515	0.299532	0.0855472
7237	NEDD9	0.00437243	0.825149	0.472699	0.075537
2518	LTBP1	0.0120477	0.825127	0.342174	0.0829879
10166	HPRT1	0.0258209	0.825041	0.347894	0.0903756
12408	C11orf74	4.72891e-06	0.824885	0.871035	0.0521733
13346	FRMD4A	0.00646645	0.824641	0.427977	0.0784093
9720	PCSK1N	0.0300733	0.824239	0.49402	0.0925295
8498	SNX13	0.0152827	0.824069	0.302132	0.0856252
3225	KIF5C	0.00874834	0.823211	0.344254	0.0813862
18618	CDK10	0.00588105	0.823187	0.397296	0.0784463
5047	EIF4A2	0	0.82306	3.25429	0.033388
15222	ATXN2	0.000196683	0.822975	0.594384	0.0624028
2267	ZNF672	0.0370124	0.822892	0.237129	0.0959101
12994	SESN3	3.29757e-05	0.822565	0.910036	0.0572666
6567	WDR36	0.0180071	0.822431	0.25741	0.0880536
10800	FTH1P11	0.0388688	0.822381	0.24441	0.0967912
5786	JADE1	0.0001197	0.822354	0.674467	0.0609785
10092	RPL39	0	0.822307	59.3001	0.0174334
5405	FRYL	0.00248475	0.822242	0.462298	0.0735904
9649	MED14	0.0321801	0.821944	0.24909	0.0947538
5299	LCORL	3.60858e-07	0.821625	1.19657	0.0487243
12496	RPS4XP13	0.0241132	0.821338	0.317733	0.0917106
13383	PLXDC2	0.00894328	0.820822	0.439938	0.0827838
3713	IRS1	0.00149833	0.820729	0.691108	0.0715304
5638	LAMTOR3	1.98901e-06	0.82029	0.717109	0.0520109
2706	AFTPH	0.0379114	0.820112	0.25637	0.097858
15110	GAS2L3	0.00735429	0.819851	0.572023	0.0817434
17889	ARL6IP1	5.21464e-08	0.819773	6.27457	0.0465861
10729	ARFGEF1	0.00646342	0.819705	0.319813	0.0808434
14868	CTDSP2	5.42996e-05	0.819508	0.643786	0.0597
12357	KIF18A	1.10198e-05	0.819451	1.19761	0.0557737
4050	LRRFIP2	0.000363655	0.819208	0.5039	0.0660979
16728	RPL5P1	0.000828746	0.819186	0.477379	0.069468
14571	PUS7L	0.0220595	0.819183	0.426937	0.0919098
19981	METRNL	0.0447454	0.819122	0.25741	0.100712
10090	SEPT6	7.51488e-05	0.819078	0.695788	0.0607922
12508	ZFP91	0.00952101	0.818969	0.310452	0.0842255
27	AGRN	0.0241312	0.818517	0.226209	0.0933285
14475	SSPN	0.0490347	0.818299	0.300052	0.102511
4388	FOXP1	5.03767e-06	0.818234	1.18201	0.0545144
11562	NTRK2	2.93208e-09	0.818195	3.16849	0.0437098
5609	MMRN1	0.00168084	0.81802	0.470619	0.0733601
13163	RNF26	1.37224e-06	0.817975	1.15393	0.0520879
3672	DNAJB2	0.00354324	0.81775	0.361414	0.0777266
22355	AC005261.1	0.0261424	0.817501	0.216849	0.0948324
5895	PDGFC	0.0132982	0.817335	0.398336	0.0879756
10617	HGSNAT	0.0118726	0.817286	0.290692	0.0869911
3509	SPATS2L	0.000896525	0.817215	1.42538	0.0706678
5352	SMIM14	2.71094e-05	0.817034	0.787312	0.0587542
7862	LCA5	0.0296967	0.816989	0.25377	0.0966167
4492	CD47	3.09265e-07	0.816639	1.60374	0.0499941
20720	BLCAP	0.000425633	0.816479	0.48934	0.0678028
16093	ARHGAP5	6.02502e-09	0.816371	1.16641	0.0449562
17547	MEF2A	0.000658237	0.816245	0.50546	0.0697247
10510	HMBOX1	0.00257195	0.816245	0.384815	0.0765494
16874	KNSTRN	4.28179e-06	0.81585	1.73167	0.0549304
17116	VPS13C	0.00234873	0.815788	0.416537	0.076227
15731	RPS4XP16	0.00646342	0.815622	0.464379	0.0828679
17191	SMAD3	0.0126333	0.815566	0.340614	0.0884962
11826	CRB2	3.00109e-06	0.815019	1.44982	0.0544886
19279	TOP2A	3.00806e-14	0.814751	10.0281	0.0361865
14999	SYT1	0.00123154	0.814649	0.635985	0.0732457
18825	EFNB3	0.00599181	0.814184	0.439418	0.0830197
4490	BBX	4.71184e-08	0.814152	1.14197	0.0480663
9009	ZNF655	0.00814343	0.813926	0.326573	0.0855765
11183	SMARCA2	0.0358319	0.813898	0.203328	0.100911
16599	SETD3	0.0102568	0.81364	0.287571	0.0876349
9531	MID1	0.00248475	0.813328	0.524701	0.0776822
21954	ZNF226	0.00508664	0.813223	0.350494	0.0823114
9861	RPS4X	0	0.813064	68.909	0.0191402
4164	MAP4	0.00018229	0.812858	0.525741	0.0660707
10010	MORF4L2	0	0.812832	6.65055	0.0302456
8880	APTR	0.00571885	0.812765	0.291732	0.0833687
14835	SHMT2	3.80068e-05	0.812663	1.0572	0.0612038
61	MIB2	0.0335452	0.812615	0.210608	0.100778
14947	FRS2	0.00413339	0.812524	0.336973	0.0812137
9927	APOOL	0.0157404	0.812389	0.25169	0.0922457
22294	KMT5C	0.00150462	0.812319	0.436817	0.0752844
1376	C1orf54	0.0095793	0.812227	0.269371	0.0877775
14523	AMN1	0.030779	0.811804	0.219969	0.100136
5726	CAMK2D	0.00141637	0.811756	0.427457	0.0751903
19068	FAM222B	0.013291	0.81169	0.287051	0.0909899
20159	DSG2	0.00284851	0.811404	0.449298	0.0794194
6401	IQGAP2	4.69338e-08	0.811063	1.63391	0.0489463
20603	FRG1CP	0.022492	0.810903	0.24233	0.0968462
3378	LNPK	0.00187351	0.810819	0.365575	0.0771922
12851	PGM2L1	0.00698322	0.810788	0.321893	0.085913
5644	PPP3CA	0.0126331	0.810268	0.344774	0.0913205
16275	TIMM9	1.10133e-06	0.810195	0.845034	0.0541513
7089	RMND5B	0.000380792	0.809838	0.399896	0.0700983
5557	LIN54	0.0317786	0.809829	0.163287	0.101768
9639	RPGR	0.00257195	0.809823	0.435777	0.0795257
15846	FARP1	8.72379e-05	0.809487	0.545502	0.0648403
13849	TNKS2	0.0011239	0.809404	0.400936	0.0751426
5301	SLIT2	0.000127366	0.809136	1.0494	0.0662271
4819	TSC22D2	0.000939526	0.809123	0.459698	0.074389
10007	TCEAL4	3.00806e-14	0.808832	2.64483	0.0373275
10119	XIAP	0.000728237	0.808676	0.446178	0.0733565
317	EPHB2	0.0201025	0.80788	0.272491	0.0972541
14966	TMEM19	0.00899313	0.807682	0.354134	0.0896028
6731	KIF20A	0.000426932	0.807607	0.735309	0.0714758
4365	MAGI1	0.0238614	0.807547	0.225169	0.099474
17378	MEX3B	0.0301393	0.807442	0.229849	0.102419
6196	RICTOR	0.0136956	0.807411	0.220489	0.0936001
5938	PALLD	4.02739e-05	0.807331	1.11076	0.0633101
20795	UBE2C	7.87755e-11	0.807257	16.2267	0.0430977
8465	GLCCI1	0.0174102	0.807137	0.269891	0.0961385
4540	ZBTB20	0.00755497	0.807104	0.359334	0.0884381
17206	FEM1B	0.000971706	0.807029	0.364015	0.0754638
16542	CCDC88C	0.0418506	0.806781	0.224649	0.107338
15227	MAPKAPK5-AS1	0.000219031	0.806182	0.449298	0.0694022
19426	LINC02210	0.0374157	0.806086	0.302132	0.106205
6477	TMEM161B-AS1	0.000700772	0.805524	0.420697	0.07453
13823	ACTA2	0.000422949	0.80535	0.99844	0.0723646
10065	PLS3	0.00698026	0.805009	0.398856	0.0888277
11405	RNF38	0.00269642	0.805007	0.334373	0.0820891
11622	WNK2	0.045226	0.804976	0.167447	0.109674
9159	NRCAM	0.0140513	0.804755	0.297452	0.0953134
19287	TMEM99	0.00571885	0.804722	0.274051	0.0873654
8665	STK17A	0.0244254	0.804216	0.23817	0.101676
1987	NEK2	5.6456e-05	0.803885	1.26729	0.065592
16572	IFI27L2	0.000157476	0.803647	0.672387	0.0691511
7210	DSP	0.00615736	0.802978	0.448778	0.0888274
19437	FAM215B	0.0015624	0.802838	0.424857	0.0797723
4384	FRMD4B	0.00255675	0.802812	0.50962	0.0827606
9605	ZFX	0.0015453	0.802778	0.392616	0.0797211
16139	FOXA1	0.0110639	0.802239	0.393656	0.0942919
5292	LDB2	0.000213684	0.802186	0.75923	0.0709051
9483	PTPRN2	0.000986162	0.802094	0.702548	0.077705
20630	POFUT1	0.0384734	0.80153	0.187207	0.109366
21749	ZFP14	0.0191764	0.801316	0.235569	0.100446
5799	SLC7A11	0.00412932	0.800985	0.414457	0.0867979
5807	AC097376.2	0.0223378	0.800973	0.198128	0.102431
13465	PARD3	0.00575764	0.800892	0.277171	0.0893449
418	AHDC1	0.0136094	0.800857	0.25533	0.0970939
9598	ACOT9	0.0258209	0.800199	0.223089	0.104738
416	WASF2	7.06812e-13	0.799867	1.73427	0.0412351
17383	RPL9P9	0	0.799752	10.0515	0.0237096
20626	TM9SF4	0.00559932	0.799649	0.326053	0.0897349
5145	ZNF141	0.0183075	0.799495	0.220489	0.100969
21194	INSR	0.0271468	0.799218	0.24857	0.105948
2308	ID2	0.0216522	0.799119	0.485699	0.103097
5343	FAM114A1	0.020387	0.79851	0.222569	0.102743
7990	SOBP	0.0494977	0.798475	0.198648	0.115183
15848	STK24	0.00190314	0.798079	0.361414	0.0831207
9715	SUV39H1	0.0326217	0.798014	0.178887	0.109201
12439	PHF21A	0.0075308	0.79796	0.26053	0.0931041
9356	BRAF	0.00216545	0.797326	0.344774	0.0842954
6344	RAD17	6.02853e-05	0.797263	0.464899	0.0683037
12820	INPPL1	0.046922	0.797085	0.161206	0.11519
6375	ANKRA2	0.0227118	0.797072	0.206968	0.104934
1374	CA14	0.0430823	0.796966	0.205408	0.113949
6763	CXXC5	1.34228e-05	0.796416	0.649506	0.0642705
2187	NID1	0.000210842	0.796284	0.425377	0.0732251
9875	FTX	4.48789e-05	0.796107	0.50338	0.067802
15776	BORA	0.00405886	0.796064	0.399376	0.0890786
14221	AC005912.1	0.00351823	0.79563	0.221529	0.088254
18526	MBTPS1	7.58959e-07	0.79536	0.602184	0.0581484
4550	B4GALT4	0.0261075	0.795285	0.192408	0.10778
12677	MALAT1	0	0.795092	616.144	0.0196265
18271	CDH11	0.00416768	0.795046	0.299532	0.0897857
7501	C6orf48	2.49843e-09	0.794118	0.925117	0.0500219
8005	CD164	8.35646e-05	0.793841	0.476859	0.0706697
10821	WWP1	0.024157	0.793826	0.179927	0.107625
15427	STX2	0.00428883	0.793618	0.25273	0.0907131
13452	RPS4XP11	1.36264e-05	0.793292	0.602704	0.0654295
1798	EDEM3	0.0115791	0.793015	0.215809	0.0997085
14645	TROAP	4.33387e-05	0.792545	0.797192	0.0690103
14675	DIP2B	0.0288853	0.792365	0.167447	0.110892
19822	UBALD2	0.00170616	0.792034	0.388976	0.0852504
4538	CCDC191	0.00888337	0.791948	0.268331	0.0977308
5458	NOA1	0.0330259	0.791937	0.191368	0.113066
12032	AGPAT2	0.00691375	0.79101	0.25065	0.0959212
12625	VEGFB	0.0367887	0.790981	0.137805	0.115284
21912	ERF	0.0124716	0.790639	0.193448	0.101834
9607	PDK3	0.0391491	0.790538	0.188768	0.116479
15897	IRS2	0.0290065	0.790508	0.230369	0.112063
12977	MED17	0.00472254	0.789625	0.273531	0.0934051
15720	DLEU1	0.0209506	0.789601	0.196048	0.108192
12380	HIPK3	0.0282083	0.789262	0.178887	0.112411
15103	UHRF1BP1L	0.00421018	0.789194	0.233489	0.0927679
626	CITED4	0.00272291	0.789183	0.337494	0.0896739
10934	ATP6V1C1	0.00571885	0.789183	0.25949	0.0952011
4578	POLQ	0.00952948	0.788861	0.24753	0.100034
4478	CEP97	0.000668807	0.788787	0.314613	0.0815504
7640	ZFAND3	6.26902e-07	0.787888	0.658346	0.0601563
9514	BX890604.2	0.00164313	0.787312	0.432657	0.0871742
20734	SNHG17	1.98614e-07	0.787303	0.952158	0.0582538
15671	TPT1-AS1	0.000133362	0.787065	0.409776	0.0750823
13396	BMI1	0.00265311	0.786729	0.267811	0.0906563
23011	RPL23AP82	1.58933e-05	0.786625	0.542382	0.0682265
21344	ZNF136	0.0303975	0.786436	0.157046	0.115186
21477	USE1	0.00172369	0.786168	0.271451	0.0880544
13759	EIF5AL1	0.0276006	0.785993	0.192928	0.114067
2856	TCF7L1	9.30784e-06	0.785871	0.572543	0.0670263
2011	PROX1	0.0470722	0.78573	0.195528	0.12254
16377	EXD2	0.0411646	0.785512	0.141966	0.120411
21063	DOT1L	0.0428811	0.785495	0.158606	0.121136
21139	TNFAIP8L1	0.0470122	0.78508	0.192408	0.122931
6562	MAN2A1	0.0317728	0.784982	0.149766	0.116795
9553	MOSPD2	0.0392034	0.784515	0.144566	0.120306
18397	MTSS1L	0.022612	0.784453	0.217369	0.112242
13472	CCNY	0.00207083	0.784152	0.262611	0.090194
21260	OLFM2	0.00061234	0.784099	0.341654	0.0831507
9764	KDM5C	0.0311723	0.783957	0.191888	0.117081
857	EFCAB7	0.0266508	0.783951	0.136245	0.114805
20297	NEDD4L	0.0312289	0.783794	0.164327	0.117225
8988	BRI3	3.39444e-11	0.783386	1.12949	0.0483186
20551	RPL12P12	0.0209506	0.78337	0.159646	0.111821
7696	SRF	0.00913313	0.783094	0.23817	0.102714
10230	CD99L2	0.00814034	0.782796	0.219449	0.101777
1906	ATP2B4	0.020841	0.782772	0.195008	0.112099
629	SCMH1	0.00475783	0.782689	0.24025	0.0969503
8886	MAGI2-AS3	0.000119645	0.782355	0.466979	0.076518
13084	NCAM1	4.1808e-06	0.782172	0.715549	0.06625
9690	CDK16	2.01057e-12	0.782149	1.58346	0.0461909
10497	SCARA3	0.0124947	0.782039	0.169007	0.106598
10171	FAM122B	0.000821274	0.781719	0.397296	0.0857186
5555	THAP9-AS1	4.81939e-09	0.781211	0.868435	0.0544228
18836	CNTROB	0.0203197	0.781128	0.183567	0.112745
12163	CDKN1C	0.000257619	0.780571	0.481019	0.0805064
7925	RRAGD	0.000482125	0.779815	0.328653	0.0838004
13818	PTEN	0.00147657	0.779712	0.280291	0.0899836
16778	ARHGAP11B	0.015957	0.779268	0.197088	0.110909
7021	SH3PXD2B	0.00861592	0.778961	0.220489	0.104354
14905	GNS	0.00791802	0.778752	0.217369	0.103654
25	HES4	1.84247e-10	0.778527	2.62454	0.0512654
12331	NAV2	7.37263e-05	0.778299	0.446698	0.0762614
9545	TRAPPC2	0.000985922	0.778244	0.298492	0.0883299
18822	ATP1B2	0.00966924	0.778034	0.196568	0.106058
972	CYR61	9.01673e-06	0.777988	1.4571	0.0697357
15843	RAP2A	0.0155663	0.777926	0.200208	0.111365
21737	CLIP3	0.0432499	0.777879	0.166927	0.126232
17017	GABPB1-AS1	7.87401e-10	0.777705	1.07228	0.0531211
19652	TLK2	0.000736568	0.777276	0.307852	0.0871031
10189	FHL1	6.89618e-11	0.776952	2.10816	0.0506665
4474	ZBTB11	0.0295583	0.776799	0.123765	0.120654
21022	STK11	0.0477141	0.77675	0.131045	0.128652
18510	CMIP	0.000515656	0.77628	0.281331	0.085676
911	TYW3	0.0176222	0.776172	0.412376	0.113849
14206	DCP1B	0.00698026	0.77596	0.209048	0.103887
10158	GPC4	0.000196683	0.775567	0.394176	0.0814021
7559	ZBTB22	0.0288353	0.775192	0.131565	0.121306
14024	MXI1	4.47005e-05	0.775014	0.408216	0.0757687
17166	IGDCC4	0.031277	0.774921	0.134685	0.122729
6625	PPIC	0.0430936	0.774272	0.179927	0.128464
14939	MDM2	0.000161978	0.774015	0.537181	0.0811611
17498	ST8SIA2	0.0258567	0.773859	0.150286	0.120493
19380	HDAC5	0.00578334	0.773806	0.220489	0.103228
9599	SAT1	4.74429e-11	0.773472	2.03536	0.0511747
12398	FJX1	4.47005e-05	0.773375	0.424337	0.0763986
10206	LINC00632	1.29239e-09	0.773359	1.13625	0.0549025
10632	EFCAB1	0.011565	0.773069	0.329173	0.110634
2653	EFEMP1	1.10198e-05	0.772762	0.839314	0.0722058
20469	SMOX	0.00271492	0.77263	0.23817	0.0976788
7096	CLK4	0.0351725	0.772357	0.129485	0.126249
755	EPS15	0.00187351	0.772006	0.25065	0.0952457
9544	RAB9A	1.34328e-07	0.771764	0.669267	0.062366
15717	DLEU2	4.30468e-07	0.771044	0.584503	0.0648401
16075	G2E3	2.46411e-09	0.770763	1.09568	0.0564777
7465	HLA-C	3.14092e-11	0.770689	1.33021	0.05147
20765	TOX2	0.00060462	0.770314	0.354654	0.0891346
6382	FAM169A	0.0358083	0.770171	0.123765	0.127956
20768	OSER1-DT	0.00688271	0.769984	0.202288	0.106896
218	DNAJC16	0.0350495	0.769926	0.148726	0.127721
6432	MTX3	0.00467131	0.769552	0.223609	0.103486
1872	SHISA4	0.0145499	0.769245	0.158606	0.115538
19656	MRC2	0.049699	0.768732	0.109724	0.134708
5194	FAM193A	0.00404607	0.768602	0.187728	0.102759
17313	SCAPER	0.00586247	0.768345	0.25117	0.1062
22635	GRK3	0.00794637	0.768155	0.198648	0.109386
23073	ADAMTS1	0.00540257	0.767738	0.204368	0.105721
17408	GOLGA2P7	0.000103147	0.767573	0.327613	0.0818461
10490	PNMA2	0.0015453	0.767394	0.319813	0.0960839
8249	AKAP12	3.14203e-05	0.767346	0.534061	0.077476
21075	GADD45B	0.0298578	0.766944	0.141446	0.126913
12213	DCHS1	0.000979655	0.766389	0.212168	0.0936989
10146	ENOX2	0.0145057	0.766263	0.169527	0.1172
14514	AC024940.1	0.000837512	0.766161	0.369735	0.0928361
20090	CEP76	0.024011	0.765367	0.138846	0.124526
9654	USP9X	8.64104e-09	0.763642	0.660946	0.060312
19319	CAVIN1	0.0026957	0.763247	0.335933	0.102242
20186	ZNF397	0.00171339	0.763083	0.24545	0.0989135
19525	COL1A1	0.00757932	0.76221	0.371295	0.112095
10029	MORC4	0.00265308	0.762184	0.274051	0.10263
13187	CLMP	0.00301279	0.761901	0.26157	0.103756
21869	BLVRB	0.0414335	0.761324	0.126885	0.136155
10159	GPC3	0.00144276	0.760582	1.22621	0.0987934
10350	PRAG1	0.0361538	0.760347	0.141446	0.134437
21707	LSR	0.0483283	0.759779	0.135205	0.140149
22535	ZNF74	0.0335452	0.759761	0.113885	0.133443
17108	ANXA2	5.29137e-10	0.759583	3.86219	0.0575855
7116	MGAT4B	0.00212104	0.759535	0.189808	0.102201
924	AK5	0.000819765	0.758998	0.356214	0.0959517
9555	PIGA	0.0223378	0.758815	0.178367	0.127382
12254	AC011979.1	0.0224894	0.758662	0.116485	0.127607
2707	SERTAD2	0.00212087	0.758557	0.192928	0.10267
12739	C11orf80	0.0191503	0.758545	0.162767	0.125293
21192	TRIP10	0.019643	0.758213	0.169527	0.125834
16035	EMC9	1.97157e-10	0.756842	0.99844	0.0571313
1284	FAM72D	0.0287105	0.756566	0.122725	0.132814
18542	GSE1	0.00779576	0.755524	0.146646	0.116031
14982	PHLDA1	0.0317487	0.754854	0.302652	0.135659
10190	MAP7D3	1.76613e-06	0.754766	0.580863	0.073552
17234	MYO9A	0.000358614	0.754369	0.291212	0.0933304
5809	RAB33B	0.0490347	0.754075	0.099844	0.144292
7241	HIVEP1	0.0191004	0.753636	0.129485	0.128193
12458	PACSIN3	0.000669319	0.751966	0.309412	0.0979915
7035	STC2	0.0195278	0.751885	0.172127	0.129567
14160	BNIP3	2.12638e-07	0.751766	0.648466	0.0696423
2643	CLHC1	0.00234678	0.751376	0.171087	0.106999
12159	KCNQ1OT1	0	0.750928	3.0624	0.0412487
13288	KLF6	5.02317e-12	0.750453	1.03848	0.0548759
3485	STK17B	0.0179541	0.750129	0.171087	0.12946
1033	CCDC18-AS1	0.0143308	0.749811	0.172127	0.126589
2341	PQLC3	0.0460973	0.74927	0.123765	0.146287
5772	ANKRD50	5.28274e-06	0.74899	0.448778	0.0786877
18340	SLC12A4	0.0358083	0.748918	0.104004	0.141669
68	SLC35E2A	0.0244483	0.747154	0.111284	0.136052
19372	DUSP3	0.000329716	0.746238	0.25117	0.0964267
6283	PLK2	0.0269334	0.745543	0.136245	0.13867
5820	TBC1D9	0.0335452	0.745446	0.114925	0.142695
8192	PHACTR2	2.00859e-05	0.745252	0.358294	0.0844123
16966	TRIM69	0.00732823	0.744682	0.163287	0.121273
11829	NEK6	0.000467535	0.744682	0.24233	0.0991589
15009	LIN7A	0.00605946	0.744649	0.179407	0.11919
16203	TRIM9	0.0436376	0.744309	0.189808	0.148571
8509	ITGB8	1.68389e-09	0.743959	1.30941	0.0635806
438	SESN2	0.0176175	0.743522	0.24597	0.133149
3017	SULT1C4	0.0285379	0.743421	0.108164	0.141039
1864	PHLDA3	2.88406e-06	0.743411	0.669787	0.0788667
21941	ZNF45	0.0485647	0.743355	0.073843	0.151396
149	H6PD	0.0384996	0.742502	0.121685	0.1472
12888	TSKU	0.00254297	0.74138	0.150286	0.112706
2375	TTC32	1.34715e-07	0.74117	0.471659	0.072114
1919	PIK3C2B	0.00781963	0.741111	0.149766	0.124045
15566	KATNAL1	0.0030719	0.741046	0.166927	0.114542
14833	LRP1	2.54857e-05	0.74095	0.315133	0.0869365
20181	ASXL3	0.0417252	0.740592	0.143526	0.150077
7375	HIST1H1B	1.303e-05	0.739414	0.74623	0.0851278
3762	EFHD1	0.000131004	0.739197	0.305772	0.0946693
307	HSPG2	0.0127821	0.738059	0.129485	0.132006
17686	ABCA3	0.0341183	0.737987	0.0967239	0.147873
10769	AC115837.1	0.0342941	0.737544	0.104004	0.148276
22731	Z74021.1	0	0.736618	2.54134	0.0374632
1497	EFNA3	0.0284863	0.736208	0.142486	0.145635
4001	LINC01980	0.00741758	0.736157	0.201768	0.126165
14696	ACVR1B	0.0305704	0.735777	0.104004	0.147244
22964	CELSR1	0.0272103	0.735126	0.105564	0.145504
16047	AL096870.2	0.0191956	0.734386	0.102964	0.140019
14437	AEBP2	0.000292674	0.733266	0.216329	0.101519
13678	DDIT4	9.30784e-06	0.731921	1.65159	0.0868192
3557	RAPH1	0.0252396	0.731801	0.100884	0.146318
16443	NPC2	0	0.731361	2.77067	0.0392532
9658	CASK	0.000156103	0.730931	0.294332	0.0991077
20160	TTR	0.0153379	0.729095	0.305252	0.139883
22399	ZNF274	0.00039122	0.728299	0.141446	0.105524
8453	CCZ1B	0.00484615	0.728202	0.144046	0.125706
20412	FAM110A	0.000751472	0.728029	0.24649	0.109857
4960	ZMAT3	0.000145831	0.726942	0.345814	0.100478
9891	UPRT	0.00427825	0.726443	0.121685	0.125393
12462	NR1H3	0.00419512	0.725944	0.108684	0.125458
10061	LRCH2	0.0416963	0.724975	0.121685	0.160707
20642	CBFA2T2	0.0303547	0.724593	0.110764	0.154417
8580	CPVL	0.00234294	0.724032	0.184087	0.120856
22094	HSD17B14	0.0028619	0.723977	0.133645	0.122788
6588	CCDC112	5.27723e-05	0.723736	0.284451	0.0968403
18317	RIPOR1	0.0104922	0.723569	0.100884	0.137769
12675	NEAT1	0.000501198	0.722199	1.02652	0.109911
15941	GAS6	0.00880792	0.721148	0.128965	0.136849
19728	WIPI1	0.0136604	0.721051	0.0951638	0.143043
8318	PACRG	0.00398713	0.719519	0.168487	0.128343
7476	ATP6V1G2	0.00599181	0.719485	0.141966	0.13295
13112	TAGLN	0.0205061	0.717883	0.861154	0.15147
12603	PLA2G16	4.44678e-10	0.717747	0.530421	0.0691896
5000	KLHL24	0.00400193	0.717589	0.138326	0.129438
22598	MMP11	0.0317487	0.717118	0.0728029	0.160387
17556	ASB7	0.0389402	0.716286	0.0832033	0.165218
12257	SBF2	0.000119421	0.715938	0.229329	0.10416
1626	OLFML2B	0.0396933	0.712945	0.121165	0.168001
1845	MIR181A1HG	0.0158297	0.712323	0.103484	0.150725
12829	FCHSD2	0.00234873	0.711837	0.133125	0.127262
9702	WASF4P	0.042585	0.710877	0.0639626	0.171059
4610	HEG1	3.6997e-05	0.709592	0.365055	0.101073
21221	AC008946.1	0.0230088	0.70859	0.0691628	0.15961
9672	KDM6A	0.00926915	0.70811	0.131045	0.145196
13322	CELF2	0.00485947	0.707782	0.164847	0.137012
9135	ATXN7L1	0.0476414	0.707043	0.0904836	0.176481
1018	EPHX4	0.00101638	0.705567	0.113885	0.123138
20550	RIN2	0.0336373	0.704628	0.110244	0.170108
22647	MIAT	0.0350247	0.704094	0.127405	0.171357
10142	ZNF280C	0.000310069	0.703821	0.170047	0.115326
18199	CRNDE	3.84281e-07	0.703569	0.5013	0.0873644
7249	SIRT5	0.000913109	0.703339	0.125845	0.123359
10785	HEY1	6.9283e-05	0.703081	0.354134	0.106889
22273	LENG8	5.64972e-06	0.701047	0.24649	0.0969477
8796	STAG3L4	2.15359e-12	0.699396	0.50494	0.0673145
21331	ZNF700	0.021019	0.697832	0.0722829	0.164845
19725	ARSG	0.0173894	0.697815	0.0925637	0.1614
7562	RPL12P1	0.0271106	0.697711	0.0795632	0.170101
1554	CRABP2	0.00022823	0.697658	0.364535	0.116226
1309	TXNIP	2.19309e-05	0.696531	0.533541	0.104186
9683	RP2	0.000998856	0.69638	0.135205	0.127617
716	MAST2	0.000358796	0.694322	0.115445	0.120805
9728	TFE3	0.00282588	0.694064	0.101924	0.138684
13880	PDLIM1	3.40913e-06	0.692221	0.320853	0.098435
8638	EPDR1	0.0386724	0.690994	0.0691628	0.182842
6514	RFESD	0.014539	0.690332	0.0660426	0.163187
14390	DUSP16	0.0138177	0.687285	0.0858034	0.164255
7508	SKIV2L	0.0062407	0.684841	0.0733229	0.153434
16233	SAMD4A	0.0121926	0.683517	0.127405	0.164509
8590	MTURN	0.00588105	0.683226	0.0816433	0.153568
22922	SCUBE1	0.0141606	0.682952	0.102444	0.167462
22047	BBC3	9.94974e-07	0.682305	0.417057	0.0979945
14059	GFRA1	4.59202e-05	0.679302	0.24701	0.115112
6135	PURPL	6.44353e-05	0.678498	0.397296	0.117289
43	MXRA8	0.019028	0.678306	0.0956838	0.175843
20969	ZNF512B	0.0186279	0.678014	0.0665627	0.175654
13819	RPL11P3	0.0124081	0.677808	0.122725	0.168477
8141	SLC2A12	0.0041218	0.677672	0.0962038	0.15216
10060	IL13RA2	0.0276006	0.677242	0.123245	0.184606
7712	POLH	0.0226901	0.671991	0.0686427	0.183864
9110	LRRC17	0.00955337	0.670081	0.175247	0.168919
9578	PHKA2	0.00388059	0.669963	0.0842434	0.155809
23143	RPS5P2	0.0116044	0.66964	0.0696828	0.172464
3160	CFC1	0.0431993	0.669333	0.225169	0.201702
15539	RPS3AP44	0.0080022	0.669203	0.0681227	0.166693
21769	ZNF420	2.02399e-05	0.668888	0.179407	0.115489
11654	PRXL2C	1.5128e-05	0.668745	0.168487	0.114137
20947	NKAIN4	7.85766e-06	0.66854	0.344254	0.11123
13384	NEBL	0.00336011	0.667496	0.145606	0.155501
18312	TPPP3	4.98681e-06	0.667032	0.447218	0.10999
2567	SLC8A1	0.0432499	0.665354	0.0644826	0.204752
7624	CDKN1A	0.00059289	0.664962	0.368175	0.139207
4310	WNT5A	5.05746e-07	0.664487	0.25845	0.102441
22031	DACT3	0.0137768	0.664459	0.0520021	0.178977
4482	ALCAM	1.48684e-08	0.661543	0.74051	0.0937025
193	MTHFR	0.0127821	0.660183	0.100364	0.180461
749	CDKN2C	0.00610055	0.658677	0.113365	0.168877
22624	AP000356.3	0.0449275	0.657153	0.0405616	0.21204
11039	PVT1	0.0472747	0.656506	0.0556422	0.213962
[truncated: 276 more rows]

## Sheet: Apoptotic NSC
	gene	qval	fc	mean	coef_sd
11574	RPL23AP65	0	37.9138	0.0505415	0.220343
5755	AC012640.2	0	27.5732	0.032491	0.230653
[truncated: 591 more rows]

## Sheet: NCSC
	gene	qval	fc	mean	coef_sd
[truncated: 3,917 more rows]

## Sheet: Apoptotic NCSC
	gene	qval	fc	mean	coef_sd
[truncated: 619 more rows]

[truncated: 4 more sheets: Glial precursor, Immature neurons, root, bulk like]
