# Supplementary material for: Primary cilia and SHH signaling impairments in human and mouse models of Parkinson’s disease
Source: Nat Commun. 2022 Aug 16;13:4819. doi: 10.1038/s41467-022-32229-9 (PMC9380673; doi:10.1038/s41467-022-32229-9)
Supplement: Supplementary file 9 — Supplementary Dataset 6 [file 41467_2022_32229_MOESM9_ESM.xlsx]

## Sheet: NSC1a - Cell Process
Name	Parent Folder	# of Entities	Expanded # of Entities	Overlap	Percent Overlap	Overlapping Entities	p-value	q-value	Hit type
Translation	RNA Machinery; RNA Machinery (Cell Process); endoplasmic reticulum; generic; generic	84	338	110	32	EIF3E;RPL35;EIF5B;FARSA;FAU;LARS;EIF3A;EIF3D;EIF3F;EIF3G;EIF3H;EIF3I;RNMT;RPL36;KTN1;RPSA;EEF2K;GSPT1;TPT1;EIF3L;RPL14;EIF1AY;UBA52;RACK1;EIF2S2;RPL3;RPL4;RPL5;EIF1;EIF1AX;RPL6;RPL7;EIF2S1;RPL7A;RPL8;RPL9;EIF2S3;RPL10;RPL11;RPL13;RPL15;EIF4A1;RPL17;RPL18;RPL18A;RPL19;RPL21;RPL22;RPL23A;RPL13A;EIF4G1;RPL24;RPL26;RPL27;RPL30;RPL27A;RPL28;RPL29;RPL31;RPL32;RPL34;RPL35A;RPL10A;RPL37;RPL37A;RPL38;RPL3…	5.26745e-31	2.53146e-29	Cell Process
Protein Folding	Golgi apparatus; Proteins Turnover; Proteins Turnover (Cell Process); endoplasmic reticulum; generic; generic	24	136	46	33	FKBP4;DNAJC15;DNAJC5;DNAJC25;PFDN1;TUBB2B;PFDN2;PFDN4;PFDN5;TUBA1A;STUB1;DNAJC19;TUBB6;DNAJC8;TUBB;ST13;CCT7;CCT4;CCT2;HSP90B1;CCT3;TUBB2A;DNAJC21;DNAJC1;TUBA1B;TUBB4B;DNAJC3;PFDN6;PSMA1;PSMA5;PSMA7;PSMB1;PSMB3;PSMB4;PSMB5;PSMB6;PSMB10;DNAJC10;DNAJB2;HSPA1A;HSPA8;HSP90AA1;CCT6A;DNAJB6;DNAJC16;DNAJB11	3.89705e-14	9.36687e-13	Cell Process
S/G2 Phase Transition	Cell Cycle Regulation; Cell Cycle Regulation (Cell Process); generic; generic; nucleus	49	239	63	26	SKP1;SKP2;CKS1B;UBE2T;CDC45;TUBB2B;NPM1;TUBA1A;POLA1;CDC27;CDKN1A;CDKN1B;ORC4;CCP110;POLD2;PPP1R8;TUBB6;PPP1R10;ANAPC16;RBX1;ANAPC13;TUBB;E2F7;POLK;TUBB2A;UBE2J1;UBE2A;UBE2D2;UBE2D3;UBE2E1;UBE2E2;UBE2G2;UBE2N;ANAPC11;PPP1R11;TUBA1B;TUBB4B;ANAPC10;MCM3;UBE2E3;FZR1;PSMA1;PSMA5;PSMA7;PSMB1;PSMB3;PSMB4;PSMB5;PSMB6;PSMB10;PPP1R35;RPA1;RPA2;RPA3;CCNA2;CCNF;PPP1R32;UBE2C;ORC6;RB1;UBE2K;UBE2D4;UBE2Z	3.95043e-13	6.32464e-12	Cell Process
APC/C-CDC20 Complex	Chromatin Remodeling; Chromatin Remodeling (Cell Process); chromosome; generic; generic; nucleus; proteasome	40	101	37	36	SMC1A;UBE2T;CDK1;CDC27;ANAPC16;ANAPC13;CDC26;UBE2J1;RAD21;UBE2A;UBE2D2;UBE2D3;UBE2E1;UBE2E2;UBE2G2;STAG2;UBE2N;SMC3;ANAPC11;MAD2L1;ANAPC10;UBE2E3;PSMA1;PSMA5;PSMA7;PSMB1;PSMB3;PSMB4;PSMB5;PSMB6;PSMB10;CCNA2;UBE2C;UBE2K;BUB3;UBE2D4;UBE2Z	8.00516e-13	9.61906e-12	Cell Process
G1/S Phase Transition	Cell Cycle Regulation; Cell Cycle Regulation (Cell Process); generic; generic; nucleus	45	159	48	30	SKP1;SKP2;ATAD2;CKS1B;UBE2T;POLA1;CDK4;CDKN1A;CDKN1B;GTF2H2C;POLD2;PPP1R8;PPP1R10;RBX1;GTF2H5;GTF2H1;GTF2H4;MNAT1;E2F7;POLK;UBE2J1;UBE2A;UBE2D2;UBE2D3;UBE2E1;UBE2E2;UBE2G2;UBE2N;HELLS;PPP1R11;UBE2E3;PSMA1;PSMA5;PSMA7;PSMB1;PSMB3;PSMB4;PSMB5;PSMB6;PSMB10;PPP1R35;CCNA2;PPP1R32;UBE2C;RB1;UBE2K;UBE2D4;UBE2Z	1.35805e-12	1.30656e-11	Cell Process
APC/C-FZR1 Complex	Chromatin Remodeling; Chromatin Remodeling (Cell Process); generic; generic; nucleus; proteasome	30	89	33	37	SKP2;UBE2T;CDK1;CDC27;ANAPC16;ANAPC13;CDC26;UBE2J1;UBE2A;UBE2D2;UBE2D3;UBE2E1;UBE2E2;UBE2G2;UBE2N;ANAPC11;GMNN;ANAPC10;UBE2E3;FZR1;PSMA1;PSMA5;PSMA7;PSMB1;PSMB3;PSMB4;PSMB5;PSMB6;PSMB10;UBE2C;UBE2K;UBE2D4;UBE2Z	9.60867e-12	7.69364e-11	Cell Process
Golgi Transport	Golgi apparatus; Intracellular Transport; Intracellular Transport (Cell Process); endoplasmic reticulum; generic; generic; secretory vesicle	36	97	33	34	SEC24D;SEC13;TRAPPC2;COPE;GAPDH;ARCN1;ARF1;COG2;GBF1;COPZ1;COG4;COPA;COPB1;ERGIC2;USE1;RAB1A;RAB2A;RAB6A;TRAPPC6A;ATP2B1;ATP2B4;SEC31A;SEC24B;TRAPPC1;KDELR2;KDELR3;TRAPPC9;GOSR2;ERGIC3;COPG2;TRAPPC2L;TRAPPC3;KDELR1	1.41016e-10	9.67567e-10	Cell Process
G2/M Phase Transition	Cell Cycle Regulation; Cell Cycle Regulation (Cell Process); generic; generic; nucleus	47	222	54	24	SKP1;PARP1;NUP58;UBE2T;CDK1;CDC27;SLK;NUP37;PPP1R8;PPP1R10;ANAPC16;NCAPG;RBX1;FBXO7;ANAPC13;AHCTF1;E2F7;UBE2J1;PKMYT1;UBE2A;UBE2D2;UBE2D3;UBE2E1;UBE2E2;UBE2G2;UBE2N;RANBP2;ANAPC11;PPP1R11;ANAPC10;UBE2E3;FZR1;PSMA1;PSMA5;PSMA7;PSMB1;PSMB3;PSMB4;PSMB5;PSMB6;PSMB10;PPP1R35;YWHAZ;YWHAE;YWHAG;YWHAH;GADD45GIP1;PPP1R32;UBE2C;RB1;UBE2K;UBE2D4;UBE2Z;WEE1	5.42685e-10	3.26039e-09	Cell Process
Centriole Duplication and Separation	Cell Division; Cell Division (Cell Process); chromosome; generic; generic; nucleus	43	104	31	29	PCM1;CEP350;CEP170;MZT2B;TUBB2B;NPM1;TUBA1A;MZT2A;CDC27;NUMA1;DCTN3;CETN3;MZT1;CCP110;DCTN5;TUBB6;ANAPC16;ANAPC13;TUBB;DCTN2;CENPJ;TUBB2A;ANAPC11;TUBA1B;TUBB4B;ANAPC10;TPX2;FZR1;NEDD1;NDEL1;CETN2	1.91385e-08	1.01083e-07	Cell Process
Actin Cytoskeleton	Cytoskeleton Assembly; Cytoskeleton Assembly (Cell Process); cytoskeleton; generic; generic; plasma membrane	31	102	30	29	PAK2;RND2;FLNA;FLNB;FLNC;CFL1;ACTN1;RHOB;RHOC;RHOA;TPM1;TPM2;ARPC3;ARPC1B;ACTR3;ACTR2;ARPC2;MYL12B;ARPC1A;TPM4;MYL12A;PAK3;RHOU;DSTN;TPM3;MYL6B;MYL6;CAPZA1;CAPZA2;RHOQ	4.55192e-08	2.06037e-07	Cell Process
mRNA Transcription and Processing	RNA Transcription; RNA Transcription (Cell Process); generic; generic; nucleus	49	168	41	24	CHD4;SMARCA1;SNRNP70;CDK9;TRAPPC2;GTF2H2C;POLR2B;POLR2C;POLR2E;POLR2F;POLR2I;POLR2J;POLR2L;TAF7;NSMF;TAF12;TAF13;TCEA1;CSTF3;POLR2J2;RNMT;SNRPA1;SNRPB2;GTF2H5;GTF2H1;GTF2H4;MTA1;TRAPPC6A;SNRNP200;TRAPPC1;CCNT1;CCNT2;RAMAC;TRAPPC9;FIP1L1;CPSF2;RBBP7;TRAPPC2L;TXNL4A;TRAPPC3;PAPOLA	6.20794e-08	2.57804e-07	Cell Process
Endosomal Recycling	Golgi apparatus; Intracellular Transport; Intracellular Transport (Cell Process); endoplasmic reticulum; generic; generic; secretory vesicle	50	115	32	27	AP2M1;AP1S1;AP2S1;AP3S1;RAB22A;CHMP2B;EHD4;ARF1;ARF6;SNX4;RBSN;VPS36;RAB11FIP1;PDCD6IP;VPS25;PIP5KL1;EPN1;RAB4A;RAB5A;AP1S2;RAB11FIP2;RAB11A;VPS28;AP1M1;CHMP2A;RAB35;RPS27A;EPS15;VPS37A;AP3M1;RAB10;AP4E1	6.95313e-08	2.78204e-07	Cell Process
Co-Translational ER Protein Import	Golgi apparatus; Intracellular Transport; Intracellular Transport (Cell Process); endoplasmic reticulum; generic; generic; secretory vesicle	21	78	25	32	PDIA4;NACA2;SRP9;SRP14;SRP19;SRP54;PDIA6;PDIA3;DDOST;SEC61A1;HSP90B1;OST4;DAD1;KRTCAP2;STT3B;OSTC;TRAM1;SEC61G;HSPA5;P4HB;SIL1;CALR;CANX;SEC61B;NACA	9.48909e-08	3.50657e-07	Cell Process
SCF/CCNF Complex	Chromatin Remodeling; Chromatin Remodeling (Cell Process); chromosome; generic; generic; nucleus	14	90	27	30	SKP1;UBE2T;CCP110;RBX1;UBE2J1;UBE2A;UBE2D2;UBE2D3;UBE2E1;UBE2E2;UBE2G2;UBE2N;UBE2E3;PSMA1;PSMA5;PSMA7;PSMB1;PSMB3;PSMB4;PSMB5;PSMB6;PSMB10;CCNF;UBE2C;UBE2K;UBE2D4;UBE2Z	1.36869e-07	4.68347e-07	Cell Process
Golgi to Endosome Transport	Golgi apparatus; Intracellular Transport; Intracellular Transport (Cell Process); endoplasmic reticulum; generic; generic; secretory vesicle	59	137	35	25	AP2M1;AP1S1;AP2S1;AP3S1;PICALM;IGF2R;TRAPPC2;STX5;ARF1;PLIN3;COG2;SNX4;M6PR;COG4;CPD;USE1;RAB5A;AP1S2;TRAPPC6A;GOLGA4;VPS35;TRAPPC1;AP1M1;TRAPPC9;EPS15;GOSR2;AP3M1;TRAPPC2L;VPS29;RHEB;TRAPPC3;CALM2;CALM3;AP4E1;RAB9A	1.75251e-07	5.60411e-07	Cell Process
Ubiquitin Dependent Protein Degradation	Golgi apparatus; Proteins Turnover; Proteins Turnover (Cell Process); endoplasmic reticulum; generic; generic; proteasome	13	89	26	29	UBE2T;UBE2J1;UBA1;UBE2A;UBE2D2;UBE2D3;UBE2E1;UBE2E2;UBE2G2;UBE2N;UBE2E3;PSMA1;PSMA5;PSMA7;PSMB1;PSMB3;PSMB4;PSMB5;PSMB6;PSMB10;PSMD4;UBE2C;RPS27A;UBE2K;UBE2D4;UBE2Z	4.17472e-07	1.20875e-06	Cell Process
Adherens Junction Assembly (Nectin)	Cellular Contacts; Cellular Contacts (Cell Process); generic; generic; plasma membrane	33	63	21	33	KEAP1;ACTN1;WASF2;CTNNA1;SRC;ARPC3;ARPC1B;ACTR3;ACTR2;ARPC2;ARPC1A;EPN1;WASL;AFDN;NECTIN2;RAC1;SSX2IP;IQGAP1;TJP1;ZYX;VCL	4.83374e-07	1.36477e-06	Cell Process
Single-Strand Nucleotide Excision	DNA Repair; DNA Repair (Cell Process); generic; generic; nucleus	26	60	20	33	PCNA;GTF2H2C;POLR2B;POLR2C;POLR2E;POLR2F;POLR2I;POLR2J;POLR2L;LIG1;POLR2J2;GTF2H5;GTF2H1;GTF2H4;RAD23B;RPA1;RPA2;RPA3;RFC1;XPC	9.05294e-07	2.39578e-06	Cell Process
mRNA Degradation	Golgi apparatus; RNA Machinery; RNA Machinery (Cell Process); endoplasmic reticulum; generic; generic	33	61	20	32	PDLIM1;EXOSC6;EDC3;LSM2;RNMT;LSM4;EXOSC7;CNOT7;LSM1;LSM3;XRN1;RAMAC;PATL1;EXOSC4;LSM5;CNOT2;CNOT4;LSM6;PABPC1;LSM7	1.22018e-06	3.08437e-06	Cell Process
Metaphase/Anaphase Phase Transition	Cell Cycle Regulation; Cell Cycle Regulation (Cell Process); chromosome; generic; generic; nucleus	16	63	20	31	CDK1;CDC27;ANAPC16;NCAPG;ANAPC13;RAD21;STAG2;ANAPC11;PRKACB;ANAPC10;FZR1;PSMA1;PSMA5;PSMA7;PSMB1;PSMB3;PSMB4;PSMB5;PSMB6;PSMB10	2.16595e-06	5.21182e-06	Cell Process
Histone Ubiquitylation	Histone Modification; Histone Modification (Cell Process); chromosome; generic; generic; nucleus	21	126	29	23	UBE2T;POLR2B;POLR2C;POLR2E;POLR2F;POLR2I;POLR2J;POLR2L;POLR2J2;PCGF5;HIST2H2AC;UBE2J1;UBA1;UBE2A;UBE2D2;UBE2D3;UBE2E1;UBE2E2;UBE2G2;UBE2N;UBE2E3;CBX7;UBE2C;PCGF2;UBE2K;UBE2D4;UBE2Z;RING1;RNF2	1.81026e-05	4.01196e-05	Cell Process
Kinetochore Assembly	Cell Division; Cell Division (Cell Process); chromosome; generic; generic; nucleus	48	99	24	24	DYNLRB1;SPC25;CDC27;DCTN3;DCTN5;DYNLL1;CENPK;ANAPC16;SNX4;ANAPC13;DCTN2;RAD21;STAG2;RANBP1;DYNC2H1;DYNC1I2;ANAPC11;DYNLT1;MAD2L1;ANAPC10;FZR1;ZWINT;BUB3;XPO1	3.8577e-05	7.7835e-05	Cell Process
DNA Replication in DNA Machinery	DNA Machinery; DNA Machinery (Cell Process); generic; generic; nucleus	29	99	24	24	PCNA;CDK16;CDC45;ERH;POLA1;CDK8;CDK9;ORC4;CDK10;POLD2;CDK13;LIG1;LIG3;CDKL2;CDK19;GMNN;MCM3;RPA1;RPA2;RPA3;ORC6;RFC1;RFC5;DBF4	3.8577e-05	7.7835e-05	Cell Process
Spindle Assembly	Cell Division; Cell Division (Cell Process); chromosome; generic; generic; nucleus	29	87	22	25	DYNLRB1;CDK1;CDC27;NUMA1;DCTN3;DCTN5;DYNLL1;ANAPC16;SNX4;ANAPC13;DCTN2;RAD21;STAG2;DYNC2H1;DYNC1I2;ANAPC11;DYNLT1;MAD2L1;ANAPC10;TPX2;FZR1;BUB3	4.03292e-05	8.06592e-05	Cell Process
Nuclear Envelope in Cell Division	Cell Division; Cell Division (Cell Process); generic; generic; nucleus; plasma membrane	37	171	34	19	NUP58;CDK16;DYNLRB1;NPM1;DCTN3;CDK8;CDK9;CDK10;CDK13;DCTN5;DYNLL1;CDKL2;NUP37;PPP1R8;PPP1R10;SNX4;AHCTF1;DCTN2;CDK19;SYNE2;RANBP2;DYNC2H1;DYNC1I2;PPP1R11;DYNLT1;BANF1;TMPO;PPP1R35;CBX5;EMD;PPP1R32;RB1;SYNE1;PLEC	9.06018e-05	0.000173323	Cell Process
Exocytosis: Vesicle Trafficking	Intracellular Transport; Intracellular Transport (Cell Process); cytoskeleton; generic; generic; secretory vesicle	21	26	10	38	VAMP2;KIF5B;RAB4A;RAB5A;RAB13;RAB11A;RAB3IP;KIFAP3;RAB10;VAMP3	0.00013086	0.000242024	Cell Process
Exocytosis: Vesicle Tethering	Intracellular Transport; Intracellular Transport (Cell Process); generic; generic; plasma membrane; secretory vesicle	37	51	14	27	VAMP2;ARF6;RHOA;RAB13;RAC1;RAB11A;RAB3IP;IQGAP1;CLIP1;RAB10;RALBP1;VAMP3;RHOQ;RAB40B	0.000405989	0.000715309	Cell Process
Mitochondrial Protein Transport	Mitochondrial Biology; Mitochondrial Biology (Cell Process); generic; generic; mitochondria	25	32	10	31	TOMM20;TOMM22;TOMM5;DNAJC19;TIMM17A;TIMM10;TIMM9;HSPA1A;HSPA9;TOMM7	0.000902266	0.00146654	Cell Process
ER Associated Protein Degradation in Vesicular Transport	Golgi apparatus; Intracellular Transport; Intracellular Transport (Cell Process); endoplasmic reticulum; generic; generic; secretory vesicle	26	80	18	22	HERPUD1;SELENOS;UBA52;RAD23A;UBB;UBC;PSMA1;PSMA5;PSMA7;PSMB1;PSMB3;PSMB4;PSMB5;PSMB6;PSMB10;ERLEC1;DNAJC10;HSPA5	0.000914145	0.00148328	Cell Process
Cell Cycle Overiew	Cell Cycle Regulation; Cell Cycle Regulation (Cell Process); generic; generic	140	438	65	14	SKP2;JUN;CDC45;NPM1;CDK1;CDC27;CDK4;CDK8;CDKN1A;CDKN1B;CDKN2D;ORC4;GTF2H2C;POLR2B;POLR2C;POLR2E;POLR2F;POLR2I;POLR2J;POLR2L;NET1;POLR2J2;PPP2CA;ANAPC16;NCAPG;ANAPC13;XRCC6;BIRC5;GADD45A;GTF2H5;GTF2H1;GTF2H4;MNAT1;E2F7;RAD17;RAD21;STAG2;ANAPC11;ATM;GMNN;MAD2L1;SMAD2;SMAD4;PRKACB;MOB1B;ANAPC10;PRKDC;MAPK1;MCM3;FZR1;latency-associated peptide;MDM2;YWHAZ;YWHAE;YWHAG;YWHAH;CCNA2;CCND2;RPS6KB1;ORC6;RB1…	0.00100113	0.00160298	Cell Process
G0/G1 Phase Transition	Cell Cycle Regulation; Cell Cycle Regulation (Cell Process); generic; generic; nucleus	52	100	20	20	JAK2;JUN;CDK4;CDKN1A;CDKN1B;GTF2H2C;FRNK;RRAS2;SRC;GTF2H5;GTF2H1;GTF2H4;MNAT1;E2F7;MAPK1;MAP2K1;TK1;EGFR;CCNA2;RB1	0.00227493	0.0033681	Cell Process
G2/M Damage Checkpoint	Cell Cycle Regulation; Cell Cycle Regulation (Cell Process); generic; generic; nucleus	22	36	10	27	HIPK2;CDK1;CDKN1A;GADD45A;ATM;YWHAZ;YWHAE;YWHAG;YWHAH;GADD45B	0.00244236	0.00358052	Cell Process
DNA Persistent Repair Inhibits mTOR Signaling	DNA Repair; DNA Repair (Cell Process); Fundamental Signalings Changed in Aging; generic; generic; nucleus	55	101	20	19	IRS1;IGF1R;IRS2;NAMPT;TSC1;BRCA2;ATM;PRKAA2;MDM2;YWHAZ;YWHAE;YWHAG;YWHAH;SESN1;EIF4EBP1;RPS6;RPS6KB1;SESN2;DDIT4;RHEB	0.0025731	0.00374353	Cell Process
NURD in Chromatin Remodeling	Chromatin Remodeling; Chromatin Remodeling (Cell Process); chromosome; generic; generic; nucleus	29	75	16	21	CHD4;SUMO2;POLR2B;POLR2C;POLR2E;POLR2F;POLR2I;POLR2J;POLR2L;POLR2J2;TRIM28;MTA1;SUMO1;HDAC2;MECP2;RBBP7	0.00308539	0.00435905	Cell Process
Intraflagellar Transport: Retrograde Transport	Intracellular Transport; Intracellular Transport (Cell Process); cytoskeleton; generic; generic	39	39	10	25	IFT57;IFT74;BBS5;IFT20;DYNC2H1;IFT43;IFT52;KIFAP3;BBS9;HSPB11	0.00461487	0.00600454	Cell Process
Intraflagellar Transport: Anterograde Transport	Intracellular Transport; Intracellular Transport (Cell Process); cytoskeleton; generic; generic	40	40	10	25	IFT57;IFT74;BBS5;IFT20;DYNC2H1;IFT43;IFT52;KIFAP3;BBS9;HSPB11	0.00560536	0.00693815	Cell Process
Focal Junction Assembly	Cellular Contacts; Cellular Contacts (Cell Process); generic; generic; plasma membrane	37	101	19	18	ILK;FLNA;FLNB;FLNC;ITGB1;ACTN1;LASP1;LIMS1;FRNK;SRC;DAB2;TLN1;FERMT2;BCAR1;ZYX;PARVA;VCL;ITGB1BP1;CAPN1	0.00585593	0.0071601	Cell Process
Intraflagellar Transport: BBSome Interaction	Intracellular Transport; Intracellular Transport (Cell Process); cytoskeleton; generic; generic	35	53	12	22	PCM1;TUBA1A;CEP290;SHMT2;ARRB2;BBS5;TUBB;RAB11A;RAB3IP;BBS9;ASAP1;SHH	0.00596645	0.00725629	Cell Process
High Fat Diet Activates cAMP Related Exocytosis in Synapse and Endocrine Cell	Eating Behavior and Metabolism Regulation; Eating Behavior and Metabolism Regulation (Biological Process); Intracellular Transport; nerve tissue; nervous system; secretory vesicle; synapse	45	87	17	19	ADCY2;ADCY9;SYT1;RHOA;VAPA;SRC;ARPC3;ARPC1B;ACTR3;ACTR2;ARPC2;ARPC1A;PRKACB;GNAS;MAP2K1;MAP2K2;ABHD3	0.00601467	0.00729793	Cell Process
Single-Strand Mismatch	DNA Repair; DNA Repair (Cell Process); generic; generic; nucleus	19	47	11	23	PCNA;EXO1;PMS1;POLD2;LIG1;MSH6;RPA1;RPA2;RPA3;RFC1;RFC5	0.00640559	0.00762853	Cell Process
SRCAP in Chromatin Remodeling	Chromatin Remodeling; Chromatin Remodeling (Cell Process); chromosome; generic; generic; nucleus	18	41	10	24	POLR2B;POLR2C;POLR2E;POLR2F;POLR2I;POLR2J;POLR2L;VPS72;POLR2J2;SRCAP	0.00675433	0.00791331	Cell Process
CHRAC in Chromatin Remodeling	Chromatin Remodeling; Chromatin Remodeling (Cell Process); chromosome; generic; generic; nucleus	14	56	12	21	CHD1;POLR2B;POLR2C;POLR2E;POLR2F;POLR2I;POLR2J;POLR2L;POLR2J2;POLR3GL;DNMT1;POLR3K	0.00941154	0.0107639	Cell Process
Microtubule Cytoskeleton	Cytoskeleton Assembly; Cytoskeleton Assembly (Cell Process); cytoskeleton; generic; generic; plasma membrane	26	102	18	17	MZT2B;TUBB2B;TUBA1A;MZT2A;DCTN3;MZT1;DCTN5;RGS19;TUBB6;TUBB;DCTN2;TUBB2A;TUBA1B;TUBB4B;MAP2;MAP4;TPPP;CLIP1	0.013856	0.0153137	Cell Process
Retrotransposons Regulation (Mouse Model)	DNA Machinery; DNA Machinery (Cell Process); generic; generic; nucleus	28	81	15	18	POLR2B;POLR2C;POLR2E;POLR2F;POLR2I;POLR2J;POLR2L;POLR2J2;POLR3GL;DDX6;DICER1;MOV10L1;TRDMT1;SND1;POLR3K	0.0154885	0.0169089	Cell Process
Protein Nuclear Import and Export	Proteins Turnover; Proteins Turnover (Cell Process); generic; generic; nucleus	26	76	14	18	NUP58;NXT1;XPOT;NUTF2;NUP37;KPNA1;TNPO1;AHCTF1;RAN;RANBP1;RANBP2;XPO4;TNPO3;XPO1	0.0198063	0.0211422	Cell Process
RNA Gene Silencing	RNA Machinery; RNA Machinery (Cell Process); endoplasmic reticulum; generic; generic	23	115	18	15	NUP58;FMR1;PRKRA;POLR2B;POLR2C;POLR2E;POLR2F;POLR2I;POLR2J;POLR2L;NUP37;POLR2J2;AHCTF1;DDX6;DICER1;RAN;RANBP2;SND1	0.0418216	0.0422652	Cell Process
Exocytosis: Vesicle Docking	Intracellular Transport; Intracellular Transport (Cell Process); generic; generic; plasma membrane; secretory vesicle	22	26	6	23	VAMP2;RAB13;RAB11A;RAB10;VAMP3;RHOQ	0.0426354	0.043003	Cell Process
SCF/SKP2 Complex	Chromatin Remodeling; Chromatin Remodeling (Cell Process); chromosome; generic; generic; nucleus	35	275	37	13	SKP1;SKP2;PARP1;CKS1B;UBE2T;CDK4;CDKN1A;CDKN1B;RBX1;E2F7;UBE2J1;UBE2A;UBE2D2;UBE2D3;UBE2E1;UBE2E2;UBE2G2;UBE2N;UBE2E3;MDM2;PSMA1;PSMA5;PSMA7;PSMB1;PSMB3;PSMB4;PSMB5;PSMB6;PSMB10;CCNA2;UBE2C;RB1;UBE2K;UBE2D4;UBE2Z;caspase-3-p17;caspase-3-p12	0.0459	0.0459337	Cell Process

## Sheet: NSC1a - Signal Processing
Name	Parent Folder	# of Entities	Expanded # of Entities	Overlap	Percent Overlap	Overlapping Entities	p-value	q-value	Hit type
JNK/MAPK Signaling	Signal Transduction Pathways; Signal Transduction Pathways (Signal Processing); generic; generic	38	56	17	30	PAK2;RAC1;JUN;MAP3K2;DUSP16;MAP2K4;MAP3K1;MAP3K4;YWHAZ;YWHAE;YWHAG;YWHAH;HSF1;DUSP14;DUSP4;DUSP8;MAP3K20	2.01211e-06	0.000276859	Signal Processing
TNFRSF6 -> HSF1 Signaling	TNF Receptor Superfamily/Cytokines Receptors; TNF Receptor Superfamily/Cytokines Receptors (Receptor Signaling)	15	15	7	46	MAPK1;MAP2K1;MAP2K2;MAP2K4;MAP3K1;FAS;HSF1	0.000107802	0.00474215	Signal Processing
ERK5/MAPK7 Signaling	Signal Transduction Pathways; Signal Transduction Pathways (Signal Processing); generic; generic	37	37	11	29	WNK1;RPS6KA3;MAP3K2;MEF2A;MEF2C;ELK4;NFE2L2;FRNK;GJA1;RCAN1;SRC	0.00016481	0.0053024	Signal Processing
mTOR Signaling Activation by Fatty Acids and Glucose	Fundamental Signalings Changed in Aging; Signal Transduction Pathways; Signal Transduction Pathways (Signal Processing); generic; generic	109	272	41	15	TPI1;SLC2A4;HSP90B1;LCLAT1;ATP6V0E1;ATP6V1D;TSC1;MBOAT2;AGPAT4;PRKAA2;PRKACB;ATP5F1D;ATP6V1E1;ATP6V0A1;ATP5PO;ACLY;APOE;RPAP3;EIF4EBP1;PLPP1;NDUFV1;NDUFV2;ARF6;HSP90AA1;HSP90AB1;RPS6;RPS6KB1;IRS2;ALDOA;PFKM;UQCRB;UQCRC2;UQCRFS1;ATP6V1H;RHEB;UQCRQ;ATP6V1F;CALM2;CALM3;RALBP1;TRAP1	0.000165224	0.0053024	Signal Processing
EphrinB -> MAPK/JUN/FOS Signaling	Receptor Kinases/Tyrosine Kinases; Receptor Kinases/Tyrosine Kinases (Receptor Signaling)	35	38	11	28	RAC1;JUN;MAPK1;MAP2K1;MAP2K2;MAP2K4;EFNB1;MAP3K1;FRNK;BCAR1;SRC	0.000214529	0.00559359	Signal Processing
EphrinB -> Cytoskeleton Signaling	Receptor Kinases/Tyrosine Kinases; Receptor Kinases/Tyrosine Kinases (Receptor Signaling)	22	27	9	33	AFDN;RAC1;IQGAP1;EFNB1;FRNK;CLIP1;BCAR1;CTNNB1;SRC	0.00024958	0.00573921	Signal Processing
MTNR1 Signaling	Melatonin GPCRs; Melatonin GPCRs (GPCR Class A Rhodopsin-Like)	21	36	10	27	ADCY2;ADCY9;JUN;PRKACB;GNAS;MAPK1;MAP2K1;MAP2K2;MAP3K1;NFE2L2	0.000598594	0.00915866	Signal Processing
EctodysplasinR -> AP-1 Signaling	TNF Receptor Superfamily/Cytokines Receptors; TNF Receptor Superfamily/Cytokines Receptors (Receptor Signaling)	19	19	7	36	JUN;MAPK1;MAP2K1;MAP2K2;MAP2K4;MAP3K1;EDA2R	0.000624775	0.0093242	Signal Processing
NOTCH -> TCF3 Signaling	Notch Receptors; Notch Receptors (Receptor Signaling)	22	25	8	31	PSENEN;JAG1;MAPK1;MAP2K1;MAP2K2;MAP2K4;MAP3K1;NOTCH2	0.000756567	0.0100543	Signal Processing
P38 MAPK/MAPK14 Signaling	Signal Transduction Pathways; Signal Transduction Pathways (Signal Processing); generic; generic	41	72	15	20	GADD45A;RAC1;MAP3K2;MAP2K4;MAP3K1;MAP3K4;EIF4A2;EIF4G2;RHOA;HSPB1;EIF4G3;ATF1;TAOK1;MAPKAPK5;ABHD3	0.000854832	0.0105005	Signal Processing
FPR1 -> Cytoskeleton Signaling	Formyl Peptide Receptors GPCRs; Formyl Peptide Receptors GPCRs (GPCR Class A Rhodopsin-Like)	33	51	12	23	ARPC1A;RAC1;PLCB1;IQGAP1;RHOA;PPP1CB;ARPC3;ARPC1B;ANXA5;ACTR3;ACTR2;ARPC2	0.000904465	0.0106993	Signal Processing
ERK/MAPK Canonical Signaling	Signal Transduction Pathways; Signal Transduction Pathways (Signal Processing); generic; generic	65	161	26	16	ADCY2;ADCY9;FGFR1;LAMTOR1;RAC1;JUN;PLCB1;PRKACB;MAPK1;MAP2K1;MAP2K2;LAMTOR2;MAP3K1;EGFR;EIF4A2;EIF4G2;LAMTOR3;FRNK;EIF4G3;RASGEF1A;RRAS2;GRIPAP1;ATF1;SRC;RALBP1;ABHD3	0.000946444	0.0108586	Signal Processing
ADRA2C/ADRB2 -> Synaptic Endocytosis	Adrenergic Receptors/Amine GCPRs; Adrenergic Receptors/Amine GCPRs (GCPR Family); Amine GPCRs; nerve tissue; nervous system; secretory vesicle	38	89	17	19	ADCY2;ADCY9;PICALM;CLTA;CLTC;PLCB1;PRKACB;GNAS;MAPK1;MAP2K1;MAP2K2;SYT1;RRAS2;SRC;ANXA2;CALM2;CALM3	0.00111778	0.0118434	Signal Processing
IL6ST -> STAT5B Signaling	Interleukin Receptors/Cytokines Receptors; Interleukin Receptors/Cytokines Receptors (Receptor Signaling)	7	7	4	57	JAK2;IL6ST;ERBB2;SRC	0.00146618	0.0137365	Signal Processing
ADORA3 -> Mast-Cell Degranulation	Adenosine Receptors/Nucleotide-like GCPRs; Adenosine Receptors/Nucleotide-like GCPRs (GCPR Family); Nucleotide-like GPCRs; generic; hematological system; secretory vesicle	27	92	17	18	PLCB1;ARL8A;TRIM23;ARF1;ARF4;ARF5;ARF6;RHOA;ARL1;ARL2;ARL3;ARL16;ARL5B;PLD3;PI4KB;PIP5KL1;ARL4C	0.0016382	0.0145183	Signal Processing
HTR4/6/7 -> Cation Channels	Amine GPCRs; Serotonin Receptors/Amine GCPRs; Serotonin Receptors/Amine GCPRs (GCPR Family); nerve tissue; nervous system	15	28	8	28	ADCY2;ADCY9;KCND2;PRKACB;GNAS;MAPK1;MAP2K2;TRPV1	0.00173189	0.0149095	Signal Processing
IGF1R -> ELK/SRF/HIF1A/MYC/SREBF Signaling	Insulin Receptors Family; Insulin Receptors Family (Receptor Kinases/Tyrosine Kinases)	23	42	10	23	IRS1;MAPK1;IGF1R;MAP2K1;MAP2K2;ELK4;RRAS2;HIF1A;SRC;SRF	0.00218091	0.017168	Signal Processing
IL6R -> CEBP/ELK/SRF Signaling	Interleukin Receptors/Cytokines Receptors; Interleukin Receptors/Cytokines Receptors (Receptor Signaling)	18	36	9	25	JAK2;PTPN11;MAPK1;MAP2K1;MAP2K2;IL6ST;ELK4;RRAS2;SRF	0.00251516	0.0186133	Signal Processing
ADORA1/2A -> Exocytosis	Adenosine Receptors/Nucleotide-like GCPRs; Adenosine Receptors/Nucleotide-like GCPRs (GCPR Family); Nucleotide-like GPCRs; nerve tissue; nervous system; secretory vesicle	24	43	10	23	ADCY2;ADCY9;GNAL;PRKACB;ATP2B1;GNAS;VAMP2;SYT1;HSPA8;SNAPIN	0.00263133	0.0190759	Signal Processing
ADRA2C/ADRB2 -> Vasoconstriction	Adrenergic Receptors/Amine GCPRs; Adrenergic Receptors/Amine GCPRs (GCPR Family); Amine GPCRs; cardiovascular system; cytoskeleton	37	81	15	18	ADCY2;ADCY9;PLCB1;PRKACB;GNAS;MYL9;MAPK1;MAP2K1;MAP2K2;ACTA2;RRAS2;SRC;CALD1;CALM2;CALM3	0.00296124	0.0203942	Signal Processing
NGFR -> AP-1/CEBPB/CREB/ELK/SRF/TP53 Signaling	TNF Receptor Superfamily/Cytokines Receptors; TNF Receptor Superfamily/Cytokines Receptors (Receptor Signaling)	35	38	9	23	MAP3K14;JUN;MAPK1;MAP2K1;MAP2K2;MAP2K4;MAP3K1;ELK4;SRF	0.00373928	0.0235157	Signal Processing
PTGER1/4 -> Vascular Motility	Lipid Like GPCRs; Prostaglandin Receptors/Lipid Like GCPRs; Prostaglandin Receptors/Lipid Like GCPRs (GCPR Family); cardiovascular system; cytoskeleton	36	100	17	17	ADCY2;ADCY9;PLCB1;PRKACB;GNAS;MYL9;MAPK1;MAP2K1;MAP2K2;ACTA2;RHOA;PPP1R14A;PPP1CB;RRAS2;CALD1;CALM2;CALM3	0.00410018	0.0247867	Signal Processing
TNFR -> AP-1/ATF/TP53 Signaling	TNF Receptor Superfamily/Cytokines Receptors; TNF Receptor Superfamily/Cytokines Receptors (Receptor Signaling)	39	39	9	23	MAP3K14;JUN;TNFRSF10B;MAPK1;MAP2K1;MAP2K2;MAP2K4;MAP3K1;FAS	0.00450484	0.0260996	Signal Processing
TNFRSF6 -> FOXO3A Signaling	TNF Receptor Superfamily/Cytokines Receptors; TNF Receptor Superfamily/Cytokines Receptors (Receptor Signaling)	7	9	4	44	FADD;FAS;caspase-3-p17;caspase-3-p12	0.00459711	0.0263838	Signal Processing
Ras-GAP Regulation Signaling	Signal Transduction Pathways; Signal Transduction Pathways (Signal Processing); generic; generic	47	72	13	18	RAC1;JAK2;SDC2;TNFRSF1A;CASK;RASAL2;NF1;DDAH1;RRAS2;ERBB2;SRC;caspase-3-p17;caspase-3-p12	0.00686731	0.0324445	Signal Processing
IFNG -> ARRB1/STAT1 Signaling	beta-Arrestin-Mediated Receptors Signaling; beta-Arrestin-Mediated Receptors Signaling (Receptor Signaling)	10	10	4	40	PTPN2;JAK2;IFNGR2;STAT5A	0.00715276	0.0330581	Signal Processing
PTPRJ -> CTNND Signaling	Protein Tyrosine Phosphatase Receptors; Protein Tyrosine Phosphatase Receptors (Receptor Signaling)	2	2	2	100	PTPRJ;CTNND1	0.00721628	0.0331911	Signal Processing
PTPRU -> CTNNB Signaling	Protein Tyrosine Phosphatase Receptors; Protein Tyrosine Phosphatase Receptors (Receptor Signaling)	2	2	2	100	CTNNB1;PTPRU	0.00721628	0.0331911	Signal Processing
Sialophorin -> CTNNB/MYC/TP53 Signaling	C-Type Lectin/Selectin Receptors/CD Molecules; C-Type Lectin/Selectin Receptors/CD Molecules (Receptor Signaling)	27	28	7	25	HIPK2;MAP2K4;MDM2;RPL10;LGALS1;CTNNB1;RDX	0.00750559	0.0337807	Signal Processing
EGFR/ERBB -> STAT Signaling	EGFR (ERBB) Family; EGFR (ERBB) Family (Receptor Kinases/Tyrosine Kinases)	20	28	7	25	JAK2;EGFR;ERBB2;ERBB4;EREG;SRC;STAT5A	0.00750559	0.0337807	Signal Processing
EDNRA/B -> Vascular Motility	GCPR Family; GCPR Family (Nociception Receptors Signaling); Peptide GPCRs; cardiovascular system; cytoskeleton	60	116	18	15	ADCY2;ADCY9;PLCB1;PRKACB;MYL9;MAPK1;MAP2K1;MAP2K2;MAP2K4;MAP3K1;FARP1;RHOA;PPP1CB;RRAS2;ARHGEF12;CALM2;CALM3;CAMK2A	0.00849634	0.0356214	Signal Processing
EGFR/ERBB2 -> CTNNB Signaling	EGFR (ERBB) Family; EGFR (ERBB) Family (Receptor Kinases/Tyrosine Kinases)	13	16	5	31	EGFR;CTNNB1;ERBB2;EREG;SRC	0.00861996	0.0358335	Signal Processing
mTOR Signaling	Fundamental Signalings Changed in Aging; Signal Transduction Pathways; Signal Transduction Pathways (Signal Processing); generic; generic	112	495	57	11	SKP1;SLC2A4;IRS1;LAMTOR1;UBE2T;IGF1R;LAMTOR2;RHOA;LAMTOR3;IRS2;RRAS2;RBX1;MAF1;RRAGD;TSC1;UBE2J1;UBE2A;UBE2D2;UBE2D3;UBE2E1;UBE2E2;UBE2G2;UBE2N;PRKAA2;PRKACB;MAPK1;MAP2K1;IQGAP1;UBE2E3;DAP;PSMA1;PSMA5;PSMA7;PSMB1;PSMB3;PSMB4;PSMB5;PSMB6;PSMB10;YY1;YWHAZ;YWHAE;YWHAG;YWHAH;EIF4EBP1;EIF4EBP2;RPS6;RPS6KB1;UBE2C;DDIT4;CLIP1;UBE2K;UBE2D4;UBE2Z;RHEB;CALM2;CALM3	0.00897576	0.0364245	Signal Processing
PTGIR -> Vasodilation	Lipid Like GPCRs; Prostaglandin Receptors/Lipid Like GCPRs; Prostaglandin Receptors/Lipid Like GCPRs (GCPR Family); cardiovascular system; cytoskeleton	16	29	7	24	ADCY2;ADCY9;PRKACB;GNAS;MYL9;RHOA;PPP1CB	0.00918818	0.0367641	Signal Processing
ADRA1 -> Vasoconstriction	Adrenergic Receptors/Amine GCPRs; Adrenergic Receptors/Amine GCPRs (GCPR Family); Amine GPCRs; cardiovascular system; cytoskeleton	29	67	12	17	PLCB1;MYL9;MAPK1;MAP2K1;MAP2K2;ACTA2;PPP1R14A;PPP1CB;RRAS2;CALD1;CALM2;CALM3	0.00984733	0.0377598	Signal Processing
TNFR -> CREB/ELK-SRF Signaling	TNF Receptor Superfamily/Cytokines Receptors; TNF Receptor Superfamily/Cytokines Receptors (Receptor Signaling)	41	44	9	20	TNFRSF10B;MAPK1;MAP2K1;MAP2K2;MAP2K4;MAP3K1;FAS;ELK4;SRF	0.0103136	0.0384155	Signal Processing
FibronectinR -> AP-1/ELK/SRF/SREBF Signaling	Integrin Receptors; Integrin Receptors (Receptor Signaling)	55	101	16	15	ITGAE;ITGB1;RAC1;JUN;MAPK1;MAP2K1;MAP2K2;MAP2K4;MAP3K1;ELK4;FRNK;RRAS2;ITGA11;BCAR1;SRC;SRF	0.010488	0.0386512	Signal Processing
TGFBR -> ATF/GADD/MAX/TP53 Signaling	Receptors Kinases/Serine/Threonine Kinases; Receptors Kinases/Serine/Threonine Kinases (Receptor Signaling)	17	17	5	29	DDIT3;MAP2K4;latency-associated peptide;MEF2A;MEF2C	0.011376	0.0397778	Signal Processing
TGFBR1/AP-1 Signaling	Receptors Kinases/Serine/Threonine Kinases; Receptors Kinases/Serine/Threonine Kinases (Receptor Signaling)	13	17	5	29	JUN;SMAD2;SMAD4;SMAD5;latency-associated peptide	0.011376	0.0397778	Signal Processing
CHRM1/2/3 -> Vascular Motility	Amine GPCRs; Cholinergic/Nicotinic Acetylcholine Receptors; Muscarinic Receptors/Amine GCPRs; Muscarinic Receptors/Amine GCPRs (GCPR Family); cardiovascular system; cytoskeleton	41	94	15	15	ADCY2;ADCY9;PLCB1;PRKACB;MYL9;MAPK1;MAP2K1;MAP2K2;ACTA2;PPP1R14A;PPP1CB;RRAS2;CALD1;CALM2;CALM3	0.0121795	0.0407023	Signal Processing
NCAM1 -> CREB/ELK/SRF/MYC Signaling	Fybronectin Type III Domain Containing/Cytokines Receptors; Ig-like Cell Adhesion Molecule Family/CD Molecules; Ig-like Cell Adhesion Molecule Family/CD Molecules (Receptor Signaling)	17	38	8	21	NCAM1;MAPK1;MAP2K1;MAP2K2;ELK4;FRNK;RRAS2;SRF	0.012846	0.0414092	Signal Processing
Ubiquitin Ligase Complex in Prostata Cell	Aryl Hydrocarbon Receptor Signaling; Aryl Hydrocarbon Receptor Signaling (Receptor Signaling); reproductive system	12	12	4	33	AR;ARNT;RBX1;CUL4B	0.0147038	0.0431391	Signal Processing
TNFRSF1A -> AP-1/ATF/TP53 Signaling	TNF Receptor Superfamily/Cytokines Receptors; TNF Receptor Superfamily/Cytokines Receptors (Receptor Signaling)	29	47	9	19	MAP3K14;JUN;MAPK1;MAP2K1;MAP2K2;MAP2K4;MAP3K1;TNFRSF1A;RRAS2	0.0158058	0.0440258	Signal Processing
DRD1/5 Expression Targets	Amine GPCRs; Dopamine Receptors/Amine GCPRs; Dopamine Receptors/Amine GCPRs (GCPR Family); generic; generic	27	63	11	17	ADCY2;ADCY9;JUN;PRKACB;GNAS;MAPK1;MAP2K1;MAP2K2;GRIA1;ELK4;SRF	0.0158671	0.0440725	Signal Processing
HRH1/3 -> Synaptic Transmission	Amine GPCRs; Histamine Receptors/Amine GCPRs; Histamine Receptors/Amine GCPRs (GCPR Family); nerve tissue; nervous system	18	63	11	17	ADCY2;ADCY9;SYT11;PRKACB;STX3;STX5;VAMP2;SYT1;STX8;STX2;STX7	0.0158671	0.0440725	Signal Processing
OR1A1 -> GNAS Signaling	Olfactory GPCRs; Olfactory GPCRs (GPCR Class A Rhodopsin-Like)	17	32	7	21	ADCY2;ADCY9;PRKACB;GNAS;MAPK1;MAP2K1;MAP2K2	0.015882	0.0440838	Signal Processing
AGER -> CREB/SP1 Signaling	Ig-like Cell Adhesion Molecule Family/CD Molecules; Ig-like Cell Adhesion Molecule Family/CD Molecules (Receptor Signaling)	19	25	6	23	RAC1;MAPK1;MAP2K1;MAP2K2;MAP3K1;TTR	0.0160253	0.0441918	Signal Processing
NOTCH -> RBPJ/HES/HEY Signaling	Notch Receptors; Notch Receptors (Receptor Signaling)	18	25	6	23	PSENEN;JAG1;NCOR2;CIR1;CTBP1;NOTCH2	0.0160253	0.0441918	Signal Processing
IL4R -> ELK/SRF/HMGY Signaling	Interleukin Receptors/Cytokines Receptors; Interleukin Receptors/Cytokines Receptors (Receptor Signaling)	27	55	10	18	IRS1;PKMYT1;CDK1;MAPK1;MAP2K1;MAP2K2;ELK4;IRS2;RRAS2;SRF	0.0160334	0.0441978	Signal Processing
VEGFR -> CTNND Signaling	VEGFR Family; VEGFR Family (Receptor Kinases/Tyrosine Kinases)	7	7	3	42	CTNND1;SRC;COL18A1	0.0164881	0.0445312	Signal Processing
TGFBR -> SMAD1/5/9 Signaling	Receptors Kinases/Serine/Threonine Kinases; Receptors Kinases/Serine/Threonine Kinases (Receptor Signaling)	7	7	3	42	SMAD4;SMAD5;latency-associated peptide	0.0164881	0.0445312	Signal Processing
IL1R -> STAT3 Signaling	Interleukin Receptors/Cytokines Receptors; Interleukin Receptors/Cytokines Receptors (Receptor Signaling)	13	13	4	30	RAC1;IRAK4;MAP2K4;MAP3K1	0.0198411	0.0497788	Signal Processing
FGFR1 -> STAT Signaling	FGFR Family; FGFR Family (Receptor Kinases/Tyrosine Kinases)	13	13	4	30	FGFR1;JAK2;SRC;STAT5A	0.0198411	0.0497788	Signal Processing
NTRK -> AP-1/CREB/ELK/SRF/MYC/SMAD3/TP53 Signaling	Receptor Kinases/Tyrosine Kinases; Receptor Kinases/Tyrosine Kinases (Receptor Signaling)	59	92	14	15	IRS1;RAC1;JUN;NTRK2;MAPK1;MAP2K1;MAP2K2;MAP2K4;MAP3K1;ELK4;IRS2;RRAS2;SRC;SRF	0.022327	0.0532119	Signal Processing
CD157/ITGB2 Signaling in Myeloid Cell	ADP Ribosyl Cyclase Receptors/CD Molecules; ADP Ribosyl Cyclase Receptors/CD Molecules (Receptor Signaling)	33	42	8	19	ITGB1;RAC1;IQGAP1;ACTN1;CBL;FRNK;BCAR1;SRC	0.0230151	0.0541023	Signal Processing
IGF1R -> MEF/MYOD/MYOG Signaling	Insulin Receptors Family; Insulin Receptors Family (Receptor Kinases/Tyrosine Kinases)	35	42	8	19	PAK2;IRS1;RAC1;IGF1R;MEF2A;MEF2C;MAP3K1;SRC	0.0230151	0.0541023	Signal Processing
ActivinR/BMPR -> SMAD1/5/9 Signaling	Receptors Kinases/Serine/Threonine Kinases; Receptors Kinases/Serine/Threonine Kinases (Receptor Signaling)	27	27	6	22	BMP4;BMPR2;SMAD4;SMAD5;ACVR2B;AMH	0.0231876	0.0543216	Signal Processing
TGFBR -> MEF/MYOD/MYOG Signaling	Receptors Kinases/Serine/Threonine Kinases; Receptors Kinases/Serine/Threonine Kinases (Receptor Signaling)	27	27	6	22	SMAD2;SMAD4;MAP2K4;latency-associated peptide;MEF2A;MEF2C	0.0231876	0.0543216	Signal Processing
HGFR -> STAT Signaling	HGFR Family; HGFR Family (Receptor Kinases/Tyrosine Kinases)	8	8	3	37	JAK2;SRC;STAT5A	0.0247392	0.0562299	Signal Processing
TNFRSF6 -> DDIT3 Signaling	TNF Receptor Superfamily/Cytokines Receptors; TNF Receptor Superfamily/Cytokines Receptors (Receptor Signaling)	14	14	4	28	DDIT3;MAP2K4;MAP3K1;FAS	0.0259556	0.0576483	Signal Processing
TGFBR/BMPR -> SMAD2/3 Signaling	Receptors Kinases/Serine/Threonine Kinases; Receptors Kinases/Serine/Threonine Kinases (Receptor Signaling)	14	14	4	28	BMPR2;SMAD2;SMAD4;latency-associated peptide	0.0259556	0.0576483	Signal Processing
ARRB1/ARRB2 non-CanonicalSignaling and HedgehogFamily	beta-Arrestin-Mediated SMO/Hedgehog Signaling; beta-Arrestin-Mediated SMO/Hedgehog Signaling (beta-Arrestin-Mediated Receptors Signaling)	19	43	8	18	AP2M1;AP2S1;RAC1;RHOA;ARRB2;EPS15;SRC;SHH	0.0262531	0.0579853	Signal Processing
Androgen Receptor Genomic Signaling	Signal Transduction Pathways; Signal Transduction Pathways (Signal Processing); generic; generic; nucleus	27	140	19	13	SELENOK;HSPH1;EIF3L;FLNA;NCOA4;SERPINH1;AR;DNAJB2;DNAJA1;HSPA1B;HSPA4;HSPA5;HSPA9;HSPA4L;DNAJB6;HSPB11;AMH;CALR;HSPA13	0.0268617	0.0586634	Signal Processing
TNFRSF1A -> CREB/ELK-SRF Signaling	TNF Receptor Superfamily/Cytokines Receptors; TNF Receptor Superfamily/Cytokines Receptors (Receptor Signaling)	31	52	9	17	MAPK1;MAP2K1;MAP2K2;MAP2K4;MAP3K1;TNFRSF1A;ELK4;RRAS2;SRF	0.0293108	0.0612447	Signal Processing
HRH1/2 -> Vascular Motility	Amine GPCRs; Histamine Receptors/Amine GCPRs; Histamine Receptors/Amine GCPRs (GCPR Family); cardiovascular system; cytoskeleton	28	52	9	17	ADCY2;ADCY9;PRKACB;GNAS;MYL9;PPP1CB;CALM2;CALM3;CAMK2A	0.0293108	0.0612447	Signal Processing
ADRB1/3 -> Vasodilation	Adrenergic Receptors/Amine GCPRs; Adrenergic Receptors/Amine GCPRs (GCPR Family); Amine GPCRs; cardiovascular system; cytoskeleton	23	36	7	19	ADCY2;ADCY9;PRKACB;GNAS;MYL9;RHOA;PPP1CB	0.0293788	0.0613132	Signal Processing
EphrinR -> STAT Signaling	Receptor Kinases/Tyrosine Kinases; Receptor Kinases/Tyrosine Kinases (Receptor Signaling)	15	15	4	26	JAK2;EFNA5;EPHA4;STAT5A	0.0330803	0.0656488	Signal Processing
EGFR -> CTNND Signaling	EGFR (ERBB) Family; EGFR (ERBB) Family (Receptor Kinases/Tyrosine Kinases)	12	15	4	26	EGFR;CTNND1;EREG;SRC	0.0330803	0.0656488	Signal Processing
FibronectinR -> NF-kB Signaling	Integrin Receptors; Integrin Receptors (Receptor Signaling)	22	45	8	17	ITGAE;ITGB1;RAC1;MAP2K4;MAP3K1;FRNK;ITGA11;BCAR1	0.0336529	0.0662817	Signal Processing
PDGFR -> STAT Signaling	PDGFR Family; PDGFR Family (Receptor Kinases/Tyrosine Kinases)	9	9	3	33	JAK2;PDGFC;SRC	0.0348102	0.0675323	Signal Processing
IGF1R -> STAT Signaling	Insulin Receptors Family; Insulin Receptors Family (Receptor Kinases/Tyrosine Kinases)	9	9	3	33	JAK2;IGF1R;STAT5A	0.0348102	0.0675323	Signal Processing
IL1R -> NF-kB Signaling	Interleukin Receptors/Cytokines Receptors; Interleukin Receptors/Cytokines Receptors (Receptor Signaling)	23	30	6	20	RAC1;MAPK1;MAP2K1;MAP2K2;IRAK4;MAP3K1	0.0375074	0.0707713	Signal Processing
HTR4/6/7 -> Vasodilation	Amine GPCRs; Serotonin Receptors/Amine GCPRs; Serotonin Receptors/Amine GCPRs (GCPR Family); cardiovascular system; cytoskeleton	17	30	6	20	ADCY2;ADCY9;PRKACB;GNAS;MYL9;PPP1CB	0.0375074	0.0707713	Signal Processing
EGFR/ERBB2 -> HIF1A Signaling	EGFR (ERBB) Family; EGFR (ERBB) Family (Receptor Kinases/Tyrosine Kinases)	39	72	11	15	TSC1;MAPK1;MAP2K1;MAP2K2;EGFR;RRAS2;ERBB2;EREG;HIF1A;SRC;RHEB	0.0392114	0.0728474	Signal Processing
mTOR Signaling Activation by Amino Acids	Fundamental Signalings Changed in Aging; Signal Transduction Pathways; Signal Transduction Pathways (Signal Processing); generic; generic	81	276	32	11	RRAGD;SLC7A5;ATP6V0E1;IRS1;ATP6V1D;TSC1;LAMTOR1;RAB5A;LAMTOR4;ATP5F1D;IGF1R;ATP6V1E1;ATP6V0A1;ATP5PO;SLC3A2;LAMTOR2;P4HA1;LAMTOR5;LARS;LAMTOR3;IRS2;SESN2;GLS;SLC1A5;ATF4;FNIP1;ATP6V1H;RHEB;EIF2AK4;ATP6V1F;CALM2;CALM3	0.0415609	0.0756073	Signal Processing
VEGFR -> ATF/CREB/ELK-SRF Signaling	VEGFR Family; VEGFR Family (Receptor Kinases/Tyrosine Kinases)	43	73	11	15	MAPK1;MAP2K1;MAP2K2;MAP2K4;MAP3K1;ELK4;RRAS2;ATF1;SRC;SRF;COL18A1	0.0427961	0.0770127	Signal Processing
FrizzledR -> JUN/PAX2 Signaling	Frizzled/WNT Receptor Family; Frizzled/WNT Receptor Family (Receptor Signaling)	15	39	7	17	RAC1;JUN;MAP2K4;MAP3K1;RHOA;WNT2B;WNT9A	0.0435059	0.0778067	Signal Processing
EGFR -> AP-1/CREB/ELK/SRF/MYC Signaling	EGFR (ERBB) Family; EGFR (ERBB) Family (Receptor Kinases/Tyrosine Kinases)	57	93	13	13	RAC1;JUN;MAPK1;MAP2K1;MAP2K2;MAP2K4;MAP3K1;EGFR;ELK4;RRAS2;EREG;SRC;SRF	0.0496224	0.0842627	Signal Processing

## Sheet: NSC1b - Cell Process
Name	Parent Folder	# of Entities	Expanded # of Entities	Overlap	Percent Overlap	Overlapping Entities	p-value	q-value	Hit type
Translation	RNA Machinery; RNA Machinery (Cell Process); endoplasmic reticulum; generic; generic	84	338	105	31	EIF3E;RPL35;EIF5B;FAU;PTRHD1;LARS;EIF3A;EIF3B;EIF3D;EIF3F;EIF3H;RNMT;RPL36;KTN1;RPSA;GSPT1;TPT1;EIF3L;RPL14;EIF1AY;UBA52;RACK1;EIF2S2;RPL3;RPL4;RPL5;EIF1;EIF1AX;RPL6;RPL7;RPL7A;RPL8;RPL9;EIF2S3;RPL10;RPL11;RPL13;RPL15;RPL17;RPL18;RPL18A;RPL19;RPL21;EIF4E;RPL22;RPL23A;RPL13A;EIF4G1;RPL24;RPL26;RPL27;RPL30;RPL27A;RPL28;RPL29;RPL31;RPL32;RPL34;RPL35A;RPL10A;RPL37;RPL37A;RPL38;RPL39;RPL41;RPL36A;RPLP…	3.89e-23	1.61445e-21	Cell Process
APC/C-CDC20 Complex	Chromatin Remodeling; Chromatin Remodeling (Cell Process); chromosome; generic; generic; nucleus; proteasome	40	101	47	46	UBE2R2;SMC1A;UBE2T;CDK1;CDC20;CDC27;CDC34;ESPL1;CENPE;CDC23;UBE2J2;ANAPC16;ANAPC13;UBE2QL1;ANAPC7;RAD21;UBE2A;UBE2B;BUB1;UBE2D2;BUB1B;UBE2D3;UBE2E2;UBE2H;UBE2L3;STAG2;UBE2N;SMC3;ANAPC11;MAD2L1;UBE2Q1;UBE2E3;PSMA1;PSMA7;PSMB2;PSMB3;PSMB5;PSMB6;CCNA2;NEK2;UBE2S;UBE2C;UBE2K;BUB3;AURKB;PTTG1;UBE2Z	8.98e-19	1.86347e-17	Cell Process
Kinetochore Assembly	Cell Division; Cell Division (Cell Process); chromosome; generic; generic; nucleus	48	99	44	44	INCENP;DYNLRB1;SPC25;CDC20;DYNC1H1;CDC27;DCTN3;CENPA;CENPC;CENPE;CENPF;KNL1;MIS12;DYNLL1;CDC23;CENPK;ANAPC16;SNX4;CDCA8;ANAPC13;PLK1;DCTN2;CENPN;CENPW;TTK;ANAPC7;RAD21;BUB1B;STAG2;DYNC2H1;DYNC1I2;ANAPC11;DYNLT1;MAD2L1;NDC80;CENPO;FZR1;NUF2;KIF2C;BUB3;AURKB;SPC24;CENPL;XPO1	1.04e-16	1.43876e-15	Cell Process
G2/M Phase Transition	Cell Cycle Regulation; Cell Cycle Regulation (Cell Process); generic; generic; nucleus	47	222	69	31	SKP1;DLGAP5;UBE2R2;PARP1;NUP58;FOXM1;UBE2T;CDCA4;NCAPD2;CDK1;CDC25C;CDC27;CDC34;CENPA;CENPF;SLK;CDC23;UBE2J2;PPP1R10;ANAPC16;NCAPG;RBX1;ANAPC13;KIF20A;PLK1;AHCTF1;AURKA;GSK3B;UBE2QL1;E2F7;ANAPC7;PKMYT1;UBE2A;UBE2B;UBE2D2;UBE2D3;UBE2E2;UBE2H;UBE2L3;UBE2N;RANBP2;ANAPC11;UBE2Q1;FBXO5;UBE2E3;FZR1;PSMA1;PSMA7;PSMB2;PSMB3;PSMB5;PSMB6;PPP1R35;YWHAB;YWHAZ;YWHAE;YWHAG;YWHAH;NEK2;NUP43;GADD45GIP1;UBE2S;UBE…	1.77e-15	1.83649e-14	Cell Process
APC/C-FZR1 Complex	Chromatin Remodeling; Chromatin Remodeling (Cell Process); generic; generic; nucleus; proteasome	30	89	39	43	SKP2;UBE2R2;UBE2T;CDK1;CDC20;CDC25A;CDC27;CDC34;CDC23;UBE2J2;ANAPC16;ANAPC13;AURKA;UBE2QL1;ANAPC7;UBE2A;UBE2B;UBE2D2;UBE2D3;UBE2E2;UBE2H;UBE2L3;UBE2N;ANAPC11;GMNN;UBE2Q1;UBE2E3;FZR1;PSMA1;PSMA7;PSMB2;PSMB3;PSMB5;PSMB6;UBE2S;UBE2C;UBE2K;AURKB;UBE2Z	1.06e-14	8.79856e-14	Cell Process
S/G2 Phase Transition	Cell Cycle Regulation; Cell Cycle Regulation (Cell Process); generic; generic; nucleus	49	239	69	28	SKP1;SKP2;UBE2R2;CKS1B;UBE2T;CDCA4;CDC45;TUBB2B;NPM1;TUBA1A;CDC25A;POLA1;CDC27;CDC34;CDKN1A;CDKN1B;POLD2;POLE;POLH;CDC23;UBE2J2;TUBB6;PPP1R10;ANAPC16;RBX1;ANAPC13;TUBB;UBE2QL1;POLK;E2F7;ANAPC7;TUBG1;UBE2A;UBE2B;UBE2D2;UBE2D3;CDKN1C;UBE2E2;UBE2H;UBE2L3;UBE2N;ANAPC11;UBE2Q1;TUBA1B;TUBB4B;TUBD1;UBE2E3;FZR1;PSMA1;PSMA7;PSMB2;PSMB3;PSMB5;PSMB6;PPP1R35;RPA1;RPA3;CCNA2;CCNF;UBE2S;UBE2C;ORC6;CDT1;RB1;UBE…	1.07e-13	7.06916e-13	Cell Process
G1/S Phase Transition	Cell Cycle Regulation; Cell Cycle Regulation (Cell Process); generic; generic; nucleus	45	159	53	33	SKP1;SKP2;UBE2R2;ATAD2;FOXM1;CKS1B;UBE2T;CDCA4;CDC25A;POLA1;CDC34;CDK4;CDKN1A;CDKN1B;GTF2H2C;POLD2;POLE;POLH;UBE2J2;PPP1R10;RBX1;GTF2H5;GTF2H3;UBE2QL1;POLK;E2F7;UBE2A;UBE2B;UBE2D2;UBE2D3;CDKN1C;UBE2E2;UBE2H;UBE2L3;UBE2N;UBE2Q1;UBE2E3;PSMA1;PSMA7;PSMB2;PSMB3;PSMB5;PSMB6;PPP1R35;CCNA2;UBE2S;UBE2C;RB1;UBE2K;REV3L;UBE2Z;POLE3;E2F3	1.61e-13	9.54561e-13	Cell Process
Actin Cytoskeleton	Cytoskeleton Assembly; Cytoskeleton Assembly (Cell Process); cytoskeleton; generic; generic; plasma membrane	31	102	36	35	PAK2;RND2;FLNA;FLNB;FLNC;RHOBTB1;FSCN1;CFL1;CFL2;ACTN1;RHOB;RHOC;RHOA;LIMK1;PAK4;TPM1;TPM2;ARPC4;ARPC3;ARPC1B;ACTR3;ACTR2;ARPC2;MYL12B;ARPC1A;TPM4;MYL12A;PAK3;DSTN;TPM3;MYL6B;VASP;MYL6;MYO10;CAPZA1;CAPZA2	2.2e-10	1.13176e-09	Cell Process
Centriole Duplication and Separation	Cell Division; Cell Division (Cell Process); chromosome; generic; generic; nucleus	43	104	36	34	PCM1;CEP350;CEP170;MZT2B;TUBB2B;NPM1;TUBA1A;MZT2A;CDC27;NUMA1;DCTN3;ESPL1;CETN3;MZT1;CDC23;TUBB6;ANAPC16;ANAPC13;TUBB;AKAP9;DCTN2;CENPJ;TTK;ANAPC7;TUBG1;PLK4;ANAPC11;TUBA1B;TUBB4B;TPX2;TUBD1;FZR1;NIN;CEP152;NEDD1;NEK2	4.12e-10	1.8999e-09	Cell Process
Spindle Assembly	Cell Division; Cell Division (Cell Process); chromosome; generic; generic; nucleus	29	87	31	35	DYNLRB1;CDK1;CDC20;DYNC1H1;CDC27;NUMA1;DCTN3;ESPL1;DYNLL1;CDC23;ANAPC16;SNX4;ANAPC13;PLK1;DCTN2;ANAPC7;RAD21;BUB1B;STAG2;DYNC2H1;DYNC1I2;ANAPC11;DYNLT1;MAD2L1;TPX2;FZR1;KIF2C;NEK2;BUB3;AURKB;PTTG1	3.06e-09	1.20332e-08	Cell Process
Golgi to Endosome Transport	Golgi apparatus; Intracellular Transport; Intracellular Transport (Cell Process); endoplasmic reticulum; generic; generic; secretory vesicle	59	137	41	29	AP2A2;AP2M1;AP1S1;AP2S1;AP3S1;PICALM;TRAPPC6B;TRAPPC2;STX5;ARF1;PLIN3;STX6;STX16;GGA1;COG2;SNX4;M6PR;EEA1;CPD;YKT6;RAB5A;AP1S2;TRAPPC6A;GOLGA4;VPS26B;COG5;VPS35;TRAPPC1;AP1M1;TRAPPC11;GOSR1;EPS15;STX12;GOSR2;AP3M1;VPS29;RHEB;TRAPPC3;CALM2;CALM3;RAB9A	3.82e-09	1.44127e-08	Cell Process
Metaphase/Anaphase Phase Transition	Cell Cycle Regulation; Cell Cycle Regulation (Cell Process); chromosome; generic; generic; nucleus	16	63	25	39	NCAPD2;CDK1;CDC20;CDC27;ESPL1;CDC23;ANAPC16;NCAPG;ANAPC13;PLK1;AURKA;TOP2A;ANAPC7;RAD21;STAG2;ANAPC11;FZR1;PSMA1;PSMA7;PSMB2;PSMB3;PSMB5;PSMB6;AURKB;PTTG1	8.27e-09	2.54505e-08	Cell Process
Adherens Junction Assembly (Nectin)	Cellular Contacts; Cellular Contacts (Cell Process); generic; generic; plasma membrane	33	63	25	39	ACTN1;WASF2;NECTIN3;LMO7;CTNNA1;ARPC4;ARPC3;ARPC1B;ACTR3;ACTR2;ARPC2;ARPC1A;EPN1;WASL;AFDN;NECTIN2;RAC1;RAP1A;IQGAP1;BAIAP2;TJP1;CADM1;VASP;VCL;PARD3	8.27e-09	2.54505e-08	Cell Process
Endosomal Recycling	Golgi apparatus; Intracellular Transport; Intracellular Transport (Cell Process); endoplasmic reticulum; generic; generic; secretory vesicle	50	115	36	31	AP2A2;AP2M1;AP1S1;AP2S1;AP3S1;RAB22A;VPS37D;SNF8;EHD4;LDLR;ARF1;ARF3;ARF6;SNX4;VPS36;PIP5K1A;EEA1;PDCD6IP;VPS25;PLD1;EPN1;TSG101;RAB4A;RAB5A;AP1S2;RAB11FIP2;EPN2;VPS28;AP1M1;CHMP7;RPS27A;EPS15;VPS37A;AP3M1;RAB10;PARD3	9.19e-09	2.72435e-08	Cell Process
Sister Chromatid Cohesion	Cell Division; Cell Division (Cell Process); chromosome; generic; generic; nucleus	27	73	27	36	ESCO1;NCAPD2;CDC20;CDC27;ESPL1;CDC23;ANAPC16;NCAPG;NIPBL;ANAPC13;PLK1;AURKA;TOP2A;WAPL;ANAPC7;RAD21;BUB1;STAG2;PDS5A;ANAPC11;MAD2L1;FZR1;PDS5B;KIF2C;SGO1;AURKB;PTTG1	1.27e-08	3.51389e-08	Cell Process
SCF/CCNF Complex	Chromatin Remodeling; Chromatin Remodeling (Cell Process); chromosome; generic; generic; nucleus	14	90	29	32	SKP1;UBE2R2;UBE2T;CDC34;UBE2J2;RBX1;UBE2QL1;UBE2A;UBE2B;UBE2D2;UBE2D3;UBE2E2;UBE2H;UBE2L3;UBE2N;UBE2Q1;UBE2E3;NUSAP1;PSMA1;PSMA7;PSMB2;PSMB3;PSMB5;PSMB6;CCNF;UBE2S;UBE2C;UBE2K;UBE2Z	1.27e-07	3.26772e-07	Cell Process
Golgi Transport	Golgi apparatus; Intracellular Transport; Intracellular Transport (Cell Process); endoplasmic reticulum; generic; generic; secretory vesicle	36	97	30	30	TRAPPC6B;TRAPPC2;COPE;GAPDH;ARCN1;ARF1;COG2;GBF1;COPZ1;COPA;COPB1;PREB;ERGIC2;RAB1A;RAB2A;RAB6A;TRAPPC6A;ATP2B1;ATP2B4;SEC31A;COG5;TRAPPC1;KDELR2;TRAPPC11;GOSR1;GOSR2;SEC24A;ERGIC3;TRAPPC3;KDELR1	2.15e-07	5.24886e-07	Cell Process
Cell Cycle Overiew	Cell Cycle Regulation; Cell Cycle Regulation (Cell Process); generic; generic	140	438	85	19	SKP2;INCENP;CDCA4;NCAPD2;JUN;CDC45;NPM1;CDK1;CDC20;CDC25A;CDC25C;CDC27;CDK4;CDK8;CDKN1A;CDKN1B;CDKN2D;ESPL1;CENPA;CENPE;GTF2H2C;POLR2E;POLR2I;POLR2J;POLR2L;POLR2J3;CDC23;PPP2CA;ANAPC16;NCAPG;PPP3R1;ANAPC13;PLK1;AURKA;TGFBR2;GSK3B;GADD45A;GTF2H5;GTF2H3;GTF2I;E2F7;TTK;ANAPC7;BRCA1;RAD17;RAD21;BUB1;BUB1B;CDKN1C;LATS1;STAG2;ANAPC11;ATM;GMNN;MAD2L1;SMAD2;SMAD4;MOB1B;PRKDC;MAPK1;FBXO5;TGFB2;FZR1;MDM2;Y…	5.36e-07	1.23586e-06	Cell Process
Ubiquitin Dependent Protein Degradation	Golgi apparatus; Proteins Turnover; Proteins Turnover (Cell Process); endoplasmic reticulum; generic; generic; proteasome	13	89	27	30	UBE2R2;UBE2T;CDC34;UBE2J2;UBE2QL1;UBA1;UBE2A;UBE2B;UBE2D2;UBE2D3;UBE2E2;UBE2H;UBE2L3;UBE2N;UBE2Q1;UBE2E3;PSMA1;PSMA7;PSMB2;PSMB3;PSMB5;PSMB6;UBE2S;UBE2C;RPS27A;UBE2K;UBE2Z	1.32e-06	2.7808e-06	Cell Process
mRNA Transcription and Processing	RNA Transcription; RNA Transcription (Cell Process); generic; generic; nucleus	49	168	41	24	PABPN1;CHD4;SMARCA1;SNRNP70;SNRPA;TRAPPC6B;CDK9;TRAPPC2;BPTF;GTF2H2C;POLR2E;POLR2I;POLR2J;POLR2L;TAF7;TAF10;TAF11;TAF12;TCEA1;POLR2J3;CSTF3;RNMT;SNRPB2;TENT2;MBD3;GTF2A1;GTF2H5;GTF2E2;GTF2F2;GTF2H3;MTA1;TRAPPC6A;TRAPPC1;CPSF1;CCNT1;CCNT2;TRAPPC11;FIP1L1;RBBP7;TRAPPC3;PAPOLA	1.81e-06	3.61787e-06	Cell Process
mRNA Degradation	Golgi apparatus; RNA Machinery; RNA Machinery (Cell Process); endoplasmic reticulum; generic; generic	33	61	21	34	PDLIM1;EXOSC8;CNOT6;LSM2;CNOT6L;RNMT;LSM4;DCP2;EXOSC7;CNOT7;LSM1;LSM3;XRN1;LSM5;CNOT1;CNOT2;CNOT4;LSM6;PABPC1;LSM7;CNOT8	2.08e-06	4.04349e-06	Cell Process
Microtubule Cytoskeleton	Cytoskeleton Assembly; Cytoskeleton Assembly (Cell Process); cytoskeleton; generic; generic; plasma membrane	26	102	29	28	MZT2B;KIF14;TUBB2B;TUBA1A;MZT2A;DCTN3;CENPE;MZT1;STMN1;RGS20;TUBB6;KIF11;KIF22;RGS5;TUBB;DCTN2;RGS14;TUBG1;TUBA1B;TUBB4B;MAP2;MAP4;TUBD1;KIF2C;CLIP1;DPYSL2;AURKB;CLASP1;RGS12	2.38e-06	4.48983e-06	Cell Process
Histone Ubiquitylation	Histone Modification; Histone Modification (Cell Process); chromosome; generic; generic; nucleus	21	126	33	26	UBE2R2;UBE2T;CDC34;POLR2E;POLR2I;POLR2J;POLR2L;POLR2J3;UBE2J2;PCGF3;PCGF5;CBX4;UBE2QL1;HIST2H2AC;RNF20;BRCA1;UBA1;UBE2A;UBE2B;UBE2D2;UBE2D3;UBE2E2;UBE2H;UBE2L3;UBE2N;UBE2Q1;UBE2E3;CBX6;UBE2S;UBE2C;PCGF2;UBE2K;UBE2Z	3.62e-06	6.53216e-06	Cell Process
G2/M Damage Checkpoint	Cell Cycle Regulation; Cell Cycle Regulation (Cell Process); generic; generic; nucleus	22	36	14	38	HIPK2;CDK1;CDC25C;CDKN1A;TP53BP1;GADD45A;ATM;YWHAB;YWHAZ;YWHAE;YWHAG;YWHAH;GADD45B;YWHAQ	2.18e-05	3.75348e-05	Cell Process
G0/G1 Phase Transition	Cell Cycle Regulation; Cell Cycle Regulation (Cell Process); generic; generic; nucleus	52	100	26	25	CDCA4;JUN;CDK4;CDKN1A;CDKN1B;GTF2H2C;ATF2;FRNK;RRAS2;SP1;KRAS;STAT1;PLCG1;GSK3B;GTF2H5;GTF2H3;E2F7;CDKN1C;PRKCA;MAPK1;HRAS;EGFR;CCNA2;RRAS;RB1;E2F3	4.41e-05	7.18899e-05	Cell Process
Protein Folding	Golgi apparatus; Proteins Turnover; Proteins Turnover (Cell Process); endoplasmic reticulum; generic; generic	24	136	32	23	DNAJC25;PFDN1;TUBB2B;PFDN2;PFDN5;TUBA1A;STUB1;TUBB6;TUBB;ST13;SACS;HSP90B1;CCT3;TUBG1;DNAJC21;DNAJC1;TUBA1B;TUBB4B;TUBD1;PSMA1;PSMA7;PSMB2;PSMB3;PSMB5;PSMB6;DNAJC10;DNAJB2;HSPA1A;DNAJB1;DNAJB4;DNAJB6;DNAJC28	5.3e-05	8.46015e-05	Cell Process
Exocytosis: Vesicle Tethering	Intracellular Transport; Intracellular Transport (Cell Process); generic; generic; plasma membrane; secretory vesicle	37	51	16	31	EXOC3;VAMP2;ARF6;RHOA;EXOC5;RAB13;RAC1;RAB3IP;IQGAP1;EXOC2;EXOC6;CLIP1;RAB10;RALBP1;VAMP3;RAB40B	0.000122	0.000184229	Cell Process
DNA Persistent Repair Inhibits mTOR Signaling	DNA Repair; DNA Repair (Cell Process); Fundamental Signalings Changed in Aging; generic; generic; nucleus	55	101	25	24	IRS1;CDC25A;IGF1R;IRS2;STK11;TSC1;BRCA1;BRCA2;PTEN;ATM;PRKAA2;MDM2;YWHAB;YWHAZ;YWHAE;YWHAG;YWHAH;SESN1;EIF4E;EIF4EBP1;RPS6;SESN2;DDIT4;RHEB;YWHAQ	0.000146	0.000216407	Cell Process
Chromosome Condensation	Cell Division; Cell Division (Cell Process); chromosome; generic; generic; nucleus	21	49	14	28	NCAPG2;PARP1;NCAPD2;CDK1;ESPL1;NCAPG;SMC4;PLK1;AURKA;TOP2A;RAD21;STAG2;NCAPD3;AURKB	0.000924	0.00125841	Cell Process
Focal Junction Assembly	Cellular Contacts; Cellular Contacts (Cell Process); generic; generic; plasma membrane	37	101	23	22	ILK;FLNA;FLNB;FLNC;ITGB1;FN1;ACTN1;LASP1;LIMS1;FRNK;COL1A1;PTPN12;DAB2;TLN1;TNS1;FERMT2;BCAR1;PARVA;DOCK1;VASP;VCL;ITGB1BP1;CAPN1	0.000941	0.00127929	Cell Process
Co-Translational ER Protein Import	Golgi apparatus; Intracellular Transport; Intracellular Transport (Cell Process); endoplasmic reticulum; generic; generic; secretory vesicle	21	78	19	24	PDIA4;SEC63;GANAB;SRP9;SRP14;PDIA6;DDOST;HSP90B1;OST4;DAD1;KRTCAP2;OSTC;TRAM1;SEC61G;P4HB;SIL1;CANX;SEC61B;NACA	0.00108948	0.00145859	Cell Process
Nuclear Envelope in Cell Division	Cell Division; Cell Division (Cell Process); generic; generic; nucleus; plasma membrane	37	171	33	19	NUP58;CDK16;DYNLRB1;NPM1;DYNC1H1;DCTN3;CDK8;NRM;CDK9;CDK10;CDK13;DYNLL1;PPP1R10;SNX4;CDK14;LEMD2;AHCTF1;DCTN2;CDK19;SYNE2;RANBP2;DYNC2H1;DYNC1I2;DYNLT1;PRKCA;BANF1;TMPO;PPP1R35;CBX5;NUP43;EMD;RB1;SYNE1	0.00188028	0.00243864	Cell Process
Single-Strand Nucleotide Excision	DNA Repair; DNA Repair (Cell Process); generic; generic; nucleus	26	60	15	25	GTF2H2C;POLE;POLR2E;POLR2I;POLR2J;POLR2L;POLR2J3;GTF2H5;GTF2H3;RAD23B;RPA1;RPA3;ERCC1;XPA;XPC	0.0026943	0.0033885	Cell Process
DNA Replication in DNA Machinery	DNA Machinery; DNA Machinery (Cell Process); generic; generic; nucleus	29	99	21	21	CDK16;CDC45;ERH;POLA1;CDK8;CDK9;CDK10;POLD2;POLE;CDK13;CDK14;CDK19;PURB;POLD3;GMNN;RPA1;RPA3;ORC6;KAT7;CDT1;DBF4	0.00385224	0.0047023	Cell Process
Exocytosis: Vesicle Trafficking	Intracellular Transport; Intracellular Transport (Cell Process); cytoskeleton; generic; generic; secretory vesicle	21	26	8	30	VAMP2;KIF5B;RAB4A;RAB5A;RAB13;RAB3IP;RAB10;VAMP3	0.00706266	0.0083179	Cell Process
Double Strand DNA Homologous Repair	DNA Repair; DNA Repair (Cell Process); generic; generic; nucleus	30	74	16	21	SMC1A;POLA1;POLD2;POLE;POLH;POLK;BRCA1;BRCA2;UBE2N;ATM;ATRX;BARD1;REV3L;UIMC1;POLE3;XRCC2	0.00903228	0.0104129	Cell Process
SCF/SKP2 Complex	Chromatin Remodeling; Chromatin Remodeling (Cell Process); chromosome; generic; generic; nucleus	35	275	43	15	SKP1;SKP2;UBE2R2;PARP1;FOXO3;CKS1B;UBE2T;CDCA4;CDC34;CDK4;CDKN1A;CDKN1B;UBE2J2;RBX1;UBE2QL1;E2F7;UBE2A;UBE2B;UBE2D2;UBE2D3;CDKN1C;UBE2E2;UBE2H;UBE2L3;UBE2N;UBE2Q1;UBE2E3;MDM2;PSMA1;PSMA7;PSMB2;PSMB3;PSMB5;PSMB6;CCNA2;UBE2S;UBE2C;RB1;UBE2K;UBE2Z;E2F3;caspase-3-p17;caspase-3-p12	0.0222003	0.024396	Cell Process
ER Associated Protein Degradation in Vesicular Transport	Golgi apparatus; Intracellular Transport; Intracellular Transport (Cell Process); endoplasmic reticulum; generic; generic; secretory vesicle	26	80	15	18	SEL1L;HERPUD1;UBQLN1;UBA52;RAD23A;UBC;PSMA1;PSMA7;PSMB2;PSMB3;PSMB5;PSMB6;ERLEC1;DNAJC10;RNF5	0.0380807	0.0396116	Cell Process
NURD in Chromatin Remodeling	Chromatin Remodeling; Chromatin Remodeling (Cell Process); chromosome; generic; generic; nucleus	29	75	14	18	CHD4;SUMO2;SIN3A;POLR2E;POLR2I;POLR2J;POLR2L;POLR2J3;TRIM28;MTA1;SUMO1;MCRS1;MECP2;RBBP7	0.045591	0.0462552	Cell Process

## Sheet: NSC1b - Signal Processing
Name	Parent Folder	# of Entities	Expanded # of Entities	Overlap	Percent Overlap	Overlapping Entities	p-value	q-value	Hit type
Ras-GAP Regulation Signaling	Signal Transduction Pathways; Signal Transduction Pathways (Signal Processing); generic; generic	47	72	26	36	IRF1;RAC1;JAK1;RAP1A;DYNC1H1;Abeta1-40;Abeta1-42;TNFRSF1A;HRAS;CASK;NCK1;Abeta17-42;NF1;DDAH1;Abeta17-40;APP-C99;APP-C83;RRAS;AICD;RRAS2;VEGFA;KRAS;STAT1;STAT3;caspase-3-p17;caspase-3-p12	1.63e-09	2.49392e-07	Signal Processing
JNK/MAPK Signaling	Signal Transduction Pathways; Signal Transduction Pathways (Signal Processing); generic; generic	38	56	22	39	PAK2;TRAF5;RAC1;JUN;MAP3K2;MAP3K1;YWHAB;YWHAZ;YWHAE;YWHAG;YWHAH;HSF1;MAPK8IP2;MAP3K7;DUSP14;DUSP6;DUSP7;DUSP8;DUSP9;MAP3K20;SH3RF1;YWHAQ	4.86e-09	3.71793e-07	Signal Processing
CHRNA7 -> NOS1 Production	Cholinergic/Nicotinic Acetylcholine Receptors; Cholinergic/Nicotinic Acetylcholine Receptors; Cholinergic/Nicotinic Acetylcholine Receptors (Ligand Gated Ion Channels); generic; generic	25	41	17	41	RPS6KC1;RAP1A;MAPK1;MAP2K2;Abeta1-40;Abeta1-42;GRB2;CREB1;Abeta17-42;Abeta17-40;FRNK;APP-C99;APP-C83;AICD;SOS1;FYN;KRAS	1.11e-07	5.66105e-06	Signal Processing
FPR1 -> Cytoskeleton Signaling	Formyl Peptide Receptors GPCRs; Formyl Peptide Receptors GPCRs (GPCR Class A Rhodopsin-Like)	33	51	18	35	ARPC1A;RAC1;PLCB1;GNAI2;PRKCA;IQGAP1;GRB2;RHOA;LYN;ARPC4;ARPC3;ARPC1B;ANXA5;ACTR3;ACTR2;ARPC2;PLCG1;ROCK1	8.31e-07	3.1786e-05	Signal Processing
ERK5/MAPK7 Signaling	Signal Transduction Pathways; Signal Transduction Pathways (Signal Processing); generic; generic	37	37	14	37	WNK1;RPS6KA3;MAP3K2;GNAQ;MAPK7;MEF2A;MEF2C;FOSL1;CREB1;NFE2L2;FRNK;GJA1;NR4A1;MAP3K8	5.51e-06	0.000142029	Signal Processing
EphrinB -> MAPK/JUN/FOS Signaling	Receptor Kinases/Tyrosine Kinases; Receptor Kinases/Tyrosine Kinases (Receptor Signaling)	35	38	14	36	RAC1;JUN;RAP1A;MAPK1;MAP2K2;EFNB1;MAP3K1;EFNB2;MAP3K7;FRNK;BCAR1;DOCK1;NCK2;FYN	7.93e-06	0.000174908	Signal Processing
TGFBR -> ATF/GADD/MAX/TP53 Signaling	Receptors Kinases/Serine/Threonine Kinases; Receptors Kinases/Serine/Threonine Kinases (Receptor Signaling)	17	17	9	52	TGFBR2;DDIT3;TGFB2;MAX;MEF2A;MEF2C;ATF2;MAPK14;TGFBR1	1.05e-05	0.000200814	Signal Processing
TGFBR1/AP-1 Signaling	Receptors Kinases/Serine/Threonine Kinases; Receptors Kinases/Serine/Threonine Kinases (Receptor Signaling)	13	17	9	52	TGFBR2;SMURF2;JUN;JUNB;SMAD2;SMAD4;SMAD5;SMAD9;TGFBR1	1.05e-05	0.000200814	Signal Processing
EphrinB -> Cytoskeleton Signaling	Receptor Kinases/Tyrosine Kinases; Receptor Kinases/Tyrosine Kinases (Receptor Signaling)	22	27	11	40	AFDN;RAC1;IQGAP1;EFNB1;EFNB2;FRNK;CLIP1;BCAR1;DOCK1;NCK2;FYN	2.52e-05	0.000388611	Signal Processing
ERK/MAPK Canonical Signaling	Signal Transduction Pathways; Signal Transduction Pathways (Signal Processing); generic; generic	65	161	33	20	FOXO3;LAMTOR1;RPS6KC1;PDGFRB;RAC1;JUN;PLCB1;RAP1A;PRKCA;CDC25C;MAPK1;MAP2K2;PLCE1;GRB2;LAMTOR2;MAP3K1;HRAS;EGFR;CREB1;NCK1;EIF4A2;ARAF;EIF4G2;LAMTOR3;FRNK;EIF4G3;RRAS;RRAS2;GRIPAP1;RASGRF2;MAPKAPK2;KRAS;RALBP1	3.49e-05	0.000477208	Signal Processing
FibronectinR -> AP-1/ELK/SRF/SREBF Signaling	Integrin Receptors; Integrin Receptors (Receptor Signaling)	55	101	24	23	ITGAE;ITGB1;FN1;RAC1;JUN;RAP1A;PRKCA;MAPK1;MAP2K2;GRB2;MAP3K1;HRAS;MAPK14;FRNK;RRAS;RRAS2;BCAR1;DOCK1;SOS1;SREBF2;MAPKAPK2;KRAS;ITGA8;PLCG1	3.52e-05	0.00047963	Signal Processing
NCAM1 -> CREB/ELK/SRF/MYC Signaling	Fybronectin Type III Domain Containing/Cytokines Receptors; Ig-like Cell Adhesion Molecule Family/CD Molecules; Ig-like Cell Adhesion Molecule Family/CD Molecules (Receptor Signaling)	17	38	13	34	RPS6KC1;NCAM1;MAPK1;MAP2K2;GRB2;HRAS;CREB1;FRNK;RRAS;RRAS2;SOS1;FYN;KRAS	4.2e-05	0.000530305	Signal Processing
IL4R -> ELK/SRF/HMGY Signaling	Interleukin Receptors/Cytokines Receptors; Interleukin Receptors/Cytokines Receptors (Receptor Signaling)	27	55	16	29	IRS1;RPS6KC1;JAK1;PKMYT1;CDK1;PRKCA;MAPK1;MAP2K2;GRB2;HRAS;IRS2;RRAS;RRAS2;SOS1;MAPKAPK2;KRAS	5.46e-05	0.000606905	Signal Processing
TNFRSF6 -> FOXO3A Signaling	TNF Receptor Superfamily/Cytokines Receptors; TNF Receptor Superfamily/Cytokines Receptors (Receptor Signaling)	7	9	6	66	FOXO3;FAS;caspase-8-p18;caspase-3-p17;caspase-3-p12;caspase-8-p10	6.11e-05	0.00063967	Signal Processing
AGER -> CREB/SP1 Signaling	Ig-like Cell Adhesion Molecule Family/CD Molecules; Ig-like Cell Adhesion Molecule Family/CD Molecules (Receptor Signaling)	19	25	10	40	RPS6KC1;RAC1;MAPK1;MAP2K2;MAP3K1;CREB1;TTR;SP1;HMGB1;KRAS	7.17e-05	0.000685637	Signal Processing
NOTCH -> RBPJ/HES/HEY Signaling	Notch Receptors; Notch Receptors (Receptor Signaling)	18	25	10	40	MAML1;PSENEN;JAG1;NCOR2;RBPJ;ADAM17;NOTCH2NLA;NUMB;CTBP1;NOTCH2	7.17e-05	0.000685637	Signal Processing
TNFRSF1A -> AP-1/ATF/TP53 Signaling	TNF Receptor Superfamily/Cytokines Receptors; TNF Receptor Superfamily/Cytokines Receptors (Receptor Signaling)	29	47	14	29	MAP3K14;JUN;MAPK1;MAP2K2;GRB2;MAP3K1;TNFRSF1A;HRAS;ATF2;MAPK14;RRAS;RRAS2;SOS1;KRAS	0.00012	0.000995034	Signal Processing
TGFBR -> MEF/MYOD/MYOG Signaling	Receptors Kinases/Serine/Threonine Kinases; Receptors Kinases/Serine/Threonine Kinases (Receptor Signaling)	27	27	10	37	TGFBR2;SMAD2;SMAD4;MAPK7;TGFB2;MEF2A;MEF2C;MAPK14;EP300;TGFBR1	0.000154	0.00116774	Signal Processing
TGFBR -> SMAD1/5/9 Signaling	Receptors Kinases/Serine/Threonine Kinases; Receptors Kinases/Serine/Threonine Kinases (Receptor Signaling)	7	7	5	71	TGFBR2;SMAD1;SMAD4;SMAD5;SMAD9	0.00017	0.00123918	Signal Processing
TGFBR/BMPR -> SMAD2/3 Signaling	Receptors Kinases/Serine/Threonine Kinases; Receptors Kinases/Serine/Threonine Kinases (Receptor Signaling)	14	14	7	50	TGFBR2;SMURF2;BMPR2;SMAD2;SMAD4;TGFB2;TGFBR1	0.000171	0.00124346	Signal Processing
ADORA3 -> Mast-Cell Degranulation	Adenosine Receptors/Nucleotide-like GCPRs; Adenosine Receptors/Nucleotide-like GCPRs (GCPR Family); Nucleotide-like GPCRs; generic; hematological system; secretory vesicle	27	92	21	22	PLCB1;ARL8A;GNAI2;GNAQ;PRKCA;PLCE1;ARF1;ARF3;ARF5;ARF6;RHOA;ARL1;ARL2;ARL3;ARL16;ARL5B;PLD3;PIP5K1A;ARL10;ARL4C;PLD1	0.000199	0.0013555	Signal Processing
VEGFR -> ATF/CREB/ELK-SRF Signaling	VEGFR Family; VEGFR Family (Receptor Kinases/Tyrosine Kinases)	43	73	18	24	RPS6KC1;PRKCA;MAPK1;MAP2K2;GRB2;MAP3K1;HRAS;CREB1;ATF2;MAPK14;RRAS;RRAS2;SOS1;VEGFA;MAPKAPK2;COL18A1;KRAS;PLCG1	0.000203	0.00137036	Signal Processing
UrokinaseR -> ELK/SRF Signaling	LYPD (Urokinase) Receptors; LYPD (Urokinase) Receptors (Receptor Signaling)	30	61	16	26	PDGFRB;JAK1;PRKCA;MAPK1;MAP2K2;GRB2;HRAS;RRAS;RRAS2;SOS1;HMW-uPA;LMW-uPA;MAPKAPK2;FYN;KRAS;PLCG1	0.000212	0.00140284	Signal Processing
Ras-GRF Regulation Signaling	Signal Transduction Pathways; Signal Transduction Pathways (Signal Processing); generic; generic	60	127	26	20	PLCB1;RAP1A;GNAI2;CDK1;PACSIN3;PRKCA;ABL1;MAPK1;CDK5R1;PLCE1;GRB2;HRAS;CAPN7;RPS6KA2;RRAS;EPS8;RRAS2;RASGRF2;SOS1;FRS2;EZR;KRAS;CALM2;CALM3;CAPN1;CAPNS1	0.000242	0.00150241	Signal Processing
InsulinR -> ELK/SRF/SREBF Signaling	Insulin Receptors Family; Insulin Receptors Family (Receptor Kinases/Tyrosine Kinases)	25	50	14	28	GSK3B;IRS1;PRKCA;MAPK1;MAP2K2;GRB2;HRAS;IRS2;RRAS;RRAS2;SOS1;SREBF2;MAPKAPK2;KRAS	0.000249	0.00152389	Signal Processing
CHRNA7 -> CREB Signaling	Cholinergic/Nicotinic Acetylcholine Receptors; Cholinergic/Nicotinic Acetylcholine Receptors (Ligand Gated Ion Channels)	21	29	10	34	RPS6KC1;RAP1A;MAPK1;MAP2K2;GRB2;CREB1;FRNK;SOS1;FYN;KRAS	0.000304	0.00171578	Signal Processing
EDNRA/B -> Vascular Motility	GCPR Family; GCPR Family (Nociception Receptors Signaling); Peptide GPCRs; cardiovascular system; cytoskeleton	60	116	24	20	RPS6KC1;PLCB1;RAP1A;PRKCA;MYL9;MAPK1;MAP2K2;MAP3K1;FARP1;HRAS;CREB1;NCK1;RHOA;MAPK14;RRAS;RRAS2;ARHGEF12;MAPKAPK2;KRAS;CALM2;CALM3;MYLK;EDNRA;ROCK1	0.000353	0.00186322	Signal Processing
TNFRSF1A -> CREB/ELK-SRF Signaling	TNF Receptor Superfamily/Cytokines Receptors; TNF Receptor Superfamily/Cytokines Receptors (Receptor Signaling)	31	52	14	26	RPS6KC1;MAPK1;MAP2K2;GRB2;MAP3K1;TNFRSF1A;HRAS;CREB1;MAPK14;RRAS;RRAS2;SOS1;MAPKAPK2;KRAS	0.00039	0.00196247	Signal Processing
PECAM -> SP1 Signaling	Ig-like Domain Containing/CD Molecules; Ig-like Domain Containing/CD Molecules (Receptor Signaling)	12	30	10	33	PTPN11;MAPK1;MAP2K2;GRB2;HRAS;RRAS;RRAS2;SOS1;SP1;KRAS	0.000417	0.00202925	Signal Processing
NOTCH -> TCF3 Signaling	Notch Receptors; Notch Receptors (Receptor Signaling)	22	25	9	36	PSENEN;JAG1;MAPK1;MAP2K2;MAP3K1;ADAM17;MAPK14;TCF3;NOTCH2	0.000424	0.00204585	Signal Processing
mTOR Signaling	Fundamental Signalings Changed in Aging; Signal Transduction Pathways; Signal Transduction Pathways (Signal Processing); generic; generic	112	497	72	14	SKP1;SLC2A4;UBE2R2;IRS1;FOXO3;LAMTOR1;UBE2T;CDC34;IGF1R;LAMTOR2;RHOA;LAMTOR3;IRS2;UBE2J2;RRAS2;RRAGB;RBX1;SOS1;MAF1;KRAS;STAT3;STK11;BCL2L1;GSK3B;UBE2QL1;TSC1;UBE2A;UBE2B;UBE2D2;UBE2D3;UBE2E2;UBE2H;UBE2L3;PTEN;UBE2N;UBE2Q1;PRKAA2;PRKCA;MAPK1;IQGAP1;UBE2E3;DAP;PSMA1;PSMA7;GRB2;PSMB2;PSMB3;PSMB5;PSMB6;YWHAB;YY1;HRAS;YWHAZ;YWHAE;YWHAG;YWHAH;EIF4E;EIF4EBP1;EIF4EBP2;UBE2S;RPS6;RPS6KA2;UBE2C;RRAS;DDIT4…	0.000445	0.00209401	Signal Processing
VEGFR -> AP-1/CREB/MYC Signaling	VEGFR Family; VEGFR Family (Receptor Kinases/Tyrosine Kinases)	51	84	19	22	RPS6KC1;RAC1;JUN;PRKCA;MAPK1;MAP2K2;GRB2;MAP3K1;HRAS;CREB1;MAPK14;RRAS;RRAS2;SOS1;VEGFA;MAPKAPK2;COL18A1;KRAS;PLCG1	0.00045	0.00210513	Signal Processing
IL6R -> CEBP/ELK/SRF Signaling	Interleukin Receptors/Cytokines Receptors; Interleukin Receptors/Cytokines Receptors (Receptor Signaling)	18	36	11	30	PTPN11;MAPK1;MAP2K2;IL6ST;GRB2;HRAS;RRAS;RRAS2;SOS1;MAPKAPK2;KRAS	0.000505	0.00221934	Signal Processing
P38 MAPK/MAPK14 Signaling	Signal Transduction Pathways; Signal Transduction Pathways (Signal Processing); generic; generic	41	72	17	23	GADD45A;TRAF5;RPS6KA4;RAC1;MAP3K2;MAP3K1;CREB1;EIF4A2;EIF4G2;RHOA;MAPK14;HSPB1;MAP3K7;EIF4G3;TAOK1;MAPKAPK2;MAPKAPK5	0.000525	0.00225751	Signal Processing
NTRK -> AP-1/CREB/ELK/SRF/MYC/SMAD3/TP53 Signaling	Receptor Kinases/Tyrosine Kinases; Receptor Kinases/Tyrosine Kinases (Receptor Signaling)	59	92	20	21	IRS1;RPS6KC1;RAC1;JUN;PRKCA;NTRK2;MAPK1;MAP2K2;GRB2;MAP3K1;HRAS;CREB1;MAPK14;IRS2;RRAS;RRAS2;SOS1;MAPKAPK2;KRAS;PLCG1	0.000557	0.00231528	Signal Processing
IGF1R -> ELK/SRF/HIF1A/MYC/SREBF Signaling	Insulin Receptors Family; Insulin Receptors Family (Receptor Kinases/Tyrosine Kinases)	23	42	12	28	IRS1;MAPK1;IGF1R;IGF2;MAP2K2;GRB2;HRAS;RRAS;RRAS2;SOS1;MAPKAPK2;KRAS	0.000562	0.00232396	Signal Processing
IGF1R -> MEF/MYOD/MYOG Signaling	Insulin Receptors Family; Insulin Receptors Family (Receptor Kinases/Tyrosine Kinases)	35	42	12	28	PAK2;IRS1;RAC1;PRKCA;IGF1R;MAPK7;IGF2;MEF2A;MEF2C;MAP3K1;MAPK14;EP300	0.000562	0.00232396	Signal Processing
FGFR -> AP-1/CREB/CREBBP/ELK/SRF/MYC Signaling	FGFR Family; FGFR Family (Receptor Kinases/Tyrosine Kinases)	62	95	20	21	FGF2;FGF9;RPS6KC1;RAC1;JUN;PRKCA;MAPK1;MAP2K2;GRB2;MAP3K1;HRAS;CREB1;CREBBP;MAPK14;RRAS;RRAS2;SOS1;MAPKAPK2;KRAS;PLCG1	0.000859	0.00333394	Signal Processing
IGF1R -> STAT Signaling	Insulin Receptors Family; Insulin Receptors Family (Receptor Kinases/Tyrosine Kinases)	9	9	5	55	JAK1;IGF1R;IGF2;STAT1;STAT3	0.000859	0.00333394	Signal Processing
FGFR3 -> STAT Signaling	FGFR Family; FGFR Family (Receptor Kinases/Tyrosine Kinases)	14	14	6	42	FGF2;FGF9;FGFR3;SH2B1;STAT1;STAT3	0.0014113	0.00491603	Signal Processing
ICAM1 -> AP-1/CREB/ELK/SRF Signaling	Ig-like Cell Adhesion Molecule Family/CD Molecules; Ig-like Domain Containing/CD Molecules; Ig-like Domain Containing/CD Molecules (Receptor Signaling)	29	59	14	23	RPS6KC1;JUN;PRKCA;MAPK1;MAP2K2;MAP3K1;HRAS;CREB1;MAPK14;RRAS;RRAS2;MAPKAPK2;KRAS;PLCG1	0.00152643	0.00520581	Signal Processing
HGFR -> AP-1/CREB/MYC Signaling	HGFR Family; HGFR Family (Receptor Kinases/Tyrosine Kinases)	46	79	17	21	RPS6KC1;RAC1;JUN;PRKCA;MAPK1;MAP2K2;GRB2;MAP3K1;HRAS;CREB1;MAPK14;RRAS;RRAS2;SOS1;MAPKAPK2;KRAS;PLCG1	0.00160246	0.00539065	Signal Processing
CD38/CD19 -> JUN/FOS/NF-kB Signaling in B-cell Proliferation	ADP Ribosyl Cyclase Receptors/CD Molecules; ADP Ribosyl Cyclase Receptors/CD Molecules (Receptor Signaling)	50	86	18	20	MAP3K14;RAC1;JUN;PRKCA;MAPK1;MAP2K2;GRB2;MAP3K1;HRAS;CBL;MAP3K7;NFKBIA;RRAS;RRAS2;LYN;SOS1;KRAS;MAP3K8	0.00164966	0.00550288	Signal Processing
EGFR -> AP-1/CREB/ELK/SRF/MYC Signaling	EGFR (ERBB) Family; EGFR (ERBB) Family (Receptor Kinases/Tyrosine Kinases)	57	93	19	20	RPS6KC1;RAC1;JUN;PRKCA;MAPK1;MAP2K2;GRB2;MAP3K1;HRAS;EGFR;CREB1;MAPK14;RRAS;RRAS2;SOS1;HBEGF;MAPKAPK2;KRAS;PLCG1	0.00167263	0.0055568	Signal Processing
GDNF -> HSF1 Signaling	Receptor Kinases/Tyrosine Kinases; Receptor Kinases/Tyrosine Kinases (Receptor Signaling)	36	66	15	22	GSK3B;RAC1;PRKCA;MAPK1;MAP2K2;GRB2;MAP3K1;HRAS;HSF1;GFRA1;RRAS;RRAS2;SOS1;KRAS;PLCG1	0.0016735	0.00555883	Signal Processing
IL1R -> NF-kB Signaling	Interleukin Receptors/Cytokines Receptors; Interleukin Receptors/Cytokines Receptors (Receptor Signaling)	23	30	9	30	RPS6KC1;RAC1;MAPK1;MAP2K2;IRAK4;MAP3K1;MAPK14;MAP3K7;NFKBIA	0.00188722	0.00604027	Signal Processing
ADRA1 -> Vasoconstriction	Adrenergic Receptors/Amine GCPRs; Adrenergic Receptors/Amine GCPRs (GCPR Family); Amine GPCRs; cardiovascular system; cytoskeleton	29	67	15	22	PLCB1;GNAQ;PRKCA;MYL9;MAPK1;MAP2K2;ACTA2;HRAS;RRAS;RRAS2;KRAS;CALD1;CALM2;CALM3;MYLK	0.00196396	0.00620468	Signal Processing
PDGFR -> AP-1/MYC Signaling	PDGFR Family; PDGFR Family (Receptor Kinases/Tyrosine Kinases)	44	74	16	21	PDGFRB;RAC1;JUN;PRKCA;MAPK1;MAP2K2;PDGFC;GRB2;MAP3K1;HRAS;MAPK14;RRAS;RRAS2;SOS1;KRAS;PLCG1	0.00206887	0.0064227	Signal Processing
CD157/ITGB2 Signaling in Myeloid Cell	ADP Ribosyl Cyclase Receptors/CD Molecules; ADP Ribosyl Cyclase Receptors/CD Molecules (Receptor Signaling)	33	42	11	26	GSK3B;ITGB1;FN1;RAC1;IQGAP1;ACTN1;CBL;FRNK;NFKBIA;BCAR1;DOCK1	0.00207442	0.00643401	Signal Processing
EphrinR -> STAT Signaling	Receptor Kinases/Tyrosine Kinases; Receptor Kinases/Tyrosine Kinases (Receptor Signaling)	15	15	6	40	EFNA4;EFNB2;EFNB3;FYN;STAT1;STAT3	0.00215663	0.00659935	Signal Processing
EGFR -> AP-1/ATF2 Signaling	EGFR (ERBB) Family; EGFR (ERBB) Family (Receptor Kinases/Tyrosine Kinases)	49	82	17	20	RAC1;JUN;PRKCA;MAPK1;MAP2K2;GRB2;MAP3K1;HRAS;EGFR;ATF2;MAPK14;RRAS;RRAS2;SOS1;HBEGF;KRAS;PLCG1	0.00245125	0.00715723	Signal Processing
SELE -> ELK-SRF Signaling	C-Type Lectin/Selectin Receptors/CD Molecules; C-Type Lectin/Selectin Receptors/CD Molecules (Receptor Signaling)	22	49	12	24	PTPN11;PRKCA;MAPK1;MAP2K2;GRB2;HRAS;RRAS;RRAS2;SOS1;MAPKAPK2;KRAS;PLCG1	0.00245416	0.00716249	Signal Processing
NOTCH Receptors Signaling	Signal Transduction Pathways; Signal Transduction Pathways (Signal Processing); generic; generic	33	62	14	22	MAML1;PSENEN;JAG1;NCOR2;SNW1;CDKN1A;RBPJ;SPEN;HEY2;ADAM17;NUMB;CTBP1;NOTCH2;MIB1	0.00252479	0.00728861	Signal Processing
VEGFR -> STAT Signaling	VEGFR Family; VEGFR Family (Receptor Kinases/Tyrosine Kinases)	11	11	5	45	FRNK;VEGFA;COL18A1;STAT1;STAT3	0.00265987	0.00753636	Signal Processing
EphrinR -> Actin Signaling	Receptor Kinases/Tyrosine Kinases; Receptor Kinases/Tyrosine Kinases (Receptor Signaling)	15	21	7	33	EFNA4;EFNB2;EFNB3;RHOA;LIMK1;ROCK2;ROCK1	0.00311673	0.00849656	Signal Processing
FibronectinR -> NF-kB Signaling	Integrin Receptors; Integrin Receptors (Receptor Signaling)	22	45	11	24	ITGAE;ITGB1;FN1;RAC1;MAP3K1;MAPK14;FRNK;NFKBIA;BCAR1;DOCK1;ITGA8	0.00373766	0.00969074	Signal Processing
KIT -> MITF Signaling	PDGFR Family; PDGFR Family (Receptor Kinases/Tyrosine Kinases)	28	58	13	22	KITLG;RAC1;PRKCA;MAPK1;MAP2K2;GRB2;MAP3K1;HRAS;RRAS;RRAS2;SOS1;KRAS;PLCG1	0.00381208	0.00982607	Signal Processing
EGFR -> SMAD1 Signaling	EGFR (ERBB) Family; EGFR (ERBB) Family (Receptor Kinases/Tyrosine Kinases)	28	58	13	22	SMAD1;PRKCA;MAPK1;MAP2K2;GRB2;HRAS;EGFR;RRAS;RRAS2;SOS1;HBEGF;KRAS;PLCG1	0.00381208	0.00982607	Signal Processing
TNFR -> AP-1/ATF/TP53 Signaling	TNF Receptor Superfamily/Cytokines Receptors; TNF Receptor Superfamily/Cytokines Receptors (Receptor Signaling)	39	39	10	25	TRAF5;MAP3K14;JUN;TNFRSF10B;MAPK1;MAP2K2;MAP3K1;FAS;ATF2;MAPK14	0.00387982	0.00994788	Signal Processing
PTGER1/4 -> Vascular Motility	Lipid Like GPCRs; Prostaglandin Receptors/Lipid Like GCPRs; Prostaglandin Receptors/Lipid Like GCPRs (GCPR Family); cardiovascular system; cytoskeleton	36	100	19	18	PLCB1;GNAQ;GNAS;PRKCA;MYL9;MAPK1;MAP2K2;ACTA2;PLCE1;HRAS;RHOA;RRAS;RRAS2;KRAS;CALD1;CALM2;CALM3;MYLK;ROCK1	0.00398066	0.0101269	Signal Processing
VEGFR -> NFATC Signaling	VEGFR Family; VEGFR Family (Receptor Kinases/Tyrosine Kinases)	26	52	12	23	GRB2;MAP3K1;HRAS;MAPK14;RRAS;RRAS2;PPP3CA;SOS1;VEGFA;COL18A1;KRAS;PLCG1	0.00416527	0.0104474	Signal Processing
IL6R -> STAT Signaling	Interleukin Receptors/Cytokines Receptors; Interleukin Receptors/Cytokines Receptors (Receptor Signaling)	8	8	4	50	JAK1;IL6ST;STAT1;STAT3	0.00490051	0.0119013	Signal Processing
UrokinaseR -> STAT Signaling	LYPD (Urokinase) Receptors; LYPD (Urokinase) Receptors (Receptor Signaling)	7	8	4	50	JAK1;HMW-uPA;LMW-uPA;STAT1	0.00490051	0.0119013	Signal Processing
DDR1 -> NF-kB Signaling	Receptor Kinases/Tyrosine Kinases; Receptor Kinases/Tyrosine Kinases (Receptor Signaling)	14	18	6	33	MAPK14;MAP3K7;NFKBIA;DDR1;COL5A2;COL2A1	0.00617247	0.0142887	Signal Processing
TGFBR -> CREB/ELK-SRF Signaling	Receptors Kinases/Serine/Threonine Kinases; Receptors Kinases/Serine/Threonine Kinases (Receptor Signaling)	18	18	6	33	TGFBR2;TGFB2;CREB1;MAPK14;TGFBR1;MAPKAPK2	0.00617247	0.0142887	Signal Processing
EGFR/ERBB3 -> MEF/MYOD/NFATC/MYOG Signaling	EGFR (ERBB) Family; EGFR (ERBB) Family (Receptor Kinases/Tyrosine Kinases)	60	104	19	18	PAK2;RAC1;PLCB1;PRKCA;MAPK7;PLCE1;GRB2;MEF2A;MEF2C;MAP3K1;EGFR;CABIN1;MAPK14;EP300;PPP3CA;HBEGF;CALM2;CALM3;CAMK1	0.0062057	0.0143481	Signal Processing
ERBB2/3 -> EP300/ETS/ETV/SP1 Signaling	EGFR (ERBB) Family; EGFR (ERBB) Family (Receptor Kinases/Tyrosine Kinases)	35	69	14	20	ETV4;PRKCA;MAPK1;MAP2K2;GRB2;HRAS;EP300;RRAS;RRAS2;SOS1;SP1;HBEGF;KRAS;PLCG1	0.0070136	0.0157483	Signal Processing
IL2R -> ELK/SRF/MYC Signaling	Interleukin Receptors/Cytokines Receptors; Interleukin Receptors/Cytokines Receptors (Receptor Signaling)	24	49	11	22	JAK1;PRKCA;MAPK1;MAP2K2;GRB2;HRAS;RRAS;RRAS2;SOS1;MAPKAPK2;KRAS	0.00744782	0.0164681	Signal Processing
HRH1/3 -> Synaptic Transmission	Amine GPCRs; Histamine Receptors/Amine GCPRs; Histamine Receptors/Amine GCPRs (GCPR Family); nerve tissue; nervous system	18	63	13	20	SYT11;GNAQ;SYT15;STX5;VAMP2;SYT1;SYT5;STX6;STX17;STX16;STX2;STX12;STX7	0.00797464	0.0173123	Signal Processing
PDGFR -> STAT Signaling	PDGFR Family; PDGFR Family (Receptor Kinases/Tyrosine Kinases)	9	9	4	44	PDGFRB;PDGFC;STAT1;STAT3	0.00813335	0.0175607	Signal Processing
ICAM2 -> CTNNB/FOXO/STAT3 Signaling	Ig-like Cell Adhesion Molecule Family/CD Molecules; Ig-like Domain Containing/CD Molecules; Ig-like Domain Containing/CD Molecules (Receptor Signaling)	13	25	7	28	GSK3B;FOXO4;FOXO3;YES1;LYN;FYN;STAT3	0.00907197	0.0189759	Signal Processing
TNFR -> CREB/ELK-SRF Signaling	TNF Receptor Superfamily/Cytokines Receptors; TNF Receptor Superfamily/Cytokines Receptors (Receptor Signaling)	41	44	10	22	TRAF5;RPS6KC1;TNFRSF10B;MAPK1;MAP2K2;MAP3K1;FAS;CREB1;MAPK14;MAPKAPK2	0.00963037	0.0197767	Signal Processing
PTPRC -> BCL6 Signaling	Protein Tyrosine Phosphatase Receptors; Protein Tyrosine Phosphatase Receptors (Receptor Signaling)	21	44	10	22	MAPK1;MAP2K2;GRB2;HRAS;RRAS;RRAS2;SOS1;FYN;KRAS;PLCG1	0.00963037	0.0197767	Signal Processing
EGFR/ERBB2 -> HIF1A Signaling	EGFR (ERBB) Family; EGFR (ERBB) Family (Receptor Kinases/Tyrosine Kinases)	39	72	14	19	TSC1;PRKCA;MAPK1;MAP2K2;GRB2;HRAS;EGFR;RRAS;RRAS2;SOS1;HBEGF;RHEB;KRAS;PLCG1	0.0102742	0.0206644	Signal Processing
NGFR -> AP-1/CEBPB/CREB/ELK/SRF/TP53 Signaling	TNF Receptor Superfamily/Cytokines Receptors; TNF Receptor Superfamily/Cytokines Receptors (Receptor Signaling)	35	38	9	23	MAP3K14;RPS6KC1;JUN;MAPK1;MAP2K2;MAP3K1;CREB1;MAPK14;MAPKAPK2	0.0104751	0.020934	Signal Processing
FGFR -> RUNX2 Signaling	FGFR Family; FGFR Family (Receptor Kinases/Tyrosine Kinases)	32	59	12	20	FGF2;FGF9;PRKCA;MAPK1;MAP2K2;GRB2;HRAS;RRAS;RRAS2;SOS1;KRAS;PLCG1	0.011898	0.0227492	Signal Processing
TNFRSF6 -> HSF1 Signaling	TNF Receptor Superfamily/Cytokines Receptors; TNF Receptor Superfamily/Cytokines Receptors (Receptor Signaling)	15	15	5	33	MAPK1;MAP2K2;MAP3K1;FAS;HSF1	0.012352	0.0232958	Signal Processing
IFNG -> ARRB1/STAT1 Signaling	beta-Arrestin-Mediated Receptors Signaling; beta-Arrestin-Mediated Receptors Signaling (Receptor Signaling)	10	10	4	40	JAK1;IFNGR2;STAT1;STAT3	0.0125029	0.0234742	Signal Processing
ADRA2C/ADRB2 -> Vasoconstriction	Adrenergic Receptors/Amine GCPRs; Adrenergic Receptors/Amine GCPRs (GCPR Family); Amine GPCRs; cardiovascular system; cytoskeleton	37	81	15	18	PLCB1;RAP1A;GNAS;MYL9;MAPK1;MAP2K2;ACTA2;HRAS;RRAS;RRAS2;KRAS;CALD1;CALM2;CALM3;MYLK	0.0125855	0.0235711	Signal Processing
EGFR/ERBB2 -> TP53 Signaling	EGFR (ERBB) Family; EGFR (ERBB) Family (Receptor Kinases/Tyrosine Kinases)	48	81	15	18	RAC1;PRKCA;MAPK1;MAP2K2;GRB2;MAP3K1;HRAS;EGFR;MAPK14;RRAS;RRAS2;SOS1;HBEGF;KRAS;PLCG1	0.0125855	0.0235711	Signal Processing
CHRM1 -> IL2 Production	Amine GPCRs; Cholinergic/Nicotinic Acetylcholine Receptors; Muscarinic Receptors/Amine GCPRs; Muscarinic Receptors/Amine GCPRs (GCPR Family); generic; generic	41	127	21	16	RPS6KC1;JUN;PLCB1;RAP1A;GNAI2;PRKCA;MAPK1;MAP2K2;PLCE1;GRB2;MAP3K1;HRAS;EGFR;CREB1;RHOA;MAPK14;RRAS;RRAS2;SOS1;MAPKAPK2;KRAS	0.0130557	0.0241142	Signal Processing
ADRA2C/ADRB2 -> Synaptic Endocytosis	Adrenergic Receptors/Amine GCPRs; Adrenergic Receptors/Amine GCPRs (GCPR Family); Amine GPCRs; nerve tissue; nervous system; secretory vesicle	38	89	16	17	PICALM;CLTA;CLTC;PLCB1;RAP1A;GNAS;MAPK1;MAP2K2;HRAS;SYT1;RRAS;RRAS2;STX12;KRAS;CALM2;CALM3	0.0134038	0.0245066	Signal Processing
HIF1 Signaling	Signal Transduction Pathways; Signal Transduction Pathways (Signal Processing); generic; generic	33	53	11	20	HIPK2;TXN;PRKCA;GAPDH;EGLN3;RWDD3;ARNT;SAT2;EP300;EGLN1;VEGFA	0.0135469	0.0246657	Signal Processing
CHRNA3-B4/A4-B2/A7 -> Ion Transport	Cholinergic/Nicotinic Acetylcholine Receptors; Cholinergic/Nicotinic Acetylcholine Receptors; Cholinergic/Nicotinic Acetylcholine Receptors (Ligand Gated Ion Channels); nerve tissue; nervous system	13	27	7	25	Abeta1-40;Abeta1-42;Abeta17-42;Abeta17-40;APP-C99;APP-C83;AICD	0.0140769	0.0252434	Signal Processing
ActivinR/BMPR -> SMAD1/5/9 Signaling	Receptors Kinases/Serine/Threonine Kinases; Receptors Kinases/Serine/Threonine Kinases (Receptor Signaling)	27	27	7	25	BMPR2;SMAD1;SMAD4;SMAD5;SMAD9;ACVR2B;GDF11	0.0140769	0.0252434	Signal Processing
EGFR -> NCOR2 Signaling	EGFR (ERBB) Family; EGFR (ERBB) Family (Receptor Kinases/Tyrosine Kinases)	35	68	13	19	RAC1;NCOR2;PRKCA;GRB2;MAP3K1;HRAS;EGFR;RRAS;RRAS2;SOS1;HBEGF;KRAS;PLCG1	0.0150974	0.026308	Signal Processing
IL11R -> STAT3 Signaling	Interleukin Receptors/Cytokines Receptors; Interleukin Receptors/Cytokines Receptors (Receptor Signaling); Toll-like Receptors/CD Molecules	6	6	3	50	JAK1;IL6ST;STAT3	0.0155895	0.0268001	Signal Processing
KIT -> STAT Signaling	PDGFR Family; PDGFR Family (Receptor Kinases/Tyrosine Kinases)	6	6	3	50	KITLG;STAT1;STAT3	0.0155895	0.0268001	Signal Processing
ALK -> STAT Signaling	Receptor Kinases/Tyrosine Kinases; Receptor Kinases/Tyrosine Kinases (Receptor Signaling)	6	6	3	50	MDK;STAT1;STAT3	0.0155895	0.0268001	Signal Processing
TNFRSF5/6 -> RB1/E2F Signaling	TNF Receptor Superfamily/Cytokines Receptors; TNF Receptor Superfamily/Cytokines Receptors (Receptor Signaling)	16	16	5	31	TRAF5;MAP3K1;FAS;MAPK14;RB1	0.0165282	0.0277894	Signal Processing
TGFBR -> AP-1 Signaling	Receptors Kinases/Serine/Threonine Kinases; Receptors Kinases/Serine/Threonine Kinases (Receptor Signaling)	16	16	5	31	TGFBR2;JUN;TGFB2;MAPK14;TGFBR1	0.0165282	0.0277894	Signal Processing
Sialophorin -> CTNNB/MYC/TP53 Signaling	C-Type Lectin/Selectin Receptors/CD Molecules; C-Type Lectin/Selectin Receptors/CD Molecules (Receptor Signaling)	27	28	7	25	HIPK2;MDM2;RPL10;LGALS1;MAPK14;RDX;EZR	0.0172062	0.0285306	Signal Processing
TNFRSF1A -> STAT Signaling	TNF Receptor Superfamily/Cytokines Receptors; TNF Receptor Superfamily/Cytokines Receptors (Receptor Signaling)	11	11	4	36	JAK1;TNFRSF1A;STAT1;STAT3	0.0181275	0.0295056	Signal Processing
NOTCH -> MEF/MYOD Signaling	Notch Receptors; Notch Receptors (Receptor Signaling)	8	11	4	36	PSENEN;JAG1;MEF2C;ADAM17	0.0181275	0.0295056	Signal Processing
TNFR -> NF-kB Signaling	TNF Receptor Superfamily/Cytokines Receptors; TNF Receptor Superfamily/Cytokines Receptors (Receptor Signaling)	31	35	8	22	TRAF5;MAP3K14;TNFRSF10B;TNFRSF1A;FAS;MAPK14;MAP3K7;NFKBIA	0.0191125	0.0305963	Signal Processing
CD38/CD3 -> JUN/FOS/NF-kB Signaling in T-cell Proliferation	ADP Ribosyl Cyclase Receptors/CD Molecules; ADP Ribosyl Cyclase Receptors/CD Molecules (Receptor Signaling)	46	109	18	16	RPS6KC1;RAC1;JUN;NFAT5;PRKCA;MAPK1;MAP2K2;GRB2;MAP3K1;HRAS;NFKBIA;RRAS;RRAS2;PPP3CA;SOS1;FYN;KRAS;PLCG1	0.0209075	0.0324941	Signal Processing
InsulinR -> CTNNB/FOXA/FOXO Signaling	Insulin Receptors Family; Insulin Receptors Family (Receptor Kinases/Tyrosine Kinases)	14	17	5	29	FOXO6;GSK3B;IRS1;FOXO3;IRS2	0.021546	0.0331428	Signal Processing
NGFR -> MEF Signaling	TNF Receptor Superfamily/Cytokines Receptors; TNF Receptor Superfamily/Cytokines Receptors (Receptor Signaling)	23	23	6	26	MAPK7;MEF2A;MEF2C;MAP3K1;MAPK14;EP300	0.0218766	0.0334734	Signal Processing
CHRM1/2/3 -> Vascular Motility	Amine GPCRs; Cholinergic/Nicotinic Acetylcholine Receptors; Muscarinic Receptors/Amine GCPRs; Muscarinic Receptors/Amine GCPRs (GCPR Family); cardiovascular system; cytoskeleton	41	94	16	17	PLCB1;GNAI2;GNAQ;PRKCA;MYL9;MAPK1;MAP2K2;ACTA2;HRAS;RRAS;RRAS2;KRAS;CALD1;CALM2;CALM3;MYLK	0.0219274	0.0335239	Signal Processing
FcIgER -> ELK-SRF Signaling	Ig-like Domain Containing/CD Molecules; Ig-like Domain Containing/CD Molecules (Receptor Signaling)	34	64	12	18	RAC1;PRKCA;MAPK1;MAP2K2;GRB2;HRAS;RRAS;RRAS2;SOS1;MAPKAPK2;KRAS;PLCG1	0.0221357	0.0337302	Signal Processing
MTNR1 Signaling	Melatonin GPCRs; Melatonin GPCRs (GPCR Class A Rhodopsin-Like)	21	36	8	22	JUN;GNAQ;GNAS;MAPK1;MAP2K2;MAP3K1;CREB1;NFE2L2	0.0225057	0.0340931	Signal Processing
Ubiquitin Ligase Complex in Prostata Cell	Aryl Hydrocarbon Receptor Signaling; Aryl Hydrocarbon Receptor Signaling (Receptor Signaling); reproductive system	12	12	4	33	AR;ARNT;RBX1;CUL4B	0.0250959	0.0369939	Signal Processing
NOTCH -> EP300/ASCL Signaling	Notch Receptors; Notch Receptors (Receptor Signaling)	9	12	4	33	PSENEN;JAG1;ADAM17;EP300	0.0250959	0.0369939	Signal Processing
VEGFR -> CTNND Signaling	VEGFR Family; VEGFR Family (Receptor Kinases/Tyrosine Kinases)	7	7	3	42	CTNND1;VEGFA;COL18A1	0.0252879	0.0372028	Signal Processing
CD19 -> JUN/ELK Signaling	Ig-like Cell Adhesion Molecule Family/CD Molecules; Ig-like Cell Adhesion Molecule Family/CD Molecules (Receptor Signaling)	29	59	11	18	JUN;CD81;PRKCA;MAPK1;MAP2K2;HRAS;RRAS;RRAS2;LYN;MAPKAPK2;KRAS	0.0289248	0.0414715	Signal Processing
IL1R -> STAT3 Signaling	Interleukin Receptors/Cytokines Receptors; Interleukin Receptors/Cytokines Receptors (Receptor Signaling)	13	13	4	30	RAC1;IRAK4;MAP3K1;STAT3	0.0334675	0.0465082	Signal Processing
AngiopoietinR -> AP-1 Signaling	Receptor Kinases/Tyrosine Kinases; Receptor Kinases/Tyrosine Kinases (Receptor Signaling)	38	68	12	17	RAC1;JUN;PRKCA;MAPK1;MAP2K2;MAP3K1;HRAS;MAPK14;RRAS;RRAS2;KRAS;PLCG1	0.0341533	0.0472417	Signal Processing
EctodysplasinR -> AP-1 Signaling	TNF Receptor Superfamily/Cytokines Receptors; TNF Receptor Superfamily/Cytokines Receptors (Receptor Signaling)	19	19	5	26	JUN;MAPK1;MAP2K2;MAP3K1;EDA2R	0.0343093	0.0474077	Signal Processing
IL31R -> STAT Signaling	Interleukin Receptors/Cytokines Receptors; Interleukin Receptors/Cytokines Receptors (Receptor Signaling)	8	8	3	37	JAK1;STAT1;STAT3	0.0375204	0.050747	Signal Processing
IL10R -> STAT Signaling	Interleukin Receptors/Cytokines Receptors; Interleukin Receptors/Cytokines Receptors (Receptor Signaling); Toll-like Receptors/CD Molecules	8	8	3	37	JAK1;STAT1;STAT3	0.0375204	0.050747	Signal Processing
IL9R -> STAT Signaling	Interleukin Receptors/Cytokines Receptors; Interleukin Receptors/Cytokines Receptors (Receptor Signaling)	8	8	3	37	JAK1;STAT1;STAT3	0.0375204	0.050747	Signal Processing
IL21R -> STAT Signaling	Interleukin Receptors/Cytokines Receptors; Interleukin Receptors/Cytokines Receptors (Receptor Signaling)	8	8	3	37	JAK1;STAT1;STAT3	0.0375204	0.050747	Signal Processing
TNFRSF6 -> DDIT3 Signaling	TNF Receptor Superfamily/Cytokines Receptors; TNF Receptor Superfamily/Cytokines Receptors (Receptor Signaling)	14	14	4	28	DDIT3;MAP3K1;FAS;MAPK14	0.0432731	0.056389	Signal Processing
ADRA1A -> IL6 Production	Adrenergic Receptors/Amine GCPRs; Adrenergic Receptors/Amine GCPRs (GCPR Family); Amine GPCRs; generic; generic	41	111	17	15	RPS6KC1;JUN;JUND;PLCB1;GNAQ;PRKCA;MAPK1;MAP2K2;MAP3K1;HRAS;CREB1;MAPK14;RRAS;RRAS2;MAPKAPK2;KRAS;STAT3	0.0463627	0.0592522	Signal Processing
DRD2/4 -> Membrane Transport	Amine GPCRs; Dopamine Receptors/Amine GCPRs; Dopamine Receptors/Amine GCPRs (GCPR Family); generic; generic; plasma membrane	27	87	14	16	SYT11;PRKCA;SYT15;STX5;VAMP2;SYT1;SYT5;STX6;STX17;STX16;STX2;STX12;STX7;PLCG1	0.0469818	0.0598127	Signal Processing

## Sheet: NSC2a - Cell Process
Name	Parent Folder	# of Entities	Expanded # of Entities	Overlap	Percent Overlap	Overlapping Entities	p-value	q-value	Hit type
Translation	RNA Machinery; RNA Machinery (Cell Process); endoplasmic reticulum; generic; generic	84	338	103	30	EIF3E;RPL35;EIF5B;FAU;LARS;EIF3A;EIF3B;EIF3D;EIF3F;EIF3H;EIF3I;RNMT;RPL36;KTN1;RPSA;GSPT1;TPT1;EIF3L;RPL14;EIF1AY;UBA52;RACK1;EIF2S2;RPL3;RPL4;RPL5;EIF1;EIF1AX;RPL6;RPL7;RPL7A;RPL8;RPL9;EIF2S3;RPL10;RPL11;RPL13;RPL15;RPL17;RPL18;RPL18A;RPL19;RPL21;RPL22;RPL23A;RPL13A;EIF4G1;RPL24;RPL26;RPL27;RPL30;RPL27A;RPL28;RPL29;RPL31;RPL32;RPL34;RPL35A;RPL10A;RPL37;RPL37A;RPL38;RPL39;RPL41;RPL36A;RPLP0;RPS2;…	4.27668e-29	2.32057e-27	Cell Process
Golgi to Endosome Transport	Golgi apparatus; Intracellular Transport; Intracellular Transport (Cell Process); endoplasmic reticulum; generic; generic; secretory vesicle	59	137	36	26	AP2S1;AP3S1;SLC18A3;PICALM;TRAPPC6B;IGF2R;TRAPPC2;ARF1;SMOC2;M6PR;EEA1;COG6;AP1M2;CPD;AP3D1;TGOLN2;USE1;BNIP1;YKT6;RAB5A;AP1S2;TRAPPC6A;PRKCD;GOLGA4;PACS1;VPS35;BET1L;TRAPPC1;EPS15;STX12;GOSR2;TRAPPC2L;RHEB;CALM1;CALM2;RAB9A	7.82106e-09	1.47806e-07	Cell Process
Actin Cytoskeleton	Cytoskeleton Assembly; Cytoskeleton Assembly (Cell Process); cytoskeleton; generic; generic; plasma membrane	31	102	30	29	PAK2;RND2;FLNA;FLNB;FLNC;AKT1;CFL2;ACTN1;RHOB;RHOC;RHOA;RND3;TPM1;TPM2;ARPC3;ARPC1B;ACTR3;ACTR2;ARPC2;MYL12B;ARPC1A;TPM4;MYL12A;PAK3;DSTN;RHOJ;MYL6;CAPZA1;CAPZA2;RHOQ	8.36618e-09	1.51271e-07	Cell Process
Golgi Transport	Golgi apparatus; Intracellular Transport; Intracellular Transport (Cell Process); endoplasmic reticulum; generic; generic; secretory vesicle	36	97	28	28	SEC24D;SEC23B;TRAPPC6B;TRAPPC2;COPE;GAPDH;ARCN1;ARF1;COPZ1;COG6;COPA;ERGIC2;USE1;BNIP1;RAB1A;RAB2A;RAB6A;TRAPPC6A;ATP2B4;SEC31A;SEC24B;TRAPPC1;KDELR2;GOSR2;ERGIC3;TRAPPC2L;MANEAL;KDELR1	4.13922e-08	5.61166e-07	Cell Process
mRNA Transcription and Processing	RNA Transcription; RNA Transcription (Cell Process); generic; generic; nucleus	49	168	39	23	CHD3;CHD4;TAF15;TRRAP;SMARCA1;TRAPPC6B;TRAPPC2;POLR2E;POLR2H;POLR2I;POLR2J;POLR2L;TAF5;TAF7;NSMF;TAF9;TAF10;TAF12;TAF13;TBP;TCEA1;RNMT;TENT2;GTF2A1;GTF2H5;GTF2E2;GTF2H1;TRAPPC6A;CD2BP2;KAT2B;TRAPPC1;PRPF8;SNRNP40;CCNT2;RAMAC;FIP1L1;RBBP7;TRAPPC2L;PAPOLA	7.62858e-08	8.2738e-07	Cell Process
Adherens Junction Assembly (Nectin)	Cellular Contacts; Cellular Contacts (Cell Process); generic; generic; plasma membrane	33	63	20	31	ACTN1;WASF2;NECTIN3;CTNNA1;ARPC3;ARPC1B;ACTR3;ACTR2;ARPC2;ARPC1A;EPN1;WASL;AFDN;NECTIN2;RAC1;CADM4;IQGAP1;TJP1;ZYX;VCL	6.75809e-07	6.10866e-06	Cell Process
G1/S Phase Transition	Cell Cycle Regulation; Cell Cycle Regulation (Cell Process); generic; generic; nucleus	45	159	34	21	UBE2R2;AKT1;CDKN1A;CDKN1B;POLD2;PPP1R2;PPP1R8;PPP1R10;RBX1;UBE2W;GTF2H5;GTF2H1;MNAT1;POLK;UBE2J1;UBE2A;UBE2B;UBE2D2;UBE2D3;CDKN1C;UBE2E2;UBE2G2;UBE2H;UBE2E3;PSMA1;PSMA7;PSMB1;CCNH;UBE2S;PPP1R32;UBE2Q2;RB1;REV3L;UBE2Z	3.85219e-06	2.98204e-05	Cell Process
APC/C-CDC20 Complex	Chromatin Remodeling; Chromatin Remodeling (Cell Process); chromosome; generic; generic; nucleus; proteasome	40	101	24	23	UBE2R2;SMC1A;CDK1;ANAPC16;ANAPC13;UBE2W;UBE2J1;UBE2A;UBE2B;UBE2D2;UBE2D3;UBE2E2;UBE2G2;UBE2H;STAG2;ANAPC11;ANAPC10;UBE2E3;PSMA1;PSMA7;PSMB1;UBE2S;UBE2Q2;UBE2Z	1.63044e-05	0.000101103	Cell Process
APC/C-FZR1 Complex	Chromatin Remodeling; Chromatin Remodeling (Cell Process); generic; generic; nucleus; proteasome	30	89	22	24	UBE2R2;CDK1;ANAPC16;ANAPC13;UBE2W;UBE2J1;UBE2A;UBE2B;UBE2D2;UBE2D3;UBE2E2;UBE2G2;UBE2H;ANAPC11;ANAPC10;UBE2E3;PSMA1;PSMA7;PSMB1;UBE2S;UBE2Q2;UBE2Z	1.88376e-05	0.000112125	Cell Process
Co-Translational ER Protein Import	Golgi apparatus; Intracellular Transport; Intracellular Transport (Cell Process); endoplasmic reticulum; generic; generic; secretory vesicle	21	78	20	25	PDIA4;TRAM2;SRP14;SRP54;PDIA6;DDOST;SEC61A1;HSP90B1;OST4;DAD1;STT3B;OSTC;TRAM1;SEC61G;HSPA5;RPN1;CALR;CANX;SEC61B;NACA	2.52621e-05	0.000137174	Cell Process
G0/G1 Phase Transition	Cell Cycle Regulation; Cell Cycle Regulation (Cell Process); generic; generic; nucleus	52	100	23	23	JUN;AKT1;NRAS;CDKN1A;CDKN1B;ATF2;FRNK;RRAS2;KRAS;GTF2H5;GTF2H1;MNAT1;RERG;CDKN1C;PRKCA;MAPK1;MAP2K1;EGFR;CCNH;RRAS;RB1;RAB6B;RIT1	4.25291e-05	0.000191007	Cell Process
G2/M Phase Transition	Cell Cycle Regulation; Cell Cycle Regulation (Cell Process); generic; generic; nucleus	47	222	40	18	UBE2R2;POM121;AKT1;CDK1;NUP155;CENPF;PPP1R2;PPP1R8;PPP1R10;ANAPC16;RBX1;ANAPC13;AHCTF1;UBE2W;UBE2J1;UBE2A;UBE2B;UBE2D2;UBE2D3;UBE2E2;UBE2G2;UBE2H;RANBP2;ANAPC11;ANAPC10;UBE2E3;PSMA1;PSMA7;PSMB1;YWHAZ;YWHAE;YWHAG;YWHAH;GADD45GIP1;UBE2S;PPP1R32;UBE2Q2;RB1;UBE2Z;WEE1	4.31565e-05	0.00019281	Cell Process
DNA Persistent Repair Inhibits mTOR Signaling	DNA Repair; DNA Repair (Cell Process); Fundamental Signalings Changed in Aging; generic; generic; nucleus	55	101	23	22	INSR;IRS1;AKT1;IGF1R;IRS2;STK11;TSC1;TSC2;NMNAT1;PTEN;MLST8;PRKAA1;MDM2;YWHAZ;YWHAE;YWHAG;YWHAH;SESN1;EIF4EBP1;RPS6;SESN2;DDIT4;RHEB	5.0262e-05	0.000209785	Cell Process
S/G2 Phase Transition	Cell Cycle Regulation; Cell Cycle Regulation (Cell Process); generic; generic; nucleus	49	239	41	17	UBE2R2;TUBB2B;CDKN1A;CDKN1B;ORC4;POLD2;PPP1R2;PPP1R8;TUBB6;PPP1R10;ANAPC16;RBX1;ANAPC13;UBE2W;POLK;UBE2J1;UBE2A;UBE2B;UBE2D2;UBE2D3;CDKN1C;UBE2E2;UBE2G2;UBE2H;ANAPC11;TUBB4B;ANAPC10;MCM5;UBE2E3;PSMA1;PSMA7;PSMB1;UBE2S;PPP1R32;CDT1;UBE2Q2;RB1;REV3L;UBE2Z;TUBB4A;TUBG2	0.000109744	0.000382281	Cell Process
Nuclear Envelope in Cell Division	Cell Division; Cell Division (Cell Process); generic; generic; nucleus; plasma membrane	37	171	32	18	CDK16;POM121;DYNLRB1;DYNC1H1;NUP155;DCTN3;CDK8;CDK10;CDK13;DYNLL1;CDKL2;LMNB1;PPP1R2;PPP1R8;PPP1R10;CDK14;AHCTF1;CDKL5;DCTN2;SYNE2;RANBP2;DYNC1I2;DYNLT3;DYNLT1;PRKCA;BANF1;DCTN4;EMD;PPP1R32;RB1;SYNE1;PLEC	0.000119536	0.000405703	Cell Process
Protein Folding	Golgi apparatus; Proteins Turnover; Proteins Turnover (Cell Process); endoplasmic reticulum; generic; generic	24	136	27	19	FKBP4;DNAJC5;PFDN1;TUBB2B;PFDN2;PFDN5;STUB1;DNAJC19;TUBB6;ST13;SACS;CCT4;HSP90B1;DNAJC1;TUBB4B;PSMA1;PSMA7;PSMB1;DNAJC10;DNAJB2;HSPA1A;HSPA8;DNAJB4;DNAJB6;DNAJC16;TUBB4A;TUBG2	0.000145456	0.000459043	Cell Process
Focal Junction Assembly	Cellular Contacts; Cellular Contacts (Cell Process); generic; generic; plasma membrane	37	101	22	21	ILK;ELMO1;FLNA;FLNB;FLNC;ITGAV;FN1;DYM;ACTN1;LASP1;LIMS1;FRNK;COL1A1;DLC1;DAB2;TLN1;TNS1;FERMT2;BCAR1;ZYX;VCL;ITGB1BP1	0.000146766	0.000463019	Cell Process
Microtubule Cytoskeleton	Cytoskeleton Assembly; Cytoskeleton Assembly (Cell Process); cytoskeleton; generic; generic; plasma membrane	26	102	22	21	TUBGCP6;MZT2B;TUBB2B;MZT2A;DCTN3;STMN1;TUBB6;RGS5;DCTN2;MAPT;RGS14;TUBB4B;MAP4;DCTN4;CLIP1;CLASP1;RGS1;RGS2;RGS3;RGS10;TUBB4A;TUBG2	0.000170838	0.000507766	Cell Process
Exocytosis: Vesicle Tethering	Intracellular Transport; Intracellular Transport (Cell Process); generic; generic; plasma membrane; secretory vesicle	37	51	14	27	EXOC5;RAC1;RALA;RAB11A;IQGAP1;VAMP2;ARF6;RHOA;CLIP1;RAB10;RALBP1;MYO5A;VAMP3;RHOQ	0.000188346	0.000536482	Cell Process
Centriole Duplication and Separation	Cell Division; Cell Division (Cell Process); chromosome; generic; generic; nucleus	43	104	22	21	TUBGCP6;PCM1;CEP350;CEP170;MZT2B;TUBB2B;MZT2A;DCTN3;CETN3;TUBB6;ANAPC16;ANAPC13;AKAP9;DCTN2;ANAPC11;TUBB4B;ANAPC10;DCTN4;NIN;TUBB4A;CETN2;TUBG2	0.00022966	0.000623517	Cell Process
G2/M Damage Checkpoint	Cell Cycle Regulation; Cell Cycle Regulation (Cell Process); generic; generic; nucleus	22	36	11	30	TP53BP1;GADD45A;HIPK2;CDK1;CDKN1A;YWHAZ;YWHAE;YWHAG;YWHAH;GADD45B;GADD45G	0.000330526	0.000827661	Cell Process
Endosomal Recycling	Golgi apparatus; Intracellular Transport; Intracellular Transport (Cell Process); endoplasmic reticulum; generic; generic; secretory vesicle	50	115	23	20	AP2S1;AP3S1;SLC18A3;EHD4;LDLR;ARF1;ARF6;RAB11FIP1;EEA1;AP1M2;PIP5KL1;EPN1;AP3D1;RAB4A;RAB5A;AP1S2;RAB11FIP2;RAB11A;CHMP2A;RAB35;RPS27A;EPS15;RAB10	0.000396099	0.000943075	Cell Process
Exocytosis: Vesicle Trafficking	Intracellular Transport; Intracellular Transport (Cell Process); cytoskeleton; generic; generic; secretory vesicle	21	26	9	34	RAB4A;RAB5A;RAB11A;KIFAP3;VAMP2;KIF5B;RAB10;MYO5A;VAMP3	0.000410066	0.000966511	Cell Process
Ubiquitin Dependent Protein Degradation	Golgi apparatus; Proteins Turnover; Proteins Turnover (Cell Process); endoplasmic reticulum; generic; generic; proteasome	13	89	19	21	UBE2R2;UBE2W;UBE2J1;UBA1;UBE2A;UBE2B;UBE2D2;UBE2D3;UBE2E2;UBE2G2;UBE2H;UBE2E3;PSMA1;PSMA7;PSMB1;UBE2S;RPS27A;UBE2Q2;UBE2Z	0.000534012	0.00120051	Cell Process
Histone Ubiquitylation	Histone Modification; Histone Modification (Cell Process); chromosome; generic; generic; nucleus	21	126	24	19	UBE2R2;DZIP3;POLR2E;POLR2H;POLR2I;POLR2J;POLR2L;UBE2W;UBE2J1;UBA1;UBE2A;UBE2B;UBE2D2;UBE2D3;UBE2E2;UBE2G2;UBE2H;UBE2E3;CBX6;UBE2S;PCGF2;UBE2Q2;UBE2Z;RNF2	0.000631657	0.00137065	Cell Process
Kinetochore Assembly	Cell Division; Cell Division (Cell Process); chromosome; generic; generic; nucleus	48	99	20	20	DYNLRB1;DYNC1H1;DCTN3;CENPF;DYNLL1;CENPK;ANAPC16;ANAPC13;DCTN2;CENPN;STAG2;CENPH;DYNC1I2;ANAPC11;DYNLT3;DYNLT1;MXD1;ANAPC10;DCTN4;XPO1	0.000813314	0.00169538	Cell Process
SCF/CCNF Complex	Chromatin Remodeling; Chromatin Remodeling (Cell Process); chromosome; generic; generic; nucleus	14	90	18	20	UBE2R2;RBX1;UBE2W;UBE2J1;UBE2A;UBE2B;UBE2D2;UBE2D3;UBE2E2;UBE2G2;UBE2H;UBE2E3;PSMA1;PSMA7;PSMB1;UBE2S;UBE2Q2;UBE2Z	0.0016438	0.00330092	Cell Process
ER Associated Protein Degradation in Vesicular Transport	Golgi apparatus; Intracellular Transport; Intracellular Transport (Cell Process); endoplasmic reticulum; generic; generic; secretory vesicle	26	80	16	20	SEL1L;HERPUD1;AMFR;SELENOS;UBQLN1;UBA52;RAD23A;UBB;PSMA1;PSMA7;PSMB1;NGLY1;ERLEC1;DNAJC10;HSPA5;RPN1	0.00291905	0.00563219	Cell Process
mRNA Degradation	Golgi apparatus; RNA Machinery; RNA Machinery (Cell Process); endoplasmic reticulum; generic; generic	33	61	13	21	PDLIM1;CNOT6L;XRN2;RNMT;CNOT7;LSM1;XRN1;RAMAC;LSM5;CNOT1;CNOT2;CNOT4;PABPC1	0.00396118	0.00740588	Cell Process
Spindle Assembly	Cell Division; Cell Division (Cell Process); chromosome; generic; generic; nucleus	29	87	16	18	DYNLRB1;CDK1;DYNC1H1;DCTN3;DYNLL1;ANAPC16;ANAPC13;DCTN2;STAG2;DYNC1I2;ANAPC11;DYNLT3;DYNLT1;MXD1;ANAPC10;DCTN4	0.00687957	0.0119843	Cell Process
Exocytosis: Vesicle Docking	Intracellular Transport; Intracellular Transport (Cell Process); generic; generic; plasma membrane; secretory vesicle	22	26	7	26	RAB11A;STXBP3;VAMP2;RAB10;MYO5A;VAMP3;RHOQ	0.00871667	0.014559	Cell Process
Intraflagellar Transport: Retrograde Transport	Intracellular Transport; Intracellular Transport (Cell Process); cytoskeleton; generic; generic	39	39	9	23	CLUAP1;IFT20;IFT57;IFT52;KIFAP3;IFT140;WDR19;BBIP1;IFT80	0.00911006	0.015083	Cell Process
Intraflagellar Transport: Anterograde Transport	Intracellular Transport; Intracellular Transport (Cell Process); cytoskeleton; generic; generic	40	40	9	22	CLUAP1;IFT20;IFT57;IFT52;KIFAP3;IFT140;WDR19;BBIP1;IFT80	0.0107962	0.0172289	Cell Process
Desmosome Assembly	Cellular Contacts; Cellular Contacts (Cell Process); generic; generic; plasma membrane	22	27	7	25	PKP3;PRKCA;DSC3;DSG2;DSP;PKP4;PLEC	0.0108301	0.0172705	Cell Process
Transcytosis	Intracellular Transport; Intracellular Transport (Cell Process); generic; generic; plasma membrane; secretory vesicle	60	145	22	15	SLC18A3;CLCN5;IGF2R;CSK;RAB7A;CAVIN2;AP1M2;FYN;LAMP2;EPN1;USE1;BNIP1;RAB5A;AP1S2;ATP6V1C1;ATP6V0A1;YES1;EGFR;HSPA8;RPS27A;SCARB2;GOSR2	0.0172452	0.0262865	Cell Process
Extracellular Matrix Turnover	Cellular Contacts; Cellular Contacts (Cell Process); generic; generic; plasma membrane	36	116	18	15	FN1;DYM;LRP1;RECK;COL1A1;COL4A5;COL4A6;COL5A1;COL5A2;COL6A1;COL9A2;COL5A3;MMP11;MMP14;TIMP2;TIMP3;TIMP4;ADAMTS1	0.0239349	0.0348778	Cell Process
Intraflagellar Transport: BBSome Interaction	Intracellular Transport; Intracellular Transport (Cell Process); cytoskeleton; generic; generic	35	53	10	18	PCM1;SMO;CEP290;SHMT2;LEPR;BBIP1;MAPT;RAB11A;ARL6;SHH	0.0248959	0.0360502	Cell Process
Mitochondrial Protein Transport	Mitochondrial Biology; Mitochondrial Biology (Cell Process); generic; generic; mitochondria	25	32	7	21	TOMM20;TOMM22;TIMM17A;TIMM9;HSPA1A;DNAJC19;TOMM7	0.0271715	0.0387687	Cell Process
High Fat Diet Activates cAMP Related Exocytosis in Synapse and Endocrine Cell	Eating Behavior and Metabolism Regulation; Eating Behavior and Metabolism Regulation (Biological Process); Intracellular Transport; nerve tissue; nervous system; secretory vesicle; synapse	45	87	14	16	ADCY2;RHOA;VAPA;ARPC3;ARPC1B;ACTR3;ACTR2;ARPC2;ARPC1A;BRAF;GNAI1;GNAI2;GNAS;MAP2K1	0.0328336	0.045242	Cell Process
SRCAP in Chromatin Remodeling	Chromatin Remodeling; Chromatin Remodeling (Cell Process); chromosome; generic; generic; nucleus	18	41	8	19	CARM1;ACTL6A;CREBBP;POLR2E;POLR2H;POLR2I;POLR2J;POLR2L	0.0355693	0.0482133	Cell Process
Telomere Maintenance	DNA Machinery; DNA Machinery (Cell Process); chromosome; generic; generic; nucleus	27	35	7	20	AKT1;PRKCA;TINF2;TERF2IP;HNRNPA1;XRCC6;TNKS2	0.0424677	0.0554339	Cell Process
DNA Replication in DNA Machinery	DNA Machinery; DNA Machinery (Cell Process); generic; generic; nucleus	29	99	15	15	CDK16;CDK8;ORC4;CDK10;POLD2;CDK13;CDKL2;CDK14;CDKL5;PURA;PURB;MCM5;CDT1;GINS2;RFC2	0.0445464	0.0575061	Cell Process

## Sheet: NSC2a - Signal Processing
Name	Parent Folder	# of Entities	Expanded # of Entities	Overlap	Percent Overlap	Overlapping Entities	p-value	q-value	Hit type
JNK/MAPK Signaling	Signal Transduction Pathways; Signal Transduction Pathways (Signal Processing); generic; generic	38	56	23	41	PAK2;TRAF2;DUSP23;RAC1;JUN;DUSP16;DUSP10;MAP2K7;MAP3K1;MAP3K3;YWHAZ;YWHAE;YWHAG;YWHAH;HSF1;MAPK8IP2;ELK1;DUSP14;DUSP1;DUSP4;DUSP6;DUSP8;MAP3K20	4.99086e-10	7.49598e-08	Signal Processing
Ras-GAP Regulation Signaling	Signal Transduction Pathways; Signal Transduction Pathways (Signal Processing); generic; generic	47	72	25	34	SOCS3;RAC1;RERG;NRAS;DYNC1H1;SDC2;Abeta1-40;Abeta1-42;CASK;NCK1;Abeta17-42;NF1;DDAH1;Abeta17-40;APP-C99;APP-C83;RRAS;AICD;RRAS2;RASA1;RAB6B;DPYSL3;VEGFA;RIT1;KRAS	5.63062e-09	4.22869e-07	Signal Processing
InsulinR -> ELK/SRF/SREBF Signaling	Insulin Receptors Family; Insulin Receptors Family (Receptor Kinases/Tyrosine Kinases)	25	50	20	40	INSR;IRS1;RERG;AKT1;NRAS;PRKCA;MAPK1;MAP2K1;ELK1;ELK4;IRS2;RRAS;RRAS2;RAB6B;SOS1;SREBF2;SRF;MAPKAPK2;RIT1;KRAS	1.20107e-08	6.0088e-07	Signal Processing
TGFBR -> MEF/MYOD/MYOG Signaling	Receptors Kinases/Serine/Threonine Kinases; Receptors Kinases/Serine/Threonine Kinases (Receptor Signaling)	27	27	14	51	TGFBR2;TRAF2;SMAD2;SENP3;SMAD4;MAPK7;MAP2K5;KAT2B;latency-associated peptide;MEF2A;MEF2C;MEF2D;MAP3K3;EP300	3.56451e-08	1.33696e-06	Signal Processing
IL6R -> CEBP/ELK/SRF Signaling	Interleukin Receptors/Cytokines Receptors; Interleukin Receptors/Cytokines Receptors (Receptor Signaling)	18	36	16	44	RERG;NRAS;PTPN11;MAPK1;MAP2K1;CEBPB;ELK1;ELK4;RRAS;RRAS2;RAB6B;SOS1;SRF;MAPKAPK2;RIT1;KRAS	6.05757e-08	1.82067e-06	Signal Processing
IGF1R -> ELK/SRF/HIF1A/MYC/SREBF Signaling	Insulin Receptors Family; Insulin Receptors Family (Receptor Kinases/Tyrosine Kinases)	23	42	17	40	IRS1;RERG;NRAS;MAPK1;IGF1R;MAP2K1;ELK1;ELK4;RRAS;RRAS2;HIF1A;RAB6B;SOS1;SRF;MAPKAPK2;RIT1;KRAS	1.2491e-07	2.93677e-06	Signal Processing
NCAM1 -> CREB/ELK/SRF/MYC Signaling	Fybronectin Type III Domain Containing/Cytokines Receptors; Ig-like Cell Adhesion Molecule Family/CD Molecules; Ig-like Cell Adhesion Molecule Family/CD Molecules (Receptor Signaling)	17	38	16	42	RERG;NCAM1;NRAS;MAPK1;MAP2K1;ELK1;ELK4;FRNK;RRAS;RRAS2;RAB6B;SOS1;SRF;RIT1;FYN;KRAS	1.53101e-07	3.28338e-06	Signal Processing
ERK/MAPK Canonical Signaling	Signal Transduction Pathways; Signal Transduction Pathways (Signal Processing); generic; generic	65	161	37	22	ADCY2;FGFR1;FOXO3;LAMTOR1;BRAF;PDGFRB;RAC1;RERG;JUN;PLCB1;NRAS;PRKCA;MAPK1;MAP2K1;CEBPB;MKNK2;PLCH1;MAP3K1;EGFR;NCK1;EIF4A2;EIF4G2;PLCXD1;LAMTOR3;FRNK;EIF4G3;RRAS;RRAS2;GRIPAP1;RASGRF2;RAB6B;DUSP1;MAPKAPK2;RIT1;KRAS;RALBP1;PLCB2	3.86278e-07	6.57137e-06	Signal Processing
IL4R -> ELK/SRF/HMGY Signaling	Interleukin Receptors/Cytokines Receptors; Interleukin Receptors/Cytokines Receptors (Receptor Signaling)	27	55	19	34	IRS1;RERG;CDK1;NRAS;PRKCA;MAPK1;MAP2K1;ELK1;ELK4;IRS2;RRAS;RRAS2;RAB6B;SOS1;HMGA1;SRF;MAPKAPK2;RIT1;KRAS	4.35658e-07	7.10733e-06	Signal Processing
UrokinaseR -> ELK/SRF Signaling	LYPD (Urokinase) Receptors; LYPD (Urokinase) Receptors (Receptor Signaling)	30	61	20	32	TYK2;PDGFRB;RERG;NRAS;PRKCA;MAPK1;MAP2K1;ELK1;ELK4;RRAS;RRAS2;RAB6B;SOS1;HMW-uPA;LMW-uPA;SRF;MAPKAPK2;RIT1;FYN;KRAS	5.68925e-07	8.33387e-06	Signal Processing
FibronectinR -> AP-1/ELK/SRF/SREBF Signaling	Integrin Receptors; Integrin Receptors (Receptor Signaling)	55	101	27	26	ITGA4;ITGAV;FN1;BRAF;RAC1;RERG;JUN;NRAS;PRKCA;MAPK1;MAP2K1;MAP2K7;MAP3K1;ELK1;ELK4;FRNK;RRAS;RRAS2;BCAR1;RAB6B;SOS1;SREBF2;SRF;MAPKAPK2;RIT1;KRAS;ITGA8	6.64205e-07	9.06783e-06	Signal Processing
TNFRSF1A -> CREB/ELK-SRF Signaling	TNF Receptor Superfamily/Cytokines Receptors; TNF Receptor Superfamily/Cytokines Receptors (Receptor Signaling)	31	52	17	32	TRAF2;RERG;NRAS;MAPK1;MAP2K1;MAP2K7;MAP3K1;ELK1;ELK4;RRAS;RRAS2;RAB6B;SOS1;SRF;MAPKAPK2;RIT1;KRAS	4.25033e-06	4.34288e-05	Signal Processing
ERK5/MAPK7 Signaling	Signal Transduction Pathways; Signal Transduction Pathways (Signal Processing); generic; generic	37	37	14	37	GNA13;RPS6KA3;MAPK7;MAP2K5;MEF2A;MEF2C;MEF2D;MAP3K3;ELK4;NFE2L2;FRNK;GJA1;RCAN1;NR4A1	4.31172e-06	4.38572e-05	Signal Processing
ADORA3 -> Mast-Cell Degranulation	Adenosine Receptors/Nucleotide-like GCPRs; Adenosine Receptors/Nucleotide-like GCPRs (GCPR Family); Nucleotide-like GPCRs; generic; hematological system; secretory vesicle	27	92	24	26	PLCB1;ARL8A;GNAI2;ARL5A;PRKCA;PLCH1;ARL6;ARF1;PLCXD1;ARF4;ARF5;ARF6;RHOA;ARL1;ARL3;ARL16;ARL5B;PLD3;ARL10;ARL8B;PIP5KL1;PLCB2;ARL4C;ARL4A	4.48327e-06	4.50517e-05	Signal Processing
IGF1R -> MEF/MYOD/MYOG Signaling	Insulin Receptors Family; Insulin Receptors Family (Receptor Kinases/Tyrosine Kinases)	35	42	15	35	PAK2;IRS1;RAC1;SENP3;PRKCA;IGF1R;MAPK7;MAP2K5;KAT2B;MEF2A;MEF2C;MEF2D;MAP3K1;MAP3K3;EP300	4.53797e-06	4.54666e-05	Signal Processing
EphrinB -> MAPK/JUN/FOS Signaling	Receptor Kinases/Tyrosine Kinases; Receptor Kinases/Tyrosine Kinases (Receptor Signaling)	35	38	14	36	BRAF;RAC1;JUN;AKT1;MAPK1;MAP2K1;MAP2K7;MAP3K1;EFNA3;EFNB2;FRNK;BCAR1;NCK2;FYN	6.2261e-06	5.74734e-05	Signal Processing
SELE -> ELK-SRF Signaling	C-Type Lectin/Selectin Receptors/CD Molecules; C-Type Lectin/Selectin Receptors/CD Molecules (Receptor Signaling)	22	49	16	32	RERG;NRAS;PTPN11;PRKCA;MAPK1;MAP2K1;ELK1;ELK4;RRAS;RRAS2;RAB6B;SOS1;SRF;MAPKAPK2;RIT1;KRAS	8.31291e-06	6.98823e-05	Signal Processing
NOTCH -> RBPJ/HES/HEY Signaling	Notch Receptors; Notch Receptors (Receptor Signaling)	18	25	11	43	PSENEN;JAG1;NCOR2;RBPJ;HEY1;ADAM17;NUMB;CIR1;CTBP1;NOTCH2;RFNG	8.4948e-06	7.08538e-05	Signal Processing
CHRNA7 -> NOS1 Production	Cholinergic/Nicotinic Acetylcholine Receptors; Cholinergic/Nicotinic Acetylcholine Receptors; Cholinergic/Nicotinic Acetylcholine Receptors (Ligand Gated Ion Channels); generic; generic	25	41	14	34	BRAF;MAPK1;MAP2K1;Abeta1-40;Abeta1-42;Abeta17-42;Abeta17-40;FRNK;APP-C99;APP-C83;AICD;SOS1;FYN;KRAS	1.72157e-05	0.000128643	Signal Processing
PTGER1/4 -> Vascular Motility	Lipid Like GPCRs; Prostaglandin Receptors/Lipid Like GCPRs; Prostaglandin Receptors/Lipid Like GCPRs (GCPR Family); cardiovascular system; cytoskeleton	36	100	24	23	ADCY2;RERG;PLCB1;GNAS;NRAS;PRKCA;MYL9;MAPK1;MAP2K1;ACTA2;PLCH1;PLCXD1;RHOA;PPP1R14A;RRAS;RRAS2;RAB6B;RIT1;KRAS;CALD1;CALM1;CALM2;PLCB2;ROCK1	2.09399e-05	0.000149714	Signal Processing
TNFRSF1A -> AP-1/ATF/TP53 Signaling	TNF Receptor Superfamily/Cytokines Receptors; TNF Receptor Superfamily/Cytokines Receptors (Receptor Signaling)	29	47	15	31	TRAF2;RERG;JUN;NRAS;MAPK1;MAP2K1;MAP2K7;MAP3K1;ATF2;RRAS;RRAS2;RAB6B;SOS1;RIT1;KRAS	2.17873e-05	0.000154573	Signal Processing
NGFR -> MEF Signaling	TNF Receptor Superfamily/Cytokines Receptors; TNF Receptor Superfamily/Cytokines Receptors (Receptor Signaling)	23	23	10	43	TRAF2;SENP3;MAPK7;MAP2K5;MEF2A;MEF2C;MEF2D;MAP3K1;MAP3K3;EP300	2.51768e-05	0.00017207	Signal Processing
EDNRA/B -> Vascular Motility	GCPR Family; GCPR Family (Nociception Receptors Signaling); Peptide GPCRs; cardiovascular system; cytoskeleton	60	116	26	22	ADCY2;GNA13;BRAF;RERG;PLCB1;big endothelin-1;NRAS;PRKCA;MYL9;MAPK1;MAP2K1;MAP3K1;FARP1;NCK1;RHOA;RRAS;RRAS2;RAB6B;MAPKAPK2;RIT1;KRAS;NOX4;CALM1;CALM2;CAMK2A;ROCK1	3.4614e-05	0.00021687	Signal Processing
IL2R -> ELK/SRF/MYC Signaling	Interleukin Receptors/Cytokines Receptors; Interleukin Receptors/Cytokines Receptors (Receptor Signaling)	24	49	15	30	RERG;NRAS;PRKCA;MAPK1;MAP2K1;ELK1;ELK4;RRAS;RRAS2;RAB6B;SOS1;SRF;MAPKAPK2;RIT1;KRAS	3.79812e-05	0.000231315	Signal Processing
EGFR/ERBB3 -> MEF/MYOD/NFATC/MYOG Signaling	EGFR (ERBB) Family; EGFR (ERBB) Family (Receptor Kinases/Tyrosine Kinases)	60	104	24	23	PAK2;CAMKK2;RAC1;PLCB1;SENP3;PRKCA;MAPK7;MAP2K5;KAT2B;PLCH1;MEF2A;MEF2C;MEF2D;MAP3K1;MAP3K3;EGFR;CABIN1;PLCXD1;EP300;PPP3CA;HBEGF;CALM1;CALM2;PLCB2	4.18908e-05	0.000246893	Signal Processing
VEGFR -> ATF/CREB/ELK-SRF Signaling	VEGFR Family; VEGFR Family (Receptor Kinases/Tyrosine Kinases)	43	73	19	26	RERG;NRAS;PRKCA;MAPK1;MAP2K1;MAP3K1;ATF2;ELK1;ELK4;RRAS;RRAS2;RAB6B;SOS1;VEGFA;SRF;MAPKAPK2;RIT1;COL18A1;KRAS	4.6275e-05	0.000263312	Signal Processing
NTRK -> AP-1/CREB/ELK/SRF/MYC/SMAD3/TP53 Signaling	Receptor Kinases/Tyrosine Kinases; Receptor Kinases/Tyrosine Kinases (Receptor Signaling)	59	92	22	23	IRS1;RAC1;RERG;JUN;NRAS;PRKCA;NTRK2;MAPK1;MAP2K1;MAP2K7;MAP3K1;ELK1;ELK4;IRS2;RRAS;RRAS2;RAB6B;SOS1;SRF;MAPKAPK2;RIT1;KRAS	4.90648e-05	0.000273178	Signal Processing
Ras-GRF Regulation Signaling	Signal Transduction Pathways; Signal Transduction Pathways (Signal Processing); generic; generic	60	127	27	21	BRAF;RERG;PLCB1;GNAI1;GNAI2;CDK1;PACSIN3;NRAS;PRKCA;MAPK1;PLCH1;CAPN7;PLCXD1;RRAS;EPS8;RRAS2;RASGRF2;RAB6B;SOS1;SOS2;FRS2;RIT1;KRAS;CALM1;CALM2;PLCB2;CAPNS1	6.59062e-05	0.000341639	Signal Processing
PECAM -> SP1 Signaling	Ig-like Domain Containing/CD Molecules; Ig-like Domain Containing/CD Molecules (Receptor Signaling)	12	30	11	36	RERG;NRAS;PTPN11;MAPK1;MAP2K1;RRAS;RRAS2;RAB6B;SOS1;RIT1;KRAS	6.61282e-05	0.000342398	Signal Processing
FGFR -> AP-1/CREB/CREBBP/ELK/SRF/MYC Signaling	FGFR Family; FGFR Family (Receptor Kinases/Tyrosine Kinases)	62	95	22	23	FGF9;FGFR1;RAC1;RERG;JUN;NRAS;PRKCA;MAPK1;MAP2K1;MAP2K7;MAP3K1;CREBBP;ELK1;ELK4;RRAS;RRAS2;RAB6B;SOS1;SRF;MAPKAPK2;RIT1;KRAS	8.25509e-05	0.000407095	Signal Processing
CD19 -> JUN/ELK Signaling	Ig-like Cell Adhesion Molecule Family/CD Molecules; Ig-like Cell Adhesion Molecule Family/CD Molecules (Receptor Signaling)	29	59	16	27	RERG;JUN;CD81;NRAS;PRKCA;MAPK1;MAP2K1;ELK1;ELK4;RRAS;RRAS2;RAB6B;SRF;MAPKAPK2;RIT1;KRAS	0.000108111	0.000495263	Signal Processing
ICAM1 -> AP-1/CREB/ELK/SRF Signaling	Ig-like Cell Adhesion Molecule Family/CD Molecules; Ig-like Domain Containing/CD Molecules; Ig-like Domain Containing/CD Molecules (Receptor Signaling)	29	59	16	27	RERG;JUN;NRAS;PRKCA;MAPK1;MAP2K1;MAP3K1;ELK1;ELK4;RRAS;RRAS2;RAB6B;SRF;MAPKAPK2;RIT1;KRAS	0.000108111	0.000495263	Signal Processing
EGFR/ERBB2 -> HIF1A Signaling	EGFR (ERBB) Family; EGFR (ERBB) Family (Receptor Kinases/Tyrosine Kinases)	39	72	18	25	TSC1;TSC2;RERG;AKT1;NRAS;PRKCA;MAPK1;MAP2K1;EGFR;RRAS;RRAS2;HIF1A;RAB6B;SOS1;HBEGF;RHEB;RIT1;KRAS	0.000129002	0.000559402	Signal Processing
EphrinB -> Cytoskeleton Signaling	Receptor Kinases/Tyrosine Kinases; Receptor Kinases/Tyrosine Kinases (Receptor Signaling)	22	27	10	37	AFDN;RAC1;IQGAP1;EFNA3;EFNB2;FRNK;CLIP1;BCAR1;NCK2;FYN	0.000129495	0.000559402	Signal Processing
GDNF -> HSF1 Signaling	Receptor Kinases/Tyrosine Kinases; Receptor Kinases/Tyrosine Kinases (Receptor Signaling)	36	66	17	25	RAC1;RERG;AKT1;NRAS;PRKCA;MAPK1;MAP2K1;MAP2K7;MAP3K1;HSF1;GFRA1;RRAS;RRAS2;RAB6B;SOS1;RIT1;KRAS	0.000133221	0.000570836	Signal Processing
TGFBR -> SMAD1/5/9 Signaling	Receptors Kinases/Serine/Threonine Kinases; Receptors Kinases/Serine/Threonine Kinases (Receptor Signaling)	7	7	5	71	TGFBR2;SMAD4;SMAD5;SMAD9;latency-associated peptide	0.000153758	0.000633332	Signal Processing
ADRA1 -> Vasoconstriction	Adrenergic Receptors/Amine GCPRs; Adrenergic Receptors/Amine GCPRs (GCPR Family); Amine GPCRs; cardiovascular system; cytoskeleton	29	67	17	25	RERG;PLCB1;NRAS;PRKCA;MYL9;MAPK1;MAP2K1;ACTA2;PPP1R14A;RRAS;RRAS2;RAB6B;RIT1;KRAS;CALD1;CALM1;CALM2	0.000162757	0.000658544	Signal Processing
EGFR -> AP-1/CREB/ELK/SRF/MYC Signaling	EGFR (ERBB) Family; EGFR (ERBB) Family (Receptor Kinases/Tyrosine Kinases)	57	93	21	22	RAC1;RERG;JUN;NRAS;PRKCA;MAPK1;MAP2K1;MAP2K7;MAP3K1;EGFR;ELK1;ELK4;RRAS;RRAS2;RAB6B;SOS1;HBEGF;SRF;MAPKAPK2;RIT1;KRAS	0.000175156	0.000690811	Signal Processing
PDGFR -> AP-1/MYC Signaling	PDGFR Family; PDGFR Family (Receptor Kinases/Tyrosine Kinases)	44	74	18	24	PDGFB;PDGFRB;RAC1;RERG;JUN;NRAS;PRKCA;MAPK1;MAP2K1;MAP2K7;PDGFC;MAP3K1;RRAS;RRAS2;RAB6B;SOS1;RIT1;KRAS	0.000188006	0.000724138	Signal Processing
CHRM1/2/3 -> Vascular Motility	Amine GPCRs; Cholinergic/Nicotinic Acetylcholine Receptors; Muscarinic Receptors/Amine GCPRs; Muscarinic Receptors/Amine GCPRs (GCPR Family); cardiovascular system; cytoskeleton	41	94	21	22	ADCY2;CHRM3;RERG;PLCB1;GNAI1;GNAI2;NRAS;PRKCA;MYL9;MAPK1;MAP2K1;ACTA2;PPP1R14A;RRAS;RRAS2;RAB6B;RIT1;KRAS;CALD1;CALM1;CALM2	0.000205513	0.000773633	Signal Processing
FPR1 -> Cytoskeleton Signaling	Formyl Peptide Receptors GPCRs; Formyl Peptide Receptors GPCRs (GPCR Class A Rhodopsin-Like)	33	51	14	27	ARPC1A;RAC1;PLCB1;GNAI2;PRKCA;IQGAP1;RHOA;ARPC3;ARPC1B;ANXA5;ACTR3;ACTR2;ARPC2;ROCK1	0.000252227	0.000895726	Signal Processing
TNFRSF6 -> HSF1 Signaling	TNF Receptor Superfamily/Cytokines Receptors; TNF Receptor Superfamily/Cytokines Receptors (Receptor Signaling)	15	15	7	46	TRAF2;MAPK1;MAP2K1;MAP2K7;MAP3K1;FAS;HSF1	0.000257661	0.000910694	Signal Processing
ADRA2C/ADRB2 -> Synaptic Endocytosis	Adrenergic Receptors/Amine GCPRs; Adrenergic Receptors/Amine GCPRs (GCPR Family); Amine GPCRs; nerve tissue; nervous system; secretory vesicle	38	89	20	22	ADCY2;BRAF;PICALM;RERG;CLTA;CLTC;PLCB1;GNAS;NRAS;MAPK1;MAP2K1;RRAS;RRAS2;STX12;RAB6B;RIT1;KRAS;ANXA2;CALM1;CALM2	0.0002668	0.000932762	Signal Processing
FcIgER -> ELK-SRF Signaling	Ig-like Domain Containing/CD Molecules; Ig-like Domain Containing/CD Molecules (Receptor Signaling)	34	64	16	25	RAC1;RERG;NRAS;PRKCA;MAPK1;MAP2K1;ELK1;ELK4;RRAS;RRAS2;RAB6B;SOS1;SRF;MAPKAPK2;RIT1;KRAS	0.000303649	0.00102922	Signal Processing
NF-kB non-Canonical Signaling	Signal Transduction Pathways; Signal Transduction Pathways (Signal Processing); generic; generic	29	35	11	31	TRAF2;TRAF3;SDF-1gamma;RELB;SDF-1alpha;SDF-1beta;SDF-1delta;SDF-1epsilon;SDF-1phi;CAMLG;BIRC2	0.000321329	0.00107157	Signal Processing
NOTCH -> TCF3 Signaling	Notch Receptors; Notch Receptors (Receptor Signaling)	22	25	9	36	PSENEN;JAG1;MAPK1;MAP2K1;MAP2K7;MAP3K1;ADAM17;TCF3;NOTCH2	0.000363007	0.00118543	Signal Processing
mTOR Signaling Activation by Fatty Acids and Glucose	Fundamental Signalings Changed in Aging; Signal Transduction Pathways; Signal Transduction Pathways (Signal Processing); generic; generic	109	272	44	16	AGPAT1;TPI1;HSP90B1;INSR;ATP6V0E1;LPCAT2;LPCAT4;ATP6V1D;TSC1;TSC2;AGPAT2;MBOAT2;AKT1;RALA;AGPAT4;MLST8;PRKAA1;ATP5F1D;ATP6V1A;ATP6V1E1;ATP6V0A1;GPD1;APOE;APOC1;AGPAT5;EIF4EBP1;PLPP1;NDUFV1;PLPP3;ARF6;RPS6;IRS2;LPL;ALDOA;UQCRB;ATP6V1H;RHEB;UQCRQ;NOX4;CALM1;ATP6V1F;CALM2;RALBP1;APOA1	0.000421633	0.00134878	Signal Processing
ADRA2C/ADRB2 -> Vasoconstriction	Adrenergic Receptors/Amine GCPRs; Adrenergic Receptors/Amine GCPRs (GCPR Family); Amine GPCRs; cardiovascular system; cytoskeleton	37	81	18	22	ADCY2;BRAF;RERG;PLCB1;GNAS;NRAS;MYL9;MAPK1;MAP2K1;ACTA2;RRAS;RRAS2;RAB6B;RIT1;KRAS;CALD1;CALM1;CALM2	0.000618545	0.00187404	Signal Processing
TGFBR1/AP-1 Signaling	Receptors Kinases/Serine/Threonine Kinases; Receptors Kinases/Serine/Threonine Kinases (Receptor Signaling)	13	17	7	41	TGFBR2;JUN;SMAD2;SMAD4;SMAD5;SMAD9;latency-associated peptide	0.00065448	0.00196162	Signal Processing
NGFR -> AP-1/CEBPB/CREB/ELK/SRF/TP53 Signaling	TNF Receptor Superfamily/Cytokines Receptors; TNF Receptor Superfamily/Cytokines Receptors (Receptor Signaling)	35	38	11	28	TRAF2;JUN;MAPK1;MAP2K1;MAP2K7;CEBPB;MAP3K1;ELK1;ELK4;SRF;MAPKAPK2	0.000707103	0.00209118	Signal Processing
EGFR -> AP-1/ATF2 Signaling	EGFR (ERBB) Family; EGFR (ERBB) Family (Receptor Kinases/Tyrosine Kinases)	49	82	18	21	RAC1;RERG;JUN;NRAS;PRKCA;MAPK1;MAP2K1;MAP2K7;MAP3K1;EGFR;ATF2;RRAS;RRAS2;RAB6B;SOS1;HBEGF;RIT1;KRAS	0.000722607	0.00212959	Signal Processing
VEGFR -> AP-1/CREB/MYC Signaling	VEGFR Family; VEGFR Family (Receptor Kinases/Tyrosine Kinases)	51	84	18	21	RAC1;RERG;JUN;NRAS;PRKCA;MAPK1;MAP2K1;MAP2K7;MAP3K1;RRAS;RRAS2;RAB6B;SOS1;VEGFA;MAPKAPK2;RIT1;COL18A1;KRAS	0.000976428	0.0027629	Signal Processing
KIT -> MITF Signaling	PDGFR Family; PDGFR Family (Receptor Kinases/Tyrosine Kinases)	28	58	14	24	KITLG;RAC1;RERG;NRAS;PRKCA;MAPK1;MAP2K1;MAP3K1;RRAS;RRAS2;RAB6B;SOS1;RIT1;KRAS	0.00104381	0.00292436	Signal Processing
P38 MAPK/MAPK14 Signaling	Signal Transduction Pathways; Signal Transduction Pathways (Signal Processing); generic; generic	41	72	16	22	GADD45A;TRAF2;RPS6KA4;RAC1;MKNK2;MAP3K1;MAP3K3;EIF4A2;EIF4G2;RHOA;ELK1;HSPB1;EIF4G3;TAOK1;MAPKAPK2;MAPKAPK5	0.00122642	0.00334302	Signal Processing
FGFR -> RUNX2 Signaling	FGFR Family; FGFR Family (Receptor Kinases/Tyrosine Kinases)	32	59	14	23	FGF9;FGFR1;RERG;NRAS;PRKCA;MAPK1;MAP2K1;RUNX2;RRAS;RRAS2;RAB6B;SOS1;RIT1;KRAS	0.00124928	0.00339383	Signal Processing
HIF1 Signaling	Signal Transduction Pathways; Signal Transduction Pathways (Signal Processing); generic; generic	33	53	13	24	HIPK2;TXN;TXNRD1;MLST8;PRKCA;GAPDH;EGLN3;ARNT;SAT2;EP300;HIF1A;VEGFA;NOX4	0.00133545	0.00358236	Signal Processing
EGFR -> NCOR2 Signaling	EGFR (ERBB) Family; EGFR (ERBB) Family (Receptor Kinases/Tyrosine Kinases)	35	68	15	22	RAC1;RERG;NCOR2;NRAS;PRKCA;MAP2K1;MAP3K1;EGFR;RRAS;RRAS2;RAB6B;SOS1;HBEGF;RIT1;KRAS	0.00187001	0.00478575	Signal Processing
EphrinR -> STAT Signaling	Receptor Kinases/Tyrosine Kinases; Receptor Kinases/Tyrosine Kinases (Receptor Signaling)	15	15	6	40	EFNA3;EFNA5;EFNB2;EFNB3;EPHA4;FYN	0.00193721	0.00492925	Signal Processing
ERBB2/3 -> EP300/ETS/ETV/SP1 Signaling	EGFR (ERBB) Family; EGFR (ERBB) Family (Receptor Kinases/Tyrosine Kinases)	35	69	15	21	RERG;ETV1;NRAS;ETV4;PRKCA;MAPK1;MAP2K1;EP300;RRAS;RRAS2;RAB6B;SOS1;HBEGF;RIT1;KRAS	0.0021809	0.00543609	Signal Processing
TNFR -> CREB/ELK-SRF Signaling	TNF Receptor Superfamily/Cytokines Receptors; TNF Receptor Superfamily/Cytokines Receptors (Receptor Signaling)	41	44	11	25	TRAF2;TNFRSF10B;MAPK1;MAP2K1;MAP2K7;MAP3K1;FAS;ELK1;ELK4;SRF;MAPKAPK2	0.00262895	0.00631594	Signal Processing
PTPRC -> BCL6 Signaling	Protein Tyrosine Phosphatase Receptors; Protein Tyrosine Phosphatase Receptors (Receptor Signaling)	21	44	11	25	RERG;NRAS;MAPK1;MAP2K1;RRAS;RRAS2;RAB6B;SOS1;RIT1;FYN;KRAS	0.00262895	0.00631594	Signal Processing
EphrinR -> Actin Signaling	Receptor Kinases/Tyrosine Kinases; Receptor Kinases/Tyrosine Kinases (Receptor Signaling)	15	21	7	33	EFNA3;EFNA5;EFNB2;EFNB3;RHOA;EPHA4;ROCK1	0.00276888	0.00657782	Signal Processing
EGFR -> SMAD1 Signaling	EGFR (ERBB) Family; EGFR (ERBB) Family (Receptor Kinases/Tyrosine Kinases)	28	58	13	22	RERG;NRAS;PRKCA;MAPK1;MAP2K1;EGFR;RRAS;RRAS2;RAB6B;SOS1;HBEGF;RIT1;KRAS	0.00318365	0.00732082	Signal Processing
CD38/CD19 -> JUN/FOS/NF-kB Signaling in B-cell Proliferation	ADP Ribosyl Cyclase Receptors/CD Molecules; ADP Ribosyl Cyclase Receptors/CD Molecules (Receptor Signaling)	50	86	17	19	RAC1;RERG;JUN;AKT1;NRAS;PRKCA;MAPK1;MAP2K1;MAP2K7;MAP3K1;CBL;RRAS;RRAS2;RAB6B;SOS1;RIT1;KRAS	0.00334167	0.00759152	Signal Processing
HTR1 -> Membrane Transport	Amine GPCRs; Serotonin Receptors/Amine GCPRs; Serotonin Receptors/Amine GCPRs (GCPR Family); generic; generic; plasma membrane	37	86	17	19	RERG;PLCB1;GNAI1;GNAI2;NRAS;PRKCA;PLCH1;MAP3K1;PLCXD1;RHOA;RRAS;RRAS2;RAB6B;RIT1;KRAS;NOX4;PLCB2	0.00334167	0.00759152	Signal Processing
HGFR -> AP-1/CREB/MYC Signaling	HGFR Family; HGFR Family (Receptor Kinases/Tyrosine Kinases)	46	79	16	20	RAC1;RERG;JUN;NRAS;PRKCA;MAPK1;MAP2K1;MAP2K7;MAP3K1;RRAS;RRAS2;RAB6B;SOS1;MAPKAPK2;RIT1;KRAS	0.00338419	0.00766325	Signal Processing
VEGFR -> NFATC Signaling	VEGFR Family; VEGFR Family (Receptor Kinases/Tyrosine Kinases)	26	52	12	23	RERG;NRAS;MAP3K1;RRAS;RRAS2;PPP3CA;RAB6B;SOS1;VEGFA;RIT1;COL18A1;KRAS	0.00351515	0.00788128	Signal Processing
TGFBR -> ATF/GADD/MAX/TP53 Signaling	Receptors Kinases/Serine/Threonine Kinases; Receptors Kinases/Serine/Threonine Kinases (Receptor Signaling)	17	17	6	35	TGFBR2;DDIT3;latency-associated peptide;MEF2A;MEF2C;ATF2	0.00404382	0.00880264	Signal Processing
EGFR/ERBB2 -> TP53 Signaling	EGFR (ERBB) Family; EGFR (ERBB) Family (Receptor Kinases/Tyrosine Kinases)	48	81	16	19	RAC1;RERG;NRAS;PRKCA;MAPK1;MAP2K1;MAP2K7;MAP3K1;EGFR;RRAS;RRAS2;RAB6B;SOS1;HBEGF;RIT1;KRAS	0.00439096	0.009379	Signal Processing
CHRM1 -> IL2 Production	Amine GPCRs; Cholinergic/Nicotinic Acetylcholine Receptors; Muscarinic Receptors/Amine GCPRs; Muscarinic Receptors/Amine GCPRs (GCPR Family); generic; generic	41	127	22	17	BRAF;RERG;JUN;PLCB1;GNAI2;NRAS;PRKCA;MAPK1;MAP2K1;PLCH1;MAP3K1;EGFR;PLCXD1;RHOA;RRAS;RRAS2;RAB6B;SOS1;MAPKAPK2;RIT1;KRAS;PLCB2	0.0050943	0.0104829	Signal Processing
AngiopoietinR -> AP-1 Signaling	Receptor Kinases/Tyrosine Kinases; Receptor Kinases/Tyrosine Kinases (Receptor Signaling)	38	68	14	20	RAC1;RERG;JUN;NRAS;PRKCA;MAPK1;MAP2K1;MAP2K7;MAP3K1;RRAS;RRAS2;RAB6B;RIT1;KRAS	0.00510807	0.0105037	Signal Processing
TGFBR -> CREB/ELK-SRF Signaling	Receptors Kinases/Serine/Threonine Kinases; Receptors Kinases/Serine/Threonine Kinases (Receptor Signaling)	18	18	6	33	TGFBR2;latency-associated peptide;ELK1;ELK4;SRF;MAPKAPK2	0.00557471	0.0111916	Signal Processing
PTGER2/3 -> Vascular Motility	Lipid Like GPCRs; Prostaglandin Receptors/Lipid Like GCPRs; Prostaglandin Receptors/Lipid Like GCPRs (GCPR Family); cardiovascular system; cytoskeleton	34	83	16	19	ADCY2;AKT1;PLCB1;GNAI1;GNAI2;GNAS;PRKCA;MYL9;PLCH1;PLCXD1;RHOA;PPP1R14A;CALM1;CALM2;PLCB2;ROCK1	0.00563045	0.0112716	Signal Processing
PDGFR -> FOXO3A Signaling	PDGFR Family; PDGFR Family (Receptor Kinases/Tyrosine Kinases)	10	13	5	38	FOXO3;PDGFB;PDGFRB;AKT1;PDGFC	0.00572757	0.0114099	Signal Processing
NOTCH Receptors Signaling	Signal Transduction Pathways; Signal Transduction Pathways (Signal Processing); generic; generic	33	62	13	20	PSENEN;JAG1;NCOR2;CDKN1A;RBPJ;HEY1;ADAM17;NUMB;CIR1;CTBP1;NOTCH2;KDM5A;MIB1	0.00584036	0.0115688	Signal Processing
CNR1/2 -> IL1B/2/4/6/10 Production	Cannabinoid Receptors/Lipid Like GCPRs; Cannabinoid Receptors/Lipid Like GCPRs (GCPR Family); Lipid Like GPCRs; generic; generic	55	152	25	16	ADCY2;BRAF;RERG;JUN;PLCB1;GNAI1;GNAI2;NRAS;PRKCA;MAPK1;MAP2K1;MAP2K7;PLCH1;MAP3K1;PLCXD1;RHOA;ELK1;RRAS;RRAS2;RAB6B;SRF;MAPKAPK2;RIT1;KRAS;PLCB2	0.00588334	0.0116289	Signal Processing
EctodysplasinR -> AP-1 Signaling	TNF Receptor Superfamily/Cytokines Receptors; TNF Receptor Superfamily/Cytokines Receptors (Receptor Signaling)	19	19	6	31	TRAF2;JUN;MAPK1;MAP2K1;MAP2K7;MAP3K1	0.00748951	0.0142839	Signal Processing
AGER -> CREB/SP1 Signaling	Ig-like Cell Adhesion Molecule Family/CD Molecules; Ig-like Cell Adhesion Molecule Family/CD Molecules (Receptor Signaling)	19	25	7	28	RAC1;MAPK1;MAP2K1;MAP3K1;TTR;HMGB1;KRAS	0.00811872	0.0152738	Signal Processing
TNFRSF6 -> DDIT3 Signaling	TNF Receptor Superfamily/Cytokines Receptors; TNF Receptor Superfamily/Cytokines Receptors (Receptor Signaling)	14	14	5	35	DDIT3;TRAF2;MAP2K7;MAP3K1;FAS	0.00820657	0.0154099	Signal Processing
TGFBR/BMPR -> SMAD2/3 Signaling	Receptors Kinases/Serine/Threonine Kinases; Receptors Kinases/Serine/Threonine Kinases (Receptor Signaling)	14	14	5	35	TGFBR2;BMPR2;SMAD2;SMAD4;latency-associated peptide	0.00820657	0.0154099	Signal Processing
mTOR Signaling	Fundamental Signalings Changed in Aging; Signal Transduction Pathways; Signal Transduction Pathways (Signal Processing); generic; generic	112	497	64	12	UBE2R2;INSR;IRS1;FOXO3;LAMTOR1;AKT1;NRAS;IGF1R;RHOA;LAMTOR3;IRS2;RRAGC;RRAS2;RRAGB;RBX1;SOS1;KRAS;STK11;UBE2W;BCL2L1;RRAGD;MAPT;TSC1;TSC2;UBE2J1;RERG;UBE2A;UBE2B;UBE2D2;UBE2D3;UBE2E2;UBE2G2;UBE2H;PTEN;MLST8;PRKAA1;PRKCA;MAPK1;MAP2K1;IQGAP1;UBE2E3;DAP;PSMA1;PSMA7;PSMB1;YY1;YWHAZ;YWHAE;YWHAG;YWHAH;EIF4EBP1;EIF4EBP2;UBE2S;RPS6;RRAS;DDIT4;CLIP1;UBE2Q2;RAB6B;UBE2Z;RHEB;RIT1;CALM1;CALM2	0.010013	0.0183487	Signal Processing
ADRA1A -> IL6 Production	Adrenergic Receptors/Amine GCPRs; Adrenergic Receptors/Amine GCPRs (GCPR Family); Amine GPCRs; generic; generic	41	111	19	17	RERG;JUN;JUND;PLCB1;NRAS;PRKCA;MAPK1;MAP2K1;MAP2K7;MAP3K1;ELK1;RRAS;RRAS2;RAB6B;SRF;MAPKAPK2;RIT1;KRAS;NOX4	0.0101251	0.0185264	Signal Processing
TNFR -> AP-1/ATF/TP53 Signaling	TNF Receptor Superfamily/Cytokines Receptors; TNF Receptor Superfamily/Cytokines Receptors (Receptor Signaling)	39	39	9	23	TRAF2;JUN;TNFRSF10B;MAPK1;MAP2K1;MAP2K7;MAP3K1;FAS;ATF2	0.0109492	0.0198167	Signal Processing
CHRNA3-B4/A4-B2/A7 -> Ion Transport	Cholinergic/Nicotinic Acetylcholine Receptors; Cholinergic/Nicotinic Acetylcholine Receptors; Cholinergic/Nicotinic Acetylcholine Receptors (Ligand Gated Ion Channels); nerve tissue; nervous system	13	27	7	25	Abeta1-40;Abeta1-42;Abeta17-42;Abeta17-40;APP-C99;APP-C83;AICD	0.0126433	0.0224329	Signal Processing
HTR1 -> IL6 Production	Amine GPCRs; Serotonin Receptors/Amine GCPRs; Serotonin Receptors/Amine GCPRs (GCPR Family); generic; generic	43	131	21	16	BRAF;RERG;PLCB1;GNAI1;GNAI2;NRAS;PRKCA;MAPK1;MAP2K1;PLCH1;MAP3K1;PLCXD1;RHOA;RRAS;RRAS2;RAB6B;MAPKAPK2;RIT1;KRAS;NOX4;PLCB2	0.0146977	0.0254706	Signal Processing
NOTCH -> MEF/MYOD Signaling	Notch Receptors; Notch Receptors (Receptor Signaling)	8	11	4	36	PSENEN;JAG1;MEF2C;ADAM17	0.0168931	0.0285641	Signal Processing
VEGFR -> STAT Signaling	VEGFR Family; VEGFR Family (Receptor Kinases/Tyrosine Kinases)	11	11	4	36	TYK2;FRNK;VEGFA;COL18A1	0.0168931	0.0285641	Signal Processing
CD157/ITGB2 Signaling in Myeloid Cell	ADP Ribosyl Cyclase Receptors/CD Molecules; ADP Ribosyl Cyclase Receptors/CD Molecules (Receptor Signaling)	33	42	9	21	FN1;RAC1;AKT1;IQGAP1;CEBPB;ACTN1;CBL;FRNK;BCAR1	0.0177322	0.0297072	Signal Processing
HTR1 -> Vascular Motility	Amine GPCRs; Serotonin Receptors/Amine GCPRs; Serotonin Receptors/Amine GCPRs (GCPR Family); cardiovascular system; cytoskeleton	33	71	13	18	ADCY2;PLCB1;GNAI1;GNAI2;MYL9;PLCH1;PLCXD1;RHOA;CALM1;CALM2;CAMK2A;PLCB2;ROCK1	0.018193	0.030326	Signal Processing
CHRNA7 -> CREB Signaling	Cholinergic/Nicotinic Acetylcholine Receptors; Cholinergic/Nicotinic Acetylcholine Receptors (Ligand Gated Ion Channels)	21	29	7	24	BRAF;MAPK1;MAP2K1;FRNK;SOS1;FYN;KRAS	0.0187449	0.0310591	Signal Processing
InsulinR -> CTNNB/FOXA/FOXO Signaling	Insulin Receptors Family; Insulin Receptors Family (Receptor Kinases/Tyrosine Kinases)	14	17	5	29	INSR;IRS1;FOXO3;AKT1;IRS2	0.0198512	0.0325023	Signal Processing
MTNR1 Signaling	Melatonin GPCRs; Melatonin GPCRs (GPCR Class A Rhodopsin-Like)	21	36	8	22	ADCY2;JUN;GNAI1;GNAS;MAPK1;MAP2K1;MAP3K1;NFE2L2	0.0201067	0.0328308	Signal Processing
Ubiquitin Ligase Complex in Prostata Cell	Aryl Hydrocarbon Receptor Signaling; Aryl Hydrocarbon Receptor Signaling (Receptor Signaling); reproductive system	12	12	4	33	AR;ARNT;RBX1;CUL4B	0.0234259	0.0371961	Signal Processing
NOTCH -> EP300/ASCL Signaling	Notch Receptors; Notch Receptors (Receptor Signaling)	9	12	4	33	PSENEN;JAG1;ADAM17;EP300	0.0234259	0.0371961	Signal Processing
VEGFR -> CTNND Signaling	VEGFR Family; VEGFR Family (Receptor Kinases/Tyrosine Kinases)	7	7	3	42	CTNND1;VEGFA;COL18A1	0.0239251	0.0378318	Signal Processing
mTOR Signaling Activation by Amino Acids	Fundamental Signalings Changed in Aging; Signal Transduction Pathways; Signal Transduction Pathways (Signal Processing); generic; generic	81	276	37	13	RRAGD;SLC7A5;P4HA2;INSR;ATP6V0E1;IRS1;ATP6V1D;TSC1;TSC2;LAMTOR1;RAB5A;AKT1;MLST8;ATP5F1D;ATP6V1A;IGF1R;ATP6V1E1;ATP6V0A1;SLC3A2;P4HA1;LAMTOR5;LARS;LAMTOR3;IRS2;SESN2;PPP1R15A;RRAGC;RRAGB;GLS;ATF4;FNIP1;ATP6V1H;RHEB;CALM1;EIF2AK4;ATP6V1F;CALM2	0.0263318	0.0409946	Signal Processing
FibronectinR -> NF-kB Signaling	Integrin Receptors; Integrin Receptors (Receptor Signaling)	22	45	9	20	ITGA4;ITGAV;FN1;RAC1;AKT1;MAP3K1;FRNK;BCAR1;ITGA8	0.0271556	0.0420548	Signal Processing
IL1R -> STAT3 Signaling	Interleukin Receptors/Cytokines Receptors; Interleukin Receptors/Cytokines Receptors (Receptor Signaling)	13	13	4	30	RAC1;PRKCD;IRAK4;MAP3K1	0.0312919	0.0472612	Signal Processing
GALR1/2/3 -> Neurotransmitter Metabolism	Galanin Receptors/Peptide GCPRs; Galanin Receptors/Peptide GCPRs (GCPR Family); Peptide GPCRs; nerve tissue; nervous system	24	61	11	18	ADCY2;DDC;SLC18A3;PLCB1;GNAI1;GNAI2;PRKCA;PLCH1;PLCXD1;PLCB2;GALR1	0.0316578	0.0477094	Signal Processing
CD38/CD3 -> JUN/FOS/NF-kB Signaling in T-cell Proliferation	ADP Ribosyl Cyclase Receptors/CD Molecules; ADP Ribosyl Cyclase Receptors/CD Molecules (Receptor Signaling)	46	109	17	15	RAC1;RERG;JUN;AKT1;NRAS;PRKCA;MAPK1;MAP2K1;MAP3K1;RRAS;RRAS2;PPP3CA;RAB6B;SOS1;RIT1;FYN;KRAS	0.0336934	0.0501675	Signal Processing
UrokinaseR -> STAT Signaling	LYPD (Urokinase) Receptors; LYPD (Urokinase) Receptors (Receptor Signaling)	7	8	3	37	TYK2;HMW-uPA;LMW-uPA	0.0355539	0.052363	Signal Processing
ActivinR/BMPR -> SMAD1/5/9 Signaling	Receptors Kinases/Serine/Threonine Kinases; Receptors Kinases/Serine/Threonine Kinases (Receptor Signaling)	27	27	6	22	BMP4;BMP7;BMPR2;SMAD4;SMAD5;SMAD9	0.0419529	0.0595637	Signal Processing
MERTK Signaling	Signal Transduction Pathways; Signal Transduction Pathways (Signal Processing); generic; generic	65	138	20	14	RAC1;RERG;JUN;AKT1;NRAS;MAPK1;MAP2K1;IQGAP1;MAP3K1;RHOA;FRNK;RRAS;CLIP1;RRAS2;BCAR1;RAB6B;SOS1;RIT1;KRAS;RALBP1	0.0449223	0.0627318	Signal Processing
FibronectinR -> ICAP-1A/MYC Signaling	Integrin Receptors; Integrin Receptors (Receptor Signaling)	5	21	5	23	ITGA4;ITGAV;FN1;ITGB1BP1;ITGA8	0.0472456	0.0651391	Signal Processing
BDKRB1/2 -> Prostaglandin Generation	Bradykinin Receptors/Peptide GCPRs; Bradykinin Receptors/Peptide GCPRs (GCPR Family); Peptide GPCRs; generic; generic	41	114	17	14	GNA13;RERG;PLCB1;GNAI1;GNAI2;GNAS;NRAS;PRKCA;MAPK1;MAP2K1;MAP3K1;RRAS;RRAS2;RAB6B;RIT1;KRAS;NOX4	0.0488627	0.0667788	Signal Processing
DRD1/3 -> Potassium Uptake	Amine GPCRs; Dopamine Receptors/Amine GCPRs; Dopamine Receptors/Amine GCPRs (GCPR Family); generic; generic; plasma membrane	16	28	6	21	GNAI1;GNAI2;GNAS;GRIN2A;KCNJ6;ABCC9	0.0491723	0.0670895	Signal Processing
PDGFR -> STAT Signaling	PDGFR Family; PDGFR Family (Receptor Kinases/Tyrosine Kinases)	9	9	3	33	PDGFB;PDGFRB;PDGFC	0.0495538	0.0674709	Signal Processing

## Sheet: NSC2b - Cell Process
Name	Parent Folder	# of Entities	Expanded # of Entities	Overlap	Percent Overlap	Overlapping Entities	p-value	q-value	Hit type
Translation	RNA Machinery; RNA Machinery (Cell Process); endoplasmic reticulum; generic; generic	84	338	96	28	GSPT1;TPT1;EIF3E;EIF3L;RPL14;EIF1AY;UBA52;RACK1;RPL35;FAU;EIF2S2;PTRHD1;RPL3;RPL4;RPL5;EIF1;EIF1AX;RPL6;RPL7;EIF2S1;RPL7A;RPL8;RPL9;EIF2S3;RPL10;RPL11;RPL13;RPL15;RPL17;RPL18;RPL18A;RPL19;RPL21;RPL22;RPL23A;RPL13A;RPL24;RPL26;RPL27;RPL30;RPL27A;RPL28;RPL29;RPL31;RPL32;RPL34;RPL35A;RPL10A;RPL37;RPL37A;RPL38;RPL39;RPL41;RPL36A;RPLP0;RPS2;RPS3;EIF3K;RPS3A;RPS4Y1;RPS5;RPS6;RPS6KA1;RPS7;RPS8;EIF3F;RPS…	1.48806e-42	8.91011e-41	Cell Process
Kinetochore Assembly	Cell Division; Cell Division (Cell Process); chromosome; generic; generic; nucleus	48	99	27	27	DCTN2;TTK;DYNLRB1;RAD21;SPC25;BUB1B;STAG2;DYNC1I2;ANAPC11;DYNLT1;MAD2L1;CDC20;DYNC1H1;DCTN3;CENPA;CENPF;OIP5;KNL1;KIF2C;DYNLL1;ANAPC16;BUB3;CDCA8;AURKB;SPC24;PLK1;XPO1	5.79991e-12	1.58126e-10	Cell Process
APC/C-CDC20 Complex	Chromatin Remodeling; Chromatin Remodeling (Cell Process); chromosome; generic; generic; nucleus; proteasome	40	101	27	26	SMC1A;UBE2T;RAD21;UBE2A;UBE2B;BUB1;UBE2D2;BUB1B;UBE2D3;UBE2E2;UBE2H;STAG2;ANAPC11;MAD2L1;CDK1;CDC20;UBE2E3;PSMA1;CCNA2;NEK2;UBE2S;UBE2C;ANAPC16;UBE2Q2;BUB3;AURKB;PTTG1	9.72361e-12	1.9375e-10	Cell Process
Spindle Assembly	Cell Division; Cell Division (Cell Process); chromosome; generic; generic; nucleus	29	87	22	25	DCTN2;DYNLRB1;RAD21;BUB1B;STAG2;DYNC1I2;ANAPC11;DYNLT1;MAD2L1;CDK1;CDC20;DYNC1H1;TPX2;DCTN3;KIF2C;NEK2;DYNLL1;ANAPC16;BUB3;AURKB;PTTG1;PLK1	2.6683e-09	3.99161e-08	Cell Process
Centriole Duplication and Separation	Cell Division; Cell Division (Cell Process); chromosome; generic; generic; nucleus	43	104	23	22	DCTN2;PCM1;CEP350;CEP170;TTK;MZT2B;TUBB2B;ANAPC11;NPM1;TUBA1B;TUBB4B;MZT2A;TPX2;DCTN3;NIN;CETN3;MZT1;CCP110;NEK2;TUBB6;ANAPC16;CNTROB;TUBB	1.86944e-08	2.2365e-07	Cell Process
G2/M Phase Transition	Cell Cycle Regulation; Cell Cycle Regulation (Cell Process); generic; generic; nucleus	47	222	35	15	DLGAP5;UBE2T;NCAPD2;UBE2A;UBE2B;UBE2D2;UBE2D3;UBE2E2;UBE2H;CCNB2;ANAPC11;CDK1;CDC25B;CDC25C;FBXO5;UBE2E3;CENPA;CENPF;PSMA1;YWHAZ;YWHAE;YWHAG;YWHAH;NEK2;UBE2S;UBE2C;ANAPC16;UBE2Q2;RB1;RBX1;FBXO7;KIF20A;PLK1;AHCTF1;AURKA	4.84109e-08	4.82382e-07	Cell Process
S/G2 Phase Transition	Cell Cycle Regulation; Cell Cycle Regulation (Cell Process); generic; generic; nucleus	49	239	33	13	CKS1B;UBE2T;UBE2A;UBE2B;UBE2D2;UBE2D3;CDKN1C;UBE2E2;UBE2H;TUBB2B;ANAPC11;NPM1;TUBA1B;TUBB4B;TFDP2;CDKN1A;CDKN1B;UBE2E3;PSMA1;CCP110;POLD2;POLH;CCNA2;UBE2S;UBE2C;POLM;TUBB6;ANAPC16;CDT1;UBE2Q2;RB1;RBX1;TUBB	2.64645e-06	1.86778e-05	Cell Process
APC/C-FZR1 Complex	Chromatin Remodeling; Chromatin Remodeling (Cell Process); generic; generic; nucleus; proteasome	30	89	18	20	UBE2T;UBE2A;UBE2B;UBE2D2;UBE2D3;UBE2E2;UBE2H;ANAPC11;CDK1;CDC20;UBE2E3;PSMA1;UBE2S;UBE2C;ANAPC16;UBE2Q2;AURKB;AURKA	2.68031e-06	1.88256e-05	Cell Process
Sister Chromatid Cohesion	Cell Division; Cell Division (Cell Process); chromosome; generic; generic; nucleus	27	73	16	21	TOP2A;WAPL;RAD21;NCAPD2;BUB1;STAG2;ANAPC11;MAD2L1;CDC20;KIF2C;ANAPC16;AURKB;PTTG1;NIPBL;PLK1;AURKA	3.19434e-06	2.11956e-05	Cell Process
Cell Cycle Overiew	Cell Cycle Regulation; Cell Cycle Regulation (Cell Process); generic; generic	140	438	48	10	NCAPD2;NPM1;CDK1;CDC20;CDC25B;CDC25C;CDKN1A;CDKN1B;CDKN2C;CDKN2D;CENPA;POLR2E;ANAPC16;PLK1;BIRC5;AURKA;GTF2H5;TTK;RAD17;RAD21;BUB1;BUB1B;CDKN1C;STAG2;CCNB2;ANAPC11;MAD2L1;SMAD3;MOB1B;TFDP2;FBXO5;MDM2;YWHAZ;YWHAE;YWHAG;YWHAH;CCNA2;CCND2;NEK2;CDT1;RB1;BUB3;AURKB;PTTG1;GADD45B;GADD45G;CDCA3;DBF4	1.24873e-05	6.97127e-05	Cell Process
G1/S Phase Transition	Cell Cycle Regulation; Cell Cycle Regulation (Cell Process); generic; generic; nucleus	45	159	24	15	GTF2H5;CKS1B;UBE2T;UBE2A;UBE2B;UBE2D2;UBE2D3;CDKN1C;UBE2E2;UBE2H;TFDP2;CDKN1A;CDKN1B;UBE2E3;PSMA1;POLD2;POLH;CCNA2;UBE2S;UBE2C;POLM;UBE2Q2;RB1;RBX1	1.39986e-05	7.61083e-05	Cell Process
G2/M Damage Checkpoint	Cell Cycle Regulation; Cell Cycle Regulation (Cell Process); generic; generic; nucleus	22	36	10	27	CDK1;CDC25B;CDC25C;CDKN1A;YWHAZ;YWHAE;YWHAG;YWHAH;GADD45B;GADD45G	2.59e-05	0.000129067	Cell Process
Metaphase/Anaphase Phase Transition	Cell Cycle Regulation; Cell Cycle Regulation (Cell Process); chromosome; generic; generic; nucleus	16	63	13	20	TOP2A;RAD21;NCAPD2;STAG2;ANAPC11;CDK1;CDC20;PSMA1;ANAPC16;AURKB;PTTG1;PLK1;AURKA	5.28429e-05	0.000229301	Cell Process
Actin Cytoskeleton	Cytoskeleton Assembly; Cytoskeleton Assembly (Cell Process); cytoskeleton; generic; generic; plasma membrane	31	102	17	16	ARPC1A;TPM4;PAK2;RND2;FLNA;CFL1;CFL2;MYO16;RHOC;RHOA;DSTN;TPM1;ACTR2;MYL6;CAPZA1;CAPZA2;MYL12B	7.14812e-05	0.000285044	Cell Process
Microtubule Cytoskeleton	Cytoskeleton Assembly; Cytoskeleton Assembly (Cell Process); cytoskeleton; generic; generic; plasma membrane	26	102	17	16	DCTN2;MZT2B;KIF14;TUBB2B;TUBA1B;TUBB4B;MZT2A;MAP4;DCTN3;MZT1;STMN1;KIF2C;CLIP1;TUBB6;AURKB;KIF11;TUBB	7.14812e-05	0.000285044	Cell Process
SCF/CCNF Complex	Chromatin Remodeling; Chromatin Remodeling (Cell Process); chromosome; generic; generic; nucleus	14	90	15	16	UBE2T;UBE2A;UBE2B;UBE2D2;UBE2D3;UBE2E2;UBE2H;UBE2E3;NUSAP1;PSMA1;CCP110;UBE2S;UBE2C;UBE2Q2;RBX1	0.000188869	0.000703089	Cell Process
Nuclear Envelope in Cell Division	Cell Division; Cell Division (Cell Process); generic; generic; nucleus; plasma membrane	37	171	22	12	DCTN2;CDK19;CDK16;CDK18;DYNLRB1;SYNE2;CCNB2;DYNC1I2;DYNLT1;NPM1;DYNC1H1;BANF1;DCTN3;CDK10;CBX5;lamin C;lamin A;EMD;DYNLL1;lamin C2;RB1;AHCTF1	0.000352155	0.0011983	Cell Process
Golgi Transport	Golgi apparatus; Intracellular Transport; Intracellular Transport (Cell Process); endoplasmic reticulum; generic; generic; secretory vesicle	36	97	15	15	USE1;RAB2A;RAB6A;TRAPPC6A;ATP2B4;SEC31A;TRAPPC2;TRAPPC1;GAPDH;SEC31B;ARF1;COPZ1;ERGIC3;TRAPPC2L;KDELR1	0.000438693	0.00142969	Cell Process
Ubiquitin Dependent Protein Degradation	Golgi apparatus; Proteins Turnover; Proteins Turnover (Cell Process); endoplasmic reticulum; generic; generic; proteasome	13	89	14	15	UBE2T;UBA1;UBE2A;UBE2B;UBE2D2;UBE2D3;UBE2E2;UBE2H;UBE2E3;PSMA1;UBE2S;UBE2C;RPS27A;UBE2Q2	0.000566174	0.00173361	Cell Process
DNA Persistent Repair Inhibits mTOR Signaling	DNA Repair; DNA Repair (Cell Process); Fundamental Signalings Changed in Aging; generic; generic; nucleus	55	101	15	14	INSR;IRS1;PTEN;MDM2;YWHAZ;YWHAE;YWHAG;YWHAH;EIF4EBP1;RPS6;IRS2;SESN2;DDIT4;RHEB;STK11	0.00068105	0.00197919	Cell Process
Protein Folding	Golgi apparatus; Proteins Turnover; Proteins Turnover (Cell Process); endoplasmic reticulum; generic; generic	24	136	18	13	HSP90B1;DNAJC15;PFDN1;TUBB2B;PFDN4;PFDN5;TUBA1B;TUBB4B;PSMA1;DNAJB2;HSPA1A;DNAJB1;STUB1;TUBB6;DNAJB6;DNAJC16;TUBB;ST13	0.00085121	0.00229946	Cell Process
Golgi to Endosome Transport	Golgi apparatus; Intracellular Transport; Intracellular Transport (Cell Process); endoplasmic reticulum; generic; generic; secretory vesicle	59	137	18	13	USE1;AP3S1;RAB5A;AP1S2;TRAPPC6A;GOLGA4;TRAPPC2;AFTPH;TRAPPC1;ARF1;EPS15;EEA1;RASGRP3;TRAPPC2L;RHEB;CALM2;CALM3;RAB9A	0.00092863	0.00243182	Cell Process
Histone Ubiquitylation	Histone Modification; Histone Modification (Cell Process); chromosome; generic; generic; nucleus	21	126	17	13	BMI1;UBE2T;UBA1;UBE2A;UBE2B;UBE2D2;UBE2D3;UBE2E2;UBE2H;DZIP3;UBE2E3;CBX6;CBX7;POLR2E;UBE2S;UBE2C;UBE2Q2	0.000945697	0.00245958	Cell Process
Chromosome Condensation	Cell Division; Cell Division (Cell Process); chromosome; generic; generic; nucleus	21	49	9	18	TOP2A;RAD21;NCAPD2;STAG2;CDK1;AURKB;SMC4;PLK1;AURKA	0.00179863	0.00445424	Cell Process
mRNA Degradation	Golgi apparatus; RNA Machinery; RNA Machinery (Cell Process); endoplasmic reticulum; generic; generic	33	61	10	16	SKIV2L;PDLIM1;CNOT7;EXOSC9;LSM5;CNOT4;LSM6;PABPC1;LSM4;DCP2	0.00248589	0.00592917	Cell Process
Adherens Junction Assembly (Nectin)	Cellular Contacts; Cellular Contacts (Cell Process); generic; generic; plasma membrane	33	63	10	15	ARPC1A;EPN1;PVR;NECTIN2;RAC1;TJP1;WASF2;CTNNA1;PARD3;ACTR2	0.00317579	0.00730426	Cell Process
Exocytosis: Vesicle Tethering	Intracellular Transport; Intracellular Transport (Cell Process); generic; generic; plasma membrane; secretory vesicle	37	51	8	15	RAC1;VAMP2;ARF6;RHOA;CLIP1;RAB10;EXOC8;RALBP1	0.00861013	0.0185708	Cell Process
Macroautophagy Decline	Intracellular Transport; Intracellular Transport (Cell Process); generic; generic; secretory vesicle	28	45	7	15	RB1CC1;WIPI1;MAP1LC3B;AMBRA1;SH3GLB1;ATG12;HMGB1	0.0142785	0.0289197	Cell Process
Exocytosis: Vesicle Trafficking	Intracellular Transport; Intracellular Transport (Cell Process); cytoskeleton; generic; generic; secretory vesicle	21	26	5	19	RAB4A;RAB5A;VAMP2;KIF5B;RAB10	0.0155115	0.0310059	Cell Process
Endosomal Recycling	Golgi apparatus; Intracellular Transport; Intracellular Transport (Cell Process); endoplasmic reticulum; generic; generic; secretory vesicle	50	115	13	11	EPN1;AP3S1;RAB4A;RAB5A;AP1S2;AFTPH;ARF1;ARF6;RPS27A;EPS15;EEA1;RAB10;PARD3	0.0157755	0.0314454	Cell Process
Mitochondrial Protein Transport	Mitochondrial Biology; Mitochondrial Biology (Cell Process); generic; generic; mitochondria	25	32	5	15	TOMM20;TIMM9;HSPA1A;PMPCB;TOMM7	0.0357391	0.0678099	Cell Process

## Sheet: NSC2b - Signal Processing
Name	Parent Folder	# of Entities	Expanded # of Entities	Overlap	Percent Overlap	Overlapping Entities	p-value	q-value	Hit type
JNK/MAPK Signaling	Signal Transduction Pathways; Signal Transduction Pathways (Signal Processing); generic; generic	38	56	13	23	YWHAZ;YWHAE;YWHAG;YWHAH;PAK2;RAC1;MAP3K12;SMAD3;DUSP16;DUSP10;MAP2K7;DUSP4;DUSP6	9.57138e-07	0.000171661	Signal Processing
NF-kB non-Canonical Signaling	Signal Transduction Pathways; Signal Transduction Pathways (Signal Processing); generic; generic	29	35	8	22	NFKB2;SDF-1gamma;SDF-1alpha;SDF-1beta;SDF-1delta;SDF-1epsilon;SDF-1phi;CAMLG	0.00014235	0.0127356	Signal Processing
TGFBR -> ATF/GADD/MAX/TP53 Signaling	Receptors Kinases/Serine/Threonine Kinases; Receptors Kinases/Serine/Threonine Kinases (Receptor Signaling)	17	17	5	29	ATF2;DDIT3;MAX;MEF2A;MEF2C	0.000775931	0.0463981	Signal Processing
EphrinR -> Actin Signaling	Receptor Kinases/Tyrosine Kinases; Receptor Kinases/Tyrosine Kinases (Receptor Signaling)	15	21	5	23	EFNA3;EFNB3;RHOA;EPHA4;EFNA1	0.00219407	0.0826223	Signal Processing
mTOR Signaling Activation by Fatty Acids and Glucose	Fundamental Signalings Changed in Aging; Signal Transduction Pathways; Signal Transduction Pathways (Signal Processing); generic; generic	109	272	23	8	AGPAT1;TPI1;HSP90B1;INSR;ATP6V0E1;ATP6V1D;AGPAT2;ATP5F1D;GPI;APOE;APOC1;EIF4EBP1;NDUFV1;ARF6;RPS6;IRS2;UQCRB;RHEB;UQCRQ;ATP6V1F;CALM2;CALM3;RALBP1	0.00309354	0.0943416	Signal Processing
mTOR Signaling	Fundamental Signalings Changed in Aging; Signal Transduction Pathways; Signal Transduction Pathways (Signal Processing); generic; generic	112	497	36	7	RRAGD;INSR;IRS1;UBE2T;UBE2A;UBE2B;UBE2D2;UBE2D3;UBE2E2;UBE2H;PTEN;AMBRA1;UBE2E3;DAP;PSMA1;YWHAZ;YWHAE;YWHAG;YWHAH;EIF4EBP1;RHOA;LAMTOR3;UBE2S;RPS6;RPS6KA1;IRS2;UBE2C;DDIT4;CLIP1;RASL10B;UBE2Q2;RBX1;RHEB;CALM2;CALM3;STK11	0.00352582	0.0985209	Signal Processing
EphrinR -> STAT Signaling	Receptor Kinases/Tyrosine Kinases; Receptor Kinases/Tyrosine Kinases (Receptor Signaling)	15	15	4	26	EFNA3;EFNB3;EPHA4;EFNA1	0.00399277	0.102314	Signal Processing
InsulinR -> CTNNB/FOXA/FOXO Signaling	Insulin Receptors Family; Insulin Receptors Family (Receptor Kinases/Tyrosine Kinases)	14	17	4	23	INSR;IRS1;IRS2;CTNNB1	0.00647505	0.131315	Signal Processing
EphrinB -> Cytoskeleton Signaling	Receptor Kinases/Tyrosine Kinases; Receptor Kinases/Tyrosine Kinases (Receptor Signaling)	22	27	5	18	EFNA3;RAC1;EPHB2;CLIP1;CTNNB1	0.00694948	0.135534	Signal Processing
DDR1 -> NF-kB Signaling	Receptor Kinases/Tyrosine Kinases; Receptor Kinases/Tyrosine Kinases (Receptor Signaling)	14	18	4	22	NFKB2;IKBKE;COL5A2;COL2A1	0.00802949	0.144028	Signal Processing
CD157/ITGB2 Signaling in Myeloid Cell	ADP Ribosyl Cyclase Receptors/CD Molecules; ADP Ribosyl Cyclase Receptors/CD Molecules (Receptor Signaling)	33	42	6	14	CBL;NFKB2;ITGB1;FN1;RAC1;IKBKE	0.0116202	0.173697	Signal Processing
IGF1R -> MEF/MYOD/MYOG Signaling	Insulin Receptors Family; Insulin Receptors Family (Receptor Kinases/Tyrosine Kinases)	35	42	6	14	PAK2;IRS1;RAC1;MAPK12;MEF2A;MEF2C	0.0116202	0.173697	Signal Processing
AGER -> NF-kB Signaling	Ig-like Cell Adhesion Molecule Family/CD Molecules; Ig-like Cell Adhesion Molecule Family/CD Molecules (Receptor Signaling)	14	21	4	19	NFKB2;TTR;IKBKE;HMGB1	0.0140957	0.192919	Signal Processing
FibronectinR -> NF-kB Signaling	Integrin Receptors; Integrin Receptors (Receptor Signaling)	22	45	6	13	ITGA2;NFKB2;ITGB1;FN1;RAC1;IKBKE	0.0160966	0.206236	Signal Processing
ADRA2C/ADRB2 -> Synaptic Endocytosis	Adrenergic Receptors/Amine GCPRs; Adrenergic Receptors/Amine GCPRs (GCPR Family); Amine GPCRs; nerve tissue; nervous system; secretory vesicle	38	89	9	10	SYT1;BRAF;CLTA;CLTC;RASL10B;GNAS;ANXA2;CALM2;CALM3	0.0203765	0.230271	Signal Processing
ADORA3 -> Mast-Cell Degranulation	Adenosine Receptors/Nucleotide-like GCPRs; Adenosine Receptors/Nucleotide-like GCPRs (GCPR Family); Nucleotide-like GPCRs; generic; hematological system; secretory vesicle	27	92	9	9	ARF1;PLCXD1;ARF5;ARF6;RHOA;ARL3;ARL16;PLD3;ARL4C	0.0247459	0.249587	Signal Processing
mTOR Signaling Activation by Amino Acids	Fundamental Signalings Changed in Aging; Signal Transduction Pathways; Signal Transduction Pathways (Signal Processing); generic; generic	81	276	20	7	RRAGD;INSR;ATP6V0E1;IRS1;ATP6V1D;RAB5A;ATP5F1D;SLC3A2;P4HA1;LAMTOR5;LAMTOR3;IRS2;SESN2;ATF4;FNIP1;RHEB;ATP6V1F;EIF2AK4;CALM2;CALM3	0.0278091	0.260826	Signal Processing
FPR1 -> Cytoskeleton Signaling	Formyl Peptide Receptors GPCRs; Formyl Peptide Receptors GPCRs (GPCR Class A Rhodopsin-Like)	33	51	6	11	ARPC1A;RHOA;PPP1CB;RAC1;ANXA5;ACTR2	0.028357	0.262672	Signal Processing
EphrinB -> MAPK/JUN/FOS Signaling	Receptor Kinases/Tyrosine Kinases; Receptor Kinases/Tyrosine Kinases (Receptor Signaling)	35	38	5	13	EFNA3;BRAF;RAC1;EPHB2;MAP2K7	0.0287178	0.263863	Signal Processing
Ras-GRF Regulation Signaling	Signal Transduction Pathways; Signal Transduction Pathways (Signal Processing); generic; generic	60	127	11	8	PLCXD1;BRAF;EPS8;RASL10B;GNAI1;CDK1;PACSIN3;FRS2;RASGRP3;CALM2;CALM3	0.0311027	0.271275	Signal Processing
PTGER2/3 -> Vascular Motility	Lipid Like GPCRs; Prostaglandin Receptors/Lipid Like GCPRs; Prostaglandin Receptors/Lipid Like GCPRs (GCPR Family); cardiovascular system; cytoskeleton	34	83	8	9	PLCXD1;RHOA;PPP1CB;GNAI1;GNAS;MYL9;CALM2;CALM3	0.0359956	0.284351	Signal Processing
IL4R -> ELK/SRF/HMGY Signaling	Interleukin Receptors/Cytokines Receptors; Interleukin Receptors/Cytokines Receptors (Receptor Signaling)	27	55	6	10	IRS1;IRS2;RASL10B;CDK1;HMGA1;SRF	0.0392615	0.291787	Signal Processing
PTGER1/4 -> Vascular Motility	Lipid Like GPCRs; Prostaglandin Receptors/Lipid Like GCPRs; Prostaglandin Receptors/Lipid Like GCPRs (GCPR Family); cardiovascular system; cytoskeleton	36	100	9	9	PLCXD1;RHOA;PPP1CB;RASL10B;GNAS;MYL9;ACTA2;CALM2;CALM3	0.0395797	0.292465	Signal Processing
FibronectinR -> CTNNB Signaling	Integrin Receptors; Integrin Receptors (Receptor Signaling)	10	29	4	13	ITGA2;ITGB1;FN1;CTNNB1	0.0420443	0.297462	Signal Processing
PTGIR -> Vasodilation	Lipid Like GPCRs; Prostaglandin Receptors/Lipid Like GCPRs; Prostaglandin Receptors/Lipid Like GCPRs (GCPR Family); cardiovascular system; cytoskeleton	16	29	4	13	RHOA;PPP1CB;GNAS;MYL9	0.0420443	0.297462	Signal Processing
HTR1 -> Vascular Motility	Amine GPCRs; Serotonin Receptors/Amine GCPRs; Serotonin Receptors/Amine GCPRs (GCPR Family); cardiovascular system; cytoskeleton	33	71	7	9	PLCXD1;RHOA;PPP1CB;GNAI1;MYL9;CALM2;CALM3	0.0435223	0.30026	Signal Processing
EGFR/ERBB3 -> MEF/MYOD/NFATC/MYOG Signaling	EGFR (ERBB) Family; EGFR (ERBB) Family (Receptor Kinases/Tyrosine Kinases)	60	104	9	8	PAK2;PLCXD1;RAC1;PPP3CA;MAPK12;CALM2;CALM3;MEF2A;MEF2C	0.0488883	0.31061	Signal Processing

## Sheet: Apoptotic NSC - Cell Process
Name	Parent Folder	# of Entities	Expanded # of Entities	Overlap	Percent Overlap	Overlapping Entities	p-value	q-value	Hit type
Translation	RNA Machinery; RNA Machinery (Cell Process); endoplasmic reticulum; generic; generic	84	338	78	23	TPT1;EIF3E;RPL14;EIF1AY;RACK1;RPL35;FAU;RPL3;RPL4;RPL5;EIF1;RPL6;RPL7;RPL7A;RPL8;RPL9;RPL10;RPL11;RPL13;EIF4A1;RPL15;RPL18;RPL18A;RPL19;RPL21;RPL13A;RPL24;RPL26;RPL27;RPL30;RPL27A;RPL28;RPL29;RPL31;RPL32;RPL34;RPL35A;RPL10A;RPL37;RPL37A;RPL38;RPL39;RPL41;RPLP0;RPS2;RPS3;RPS3A;RPS4Y1;RPS5;RPS6;EIF3B;RPS7;RPS8;RPS9;RPS12;RPS13;RPS14;RPS15;RPS15A;RPS16;RPS17;RPS18;RPS19;RPS20;RPS23;RPS24;RPS25;RPS26…	2.09929e-70	7.01001e-69	Cell Process
rRNA Transcription and Processing	RNA Transcription; RNA Transcription (Cell Process); generic; generic; nucleus	35	2427	69	2	RPL35;FAU;RPL36;RPL14;RPL3;RPL4;RPL5;RPL6;RPL7;RPL7A;RPL8;RPL9;RPL10;RPL11;RPL13;RPL15;RPL18;RPL18A;RPL19;RPL21;RPL24;RPL26;RPL27;RPL30;RPL27A;RPL28;RPL29;RPL31;RPL32;RPL34;RPL35A;RPL37;RPL37A;RPL38;RPL39;RPL41;RPLP0;RPS2;RPS3;RPS3A;RPS4Y1;RPS5;RPS6;RPS7;RPS8;RPS9;RPS12;RPS13;RPS14;RPS15;RPS15A;RPS16;RPS17;RPS18;RPS19;RPS20;RPS23;RPS24;RPS25;RPS26;RPS27;RPS27A;RPS28;RPS29;RPL23;RPSA;RACK1;RPL13A;…	1.26352e-05	0.0002103	Cell Process
Protein Folding	Golgi apparatus; Proteins Turnover; Proteins Turnover (Cell Process); endoplasmic reticulum; generic; generic	24	136	7	5	DNAJC15;PFDN5;TUBA1A;TUBA1B;DNAJB12;TUBE1;PSMA6	0.0125282	0.110905	Cell Process
G1/S Phase Transition	Cell Cycle Regulation; Cell Cycle Regulation (Cell Process); generic; generic; nucleus	45	159	7	4	CKS1B;PPP1R10;ERCC2;POLI;CDC25A;UBE2E3;PSMA6	0.0271	0.155098	Cell Process
S/G2 Phase Transition	Cell Cycle Regulation; Cell Cycle Regulation (Cell Process); generic; generic; nucleus	49	239	9	3	CKS1B;PPP1R10;TUBA1A;TUBA1B;POLI;CDC25A;TUBE1;UBE2E3;PSMA6	0.0319042	0.163534	Cell Process
Actin Cytoskeleton	Cytoskeleton Assembly; Cytoskeleton Assembly (Cell Process); cytoskeleton; generic; generic; plasma membrane	31	102	5	4	TPM4;DSTN;FLNB;RHOBTB2;MYL12B	0.0395355	0.173829	Cell Process
Microtubule Cytoskeleton	Cytoskeleton Assembly; Cytoskeleton Assembly (Cell Process); cytoskeleton; generic; generic; plasma membrane	26	102	5	4	DCTN1;DCTN2;TUBA1A;TUBA1B;TUBE1	0.0395355	0.173829	Cell Process
Centriole Duplication and Separation	Cell Division; Cell Division (Cell Process); chromosome; generic; generic; nucleus	43	104	5	4	DCTN1;DCTN2;TUBA1A;TUBA1B;TUBE1	0.0424182	0.176995	Cell Process

## Sheet: Apoptotic NSC-Signal Processing
Name	Parent Folder	# of Entities	Expanded # of Entities	Overlap	Percent Overlap	Overlapping Entities	p-value	q-value	Hit type
HIF1 Signaling	Signal Transduction Pathways; Signal Transduction Pathways (Signal Processing); generic; generic	33	53	4	7	PFKFB3;GAPDH;TXN;AKT1S1	0.00117419	0.0310329	Signal Processing
CNR1/2 -> Vascular Motility	Cannabinoid Receptors/Lipid Like GCPRs; Cannabinoid Receptors/Lipid Like GCPRs (GCPR Family); Lipid Like GPCRs; cardiovascular system	29	67	3	4	GNAO1;CALM2;PLCB2	0.0213458	0.0792622	Signal Processing
AMPK Signaling	Signal Transduction Pathways; Signal Transduction Pathways (Signal Processing); generic; generic; secretory vesicle	61	181	5	2	LIPE;PRKAA2;FBXL3;CAB39;CALM2	0.021462	0.0793011	Signal Processing
HTR1 -> Vascular Motility	Amine GPCRs; Serotonin Receptors/Amine GCPRs; Serotonin Receptors/Amine GCPRs (GCPR Family); cardiovascular system; cytoskeleton	33	71	3	4	GNAO1;CALM2;PLCB2	0.0248495	0.0802863	Signal Processing
Sialophorin -> CTNNB/MYC/TP53 Signaling	C-Type Lectin/Selectin Receptors/CD Molecules; C-Type Lectin/Selectin Receptors/CD Molecules (Receptor Signaling)	27	28	2	7	RPL10;MAP2K6	0.0253865	0.0804202	Signal Processing
VEGFR -> ATF/CREB/ELK-SRF Signaling	VEGFR Family; VEGFR Family (Receptor Kinases/Tyrosine Kinases)	43	73	3	4	MAP2K6;FLT4;RPS6KC1	0.0267115	0.0807293	Signal Processing
HTR1 -> IL6 Production	Amine GPCRs; Serotonin Receptors/Amine GCPRs; Serotonin Receptors/Amine GCPRs (GCPR Family); generic; generic	43	131	4	3	GNAO1;MAP2K6;RPS6KC1;PLCB2	0.0284305	0.0810903	Signal Processing
IL1R -> NF-kB Signaling	Interleukin Receptors/Cytokines Receptors; Interleukin Receptors/Cytokines Receptors (Receptor Signaling)	23	30	2	6	RPS6KC1;MAP2K6	0.0288888	0.0811798	Signal Processing
PTGER2/3 -> Vascular Motility	Lipid Like GPCRs; Prostaglandin Receptors/Lipid Like GCPRs; Prostaglandin Receptors/Lipid Like GCPRs (GCPR Family); cardiovascular system; cytoskeleton	34	83	3	3	GNAO1;CALM2;PLCB2	0.0371168	0.0824308	Signal Processing
VEGFR -> AP-1/CREB/MYC Signaling	VEGFR Family; VEGFR Family (Receptor Kinases/Tyrosine Kinases)	51	84	3	3	MAP2K6;FLT4;RPS6KC1	0.0382569	0.0825639	Signal Processing
HTR1 -> Membrane Transport	Amine GPCRs; Serotonin Receptors/Amine GCPRs; Serotonin Receptors/Amine GCPRs (GCPR Family); generic; generic; plasma membrane	37	86	3	3	GNAO1;MAP2K6;PLCB2	0.040591	0.0828143	Signal Processing
DRD3 -> Dopamine Uptake	Amine GPCRs; Dopamine Receptors/Amine GCPRs; Dopamine Receptors/Amine GCPRs (GCPR Family); nerve tissue; nervous system	10	37	2	5	GNAO1;PLCB2	0.0425316	0.0830026	Signal Processing
NGFR -> AP-1/CEBPB/CREB/ELK/SRF/TP53 Signaling	TNF Receptor Superfamily/Cytokines Receptors; TNF Receptor Superfamily/Cytokines Receptors (Receptor Signaling)	35	38	2	5	RPS6KC1;MAP2K6	0.0446447	0.0831898	Signal Processing
CNR1/2 -> IL1B/2/4/6/10 Production	Cannabinoid Receptors/Lipid Like GCPRs; Cannabinoid Receptors/Lipid Like GCPRs (GCPR Family); Lipid Like GPCRs; generic; generic	55	152	4	2	GNAO1;MAP2K6;RPS6KC1;PLCB2	0.0453561	0.083249	Signal Processing
ADORA3 -> Mast-Cell Degranulation	Adenosine Receptors/Nucleotide-like GCPRs; Adenosine Receptors/Nucleotide-like GCPRs (GCPR Family); Nucleotide-like GPCRs; generic; hematological system; secretory vesicle	27	92	3	3	ARL2;ARL8B;PLCB2	0.0480186	0.083456	Signal Processing

[truncated: 8 more sheets: NCSC - Cell Process, NCSC - Signal Processing, Apoptotic NCSC - Cell Process, Apoptotic NCSC - Signal Process, Glial precursor - Cell Process, Glial precursor-Signal Process, Immature neurons - Cell Process, Immature neurons-Signal Process]
