# Supplementary material for: Primary cilia and SHH signaling impairments in human and mouse models of Parkinson’s disease
Source: Nat Commun. 2022 Aug 16;13:4819. doi: 10.1038/s41467-022-32229-9 (PMC9380673; doi:10.1038/s41467-022-32229-9)
Supplement: Supplementary file 10 — Supplementary Dataset 7 [file 41467_2022_32229_MOESM10_ESM.xlsx]

## Sheet: NSC1a
ID	Description	GeneRatio	BgRatio	pvalue	p.adjust	qvalue	geneID	Count
hsa03010	Ribosome	104/1672	158/8135	1.74862e-35	5.78793e-33	4.76728e-33	6192/6231/6150/64928/28998/6205/51023/51081/64983/51187/6227/65005/29074/7311/6183/6224/6124/4736/63931/6233/64968/64981/51264/6143/51121/6194/6173/6157/9349/6147/6146/6134/64969/6182/6230/6181/6207/6228/6206/6156/6235/2197/9553/51318/6167/6203/6166/6152/6138/6176/6204/6188/6130/6217/6155/3921/9045/6169/51021/6158/23521/6144/79590/6133/6209/6122/6142/6135/6129/6218/11224/6201/6125/6154/6189/6168/…	104
hsa00190	Oxidative phosphorylation	78/1672	134/8135	7.38414e-22	1.22208e-19	1.00657e-19	539/509/4715/4700/6391/4718/7386/9551/4726/4716/9377/51079/4711/4698/4695/506/1351/55967/4707/518/1349/29796/7385/8992/4709/4724/6389/521/6392/374291/27068/7381/10632/5464/4708/1353/4713/516/4723/4725/513/1327/9296/1350/517/4697/10063/1537/522/4731/1347/1329/4706/9167/27089/1345/4729/7388/54205/1337/4704/4728/9550/1340/529/10975/4701/51382/4694/440567/514/51606/533/54539/535/528/155066/245973	78
hsa05012	Parkinson disease	121/1672	266/8135	1.18822e-20	1.311e-18	1.07982e-18	7314/5689/5693/5688/5710/539/509/4715/4700/6391/4718/7846/11047/5713/7386/10213/25800/7979/4726/4716/9377/51079/4711/203068/5692/808/347733/4698/5686/4695/506/1965/57181/3799/1351/55967/5714/7280/7416/4707/518/6647/5691/7316/1349/29796/5694/7385/4709/5682/4724/6389/6392/7311/374291/10131/7381/805/4708/4713/516/5715/7327/4723/4725/513/6233/51465/7417/468/1327/1350/7494/9817/10383/517/4697/10376/15…	121
hsa05016	Huntington disease	125/1672	306/8135	1.28203e-16	1.06088e-14	8.73807e-15	246721/2892/5689/5693/5688/5710/539/5436/509/4715/3066/1173/4700/6391/11258/4718/7846/5439/11047/5713/1175/7386/10540/10213/7979/4726/5435/4716/9377/51079/4711/5441/203068/5692/5438/347733/4698/5686/4695/506/3799/1351/55967/5714/7280/7416/4707/518/6647/5691/1349/1212/29796/5694/7385/4709/5682/4724/55081/5440/6389/6392/374291/7381/1211/4708/4713/516/5715/5432/4723/4725/513/7417/9821/1327/1350/1038…	125
hsa05020	Prion disease	112/1672	273/8135	3.74432e-15	2.47874e-13	2.04164e-13	3303/5689/5693/5688/5710/539/509/4715/4700/6391/4718/7846/11047/1460/5713/7386/10213/7979/4726/4716/9377/51079/4711/203068/5692/347733/4698/5686/4695/506/1965/3799/1351/55967/5714/7280/7416/4707/518/6647/5691/1349/1457/29796/5694/5879/7385/4709/5682/4724/572/6389/6392/374291/7381/4708/4713/516/5715/4723/4725/513/7417/468/1327/1350/10383/517/4697/10376/1537/522/4731/1347/1329/4706/9167/27089/1345/…	112
hsa04141	Protein processing in endoplasmic reticulum	80/1672	171/8135	7.20663e-15	3.97565e-13	3.27459e-13	3303/6500/3320/51035/1603/7095/23190/3326/5034/7184/2923/1965/55829/10273/10960/10134/3998/51726/6748/9978/54431/1650/6746/165324/10130/7327/7322/9601/7323/27248/51465/468/10808/6396/7494/440275/811/5611/64215/23471/5589/3309/56681/23480/3301/5610/10956/821/824/10952/10970/5887/4780/3312/10905/201595/6747/10961/51619/22872/10427/29927/5886/51128/64374/51360/596/91445/9709/823/30001/3304/3300/8033…	80
hsa05014	Amyotrophic lateral sclerosis	134/1672	364/8135	1.72433e-13	8.15363e-12	6.71582e-12	5689/5693/5217/5688/5710/539/509/4715/4700/6391/11258/4718/7846/11047/5713/7386/10540/10213/7979/4726/71/4716/9377/51079/4711/203068/6432/5692/347733/4698/5686/4695/506/1965/400916/3799/1351/55967/5714/7280/7416/4707/518/6647/5691/1349/29796/5694/7175/5879/7385/4709/5682/4724/572/6389/6392/374291/60/7381/4708/4713/516/5715/4723/4725/513/29107/468/9821/1327/1350/6396/7494/10383/517/4697/10376/2597…	134
hsa04932	Non-alcoholic fatty liver disease	72/1672	155/8135	2.58701e-13	1.07038e-11	8.81626e-12	4715/4700/6391/4718/7386/4726/4716/9377/51079/4711/4698/4695/1965/1351/55967/4707/1349/29796/5879/7385/4709/4724/6389/6392/374291/7381/4708/4713/4723/4725/468/1327/1350/7494/4697/1537/4731/1347/1329/4706/9167/27089/1345/4729/7388/54205/1337/4704/4728/51094/1340/10975/4701/4694/440567/836/6945/79602/54539/7132/5563/3725/8660/51422/5565/581/5564/7040/3667/9451/1649/355	72
hsa05022	Pathways of neurodegeneration - multiple diseases	163/1672	476/8135	5.05417e-13	1.85881e-11	1.53103e-11	2892/7314/5689/5693/5688/5710/539/509/4715/4700/6391/11258/4718/7846/11047/1460/5713/7386/10540/10213/7979/4726/4716/9377/51079/4711/203068/5692/808/347733/4698/5686/4695/506/1965/3799/1351/55967/5714/7280/7416/4707/518/6647/5691/7316/1349/1457/29796/5694/5879/7385/4709/5682/4724/55081/572/6389/6392/7311/374291/10131/7381/805/4708/4713/516/5715/7327/1499/5605/4723/4725/513/6233/51465/7417/468/982…	163
hsa04714	Thermogenesis	94/1672	232/8135	1.59983e-12	4.81402e-11	3.96512e-11	2260/539/6598/509/4715/4700/6391/4718/7386/9551/4726/71/4716/284184/9377/51079/4711/4698/4695/506/1351/55967/4707/518/1349/29796/7385/4709/4724/388753/6389/521/6392/374291/60/7381/10632/2181/4708/1353/4713/516/51287/4723/4725/513/1327/1350/29078/517/4697/10063/6602/6194/1537/522/4731/1347/1329/4706/9167/27089/1345/25915/4729/7388/1337/4704/4728/1340/10975/4701/4694/440567/514/6198/55744/5567/2778…	94
hsa05171	Coronavirus disease - COVID-19	94/1672	232/8135	1.59983e-12	4.81402e-11	3.96512e-11	6192/10379/6231/6205/51187/6227/7311/6224/6124/4736/6233/6143/51121/6194/6173/6157/9349/6147/6146/6134/6230/6181/3572/6207/6228/6206/6156/6235/2197/6167/6203/6166/6152/6138/6176/6204/6188/5610/6130/6217/6155/3921/9045/6169/6158/23521/6144/6133/6209/6122/6142/6135/6129/6218/11224/6201/6125/6154/6189/6168/6132/6164/6160/6141/6234/6208/6187/6136/6210/6193/6222/6229/200916/6137/6165/6159/6161/6171/61…	94
hsa05208	Chemical carcinogenesis - reactive oxygen species	91/1672	223/8135	2.26867e-12	6.25776e-11	5.15427e-11	2946/539/509/4715/4700/6391/4718/52/7386/9446/4726/4716/9377/51079/4711/4698/4695/506/1351/55967/7416/4707/518/6647/1349/29796/5879/7385/4709/4724/3091/572/6389/6392/374291/7381/4708/4713/516/5605/4723/4725/513/7417/1327/1350/9817/517/4697/2947/1537/522/4731/1347/1329/4706/5604/9167/27089/1345/4729/7388/5747/1337/4704/6416/4728/1340/10975/4701/4694/440567/514/23683/6648/27/291/4780/54539/2052/253…	91
hsa05010	Alzheimer disease	136/1672	384/8135	3.19047e-12	8.12342e-11	6.69094e-11	5689/5693/5688/5710/539/509/4715/4700/10313/6391/4718/7846/11047/1460/57142/5713/7386/10213/25800/7979/4726/4716/9377/51079/4711/203068/5692/808/347733/4698/5686/4695/506/1965/57181/3799/1351/55967/5714/7280/7416/4707/518/5691/1349/1457/29796/5694/7385/4709/5682/4724/572/6389/6392/374291/7381/805/4708/4713/516/5715/1499/5605/4723/4725/513/7417/468/9821/1327/1350/7494/10383/517/4697/10376/1537/522…	136
hsa04144	Endocytosis	95/1672	251/8135	1.17878e-10	2.78696e-09	2.29551e-09	23550/3303/1173/8766/378/1175/10552/9230/51160/10097/387/3799/81873/832/55737/1212/84313/51510/51699/1211/10094/9525/27243/382/5878/9266/11031/829/10096/25978/50807/10890/409/830/7879/10109/8976/29924/4087/10092/375/381/51019/51028/3480/867/10015/1213/9101/3105/8724/137492/5584/23325/3482/57403/51324/3312/8723/51100/116987/8853/5868/27183/5869/22841/3106/93343/11021/57180/5867/10565/30844/10193/6…	95
hsa05415	Diabetic cardiomyopathy	80/1672	203/8135	3.81013e-10	8.40768e-09	6.92507e-09	6517/539/509/4715/4700/6391/4718/7386/4726/4716/9377/51079/5500/4711/4698/4695/506/1351/55967/7416/4707/518/1349/29796/5879/7385/4709/4724/6389/6392/374291/7381/4708/4713/516/5160/4723/4725/513/5501/7417/1327/1350/517/4697/142/1537/522/4731/2597/1347/1329/4706/51660/9167/27089/1345/4087/4729/7388/1337/4704/5162/4728/1340/10975/4701/4694/440567/514/291/54539/25874/292/817/2936/7040/3667/23236/815	80
hsa04120	Ubiquitin mediated proteolysis	61/1672	142/8135	9.17006e-10	1.89706e-08	1.56253e-08	55070/22888/51343/7314/7329/6500/7324/10273/7316/9616/6923/6921/25847/7311/7334/9978/10054/7327/7322/7323/6233/51465/57448/9817/51366/51529/3093/8452/11065/55958/9320/9039/246184/10477/6502/867/10393/119504/996/329/7317/89910/55236/55294/51619/7319/7325/65264/9690/9063/90293/4281/8450/11059/26091/9820/331/8925/1643/4214/4193	61
hsa05132	Salmonella infection	88/1672	249/8135	2.80204e-08	5.45574e-07	4.49368e-07	65082/5217/6500/3320/11258/7846/10540/71/203068/10552/3326/347733/7184/10097/387/3799/7280/81873/5879/1781/60/10094/382/5878/9266/1499/83658/5605/10096/10383/10376/3840/84516/55845/2597/7879/23191/10109/5604/8976/6934/10092/54205/6993/375/6416/6188/3836/5216/8772/8655/8795/836/329/5868/388/2316/5869/10627/4074/127829/26084/7132/10810/103910/10787/57180/596/9367/79659/3725/64746/26263/5594/10095/2…	88
hsa04520	Adherens junction	35/1672	71/8135	5.73416e-08	1.05445e-06	8.68507e-07	2260/52/1460/71/1495/387/1457/5879/60/7082/7414/1499/8976/6934/4301/3480/1500/2064/5819/1459/117178/7525/10163/4089/2241/10810/81/8826/5881/5594/1956/87/6714/5795/5797	35
hsa03040	Spliceosome	56/1672	147/8135	6.28215e-07	1.09442e-05	9.01427e-06	3303/84321/4670/8683/6427/27316/9939/23350/4116/6434/22827/6628/27258/10992/6637/3183/10907/22916/6432/25804/25949/83443/6632/6636/6629/6627/6429/23658/10915/8896/51691/5093/11017/57819/10450/51639/51690/55660/23450/6635/6625/6633/151903/84991/23020/4809/10262/57187/51729/11157/51503/10465/3312/9129/10084/3304	56
hsa05110	Vibrio cholerae infection	26/1672	50/8135	7.81275e-07	1.29301e-05	1.065e-05	71/8992/60/7082/9601/9296/10945/11014/23480/375/9550/529/51382/10952/51606/533/5567/2778/535/11015/528/29927/30001/155066/115/245973	26
hsa03060	Protein export	15/1672	23/8135	4.23297e-06	6.67196e-05	5.49543e-05	28972/9789/7095/23478/6726/196294/5018/6728/6727/60559/6729/3309/23480/10952/29927	15
hsa04110	Cell cycle	47/1672	126/8135	9.60271e-06	0.000144477	0.000119	51343/6500/3066/5591/1019/9126/7532/9184/5000/4172/25847/9978/7531/10926/5111/10459/5885/4175/51529/7534/4087/246184/6502/1027/10393/7465/7533/119504/996/8243/472/4089/4085/23594/5925/890/8318/9088/894/10735/983/1032/4193/7040/4616/1647/1026	47
hsa05100	Bacterial invasion of epithelial cells	32/1672	77/8135	2.08984e-05	0.000297999	0.00024545	71/10552/1495/10097/387/81873/1212/5879/3611/60/1211/7414/10094/1499/10096/10459/3688/10109/8976/10092/5747/867/1213/9564/10163/26084/2017/57180/10095/6714/391/399694	32
hsa03013	Nucleocytoplasmic transport	41/1672	108/8135	2.16072e-05	0.000297999	0.00024545	84321/7329/9939/4116/5411/80145/22916/6612/65110/84305/7175/7341/65109/10527/10250/5901/10284/7514/10921/29107/23633/6396/3840/23534/6613/79023/5903/3841/55161/3836/57187/9818/1915/3842/59343/25909/11260/64328/79228/10526/387082	41
hsa04137	Mitophagy - animal	29/1672	72/8135	9.93946e-05	0.00131598	0.00108392	7314/665/1460/11345/51024/7316/1457/3091/7311/6233/468/54543/7879/10370/81631/23710/9101/23786/1459/9958/8878/22800/84557/3725/664/6714/139341/9451/10133	29
hsa04530	Tight junction	55/1672	169/8135	0.000151929	0.00193418	0.00159311	7846/5515/71/1019/5518/10552/10097/387/58494/81873/5879/140465/60/7082/10094/5872/10096/10376/5111/5962/3688/3308/10109/8777/10092/83700/4301/4628/4637/5520/5584/2064/5567/55844/10627/5516/2017/5563/103910/81/57180/3725/10095/51422/5565/84612/87/6714/8531/9693/5564/57826/4214/50848/10398	55
hsa03018	RNA degradation	30/1672	79/8135	0.000264421	0.00324161	0.00266999	27258/1656/3329/25804/2023/54512/8761/10438/3313/23658/4848/4850/51691/27257/57819/29883/51690/5213/26986/118460/5211/11157/23016/115752/54464/219988/80153/10950/5214/196513	30
hsa03420	Nucleotide excision repair	20/1672	47/8135	0.000501552	0.00592906	0.00488354	2968/1069/6119/4331/9978/5981/6117/5111/404672/6118/5425/5887/2965/3978/5886/7508/5985/8450/728340/1643	20
hsa05131	Shigellosis	72/1672	247/8135	0.000703787	0.00803288	0.00661636	4303/7314/5217/6500/11335/71/10552/10097/387/81873/7416/7316/5879/3611/7311/7334/9978/60/7336/7414/10094/382/9266/7322/7323/6233/10096/3688/10109/8976/10092/826/5747/54205/375/81631/9140/5216/824/23048/9564/472/6198/10627/10163/2017/7132/51619/8878/103910/81/57180/596/7094/84557/3725/823/10616/5594/10095/1956/58528/3098/664/87/6714/581/831/113026/4193/10398/23236	72
hsa05130	Pathogenic Escherichia coli infection	59/1672	197/8135	0.00100982	0.0111417	0.00917697	7846/71/203068/10552/347733/10097/387/7280/81873/5879/4691/60/7082/10094/382/9266/7009/10096/10383/10376/3688/5062/55845/2597/23191/10972/10109/8976/10092/54205/375/4628/5861/6188/8772/8795/836/10163/2017/7132/10810/10427/10787/57180/23365/5781/3725/5594/10095/26999/6714/581/84617/9871/55930/5063/644150/51135/355	59
hsa03015	mRNA surveillance pathway	33/1672	97/8135	0.00131314	0.0132894	0.010946	9939/4116/5411/5515/8731/29101/5518/5500/22916/65110/1479/8761/84305/55012/65109/10250/5529/10284/81608/10921/29107/5501/11051/10914/2935/26986/53981/5520/4440/55844/5516/5523/53918	33
hsa04152	AMPK signaling pathway	39/1672	120/8135	0.00135856	0.0132894	0.010946	6517/5515/5518/1994/9230/55012/5529/5213/6319/10890/5862/3480/51552/51094/5211/5520/1938/79602/55437/6198/55844/6009/1978/5516/23417/5523/5563/7248/8660/890/51422/5565/5564/5214/64764/29904/3667/9586/32	39
hsa05210	Colorectal cancer	30/1672	86/8135	0.00136291	0.0132894	0.010946	332/387/5879/5899/572/2956/1499/5605/5604/6934/4087/324/54205/836/6198/4089/596/3725/5881/5594/1956/51426/581/1643/27113/7040/4616/1647/1026/2069	30
hsa01230	Biosynthesis of amino acids	27/1672	75/8135	0.00136508	0.0132894	0.010946	162417/5230/2752/2023/3418/29968/50/7086/26227/5213/586/7167/3421/2597/1431/587/226/5211/2805/29920/5723/4548/22934/5631/6472/5214/95	27
hsa04216	Ferroptosis	17/1672	41/8135	0.00183748	0.0171326	0.0141115	112483/2879/5093/2181/8031/7417/81631/2512/2495/84557/5621/2182/5094/2730/6520/23657/6303	17
hsa04810	Regulation of actin cytoskeleton	63/1672	218/8135	0.00186337	0.0171326	0.0141115	22801/9087/2260/5217/3682/71/5500/1072/10552/10097/387/81873/5879/60/7414/10094/5605/5501/4659/10096/10152/5962/3688/5062/55845/23191/10109/5604/8976/10092/324/5747/4628/5216/55740/9564/7114/10627/10163/103910/81/10787/57180/22800/23365/55970/8826/5305/5881/5594/10095/1956/26999/87/3696/6714/2261/56034/81624/10788/5063/10398/1730	63
hsa04115	p53 signaling pathway	26/1672	73/8135	0.00198192	0.0177301	0.0146036	1019/9538/10572/54205/8795/836/51246/472/4194/596/900/894/581/983/1643/27113/83667/4193/50484/3486/4616/1647/64393/27244/1026/355	26
hsa03050	Proteasome	18/1672	46/8135	0.00294768	0.0256758	0.0211481	5689/5693/5688/5710/11047/5713/10213/7979/51371/5692/5686/5714/5691/5694/5682/5715/23198/5699	18
hsa05216	Thyroid cancer	15/1672	37/8135	0.00434141	0.0368181	0.0303256	10342/7175/7170/8031/1499/5605/5604/6934/5594/51426/581/1643/4616/1647/1026	15
hsa04962	Vasopressin-regulated water reabsorption	17/1672	44/8135	0.00444932	0.0368181	0.0303256	8766/10540/9230/396/1781/5878/84516/6844/8655/5868/5869/5567/2778/79659/64764/115/9586	17
hsa03020	RNA polymerase	14/1672	34/8135	0.00490581	0.0396054	0.0326214	246721/5436/5439/5435/5441/5438/5440/5432/5431/5434/51728/51082/84265/64425	14
hsa05120	Epithelial cell signaling in Helicobacter pylori infection	24/1672	70/8135	0.00508486	0.0400736	0.033007	5803/58494/5879/8992/7082/9296/83700/6416/9550/529/51382/51606/836/533/535/528/5781/3725/1956/155066/6714/50848/9020/245973	24
hsa04066	HIF-1 signaling pathway	34/1672	109/8135	0.00556151	0.0420312	0.0346194	3939/3945/5230/2023/6923/3091/6921/9978/5160/5605/5213/6194/2597/5604/3460/5162/3480/7076/1027/226/5211/2064/6198/1978/596/54583/5594/1956/817/3098/405/5214/815/1026	34
hsa03250	Viral life cycle - HIV-1	22/1672	63/8135	0.00558723	0.0420312	0.0346194	6598/11168/9638/5300/5901/9525/7514/5478/23534/10955/905/5903/10015/7936/1025/27183/4298/904/6829/4131/684/60489	22

## Sheet: NSC2a
ID	Description	GeneRatio	BgRatio	pvalue	p.adjust	qvalue	geneID	Count
hsa03010	Ribosome	95/1637	158/8135	1.15139e-28	3.79959e-26	2.76334e-26	6192/6231/6150/6205/64928/6227/6147/6233/6182/6224/6188/6176/51121/6206/7311/6194/6143/6203/6158/6124/4736/6230/6134/64981/6207/6157/51187/2197/6156/51264/6235/6181/6228/9045/6142/6144/6138/6217/6175/6146/64969/51021/6122/3921/64968/6204/6209/6173/6167/9349/23521/6201/6155/6130/6187/6169/6171/6218/6136/6132/6189/6128/6139/6210/6133/6193/6135/6141/6223/6125/11224/6152/6202/6232/6129/6234/9553/2907…	95
hsa05171	Coronavirus disease - COVID-19	101/1637	232/8135	1.85985e-16	3.06876e-14	2.23182e-14	6192/5296/6231/9636/6205/6227/6147/6233/6224/6188/6176/51121/6206/7311/6194/6143/6203/6158/6124/4736/6230/6134/6207/6157/51187/2197/6156/6235/6181/6228/9045/6142/6144/6138/6217/6175/6146/6868/6122/3921/6204/6209/6173/6167/9349/23521/6201/6155/6130/6187/6169/6171/6218/6136/6132/6189/103/6128/6139/6210/6133/6193/6135/6141/6223/6125/11224/6152/3454/6202/6232/6129/6234/6166/25873/6154/6208/6161/6229/…	101
hsa04520	Adherens junction	41/1637	71/8135	2.97341e-12	3.27075e-10	2.37872e-10	2260/60/1457/1460/5819/2534/387/71/7525/1495/5770/5879/1500/4301/7082/2241/83439/1387/5792/8976/10810/2033/1459/5594/81/51701/5881/6934/3643/87/4089/8826/7414/25945/10163/1956/5797/3480/9855/283106/7048	41
hsa00190	Oxidative phosphorylation	61/1637	134/8135	2.00462e-11	1.65381e-09	1.20277e-09	4720/51079/4695/29796/518/4706/1537/4711/517/4723/1349/7388/54539/1351/1345/4709/4705/4725/10632/7381/513/1340/374291/4724/4731/1350/54205/4697/4704/4698/1327/1337/5464/27089/522/521/4713/1329/440567/4728/4694/9296/6392/514/4708/9550/1347/9167/10975/6390/8992/533/51606/535/523/529/10063/155066/528/51382/534	61
hsa04141	Protein processing in endoplasmic reticulum	70/1637	171/8135	2.62679e-10	1.73368e-08	1.26086e-08	4121/3303/7186/64215/10130/6746/1650/23190/1603/7494/6748/23471/55829/7184/6747/9978/6184/3312/54431/51465/440275/56681/51035/7323/10970/27248/10273/7327/9601/29979/10294/811/5887/7322/3309/824/8720/22872/201595/23480/468/10952/6745/10961/7095/55768/267/821/10483/5886/91445/80331/29927/10905/581/165324/6238/6400/5609/10427/3300/9709/4780/26270/23645/30001/9871/133022/55432/1649	70
hsa04714	Thermogenesis	86/1637	232/8135	1.01231e-09	5.56772e-08	4.04925e-08	51103/2260/86/4720/51079/4695/29796/60/518/4706/1537/4711/284184/517/4723/1349/7388/54539/1351/1345/4709/4705/4725/6194/10632/7381/513/493753/1340/374291/71/4724/4731/1350/4697/4704/4698/1327/1337/27089/522/521/4713/1329/440567/4728/2181/4694/6604/6392/64223/4893/514/4708/3845/1347/9167/51287/10975/51241/84987/55744/6390/25915/6197/6654/10063/2778/285521/9658/90639/6595/10818/1386/7248/55818/2182…	86
hsa05012	Parkinson disease	94/1637	266/8135	3.03976e-09	1.43303e-07	1.0422e-07	6570/2770/7314/801/5705/4720/5689/51079/347733/4695/5688/29796/518/4706/6233/1537/4711/5682/7922/7494/517/4723/1349/7388/54539/1351/1345/4709/7311/4705/4725/7381/513/1340/51465/374291/805/4724/4731/3799/1350/54205/57181/292/4697/4704/4698/1327/1337/27089/522/6647/4713/1329/7417/440567/4728/4694/7327/10383/6392/7317/514/4708/1347/9167/3309/10975/27429/468/5715/6390/598/2771/2778/581/90550/91252/10…	94
hsa05022	Pathways of neurodegeneration - multiple diseases	147/1637	476/8135	6.38317e-09	2.45148e-07	1.78289e-07	6261/50507/8322/5330/7186/9973/7314/801/5705/4720/2521/5689/51079/347733/4695/5688/29796/3028/518/4706/6233/1457/1537/4711/11258/5682/7494/517/1460/4723/1349/7388/54539/1351/1345/4709/7311/4705/4725/7381/513/7802/1340/51465/374291/324/805/4724/4731/3799/1350/5861/54205/292/4697/4704/4698/1327/1337/27089/522/6647/4713/1329/7417/440567/4728/4694/7327/10383/60673/6392/7317/572/10540/4893/514/4708/38…	147
hsa04144	Endocytosis	89/1637	251/8135	6.68585e-09	2.45148e-07	1.78289e-07	3303/381/8766/378/829/51510/10094/23111/27243/1175/387/3312/1211/3799/5878/9266/81873/10097/10552/375/10096/382/10109/3106/29924/10092/830/10890/30011/7879/55737/4087/9525/8411/51324/93343/1213/1212/3482/5868/9765/26286/8976/8724/9135/5867/5869/10254/2869/4193/868/83737/116987/64744/253725/3949/10193/22841/1601/55616/51100/23325/867/10095/11059/80223/10564/11021/7456/3107/118813/84612/2261/3800/1…	89
hsa04932	Non-alcoholic fatty liver disease	62/1637	155/8135	8.15343e-09	2.69063e-07	1.95682e-07	5296/7186/4720/51079/4695/29796/4706/1537/4711/7494/4723/1349/7388/54539/1351/1345/4709/4705/4725/7381/1340/374291/4724/4731/1350/54205/4697/4704/4698/1327/1337/27089/51094/4713/1329/440567/4728/4694/6392/4708/5879/1347/9167/10975/468/6390/840/9021/207/83737/581/3643/6256/5562/3725/355/8660/51422/7040/3667/3953/1649	62
hsa05132	Salmonella infection	88/1637	249/8135	9.77061e-09	2.93118e-07	2.13177e-07	114609/6281/29108/7186/9844/347733/60/2597/11258/6188/7184/10094/1781/387/71/5898/3799/1778/10640/54205/5878/9266/81873/10097/55845/10552/4074/375/10096/10383/382/5216/10109/10540/6993/10092/26263/5879/3840/7879/5604/51164/8795/83439/5868/26999/8976/840/10810/5869/8655/10627/207/55207/83658/329/64746/581/5594/5585/10787/6990/6934/5609/10382/23118/2316/10095/103910/127829/9367/7295/3725/388/3800/5…	88
hsa05010	Alzheimer disease	122/1637	384/8135	2.25037e-08	6.18851e-07	4.50073e-07	50507/5296/8322/5330/7186/801/5705/4720/5689/51079/347733/4695/5688/29796/2597/3028/518/4706/1457/1537/4711/5682/7922/7494/517/1460/4723/1349/7388/54539/1351/1345/4709/4705/4725/7381/513/1340/374291/324/805/4724/4731/3799/1350/54205/57181/292/4697/4704/4698/1327/1337/27089/522/6868/4713/1329/7417/57142/440567/4728/4694/10383/60673/6392/572/51107/4893/514/4708/3845/1347/9167/1856/10975/824/351/560…	122
hsa05208	Chemical carcinogenesis - reactive oxygen species	79/1637	223/8135	5.00712e-08	1.19719e-06	8.70681e-07	50507/5296/4257/1535/4720/51079/4695/29796/518/4706/1537/4711/517/4723/1349/7388/54539/1351/1345/4709/4705/4725/7381/513/1340/374291/4724/4731/1350/292/4697/4704/3091/4698/1327/1337/27089/522/6647/4713/1329/7417/440567/4728/4694/6392/572/4893/514/4708/5747/5770/3845/5879/1347/9167/10975/4259/5604/6390/2947/6654/27/207/5728/2052/5594/2309/5781/405/673/5609/6655/3725/4780/1956/7422/2944/5580	79
hsa04510	Focal adhesion	73/1637	201/8135	5.07897e-08	1.19719e-06	8.70681e-07	6696/5296/3910/8516/1298/60/2534/387/71/3611/572/5747/3655/5879/6093/824/5062/2909/5604/4659/5908/6654/1280/7094/10627/207/5728/329/894/1291/5594/81/3685/5881/7423/673/87/7414/9564/394/2316/6655/7791/103910/3913/3725/1288/56034/1287/2002/3693/331/1956/5578/3480/10398/7422/5063/54776/7057/25759/3696/5159/3912/3911/2317/2318/63923/1277/3672/2335/5155/3676	73
hsa04140	Autophagy - animal	55/1637	141/8135	1.54958e-07	3.40908e-06	2.47933e-06	5296/3146/81671/5861/440275/55578/3091/11345/60673/572/9342/9140/64223/4893/8837/3476/3845/7879/3920/5604/10325/598/9821/207/81631/55062/1508/5728/54541/5594/7248/23710/10645/7405/6009/51100/5562/5516/7249/6794/58528/22800/1613/115201/53349/64121/8660/664/8878/3480/3667/84557/58476/6237/5580	55
hsa04137	Mitophagy - animal	34/1637	72/8135	1.94581e-07	3.96522e-06	2.88379e-06	7314/6233/1457/1460/8887/7311/3091/11345/4893/51024/3845/7879/665/468/64786/54543/598/81631/1459/2309/9958/139341/23710/84749/10370/3725/22800/664/8878/84557/7030/283106/6237/10133	34
hsa04120	Ubiquitin mediated proteolysis	55/1637	142/8135	2.04269e-07	3.96522e-06	2.88379e-06	7314/10055/10477/6233/7337/7311/9978/51529/6923/25847/51465/119504/7323/10273/7327/7317/54926/9616/7322/6921/10075/92912/51366/9320/55236/55284/6477/55958/7320/7319/9021/7328/4193/868/27338/329/83737/8554/8451/9063/23295/26091/10393/1643/8450/867/4214/11059/9040/7325/23327/65264/331/4281/79444	55
hsa05415	Diabetic cardiomyopathy	71/1637	203/8135	4.20743e-07	7.32088e-06	5.32428e-06	5296/5330/1535/4720/51079/4695/29796/2597/518/4706/1537/4711/517/4723/1349/7388/54539/1351/1345/4709/4705/4725/7381/513/1340/374291/4724/4731/1350/292/4697/4704/4698/1327/1337/27089/522/4713/1329/7417/440567/4728/4694/6392/514/4708/5879/1347/9167/10975/4087/51660/6390/25874/207/5728/3643/488/7040/5578/23236/3667/7137/817/9882/7048/816/1277/948/815/5580	71
hsa04810	Regulation of actin cytoskeleton	75/1637	218/8135	4.21505e-07	7.32088e-06	5.32428e-06	5296/8516/9087/2254/2260/60/10094/387/324/71/81873/10097/55845/10552/4628/10096/5216/10109/4893/7114/10092/5747/3845/3655/5879/6093/1073/5062/2909/5604/4659/10152/26999/8976/6654/10627/55970/221178/5594/81/3685/5881/10787/10672/673/87/8826/55740/7414/9564/10095/6655/103910/56034/22800/2261/10163/3693/5305/1956/10788/10398/4627/5063/54776/3696/5159/1730/6237/6387/1131/3672/2335/5155/3676	75
hsa05165	Human papillomavirus infection	104/1637	331/8135	4.6766e-07	7.71639e-06	5.61192e-06	6696/5296/3910/8322/8516/1298/9636/5315/7337/324/9519/3516/55502/9296/3106/1108/572/4893/5747/3845/3655/9550/1856/5529/3996/5604/3454/83439/1387/5986/8992/5520/533/1027/1857/6654/51606/535/1280/523/207/1978/4193/2033/5728/529/23513/8321/894/2778/1291/581/5594/155066/3685/9223/55844/4799/8323/6934/7248/528/27175/6908/51382/7187/23352/6009/6655/5516/7249/5526/3913/64764/5925/1288/1287/3107/534/8461…	104
hsa05205	Proteoglycans in cancer	71/1637	205/8135	6.43663e-07	1.01147e-05	7.35615e-06	5296/8322/117581/2260/27250/1655/60/6383/6194/1975/387/71/3091/84309/4893/967/5747/2017/3845/5879/6093/4087/5604/4659/6654/207/4193/6469/29102/8321/5594/3685/6608/5781/10818/8323/673/8826/867/2316/6655/22800/2002/355/3693/6385/1956/7040/2719/5578/7855/3480/1026/7078/7422/2817/817/54776/7057/3339/1839/2317/6237/7474/2318/4060/816/1277/5328/2335/815	71
hsa04010	MAPK signaling pathway	94/1637	294/8135	7.11265e-07	1.0669e-05	7.75925e-06	8913/2254/3303/1846/7186/1946/2260/1848/3925/3312/4763/4915/4893/3845/5879/5062/5604/468/5908/51347/5495/5494/6788/8649/6197/6654/207/2005/8550/55970/5921/9448/5594/57551/2872/51701/5881/7423/3643/1386/673/5609/5607/23118/1944/1647/2316/6655/4214/5598/1843/3725/56034/9261/3315/22800/4215/6722/4254/2261/51135/2002/355/8986/1956/3727/7040/5578/3480/3164/1845/7422/5530/9693/4137/80824/51776/785/5159…	94
hsa05020	Prion disease	88/1637	273/8135	1.09938e-06	1.57737e-05	1.14718e-05	6261/5296/3303/1535/10963/5705/4720/5689/51079/347733/4695/5688/29796/518/4706/1457/1537/4711/5682/517/1460/4723/1349/7388/54539/1351/1345/4709/4705/4725/7381/513/2534/3312/1340/374291/4724/4731/3799/1350/54205/292/4697/4704/4698/1327/1337/27089/522/6647/4713/1329/7417/440567/4728/4694/10383/6392/572/514/4708/5879/1347/9167/3309/10975/468/5715/6390/1459/581/5594/90550/1386/10382/5621/64764/317/38…	88
hsa05016	Huntington disease	96/1637	306/8135	1.40447e-06	1.93114e-05	1.40447e-05	5330/7186/5705/4720/5689/51079/347733/4695/5688/29796/5439/518/4706/1537/4711/11258/5438/5682/517/4723/1349/7388/54539/1351/1345/4709/4705/4725/7381/1175/513/7802/5437/1340/374291/1211/9519/4724/4731/3799/1350/54205/5434/292/5441/4697/4704/5440/4698/1327/1337/27089/522/6647/4713/1329/7417/440567/4728/4694/10383/60673/6392/10540/514/4708/1347/9167/10975/10126/51164/2876/1387/5715/6390/1213/1212/83…	96
hsa05110	Vibrio cholerae infection	25/1637	50/8135	2.16723e-06	2.86074e-05	2.08054e-05	60/10945/71/375/9296/9601/11014/9550/7082/23480/10952/8992/533/51606/535/523/29927/529/2778/155066/528/51382/534/30001/5578	25
hsa05210	Colorectal cancer	35/1637	86/8135	9.258e-06	0.000117505	8.54584e-05	5296/332/387/324/5898/26060/54205/572/4893/3845/5879/4087/5604/83439/6654/207/51426/27113/581/5594/5881/6934/673/4089/1643/1647/6655/3725/1956/7040/1026/7048/4616/5366/10912	35
hsa04150	mTOR signaling pathway	54/1637	156/8135	1.41915e-05	0.000173452	0.000126147	5296/8322/55004/6194/1975/387/55437/9296/64223/4893/3845/9550/1856/5604/10325/10542/8649/6197/1857/6654/51606/523/207/1978/5728/529/54541/8321/5594/8323/6249/3643/673/7248/528/51382/96459/6009/5562/6655/7249/83667/6794/253260/58528/6520/534/64121/5578/7855/3480/3667/8140/7474	54
hsa05213	Endometrial cancer	26/1637	58/8135	1.71713e-05	0.000202376	0.000147182	5296/324/3611/1495/572/4893/3845/5604/83439/6654/207/5728/51426/581/5594/2309/6934/673/1643/1647/6655/2002/1956/1026/4616/10912	26
hsa05211	Renal cell carcinoma	29/1637	69/8135	2.59263e-05	0.000295024	0.000214563	5296/9978/6923/3091/572/4893/3845/5879/6921/5062/5604/5908/1387/6654/207/2033/5594/5781/405/673/6655/3725/7040/1026/7422/5063/112399/7030/5155	29
hsa05220	Chronic myeloid leukemia	31/1637	76/8135	2.81374e-05	0.000309512	0.0002251	5296/1487/572/1488/4893/3845/5604/1027/598/6654/207/4193/51426/581/5594/5781/673/4089/6777/1643/1647/867/6655/5925/7040/1026/9846/25759/7048/4616/10912	31
hsa05014	Amyotrophic lateral sclerosis	105/1637	364/8135	2.97186e-05	0.000316359	0.000230079	7186/9973/6428/5705/3178/4720/3181/2521/220988/5689/51079/347733/4695/5688/29796/60/518/4706/1537/4711/11258/5682/7494/517/4723/1349/7388/54539/1351/1345/4709/4705/4725/7381/513/7802/1340/374291/71/4724/4731/3799/1350/5861/54205/4697/4704/4698/1327/1337/27089/522/6647/4713/1329/440567/4728/4694/10383/29979/60673/6392/5216/572/10540/514/4708/5879/1347/9167/3309/10975/6311/10126/468/51164/2876/2306…	105
hsa04722	Neurotrophin signaling pathway	43/1637	119/8135	3.2473e-05	0.000334877	0.000243547	5296/801/9500/7531/387/805/396/572/4915/4893/3845/5879/5604/468/5908/6197/6654/207/581/5594/2309/5781/10818/673/5609/5607/27018/57498/6655/4214/5598/3725/10782/9261/4215/51135/10019/3667/817/25759/816/815/5580	43
hsa05214	Glioma	30/1637	75/8135	5.85095e-05	0.000585095	0.000425524	5296/801/805/4893/3845/5604/6654/207/4193/5728/51426/581/5594/673/1643/1647/6655/5925/1956/5578/3480/1026/817/25759/5159/4616/816/10912/5155/815	30
hsa04115	p53 signaling pathway	29/1637	73/8135	8.95937e-05	0.000869586	0.000632426	10572/54205/51246/900/8795/6477/598/4193/901/5728/50484/894/27113/581/4194/1643/983/1647/27244/7249/83667/317/355/1026/64393/7057/4616/5366/10912	29
hsa04360	Axon guidance	58/1637	182/8135	0.00010551	0.000994813	0.0007235	2242/5296/2045/2043/3983/2770/1946/2534/387/5998/3611/56896/1948/4893/5747/4690/3845/5879/6093/1073/5062/6585/57522/8440/655/5364/23380/2771/10627/1949/6469/659/5921/9353/5361/5594/6608/5881/5781/55740/1944/103910/23654/84612/9423/5578/10398/5530/817/5063/64221/6237/7474/10501/6387/816/815/10154	58
hsa04012	ErbB signaling pathway	32/1637	85/8135	0.000133425	0.00122306	0.000889499	5296/572/4893/5747/4690/3845/5062/5604/8440/1027/6654/27/207/1978/868/5594/673/6777/5609/867/6655/3725/2002/1956/5578/1026/817/5063/25759/1839/816/815	32
hsa05225	Hepatocellular carcinoma	54/1637	168/8135	0.000140654	0.00125448	0.000912348	5296/8322/4257/86/2950/60/324/71/55193/6604/572/4893/3845/7296/1856/4259/4087/5604/83439/2947/1857/598/6654/207/5728/51426/8321/581/5594/6595/8323/6934/673/4089/55274/1643/1647/6655/5925/4780/10587/2002/1956/7040/5578/7855/3480/1026/25759/7048/4616/7474/10912/2944	54
hsa04390	Hippo signaling pathway	51/1637	157/8135	0.000158936	0.00138023	0.00100381	8322/332/60/6657/7533/7531/7534/324/71/1495/1856/55233/3996/7532/4087/7003/83439/6788/5520/655/1857/1454/26524/659/1453/329/23513/8321/894/27113/55844/286204/8323/6934/85407/4089/25937/9113/84962/5516/92597/3398/84612/7005/11186/7040/7855/7048/7474/652/3397	51
hsa05131	Shigellosis	73/1637	247/8135	0.000215526	0.00182368	0.00132631	5296/29108/5330/7186/9844/11146/7314/60/6233/7311/10094/9978/387/71/54205/9266/81873/10097/10552/3611/375/7323/81858/10096/382/5216/10109/9140/831/10092/5747/2017/7322/5879/23048/6093/824/10616/10325/54874/8976/598/7094/10627/207/4193/81631/826/55062/581/5594/5333/81/2309/87/7414/9564/199746/23118/10095/103910/3725/58528/64121/10163/664/8878/1956/10398/23236/9265/84557/5580	73
hsa04330	Notch signaling pathway	24/1637	59/8135	0.000232244	0.00191601	0.00139346	7091/6868/3516/1487/51107/1488/1856/1387/55851/9541/5986/1857/2033/8650/9612/342371/7089/182/151636/4853/8850/23462/6310/388585	24
hsa05222	Small cell lung cancer	33/1637	92/8135	0.000304254	0.00244887	0.001781	5296/3910/7186/1164/54205/5747/3655/1027/598/207/5728/51426/329/581/3685/6256/9618/7187/1643/1647/3913/5925/317/1288/1287/331/1026/3912/3911/4616/10912/2335/79444	33
hsa05130	Pathogenic Escherichia coli infection	60/1637	197/8135	0.000323055	0.00253829	0.00184603	114609/137075/29108/7186/347733/60/2597/6188/10094/2534/387/71/5861/54205/9266/81873/10097/55845/10552/375/4628/10096/10383/382/10972/10109/10092/4690/2017/5879/6093/7082/5062/8795/8440/26999/8976/840/10810/581/5594/10787/10672/5781/10427/10382/23118/10095/3725/7456/51135/4644/355/10163/84617/9871/9265/4627/5063/24146	60
hsa04068	FoxO signaling pathway	43/1637	131/8135	0.00039359	0.00302058	0.00219678	5296/11345/9140/4893/3845/5604/1387/1027/6654/1454/207/4193/901/2033/5728/894/5594/2309/51701/3643/673/4089/23710/1647/5562/6655/1263/6794/8660/664/51422/1956/7040/3480/1026/3667/10769/23678/1032/114907/7048/4616/10912	43
hsa05215	Prostate cancer	34/1637	97/8135	0.000407459	0.00305594	0.0022225	5296/2119/2260/2950/7184/572/4893/3845/5604/468/83439/1387/6935/1027/6654/207/4193/2033/5728/5594/6934/673/367/6655/64764/5925/56034/1956/3480/1026/5159/9586/5328/5155	34
hsa05223	Non-small cell lung cancer	27/1637	72/8135	0.000468597	0.00343638	0.00249918	5296/3799/572/4893/3845/5604/6654/207/51426/581/5594/2309/6256/673/6777/27436/1643/1647/6655/5925/3800/11186/1956/5578/1026/4616/10912	27
hsa05100	Bacterial invasion of epithelial cells	28/1637	77/8135	0.000660516	0.00473848	0.00344617	5296/9844/60/10094/387/1211/71/81873/10097/10552/3611/1495/10096/10109/10092/5747/2017/5879/1213/1212/8976/7414/9564/867/10095/10163/25759/2335	28
hsa04919	Thyroid hormone signaling pathway	39/1637	121/8135	0.00106721	0.00749319	0.00544959	5296/5330/60/71/3091/5211/572/4893/3845/5604/1387/9440/207/4193/2033/9969/5594/5333/3685/8202/6256/488/6009/23389/7249/8648/481/1827/5578/23236/4853/7067/8850/9882/482/9282/7068/652/477	39
hsa05216	Thyroid cancer	16/1637	37/8135	0.00115439	0.00793646	0.00577197	10342/4893/3845/5604/83439/51426/581/5594/6934/6256/673/1643/1647/1026/4616/10912	16
hsa04310	Wnt signaling pathway	50/1637	167/8135	0.00148882	0.0100268	0.00729219	8322/4920/5330/2487/7091/1457/1460/9978/387/324/25776/1487/1488/5879/1856/57216/79718/83439/1387/6477/1857/1454/59343/2033/1459/8321/894/51701/5881/6422/8323/6934/85407/4089/1501/6907/3725/7089/81839/5578/7855/23236/5530/817/2239/5176/283106/7474/816/815	50
hsa04151	PI3K-Akt signaling pathway	94/1637	354/8135	0.00168593	0.0111271	0.00809244	6696/5296/3910/8516/2254/1298/10161/117145/1946/2260/7533/7531/7184/6194/7534/1975/2787/572/4915/64223/4893/5747/3845/3655/5879/5529/7532/5604/2782/3454/468/2783/5520/1027/598/6654/1280/207/1978/4193/55970/5728/54541/894/1291/5594/5585/3685/9223/2309/55844/7423/3643/1386/6256/7248/10681/6009/1944/5562/6655/5516/7249/5526/3913/6794/64764/1288/56034/1287/4254/2261/3693/1956/5578/3480/1026/3164/3667…	94
hsa04211	Longevity regulating pathway	30/1637	89/8135	0.00177912	0.011512	0.00837233	5296/26060/79813/51094/60673/4893/3845/468/9821/207/1978/581/2309/3643/1386/7248/10645/6009/5562/27244/7249/83667/6794/64764/8660/51422/3480/3667/108/9586	30
hsa01521	EGFR tyrosine kinase inhibitor resistance	27/1637	79/8135	0.00235738	0.0147679	0.0107403	5296/6194/4763/572/4893/3845/5604/598/6654/207/1978/5728/581/5594/2309/673/6655/56034/2261/1956/5578/3480/7422/558/25759/5159/5155	27
hsa04928	Parathyroid hormone synthesis, secretion and action	34/1637	106/8135	0.00237182	0.0147679	0.0107403	5330/5142/2770/2260/387/4666/5604/468/11214/2771/2778/5594/10672/4205/1386/6256/673/64764/4323/1956/3727/1958/5578/1026/23236/9935/4209/1839/860/108/4208/9586/632/5745	34
hsa05218	Melanoma	25/1637	72/8135	0.00263683	0.016114	0.0117192	5296/2254/2260/572/4893/3845/5604/207/4193/5728/51426/581/5594/673/1643/1647/5925/56034/1956/3480/1026/5159/4616/10912/5155	25
hsa05212	Pancreatic cancer	26/1637	76/8135	0.00277136	0.0166281	0.0120932	5296/5898/572/3845/5879/10928/4087/5604/598/207/51426/581/5594/5881/673/4089/1643/1647/5925/1956/7040/1026/7422/7048/4616/10912	26
hsa04130	SNARE interactions in vesicular transport	14/1637	33/8135	0.00288619	0.0170079	0.0123694	10490/6844/9342/55850/9554/10652/9570/9341/10282/10791/662/8417/51272/2054	14
hsa04512	ECM-receptor interaction	29/1637	88/8135	0.00308208	0.0178436	0.0129772	6696/3910/8516/158326/1298/3655/1280/1291/3685/1605/375790/3913/1288/1287/961/3693/6385/7057/3696/3339/3912/3911/63923/1277/948/3672/2335/341640/3676	29
hsa04145	Phagosome	45/1637	152/8135	0.00317894	0.018087	0.0131542	1535/347733/60/1781/71/1778/5878/4074/9296/10383/3106/811/5879/9550/7879/3920/9554/23480/8411/10952/5868/821/8992/533/51606/535/5869/23673/523/9341/29927/529/155066/3685/528/8417/51382/10382/3107/534/3693/84617/7057/9902/948	45
hsa03022	Basal transcription factors	17/1637	45/8135	0.00463766	0.0259394	0.0188651	6877/8148/9519/2958/404672/4331/6883/902/6880/6879/2965/2961/6884/2957/6908/6881/9569	17
hsa04072	Phospholipase D signaling pathway	43/1637	148/8135	0.0056235	0.0309292	0.022494	5296/10161/5330/8613/2534/387/5898/9266/375/382/4893/3845/5604/10554/6654/207/55326/2778/5594/10672/5781/3643/10555/56895/7248/56848/6009/6655/7249/56034/22800/4254/8611/1956/5578/23236/9265/9846/25759/5159/6237/108/5155	43
hsa04530	Tight junction	48/1637	169/8135	0.00576757	0.0312016	0.0226921	137075/60/10094/387/71/81873/10097/10552/4628/10096/10109/8777/10092/2017/5879/6093/3996/4301/7082/4637/5520/10627/23513/81/9223/55844/87/5609/8531/123720/10095/5562/4214/5516/103910/57826/6794/3725/51421/84612/23327/51422/10398/4627/9693/51735/11346/24146	48
hsa04540	Gap junction	28/1637	88/8135	0.00623168	0.0329487	0.0239627	5330/2770/347733/10383/4893/3845/7082/5604/2771/6654/1453/2697/2778/5594/5607/10382/983/6655/5598/56034/84617/1956/5578/23236/2977/5159/108/5155	28
hsa04215	Apoptosis - multiple species	13/1637	32/8135	0.00629021	0.0329487	0.0239627	332/54205/27429/598/840/329/27113/581/317/331/666/5366/79444	13
hsa04926	Relaxin signaling pathway	38/1637	129/8135	0.00697072	0.0359427	0.0261402	5296/5330/2770/2787/4893/3845/4087/5604/2782/468/2783/2771/6654/207/55970/2778/5594/7423/1386/5609/10681/6655/64764/3725/1288/1287/1956/7040/5578/59/23236/7422/25759/7048/108/9586/1277/1906	38
hsa04921	Oxytocin signaling pathway	44/1637	154/8135	0.00712362	0.0360114	0.0261901	6261/5330/2770/801/60/387/805/71/4893/5997/1938/3845/6093/4637/5604/4659/2771/2778/5594/10645/5607/5562/5598/3725/2002/1827/51422/1956/5578/1026/10398/23236/5530/2977/817/785/54776/4882/3761/3763/108/4208/816/815	44
hsa04392	Hippo signaling pathway - multiple species	12/1637	29/8135	0.00720228	0.0360114	0.0261901	55233/7003/6788/1454/26524/25937/9113/84962/92597/7005/11186/83937	12
hsa05418	Fluid shear stress and atherosclerosis	40/1637	139/8135	0.00878244	0.0432568	0.0314595	5296/4257/1535/801/2950/60/6383/7341/7184/387/805/71/6613/6612/5747/5879/4259/2947/207/659/3685/5881/4205/5609/5607/5562/5598/1843/7295/3725/4780/8878/6385/7422/2817/652/4208/5155/2944/1906	40
hsa05217	Basal cell carcinoma	21/1637	63/8135	0.00943003	0.0457634	0.0332824	2735/8322/324/1856/83439/1857/6469/51426/8321/581/6608/8323/6934/1643/1647/7855/1026/4616/7474/652/10912	21
hsa04260	Cardiac muscle contraction	27/1637	87/8135	0.010239	0.0489641	0.0356103	29796/1537/1349/7388/1351/1345/7169/7381/1340/1350/1327/1337/27089/1329/440567/1347/9167/10975/7171/488/7168/481/7137/785/482/70/477	27
hsa05203	Viral carcinogenesis	55/1637	204/8135	0.0103863	0.0489641	0.0356103	5296/7186/5315/3190/7533/7337/7531/7534/387/9519/2958/3516/1654/3106/1108/572/4893/3845/5879/7532/468/2965/1387/1027/2961/4193/2033/23513/51564/894/581/5594/81/1386/87/2957/6777/6908/9093/7187/23352/983/64764/3725/5925/10014/9261/3107/6722/83933/1026/8850/5366/9734/9586	55
hsa05219	Bladder cancer	15/1637	41/8135	0.0106269	0.0493926	0.0359219	4893/3845/5604/4193/5594/673/5925/1613/2261/11186/1956/1026/7422/7057/1839	15

## Sheet: NSC1b
ID	Description	GeneRatio	BgRatio	pvalue	p.adjust	qvalue	geneID	Count
hsa03010	Ribosome	98/1834	158/8135	6.2e-27	2.06e-24	1.55e-24	6192/6231/6150/6205/51121/51264/64963/6227/6143/7311/6207/6182/6169/6156/6124/64969/6233/51187/6230/6194/6152/6167/6147/6146/2197/51069/65005/6166/6157/6134/29074/4736/6217/63931/6235/9349/124995/6206/51021/6224/6158/6173/6209/79590/6228/9045/6130/6155/6139/6204/6138/6154/6176/6144/6188/6133/6128/6201/6135/11224/3921/6142/6203/6218/6125/6165/6129/6132/6181/6160/23521/6189/64968/6164/6187/6122/623…	98
hsa05171	Coronavirus disease - COVID-19	110/1834	232/8135	2.31e-17	3.83e-15	2.89e-15	6192/6231/6205/51121/6227/6143/7311/6207/6885/6169/6156/6124/6233/51187/6230/6194/6152/6167/6147/6146/2197/6166/6157/6134/4736/6217/6235/9349/6206/6224/5610/6158/6173/6209/6228/9045/6130/6155/6139/6204/6138/6154/6176/6144/6188/6133/3572/3716/6128/6201/6135/11224/3921/6142/6203/6218/6125/6165/6129/6132/6181/6160/23521/6189/6164/6187/6122/6234/25873/5594/6774/6161/6208/6137/6171/6210/6175/6141/6136…	110
hsa00190	Oxidative phosphorylation	70/1834	134/8135	4.13e-14	4.57e-12	3.45e-12	4726/506/539/4710/4700/4715/509/126328/7386/9377/374291/4716/1349/4698/4713/4718/4706/4695/51079/55967/9551/4731/7381/29796/4728/521/4709/8992/513/4724/518/6391/9296/1353/4694/27089/1340/1537/5464/533/517/54205/7385/522/1350/10632/51382/1351/7388/4725/4697/4711/10975/537/1329/1345/514/9114/4707/4708/1327/1337/10063/9167/1347/440567/4719/9550/54539/155066	70
hsa04714	Thermogenesis	103/1834	232/8135	5.81e-14	4.83e-12	3.64e-12	4726/506/539/4710/4700/4715/509/126328/6599/7386/9377/374291/4716/1349/284184/4698/4713/4718/4706/4695/51287/116228/51079/55967/9551/4731/7381/29796/4728/521/4709/513/71/4724/518/6391/2181/1353/4694/27089/1385/1340/1537/517/6194/7385/522/51241/1350/10632/6601/10488/1351/7388/60/4725/4697/4711/10975/1329/8289/55744/1345/514/51780/4707/4708/2885/3265/1327/1337/10063/57492/6602/9167/1347/440567/4719…	103
hsa05016	Huntington disease	123/1834	306/8135	1.28e-12	7.09e-11	5.35e-11	1770/548644/293/5693/4726/5694/506/539/4710/4700/4715/509/5688/5690/5439/7846/5714/126328/5438/7979/7386/9377/374291/4716/1349/4698/4713/4718/5440/4706/5682/4695/51079/55967/4731/1175/7381/5434/1173/29796/4728/1211/493869/4709/513/5441/4724/518/5691/6391/55081/4694/27089/1385/1340/203068/1537/517/54205/7385/522/60673/7417/1350/347733/10488/1351/7388/11258/4725/4697/10540/4711/10975/5715/10376/277…	123
hsa04144	Endocytosis	106/1834	251/8135	1.28e-12	7.09e-11	5.35e-11	5337/3303/81873/51510/377/11267/1175/7879/1173/1211/27131/10552/832/7251/51160/27183/10096/84313/830/51699/9765/7046/51324/29924/5878/10094/829/55737/10093/3105/51019/57403/8723/10092/381/387/375/10109/3265/137492/60682/8724/1212/3799/2870/8394/9135/64750/382/10890/8853/112936/5868/22841/10097/91782/51100/8411/9146/3800/58513/9266/1213/5584/11031/161/10193/23325/4087/50807/2261/10095/51028/867/56…	106
hsa04120	Ubiquitin mediated proteolysis	68/1834	142/8135	1.88e-11	8.89e-10	6.71e-10	389898/7329/7332/7334/10054/6921/9616/25847/8065/6923/118424/7323/6500/7311/7337/6233/9978/6477/991/10477/7320/10273/8452/8697/51366/10075/51529/6502/119504/51434/672/54926/7316/64750/7322/55236/3093/55958/9320/997/10401/9354/65264/7317/996/26091/23295/867/7328/8554/1643/7325/55585/27338/8450/51343/11059/9040/7319/90293/331/23327/4281/4193/9886/11065/4214/134111	68
hsa05012	Parkinson disease	107/1834	266/8135	3.74e-11	1.55e-09	1.17e-09	6570/11315/293/5693/4726/5694/506/539/4710/4700/4715/509/5688/5690/7332/7846/5714/126328/7979/7386/9377/374291/4716/1349/4698/4713/4718/4706/5682/4695/51079/55967/4731/118424/7381/29796/4728/4709/25800/513/4724/518/7311/5691/6391/4694/27089/1340/203068/1537/6233/517/54205/7385/522/7417/1350/57181/347733/1351/7388/4725/4697/4711/10975/468/5715/10376/1329/6647/1345/514/808/4707/4708/1327/1337/9167/…	107
hsa05020	Prion disease	107/1834	273/8135	2.33e-10	8.59e-09	6.48e-09	3303/1535/293/5693/4726/5694/506/539/4710/4700/4715/509/5688/5690/7846/5714/126328/7979/7386/9377/374291/4716/1349/4698/4713/4718/1460/4706/5682/4695/51079/55967/4731/7381/29796/4728/4709/513/4724/518/5691/6391/1457/4694/27089/1385/1340/203068/1537/572/517/54205/7385/522/7417/1350/347733/10488/1351/7388/4725/4697/4711/10975/468/5715/10376/1329/6647/1345/514/4707/4708/2534/1327/2932/1337/5879/1459…	107
hsa04932	Non-alcoholic fatty liver disease	70/1834	155/8135	2.67e-10	8.87e-09	6.69e-09	4726/4710/4700/4715/126328/7386/9377/374291/4716/1349/4698/4713/4718/4706/4695/51079/55967/4731/7381/29796/4728/4709/4724/6391/4694/27089/1340/1537/54205/7385/1350/1351/7388/4725/4697/4711/10975/468/1329/1345/4707/4708/1327/2932/1337/5879/9167/1347/440567/4719/54539/51094/5563/836/22877/79602/3725/1432/581/5565/8660/2931/7132/9451/1649/51422/10000/3667/355/841	70
hsa05415	Diabetic cardiomyopathy	85/1834	203/8135	3.85e-10	1.07e-08	8.06e-09	6517/1535/293/4726/506/539/4710/4700/4715/509/126328/7386/9377/374291/4716/5499/1349/4698/4713/5501/4718/4706/4695/51079/55967/4731/7381/29796/4728/4709/513/4724/518/6391/4694/27089/1340/1537/517/7385/522/51660/142/7417/1350/7046/5162/2597/1351/7388/4725/4697/4711/10975/1329/1345/514/4707/4708/488/1327/2932/1337/5879/9167/1347/440567/4719/2673/54539/817/25874/292/4087/1432/6667/2936/5578/5728/100…	85
hsa04110	Cell cycle	60/1834	126/8135	3.86e-10	1.07e-08	8.06e-09	8318/4176/10971/25847/7529/5591/1019/6500/7532/4085/9126/7531/10459/9232/9978/5885/991/10926/8697/472/51529/7533/6502/119504/2932/51434/701/7534/1028/894/993/2033/1871/699/9184/8243/996/1387/4087/9088/5925/1027/4089/25/890/5347/995/7272/10735/51343/7465/23594/983/1032/4193/9700/1647/1026/4616/7042	60
hsa04520	Adherens junction	40/1834	71/8135	6.37e-10	1.63e-08	1.23e-08	1460/71/1457/6885/5819/7046/60/387/2534/7414/83439/5879/10458/7525/1459/5594/5881/5792/1495/2033/4301/1387/7082/4089/56288/6934/8976/8826/1500/25945/81/10163/3480/1956/9855/87/10810/5797/4008/7048	40
hsa05208	Chemical carcinogenesis - reactive oxygen species	90/1834	223/8135	1.15e-09	2.72e-08	2.05e-08	9020/5337/1535/4257/293/4726/506/539/4710/4700/4715/509/126328/7386/9377/374291/4716/1349/4698/4713/4718/4706/4695/51079/55967/4731/7381/29796/4728/4709/513/4724/518/6391/4694/27089/1340/1537/572/517/7385/522/7417/1350/1351/7388/4725/4697/4711/10975/2947/1329/6647/1345/514/4707/4708/2885/3265/1327/1337/5879/9167/1347/5605/440567/5594/4719/5747/54539/3845/369/27/292/3725/4780/6654/4259/1432/2309/2…	90
hsa05010	Alzheimer disease	137/1834	384/8135	1.41e-09	3.12e-08	2.35e-08	293/5693/4726/5694/506/539/4710/4700/4715/509/5688/5690/7846/5714/126328/7979/7386/9377/374291/4716/1349/4698/4713/4718/1460/4706/5682/4695/51079/55967/4731/7381/29796/4728/4709/25800/7976/57142/513/4724/518/5691/6391/1457/4694/27089/1340/203068/1537/572/517/54205/7385/522/324/60673/7417/1350/57181/347733/3028/2597/10313/1351/7388/5610/4725/4697/4711/55851/10975/468/5715/10376/2776/1329/1345/514/…	137
hsa04810	Regulation of actin cytoskeleton	87/1834	218/8135	4.18e-09	8.39e-08	6.33e-08	54961/9087/8516/2254/5499/81873/5501/3682/5217/1073/7430/1072/10552/71/10096/324/5962/10094/9475/60/55845/10093/10092/4659/10298/387/6093/10109/3265/7414/5879/10458/2909/5605/8394/5594/10787/5747/5881/7114/3845/369/5216/10097/200576/3688/6654/5062/2261/10095/10152/103910/1793/55970/8976/10627/8826/5305/81/4628/26999/10163/55740/3984/2247/23365/8874/4660/9564/128239/22800/1956/81624/54776/4627/369…	87
hsa05022	Pathways of neurodegeneration - multiple diseases	161/1834	476/8135	4.3e-09	8.39e-08	6.33e-08	1770/11315/293/5693/4726/5694/506/539/4710/4700/4715/509/5688/5690/7332/7846/5714/126328/7979/7386/9377/374291/4716/1349/4698/4713/4718/1460/4706/5682/5861/4695/51079/55967/4731/118424/7381/29796/4728/493869/4709/7976/513/4724/518/7311/5691/6391/1457/55081/4694/27089/1340/203068/1537/6233/572/517/54205/7385/522/324/60673/7417/1350/347733/3028/1351/7388/11258/4725/4697/10540/4711/10975/468/5715/10…	161
hsa05014	Amyotrophic lateral sclerosis	126/1834	364/8135	5.15e-08	9.5e-07	7.17e-07	1770/3181/220988/5693/4726/5694/506/539/4710/4700/4715/509/5688/5690/7846/5714/126328/7979/7386/9377/374291/4716/1349/4698/4713/4718/4706/5682/5217/5861/4695/51079/55967/4731/7381/29796/4728/493869/4709/513/71/4724/518/5691/6391/7175/57122/4694/27089/1340/203068/1537/29979/5903/572/517/54205/7385/522/9818/60673/1350/347733/1351/7388/11258/60/4725/4697/10540/4711/10975/468/5715/10376/1329/6647/134…	126
hsa05132	Salmonella infection	93/1834	249/8135	5.82e-08	1.02e-06	7.67e-07	79792/7846/81873/8655/5217/1434/7879/6500/10552/7184/71/6885/10096/203068/1781/4074/54205/10640/347733/2597/5878/10094/9475/11258/60/10540/55845/10093/3839/10376/6188/10092/387/83658/375/10109/3265/83439/5879/6993/79659/5605/3799/5594/382/10787/388/10383/5868/26263/5216/10097/3800/836/9266/3836/3725/8795/1432/10095/55770/103910/1778/6934/8976/10627/5420/581/4792/2316/84617/26999/9367/7132/7295/58…	93
hsa04141	Protein processing in endoplasmic reticulum	69/1834	171/8135	1.02e-07	1.7e-06	1.28e-06	3303/10130/23190/7095/51035/1603/1650/6748/9601/118424/11231/7323/6500/3998/7184/5034/54431/821/5589/56681/6746/6048/29979/9978/27102/8720/10273/440275/23480/5610/23471/468/6400/23193/165324/6238/10952/7322/27248/3337/10113/6747/10905/64215/5887/22872/10961/823/51128/5886/4780/10970/80700/80267/10802/30001/64374/9709/581/23645/51360/3300/22824/824/9451/1649/4121/57134/80343	69
hsa04115	p53 signaling pathway	36/1834	73/8135	4.3e-07	6.8e-06	5.13e-06	10572/1019/9538/54205/6477/9540/472/4194/598/894/51246/836/8493/901/8795/51512/143686/1643/900/581/317/5728/983/27244/4193/83667/1647/64393/1026/4616/3486/27113/355/7057/841/84883	36
hsa04530	Tight junction	65/1834	169/8135	1.81e-06	2.73e-05	2.06e-05	24146/7846/5515/81873/5518/1019/140465/7430/10552/5872/71/10096/5906/5962/10094/9475/60/10093/83700/5520/10376/10092/387/6093/10109/8777/5879/55114/2017/7408/4301/10097/5563/4637/5584/3688/1739/3725/55844/7082/10095/103910/4771/9223/56288/57826/10627/8531/51421/5516/5565/81/4628/84612/123720/9181/23327/51422/51735/4627/6794/87/4214/9693/10398	65
hsa04510	Focal adhesion	74/1834	201/8135	2.47e-06	3.57e-05	2.7e-05	8516/1298/6696/5499/5501/3611/71/572/5906/1284/9475/60/4659/10298/387/2885/6093/3265/2534/7414/2932/5879/2909/8394/5594/7408/5747/894/5881/5908/1287/3688/7094/3725/6654/5062/103910/1793/55742/10627/394/2316/81/5578/4660/5728/9564/824/331/3480/1956/3915/1280/54776/10000/3696/87/7422/1288/3911/56034/5159/2318/4638/25759/3672/1277/10398/3912/2317/7057/5063/2335/7058	74
hsa04137	Mitophagy - animal	34/1834	72/8135	3.15e-06	4.36e-05	3.29e-05	285973/11345/1460/7879/7311/1457/51024/6233/54543/468/3265/9958/1459/665/7316/598/3845/55288/3725/192111/2309/81631/6667/139341/664/10370/23710/22800/9451/7030/84557/6237/10133/338382	34
hsa04114	Oocyte meiosis	52/1834	131/8135	6.68e-06	8.87e-05	6.69e-05	10971/25847/5499/7529/5515/5518/5501/6500/7532/4085/9126/7531/10459/5529/9232/9978/991/8697/808/51529/7533/119504/51434/5594/7534/151648/9748/699/817/5534/8243/996/367/26271/9088/805/1432/6196/5347/995/27330/5516/983/5525/3480/6790/9700/5530/6197/80315/5526/10734	52
hsa05131	Shigellosis	85/1834	247/8135	1.03e-05	0.000131909	9.95e-05	4303/389898/7334/7336/81873/3611/5217/7323/6500/10552/71/7311/6885/54874/10096/6233/54205/9978/9140/10094/9475/60/81858/10093/472/10092/387/6093/375/10109/7414/2932/5879/7316/2017/5594/7322/382/5747/598/10616/5216/10097/831/9266/10325/823/3688/7094/5335/23048/3725/1432/10095/2309/81631/199746/103910/1793/8976/10627/581/4792/81/10163/2931/7132/664/63916/9564/824/23118/9181/51196/826/1956/4193/7188…	85
hsa04068	FoxO signaling pathway	51/1834	131/8135	1.55e-05	0.000190556	0.000143793	4303/6517/11345/7046/9140/472/2885/3265/6502/5605/5594/6774/894/3845/369/2033/10733/5563/1454/901/1387/6654/1432/7874/2309/1027/4089/9456/5347/5565/8660/664/5728/23710/1032/80854/3480/1956/4193/51422/10000/6794/9455/1647/1026/4616/3667/10769/7048/100132074/7042	51
hsa05130	Pathogenic Escherichia coli infection	69/1834	197/8135	3.65e-05	0.000433246	0.000326927	24146/4651/7846/81873/7009/5861/10972/7430/10552/71/6885/10096/203068/54205/347733/2597/10094/9475/60/55845/10093/10376/6188/10092/387/6093/375/10109/2534/5879/10458/2017/5594/382/10787/10383/10097/4690/836/9266/3688/3725/8795/7082/5062/1432/10095/10802/25/8976/5781/581/8440/4792/84617/4628/26999/10163/7132/23365/23118/9181/644150/4627/10810/51135/355/5063/841	69
hsa05165	Human papillomavirus infection	105/1834	331/8135	5.42e-05	0.000620299	0.000468076	8516/1298/6696/23493/5515/5518/1019/8992/7976/9296/10474/7337/1385/5529/533/572/324/1284/10488/51382/5610/472/1978/5520/3105/537/3716/9114/2885/1108/3265/3516/2932/83439/7283/1857/55012/5605/5594/5747/9550/894/155066/3845/2033/1287/6772/836/5584/3688/1739/1387/55844/6654/5925/9794/57801/3454/1027/9223/56288/6934/890/4853/2778/581/5516/6009/84612/7132/5728/7248/8321/5525/1956/3915/4193/23352/1280/…	105
hsa05211	Renal cell carcinoma	30/1834	69/8135	8.39e-05	0.000928115	0.000700353	6921/6923/572/9978/5906/10298/2885/3265/5879/5605/5594/54583/5908/3845/369/2033/1387/3725/6654/5062/5781/405/7030/10000/201163/7422/1026/112399/5063/7042	30
hsa04390	Hippo signaling pathway	56/1834	157/8135	0.000110727	0.00118585	0.000894841	10971/5499/7529/5515/5518/5501/7532/7976/71/55233/7531/324/7046/60/5520/7533/2932/83439/1857/7534/894/1495/4086/6788/7159/25937/5584/1454/1739/55844/4087/9113/60485/4089/4771/56288/84962/6934/26524/5516/84612/92597/7003/286204/8321/659/7005/1742/3397/85407/7855/7482/27113/7474/7048/7042	56
hsa05225	Hepatocellular carcinoma	59/1834	168/8135	0.00012058	0.00125102	0.000944014	4257/6599/55193/1019/7976/71/572/29117/324/6601/7046/60/2947/8289/2885/3265/2932/83439/1857/57492/6602/2950/5605/5594/598/3845/369/1871/5335/4780/6654/4087/4259/196528/5925/4089/1643/6934/581/51426/5578/5728/8321/3480/1956/6595/10000/1647/1026/7855/4616/10587/25759/7482/7474/3481/10023/7048/7042	59
hsa05100	Bacterial invasion of epithelial cells	32/1834	77/8135	0.000140336	0.00141187	0.00106539	81873/3611/1211/10552/71/10459/10096/10094/60/10093/10092/387/10109/7414/5879/1212/2017/5747/1495/10097/1213/3688/10095/867/1793/8976/10163/63916/9564/25759/2335/8218	32
hsa04140	Autophagy - animal	51/1834	141/8135	0.000148078	0.00141676	0.00106908	285973/3146/11345/5515/5861/7879/6885/572/60673/55578/9140/440275/9342/1508/3265/9821/55255/5605/5594/598/8837/3845/7405/51100/5563/203228/55014/10325/81631/83734/1613/5516/8660/6009/54541/664/5728/7248/23710/22800/9451/3480/10000/6794/55102/84557/55062/58476/3667/6237/338382	51
hsa05205	Proteoglycans in cancer	69/1834	205/8135	0.000149357	0.00141676	0.00106908	5499/5501/7430/7976/71/6194/5962/9475/60/4659/387/2885/6093/3265/5879/5605/2017/5594/6774/5747/967/3845/369/817/836/3688/5335/6654/4087/1975/2817/1432/867/5781/10818/8826/2316/2247/23365/5578/4660/8321/7078/51196/22800/3480/1956/4193/54776/10000/7422/3339/1026/2318/1839/7855/7482/1277/355/4060/7474/3481/2317/7057/6237/2335/5328/6469/7042	69
hsa03015	mRNA surveillance pathway	38/1834	97/8135	0.000156502	0.00144329	0.00108911	132430/9939/10921/10250/5499/29101/5515/1479/10284/5518/5501/65110/5411/81608/10914/8761/5529/10767/26528/5520/4440/8731/26986/65109/2935/55012/29894/23049/29107/8106/23283/55844/55916/53918/5516/5525/140886/5526	38
hsa05203	Viral carcinogenesis	68/1834	204/8135	0.000229617	0.00206034	0.00155473	10971/7529/22938/1019/2958/7532/7531/7337/1385/572/991/10488/2961/5610/468/3105/3572/3716/9114/387/2885/7533/1108/3265/6502/3516/5879/2967/5594/6774/7534/894/9093/3845/2033/836/2957/1739/1387/1654/3725/1386/10013/7874/5925/1027/9261/890/581/4792/81/51564/83933/728340/983/4193/7188/23352/10014/87/3106/64764/4067/1026/3107/9734/9586/841	68
hsa01521	EGFR tyrosine kinase inhibitor resistance	32/1834	79/8135	0.000247678	0.00207661	0.00156701	1977/572/6194/4763/1978/3716/2885/3265/2932/5605/5594/6774/598/3845/369/5335/6654/2261/2309/581/2247/5578/5728/2621/3480/1956/10000/7422/56034/5159/558/25759	32
hsa03018	RNA degradation	32/1834	79/8135	0.000247678	0.00207661	0.00156701	132430/3329/11340/57819/25804/27258/51690/27257/9652/1656/167227/23658/23016/8761/29883/11157/23019/26986/4848/4850/51691/9337/54464/131870/57472/84186/10140/246175/10950/140886/5214/2027	32
hsa03250	Viral life cycle - HIV-1	27/1834	63/8135	0.000250194	0.00207661	0.00156701	200316/4300/11168/5901/7251/9638/27183/5903/5478/5300/905/4298/7514/6829/1025/2033/10955/9146/4131/1387/904/10015/6827/256987/636/27125/60489	27
hsa05212	Pancreatic cancer	31/1834	76/8135	0.000265575	0.0020993	0.00158413	5337/1019/5899/572/7046/3716/5879/675/5594/6774/598/5881/3845/369/1871/6772/10928/4087/5925/4089/1643/581/51426/1956/10000/1647/7422/1026/4616/7048/7042	31
hsa05220	Chronic myeloid leukemia	31/1834	76/8135	0.000265575	0.0020993	0.00158413	1019/572/1487/7046/2885/3265/5605/5594/598/3845/369/1871/6654/5925/867/1027/4089/1643/25/5781/581/4792/51426/4193/10000/1647/1026/4616/25759/7048/7042	31
hsa05210	Colorectal cancer	34/1834	86/8135	0.000278441	0.00214983	0.00162225	26060/5899/572/54205/324/7046/387/2885/3265/2932/83439/5879/5605/5594/5881/3845/369/836/3725/6654/4087/4089/1643/6934/581/51426/1956/10000/1647/1026/4616/27113/7048/7042	34
hsa04218	Cellular senescence	54/1834	156/8135	0.000348128	0.00262679	0.00198217	55957/293/5499/5501/1019/7417/7046/472/1978/3105/808/3265/28996/5605/5594/204851/894/993/3845/1871/5534/91750/2305/823/292/4087/805/1432/2309/5925/677/9261/890/132660/6009/10114/286826/5728/7248/824/983/22800/4193/5530/10000/3106/1647/1026/4616/3486/3107/6237/7048/7042	54
hsa03040	Spliceosome	51/1834	147/8135	0.000472567	0.00348649	0.0026309	26834/3303/84321/4670/220988/9939/6634/6637/6629/57819/10992/6628/3183/6636/6625/6633/22827/25804/22938/6430/151903/27258/51690/6626/25949/8683/83443/4809/51639/23658/58517/6635/5093/8175/10465/10772/27316/51503/6429/10915/11157/29896/55119/84991/11325/51729/51691/10084/6100/199746/25766	51
hsa05214	Glioma	30/1834	75/8135	0.000493782	0.00356382	0.00268925	57172/1019/808/2885/3265/8536/5605/5594/3845/369/1871/817/5335/6654/805/5925/1643/581/51426/5578/5728/3480/1956/4193/10000/1647/5159/1026/4616/25759	30
hsa04728	Dopaminergic synapse	46/1834	132/8135	0.0007864	0.005555	0.00419179	2784/6570/5499/5515/5518/5501/1385/5529/10488/2787/468/5520/2776/2791/808/2786/2932/55012/3799/2771/59345/817/3800/2782/55844/805/1432/1386/55970/2778/5516/2783/2931/5578/5525/5530/10000/64764/5526/23236/2792/3763/9586/1644/6571/2903	46
hsa04130	SNARE interactions in vesicular transport	16/1834	33/8135	0.000914627	0.00632617	0.00477371	10490/10282/9527/9342/9341/6844/9554/9570/8675/10228/55014/8417/6811/10652/10791/2054	16
hsa04722	Neurotrophin signaling pathway	42/1834	119/8135	0.000977136	0.00662059	0.00499588	9500/7531/572/5906/468/57498/808/387/2885/4915/3265/2932/5879/5605/5594/5908/3845/817/5335/3725/6654/805/1432/6196/2309/4794/9261/25/5781/10818/581/27330/4792/5598/27018/25970/6197/10000/4214/51135/25759/3667	42
hsa05213	Endometrial cancer	24/1834	58/8135	0.00099859	0.00663064	0.00500346	3611/572/324/2885/3265/2932/83439/5605/5594/1495/3845/369/6654/2309/1643/6934/581/51426/5728/1956/10000/1647/1026/4616	24
hsa05135	Yersinia infection	47/1834	137/8135	0.00101983	0.00663892	0.00500971	81873/10552/71/6885/10096/10094/9475/60/10093/2776/10092/5586/387/6093/10109/2932/5879/10458/5605/8394/5594/382/5747/5881/10097/3688/5335/3725/1432/6196/10095/1793/8976/27330/4792/10163/3984/23365/8874/63916/9564/23118/6197/644150/10000/51135/2335	47
hsa05222	Small cell lung cancer	34/1834	92/8135	0.00116573	0.00744276	0.00561628	5915/1019/54205/1284/4149/6502/5747/598/1871/1287/836/3688/5925/1027/1643/9618/581/4792/317/1164/51426/1163/5728/331/3915/7188/10000/1647/1288/3911/1026/4616/3912/2335	34
hsa05170	Human immunodeficiency virus 1 infection	67/1834	212/8135	0.00130271	0.00816037	0.0061578	2784/200316/6921/9616/8065/6923/1073/1174/6500/1072/6885/572/54205/9978/2787/472/3105/2776/2791/10298/808/2786/3265/5879/5605/5594/8907/2771/5747/598/5881/3845/59345/836/5534/2782/5335/3725/805/5062/1432/55970/995/581/8450/4792/2783/3984/7132/7465/5578/8905/23118/983/7188/5530/10000/567/6892/3106/51135/3107/355/2792/60489/5063/841	67
hsa05160	Hepatitis C	52/1834	157/8135	0.00140662	0.00864813	0.00652585	24146/10971/7529/5515/5518/1019/7532/7531/572/54205/3646/27102/440275/5610/5520/3716/2885/7533/3265/2932/5605/5594/6774/7534/8837/57506/3845/369/1871/6772/975/836/55844/6654/5925/3454/8554/581/5516/3949/4792/317/7132/9451/1956/10000/1026/3434/355/841/7098/4938	52
hsa05215	Prostate cancer	35/1834	97/8135	0.00161643	0.00961056	0.00725211	7184/1385/572/10488/468/6935/2885/3265/2932/83439/2950/5605/5594/3845/369/2033/1871/367/1387/6654/5925/1027/6934/4792/5728/3480/1956/4193/10000/64764/56034/5159/1026/9586/5328	35
hsa05110	Vibrio cholerae infection	21/1834	50/8135	0.00162106	0.00961056	0.00725211	10945/9601/8992/71/9296/533/51382/23480/60/537/11014/9114/375/10952/9550/155066/5335/7082/30001/2778/5578	21
hsa05166	Human T-cell leukemia virus 1 infection	69/1834	222/8135	0.00180748	0.0105278	0.00794424	9020/293/25847/2224/1019/4085/5901/821/1385/9232/7417/991/7046/10488/8697/468/472/3105/3716/51529/3265/6929/119504/51434/701/5605/5594/7514/8498/598/894/3845/2033/1871/2874/5534/9184/996/292/7094/1739/1387/3725/4087/1386/5925/4089/890/581/4792/8829/7132/5728/8061/331/9700/5530/10000/567/4214/3106/64764/1026/7538/3107/5971/7048/9586/7042	69
hsa04150	mTOR signaling pathway	51/1834	156/8135	0.00213261	0.0122073	0.00921162	55004/1977/389541/7976/28956/9296/6194/10542/51382/1978/8649/387/2885/3265/6502/2932/1857/5605/5594/9550/3845/5563/6520/55437/10325/79726/6654/1975/6196/27330/6009/7132/54541/96459/5578/5728/7248/8321/3480/253260/6197/6249/10000/83667/8140/6794/201163/7855/7482/3667/7474	51
hsa05223	Non-small cell lung cancer	27/1834	72/8135	0.00283451	0.0159501	0.0120359	5915/1019/572/2885/3265/5605/3799/5594/27436/6774/3845/369/1871/3800/5335/6654/2309/5925/1643/581/51426/5578/1956/10000/1647/1026/4616	27
hsa05161	Hepatitis B	52/1834	162/8135	0.00300493	0.0166273	0.0125469	10971/7529/6885/1385/572/54205/7046/10488/468/537/3716/2885/3265/5605/5594/6774/7534/57506/3845/369/2033/1871/6772/836/1387/1654/3725/6654/1432/1386/5925/3454/4089/1643/890/581/4792/317/5578/23118/10000/4214/64764/3339/1026/51135/355/7048/9586/841/7098/7042	52
hsa01524	Platinum drug resistance	27/1834	73/8135	0.00355067	0.0189749	0.0143184	540/4257/2067/7155/572/7507/54205/2947/472/5980/2950/672/5594/598/836/4259/581/317/331/7153/4193/10000/5429/1026/27113/355/841	27
hsa04360	Axon guidance	57/1834	182/8135	0.00359901	0.0189749	0.0143184	54961/57689/3611/1073/1808/1072/7976/9475/10298/387/6093/3265/2534/2932/5879/1949/1947/5594/1945/2771/5747/5881/4756/3845/4690/817/5534/3688/5361/5335/5062/103910/56288/6585/25/5781/10627/23380/8440/8829/84612/55740/3984/23365/5578/1948/659/9353/1969/5530/9423/57522/7474/10398/6237/5063/6469	57
hsa04310	Wnt signaling pathway	53/1834	167/8135	0.00360065	0.0189749	0.0143184	79816/7091/27101/1460/56998/6500/7976/1457/6885/9978/6477/1487/324/80319/9475/387/2932/25776/83439/1857/5879/1459/79718/59343/894/57680/5881/2033/817/5534/1454/1387/3725/4089/6934/57216/7088/5578/8061/8321/6907/81839/5530/6422/2239/85407/7855/23236/7482/7474/166336/10023/5176	53
hsa04010	MAPK signaling pathway	86/1834	294/8135	0.00385497	0.0199976	0.0150902	9020/1849/3303/2254/1848/3925/6885/5906/4763/7046/468/4149/8649/2885/4915/3265/5879/9448/5605/5594/1945/8550/5881/5908/10746/3845/369/6788/836/5534/5495/3725/6654/5062/1432/1386/6196/2261/9261/57551/55970/1845/27330/3315/5598/2316/7132/2247/5578/23118/22800/3480/8986/1956/1969/3727/5530/6197/1326/1649/10000/4214/4254/1647/7422/56034/5159/2318/51135/51776/4616/9693/3164/355/5971/3481/23542/2317/62…	86
hsa05167	Kaposi sarcoma-associated herpesvirus infection	60/1834	194/8135	0.00392631	0.0200544	0.015133	2784/1019/7311/1385/6233/54205/5610/2787/3105/3572/2791/3716/808/2786/3265/2932/83439/5879/5605/7316/5594/6774/3845/2033/59345/1871/6772/836/5534/2782/5335/1387/3725/805/1432/81631/5925/3454/9261/55970/6934/581/4792/2783/7132/2247/5530/10000/3106/84557/4067/7422/1026/7538/3107/355/2792/4277/841/7098	60
hsa05163	Human cytomegalovirus infection	68/1834	225/8135	0.00416692	0.0209609	0.015817	2784/1019/1385/54205/10488/9475/2787/468/1978/3105/2776/2791/3716/808/387/2885/6093/2786/3265/2932/5879/5605/5594/6774/2771/5747/5881/3845/59345/1871/836/5534/2782/6654/805/1432/1386/11214/5925/55970/6667/2778/581/4792/2783/6009/7132/23365/5578/7248/9564/1956/4193/7188/5530/10000/567/6892/3106/64764/7422/1026/23236/3107/355/2792/9586/841	68
hsa04216	Ferroptosis	17/1834	41/8135	0.00513964	0.0254681	0.0192181	112483/5093/2181/7417/2879/4891/6520/2495/81631/2182/2730/2512/5094/5621/6303/30061/84557	17
hsa03013	Nucleocytoplasmic transport	36/1834	108/8135	0.00637081	0.0306833	0.0231535	84321/9939/7329/10921/10250/10284/65110/3843/80145/1434/7341/5411/5901/7175/57122/10527/5903/6613/9818/3837/3839/65109/55161/3842/7514/29107/59343/55705/64901/1915/25909/3836/55916/348995/3841/3838	36
hsa04392	Hippo signaling pathway - multiple species	13/1834	29/8135	0.00637694	0.0306833	0.0231535	55233/6788/25937/1454/9113/60485/4771/84962/26524/92597/7003/7005/79633	13
hsa03060	Protein export	11/1834	23/8135	0.00658277	0.0312211	0.0235594	28972/7095/23478/196294/11231/6727/6726/60559/23480/10952/5018	11
hsa04152	AMPK signaling pathway	39/1834	120/8135	0.00746572	0.0349101	0.0263431	6517/2203/6319/5515/5518/6885/1385/5529/51552/10488/1978/5520/5862/55012/3156/10890/51094/1938/5563/79602/55437/55844/2309/890/5516/5565/8660/6009/7248/5525/3480/51422/10000/6794/64764/5526/5214/3667/9586	39
hsa04720	Long-term potentiation	24/1834	67/8135	0.00910125	0.0419669	0.0316681	5499/5501/5906/468/2776/808/3265/5605/5594/5908/3845/369/2033/817/5534/1387/805/6196/27330/5578/5530/6197/23236/2903	24
hsa04012	ErbB signaling pathway	29/1834	85/8135	0.00951336	0.0432662	0.0326486	572/1978/10298/2885/3265/2932/5605/5594/5747/3845/369/4690/817/27/5335/3725/6654/5062/867/1027/25/8440/5578/1956/10000/1026/1839/25759/5063	29
hsa04211	Longevity regulating pathway	30/1834	89/8135	0.0101862	0.0457004	0.0344854	1977/26060/1385/60673/10488/468/1978/3265/9821/3845/51094/5563/79602/1386/2309/143686/581/5565/8660/6009/7248/27244/3480/51422/10000/83667/6794/64764/3667/9586	30
hsa05216	Thyroid cancer	15/1834	37/8135	0.0106221	0.0470207	0.0354817	10342/7175/7170/3265/83439/5605/5594/3845/1643/6934/581/51426/1647/1026/4616	15

## Sheet: NSC2b
ID	Description	GeneRatio	BgRatio	pvalue	p.adjust	qvalue	geneID	Count
hsa03010	Ribosome	89/845	158/8135	2.98e-47	9.19e-45	8.07e-45	6192/6231/6150/6205/6173/6227/6147/6166/6224/6143/9553/6206/6167/6156/6124/2197/6176/6207/6230/6152/6169/29074/6209/6233/9349/6194/7311/6181/6144/6155/51187/51121/6235/6204/6228/6158/6217/6201/6146/11224/6203/6171/9045/6134/4736/64983/6142/6132/3921/6188/6157/6218/6133/6193/6128/25873/6187/6130/6232/6168/6175/6138/6234/6141/6229/6136/23521/6135/6122/6137/6189/6165/51065/6160/6208/6161/6154/6210/6…	89
hsa05171	Coronavirus disease - COVID-19	91/845	232/8135	5.49e-32	8.46e-30	7.43e-30	9641/727/6192/5296/6300/6231/9636/6205/6173/6227/6147/6166/6224/6143/6206/6167/6156/6124/2197/6176/6207/6230/6152/6169/6209/6233/9349/6194/7311/6181/6144/6155/51187/51121/6235/6204/6228/6158/6217/6201/6146/11224/6203/6171/9045/6134/4736/6142/6132/3921/6188/6157/6218/6133/6193/6128/25873/6187/6130/6232/6168/6175/6138/6234/3454/6141/6229/6136/23521/6135/6122/6137/6189/6165/51065/6160/6208/6161/6154…	91
hsa00190	Oxidative phosphorylation	44/845	134/8135	9.87e-13	1.01e-10	8.9e-11	29796/518/1349/9377/10975/522/1329/4697/521/4725/1345/4707/4713/4728/27089/513/54539/1340/374291/4694/1337/4698/1350/10632/7381/1347/517/1351/1327/9296/514/4723/7388/9550/4705/8992/533/4711/9167/155066/51382/528/534/245972	44
hsa05415	Diabetic cardiomyopathy	53/845	203/8135	1.05e-10	8.12e-09	7.13e-09	5296/6300/1535/4313/29796/518/1349/9377/10975/522/1329/4697/4725/1345/4707/4713/4728/27089/513/54539/1340/374291/4694/1337/4698/7417/5879/292/5500/1350/7381/2597/1347/517/1351/1327/5501/25874/514/4723/7388/4705/4711/5160/9167/3667/4088/817/3643/5165/5728/1277/1278	53
hsa05012	Parkinson disease	62/845	266/8135	4.41e-10	2.71e-08	2.38e-08	2770/29796/518/1349/9377/10975/7979/522/1329/4697/4725/5682/1345/4707/4713/4728/3799/27089/513/54539/1340/374291/4694/203068/1337/4698/7417/347733/292/1350/7381/1347/517/1351/1327/25800/514/4723/7388/468/4705/6647/10376/808/6233/1965/2778/7311/4711/9167/805/10383/4780/5715/7317/7295/7345/84617/3800/817/1649/2081	62
hsa04110	Cell cycle	38/845	126/8135	5.96e-10	3.06e-08	2.69e-08	9978/7534/4085/51529/7533/10926/7531/119504/7272/5885/9184/1027/7532/701/10459/8243/699/995/9232/9133/983/894/890/5925/7029/5347/1032/991/994/10735/4088/1028/4193/4616/1026/1031/10912/27127	38
hsa05020	Prion disease	62/845	273/8135	1.34e-09	5.89e-08	5.18e-08	3306/727/5296/6300/3303/1535/29796/518/1349/9377/10975/7979/522/1329/4697/4725/5682/1345/4707/4713/4728/3799/27089/513/54539/1340/374291/4694/203068/1337/4698/7417/5879/347733/292/1350/7381/1347/517/1351/1327/514/4723/7388/468/4705/6647/10376/1965/4711/9167/1457/10383/5715/1386/84617/3800/5530/4684/9586/1649/283106	62
hsa05010	Alzheimer disease	74/845	384/8135	6.76e-08	2.6e-06	2.28e-06	5296/29796/518/1349/9377/10975/7979/522/1329/4697/4725/5682/1345/4707/4713/4728/3799/27089/513/54539/1340/374291/4694/203068/1337/4698/7417/347733/292/1350/7381/2597/1347/517/1351/1327/57142/25800/514/4723/7388/468/4705/10376/808/1965/4711/9821/824/9167/1457/805/10383/51107/1499/26100/5715/5609/84617/3800/3667/5530/3643/673/8660/4035/55062/7474/55626/1649/7482/348/2081/283106	74
hsa04932	Non-alcoholic fatty liver disease	39/845	155/8135	9.58e-08	3.28e-06	2.88e-06	5296/6300/29796/1349/9377/10975/1329/4697/4725/1345/4707/4713/4728/27089/54539/1340/374291/4694/1337/4698/5879/1350/7381/1347/1351/1327/4723/7388/468/4705/1965/4711/9167/3667/3643/8660/10062/1649/2081	39
hsa05208	Chemical carcinogenesis - reactive oxygen species	49/845	223/8135	2.24e-07	6.89e-06	6.05e-06	2949/5296/6300/1535/29796/518/1349/9377/10975/522/1329/4697/4725/1345/4707/4259/4713/4728/27089/513/54539/1340/374291/4694/1337/4698/7417/5879/292/1350/7381/1347/517/1351/1327/514/4723/7388/4705/6647/4711/9167/2947/4780/5781/5609/673/5728/253152	49
hsa04714	Thermogenesis	50/845	232/8135	3.17e-07	8.86e-06	7.79e-06	6300/6195/60/29796/518/1349/9377/10975/522/1329/4697/521/4725/1345/4707/4713/4728/27089/513/54539/1340/374291/71/4694/1337/4698/55744/1350/10632/7381/1347/25915/517/1351/1327/514/4723/7388/4705/2778/6194/8289/4711/9167/6009/1386/6595/10818/9586/2180	50
hsa05016	Huntington disease	60/845	306/8135	6.79e-07	1.74e-05	1.53e-05	29796/518/1349/9377/10975/7979/522/1329/4697/4725/5682/1345/4707/4713/4728/3799/27089/513/54539/1340/374291/5434/4694/203068/1337/4698/7417/347733/292/1350/2876/7381/1347/517/1351/1327/1211/514/4723/7388/4705/6647/10376/4711/11258/9821/9167/10540/10383/26100/5715/1213/5609/84617/3800/55062/27113/55626/9586/2081	60
hsa05014	Amyotrophic lateral sclerosis	68/845	364/8135	7.87e-07	1.86e-05	1.64e-05	6300/60/29796/518/1349/9377/10975/7979/522/5216/1329/4697/4725/5682/1345/4707/4713/4728/3799/27089/513/54539/1340/374291/71/4694/203068/1337/4698/5879/347733/1350/2876/7381/1347/517/1351/1327/514/4723/7388/468/4705/6647/81631/10376/1965/4711/11258/9821/9167/5868/10540/23064/10383/26100/5715/84557/8878/84617/3800/6311/5530/55062/55626/1649/10133/2081	68
hsa05022	Pathways of neurodegeneration - multiple diseases	82/845	476/8135	1.84e-06	4.04e-05	3.55e-05	6300/29796/518/1349/9377/10975/7979/522/1329/4697/4725/5682/1345/4707/4713/4728/3799/27089/513/54539/1340/374291/4694/203068/1337/4698/7417/5879/347733/292/1350/2876/7381/1347/517/1351/1327/514/4723/7388/468/4705/6647/81631/10376/808/6233/1965/7311/4711/11258/9821/824/9167/1457/805/5868/10540/10383/1499/26100/5715/7317/84557/5609/8878/7345/84617/3800/6311/817/5530/673/55062/7474/6310/55626/1649/1…	82
hsa04114	Oocyte meiosis	32/845	131/8135	2.72e-06	5.59e-05	4.91e-05	6300/6195/9985/9978/7534/4085/51529/7533/5500/5501/26271/808/7531/805/119504/5529/5527/7532/10459/8243/699/995/9232/9133/983/5516/5347/991/6790/817/5530/27127	32
hsa05110	Vibrio cholerae infection	17/845	50/8135	5.82e-06	0.000112123	9.85e-05	60/23480/71/10952/9296/9550/8992/533/375/2778/10945/155066/7082/51382/528/534/245972	17
hsa04141	Protein processing in endoplasmic reticulum	37/845	171/8135	9.96e-06	0.000180414	0.000158463	3306/25956/3303/9978/7323/7095/23480/6747/10952/51035/7322/10273/468/7184/440275/6746/56681/1965/5886/23471/5589/824/6048/10905/27248/9709/3337/5887/10961/4780/22872/5609/3300/8720/80267/1649/2081	37
hsa04120	Ubiquitin mediated proteolysis	32/845	142/8135	1.65e-05	0.000283164	0.000248712	26272/7329/9978/7323/6923/51529/7322/10273/27338/9616/7320/6233/7311/10477/119504/9320/92912/7325/7319/55958/867/51366/7317/9063/991/7328/4281/331/11065/11059/23327/4193	32
hsa05132	Salmonella infection	47/845	249/8135	3.14e-05	0.000508871	0.000446958	6300/6281/60/5216/8655/3799/71/203068/387/5879/347733/83658/2597/10552/55845/5878/7184/1778/10097/103910/7879/10376/375/6993/2316/11258/1781/6188/5868/10540/26263/10383/1499/382/8795/5609/23118/7295/10398/84617/3800/83439/9367/302/5287/51209/79026	47
hsa04260	Cardiac muscle contraction	22/845	87/8135	5.54e-05	0.000853688	0.000749822	478/29796/1349/9377/10975/1329/1345/27089/7171/1340/1337/1350/7381/1347/1351/1327/7388/7168/9167/444/482/6546	22
hsa04218	Cellular senescence	32/845	156/8135	0.000116113	0.001703	0.0014958	5296/6300/2113/7417/292/5500/5501/808/1978/824/805/9133/6009/983/894/677/890/5925/3106/8878/678/4088/5530/132660/10114/5728/4193/3107/4616/1026/10912/55957	32
hsa04216	Ferroptosis	13/845	41/8135	0.000164957	0.00220954	0.00194071	7417/2879/5093/81631/112483/2512/2495/6520/84557/5094/23657/6303/2180	13
hsa04145	Phagosome	31/845	152/8135	0.000164998	0.00220954	0.00194071	1535/60/23480/71/203068/10952/5879/347733/3688/9296/5878/1778/9550/7879/8992/533/10376/1781/155066/5868/10383/8411/51382/3106/84617/528/3107/9902/534/245972/3673	31
hsa04670	Leukocyte transendothelial migration	25/845	114/8135	0.000215228	0.00276209	0.00242603	137075/5296/6300/7070/1535/4313/2770/60/4267/71/387/5879/5908/3688/1495/103910/81/1499/5781/1500/10398/394/83692/6387/5010	25
hsa04140	Autophagy - animal	29/845	141/8135	0.000228096	0.00281015	0.00246824	5296/3146/440275/7879/81631/1965/9821/55578/8837/51100/1508/9140/6009/26100/84557/5516/8878/3476/3667/8660/58528/5728/6794/83452/664/54541/55062/55626/2081	29
hsa04520	Adherens junction	18/845	71/8135	0.000249706	0.00295806	0.00259816	60/71/387/5879/1495/1457/81/5881/7082/1499/5819/1500/4088/56288/10163/3643/83439/283106	18
hsa03060	Protein export	9/845	23/8135	0.000286676	0.00327023	0.00287235	6727/23478/28972/7095/23480/10952/196294/5018/90701	9
hsa04137	Mitophagy - animal	18/845	72/8135	0.000301283	0.00331411	0.00291089	54543/8887/468/7879/81631/6233/7311/1457/84557/139341/665/8878/23786/664/7030/55626/10133/283106	18
hsa04144	Endocytosis	43/845	251/8135	0.00062065	0.00659173	0.00578972	3306/3303/3799/387/10552/1211/58533/5878/829/10097/7879/375/381/9135/830/93343/5868/8724/5867/23527/10890/26286/51100/29924/382/8411/2870/867/1213/3106/116987/3800/10565/4088/56288/11059/23327/4193/2060/3107/157/7456/119016	43
hsa04115	p53 signaling pathway	17/845	73/8135	0.00105206	0.0108012	0.00948702	10572/901/51512/9133/983/894/8795/900/143686/5728/4193/4616/83667/64393/27113/1026/10912	17
hsa04150	mTOR signaling pathway	29/845	156/8135	0.00128618	0.0127788	0.0112241	5296/6195/387/10542/9296/9550/1978/6194/1975/6249/6520/6009/51382/96459/3667/8649/253260/3643/673/528/58528/5728/6794/83667/54541/534/7474/7482/220441	29
hsa05418	Fluid shear stress and atherosclerosis	25/845	139/8135	0.00425044	0.0409105	0.035933	2949/5296/6300/1535/4313/60/2950/7341/4259/71/387/5879/6613/7184/808/805/5881/2947/1499/4780/5609/7295/8878/4205/4208	25
hsa04966	Collecting duct acid secretion	8/845	27/8135	0.00481629	0.0449521	0.0394829	9296/9550/8992/155066/51382/528/534/245972	8
hsa05100	Bacterial invasion of epithelial cells	16/845	77/8135	0.00498114	0.0451233	0.0396332	5296/60/71/387/5879/10552/3688/1211/1495/10097/10459/1499/867/1213/10163/2335	16

## Sheet: Apoptotic NSC
ID	Description	GeneRatio	BgRatio	pvalue	p.adjust	qvalue	geneID	Count
hsa03010	Ribosome	73/260	158/8135	2.63226e-69	6.58066e-67	6.58066e-67	6192/6231/6143/6224/6167/9349/2197/6233/6169/6157/6130/6209/6210/6194/6207/6155/6206/6228/11224/6230/6217/4736/6134/6176/6234/6133/6158/6168/6201/6181/6232/6187/6141/6124/6208/6188/6136/25873/6171/6142/6235/6152/6138/6156/6222/6132/6164/6161/23521/6218/6202/9045/6165/6144/6189/6229/6203/6135/6159/6137/6129/6122/6128/3921/6223/6154/6160/6175/6125/6193/6170/6191/51065	73
hsa05171	Coronavirus disease - COVID-19	73/260	232/8135	9.9286e-55	1.24107e-52	1.24107e-52	6192/6231/6143/6224/6167/9349/2197/6233/6169/6157/6130/6209/6210/6194/6207/6155/6206/6228/11224/6230/6217/4736/6134/6176/6234/6133/6158/6168/6201/6181/6232/6187/6141/6124/6208/6188/6136/25873/6171/6142/6235/6152/6138/6156/6222/6132/6164/6161/23521/6218/6202/9045/6165/6144/6189/6229/6203/6135/6159/6137/6129/6122/6128/3921/6223/6154/6160/6175/6125/6193/6170/6191/51065	73

## Sheet: NCSC
ID	Description	GeneRatio	BgRatio	pvalue	p.adjust	qvalue	geneID	Count
hsa05168	Herpes simplex virus 1 infection	142/1027	495/8135	4.47e-23	1.43e-20	1.38e-20	169841/7766/163131/7567/285267/163050/7549/121274/7568/27153/284371/10520/79973/125919/90649/147948/9310/58500/126068/286075/339327/152687/10379/6891/199692/7761/55659/3665/256051/147837/84503/163059/388559/92595/7556/388569/25799/101060200/126375/7569/374928/51276/7554/30832/100289678/339559/388567/7565/79744/57209/3717/125893/80818/92285/7728/162963/147949/400720/84911/147660/148103/115196/7986…	142
hsa01240	Biosynthesis of cofactors	37/1027	153/8135	5.58e-05	0.00896365	0.00861239	200895/112724/2643/27010/2729/349565/23498/9054/64802/55191/53354/1723/221264/129607/51601/1355/51004/1352/6697/29926/10243/387787/65220/51109/2677/1738/7389/4832/8836/79001/7360/10327/5372/102157402/50808/7358/79717	37
hsa04140	Autophagy - animal	34/1027	141/8135	0.000117406	0.0125624	0.0120702	55626/140775/64798/285973/89849/83452/53349/55102/57521/23604/2475/203228/8408/84938/55014/9474/208/5562/5566/10010/64419/4893/55578/29982/3265/5290/3916/9342/10670/9140/5605/3476/9110/596	34
hsa04142	Lysosome	32/1027	132/8135	0.000165966	0.0133188	0.0127969	2760/10717/23659/4125/1497/6448/22901/4669/9179/26088/2720/2588/9374/4126/23431/2717/175/2548/411/23457/23545/23335/162/4668/53/2519/9114/3916/3073/4074/1213/8763	32
hsa03010	Ribosome	36/1027	158/8135	0.000252933	0.0143665	0.0138035	6192/219927/51081/51069/6183/51121/55173/6231/11222/28998/64963/63875/51073/51021/64981/63931/29088/64979/55168/65003/64960/51187/6232/6138/6122/6137/6202/6170/6133/6208/6229/6193/6125/6146/6175/6191	36
hsa00760	Nicotinate and nicotinamide metabolism	13/1027	36/8135	0.000268533	0.0143665	0.0138035	23409/51547/349565/64802/55191/23408/83594/4860/56953/54981/65220/23410/30833	13
hsa00511	Other glycan degradation	8/1027	18/8135	0.00085306	0.0391189	0.037586	64772/4125/2720/4126/175/10825/2519/3073	8
hsa04340	Hedgehog signaling pathway	16/1027	56/8135	0.00111873	0.044889	0.0431299	51684/374654/132884/408/57154/4036/84455/1954/156/84976/339745/53944/5566/23432/596/2736	16

## Sheet: Apoptotic NCSC
ID	Description	GeneRatio	BgRatio	pvalue	p.adjust	qvalue	geneID	Count

## Sheet: Glial precursor
ID	Description	GeneRatio	BgRatio	pvalue	p.adjust	qvalue	geneID	Count
hsa04140	Autophagy - animal	54/1540	141/8135	4.94e-08	1.64e-05	1.37e-05	23130/10010/2475/10533/22863/9706/55102/338382/8897/9474/10325/84557/6885/7405/64121/5599/5563/207/6198/208/29982/84335/8408/5604/58528/11337/5894/8503/1613/5516/84971/23710/29110/9776/64419/3480/23192/596/26100/9342/5595/83734/5290/7248/8660/1514/10645/84938/6009/64223/55578/9821/55014/116442	54
hsa04910	Insulin signaling pathway	49/1540	137/8135	2.18e-06	0.0003618	0.000302838	2475/3632/9322/3551/5575/399694/23265/3636/8569/2308/5509/5260/2319/23433/5770/2889/5599/5563/1399/207/6198/208/3099/31/5604/5894/8503/5576/369/6654/10580/92579/6655/5595/868/673/5257/5290/6720/7248/8660/53358/867/3643/808/6009/805/5106/90673	49
hsa03013	Nucleocytoplasmic transport	39/1540	108/8135	1.81e-05	0.00174219	0.00145827	79711/10482/23214/10526/7919/348995/53371/8021/9883/81929/64901/129401/9688/9670/79902/3841/10073/23039/84321/55746/57510/64328/4928/8480/23534/23225/2733/9818/23279/100101267/59343/9631/8086/11260/4927/25909/1915/6613/9939	39
hsa04152	AMPK signaling pathway	42/1540	120/8135	2.1e-05	0.00174219	0.00145827	2475/81617/23411/5528/2308/6885/2309/5525/5563/207/6198/208/84335/5526/10488/8408/31/5521/8503/5211/5523/5516/92579/29904/3480/5213/126129/51719/23417/79602/5290/6720/7248/51094/8660/10645/3643/23216/6009/55844/5106/890	42
hsa03250	Viral life cycle - HIV-1	26/1540	63/8135	3.27e-05	0.00203468	0.00170309	85363/4298/9146/25920/8850/5045/6827/79643/10015/1025/256987/25939/23299/1387/23534/905/79869/904/55201/9582/4130/7251/10955/51497/4300/29082	26
hsa04722	Neurotrophin signaling pathway	41/1540	119/8135	3.99e-05	0.00203468	0.00170309	2549/3551/399694/4794/4214/5335/2309/10782/6195/2889/5599/1399/207/208/10818/6272/5604/817/5894/8503/818/5781/6654/9252/6197/596/51135/11108/6655/5595/4793/5609/673/5290/53358/1432/8767/6196/808/805/5970	41
hsa04068	FoxO signaling pathway	44/1540	131/8135	4.29e-05	0.00203468	0.00170309	1147/3551/10912/6446/23411/2308/80854/2309/23678/6774/5599/6648/5563/207/208/5604/11337/1387/5894/9454/8503/4088/369/26260/6654/92579/23710/3480/6655/5595/7874/673/5290/5934/9456/8660/10018/1432/3643/1017/4089/472/5106/5347	44
hsa05220	Chronic myeloid leukemia	29/1540	76/8135	6.68e-05	0.00257081	0.00215185	1147/3551/10912/399694/8517/1399/207/208/5604/5894/8503/4088/369/5781/6654/1871/1487/5925/6655/5595/673/5290/53358/51426/867/4089/3066/9846/5970	29
hsa04136	Autophagy - other	16/1540	32/8135	6.97e-05	0.00257081	0.00215185	23130/2475/10533/9706/55102/9474/11337/5516/84971/23710/9776/23192/26100/83734/84938/64223	16
hsa04130	SNARE interactions in vesicular transport	16/1540	33/8135	0.000111676	0.00370763	0.0031034	143187/10652/9570/8417/9554/9341/51272/2054/9342/662/6809/9527/10282/6845/55014/10228	16
hsa00510	N-Glycan biosynthesis	21/1540	50/8135	0.000137082	0.00413739	0.00346313	7841/79644/4122/79796/56052/79053/2683/85365/4247/54344/79868/199857/1798/29929/57171/2530/201595/8704/57134/8703/79087	21
hsa05212	Pancreatic cancer	28/1540	76/8135	0.000179999	0.00497999	0.00416841	1147/2475/5338/3551/10912/5888/5900/6774/5599/8517/207/6198/208/5604/3716/5894/8503/4088/369/1871/5925/7039/5595/673/5290/51426/4089/5970	28
hsa05221	Acute myeloid leukemia	25/1540	67/8135	0.000313376	0.0074811	0.00626192	5467/1147/3728/2475/8864/3551/5914/6774/8517/207/6198/208/6932/5604/5894/8503/369/6654/5371/6655/5595/673/5290/5970/890	25
hsa00515	Mannose type O-glycan biosynthesis	12/1540	23/8135	0.000344291	0.0074811	0.00626192	2218/10585/9215/6487/9486/2683/55624/11041/8704/8703/10329/148789	12
hsa04120	Ubiquitin mediated proteolysis	44/1540	142/8135	0.000345574	0.0074811	0.00626192	22954/11060/83737/51588/4214/29882/23295/8924/79444/10075/10401/9690/9040/9817/51619/23291/64750/11059/23327/9354/8454/51366/10277/64326/26091/55958/8450/55585/9039/5371/1161/64682/868/9820/867/55236/4591/23759/63893/55294/331/6233/10477/11065	44
hsa05214	Glioma	27/1540	75/8135	0.000360535	0.0074811	0.00626192	2475/10912/399694/5335/57118/207/208/5604/817/5894/8503/818/369/6654/1871/5578/5925/3480/7039/6655/5595/673/5290/53358/51426/808/805	27
hsa04150	mTOR signaling pathway	47/1540	156/8135	0.00044974	0.00861964	0.00721492	153129/1147/9681/201163/2475/3551/9706/9663/81617/10325/6446/523/528/6195/81929/64121/220441/5563/207/6198/208/84335/8408/54468/5604/79726/58528/526/57600/5894/8503/6654/5578/84219/3480/6197/51719/6655/5595/673/5290/7248/6196/3643/6009/64223/83667	47
hsa05168	Herpes simplex virus 1 infection	123/1540	495/8135	0.00046733	0.00861964	0.00721492	9668/57209/7556/80110/6347/285268/1147/147929/388558/65251/2475/51385/84436/91664/374900/55713/10308/26152/3551/390927/7562/10482/730051/25799/7770/163071/146540/55552/22835/201514/6773/147949/7733/7752/353088/6885/79088/339327/93134/3115/171392/256051/7551/388536/29915/8517/207/7625/208/57693/7569/90317/8893/349075/92283/163087/7559/57506/7574/58500/3716/8503/57711/345462/199692/163131/79891/147…	123
hsa04012	ErbB signaling pathway	29/1540	85/8135	0.000622095	0.0105545	0.00883442	2475/2549/399694/5335/5599/1399/207/6198/208/8440/4690/5604/817/5894/8503/818/369/6654/5578/7039/6655/5595/5609/868/673/5290/6416/53358/867	29
hsa04211	Longevity regulating pathway	30/1540	89/8135	0.000635811	0.0105545	0.00883442	2475/9474/23411/2308/2309/6648/5563/207/6198/208/84335/10488/8408/26060/79813/8503/9776/3480/79602/1386/5290/7248/51094/8660/10645/3643/6009/9821/83667/5970	30
hsa04137	Mitophagy - animal	25/1540	72/8135	0.00108059	0.0170836	0.0142995	84749/338382/9474/84557/2309/5599/6667/9927/8408/11337/65018/55288/23710/29110/4286/23786/89941/4077/64786/79735/6233/1457/665/5970/55669	25
hsa05135	Yersinia infection	41/1540	137/8135	0.00117021	0.0176595	0.0147816	6347/9844/3984/1147/63916/3551/5335/9138/6885/7456/6195/5599/8517/1399/391/207/208/5604/5585/8503/9564/644150/57180/29110/6197/7410/8976/51135/4775/5595/5609/5290/6416/3661/1432/6196/23118/8874/10458/8394/5970	41
hsa00562	Inositol phosphate metabolism	25/1540	73/8135	0.00135337	0.0195356	0.0163519	3632/8897/5331/3636/5335/113026/79837/3612/22908/3628/5286/9107/10423/64419/4329/9562/200576/5290/51196/3613/5333/8394/8396/8898/3707	25
hsa04070	Phosphatidylinositol signaling system	31/1540	97/8135	0.00141957	0.0196374	0.0164371	3632/8897/5331/3636/5335/113026/79837/8760/3612/3709/22908/23262/3628/5286/8503/9107/10423/5578/64419/8525/200576/5290/51196/3613/5333/808/805/8394/8396/8898/3707	31
hsa04218	Cellular senescence	45/1540	156/8135	0.00159867	0.0212303	0.0177705	2475/10912/10114/3364/2113/23411/2308/2309/3709/1875/207/5883/208/91750/54822/5604/90550/23291/5894/5534/8503/4088/5532/10111/1871/3133/5925/5933/4683/4775/5595/5290/5934/7248/1874/286826/1432/1017/808/6009/472/805/5970/890/983	45
hsa01240	Biosynthesis of cofactors	44/1540	153/8135	0.00191316	0.0244296	0.0204484	112724/124454/5373/5372/4337/65220/4351/64802/154807/4338/441024/790/79646/10229/10243/9054/4522/2677/56474/51727/93100/60490/10201/80347/29925/2729/11019/1355/219/587/3145/29922/158/4831/51109/55312/2990/26289/8566/210/6470/2356/29926/51601	44
hsa05171	Coronavirus disease - COVID-19	62/1540	232/8135	0.00199354	0.0245132	0.0205183	6347/1147/3551/6773/5335/6885/6774/5599/8517/57506/3716/8503/103/3572/5578/29110/3455/51135/7297/5595/4793/5290/7187/8829/3661/1432/23118/6142/6181/6188/6138/6206/6233/6224/6144/11224/6229/6134/6165/6154/23521/6210/9045/6201/6222/6135/6208/6160/6161/6122/6128/3921/6164/6189/6223/6202/6175/6137/6191/6133/6170/5970	62
hsa03022	Basal transcription factors	17/1540	45/8135	0.00237742	0.0281894	0.0235955	27097/6908/6874/2965/2967/2959/2969/902/2071/10629/83860/4331/2961/2957/2966/6881/6883	17
hsa04919	Thyroid hormone signaling pathway	36/1540	121/8135	0.00253534	0.0284894	0.0238466	6567/2475/8850/8202/5331/5335/7067/10499/477/113026/2308/10231/207/208/9440/10025/9969/5604/1387/5894/8503/5211/5578/5213/5595/5290/51196/4853/6513/5333/9862/25942/3066/6009/6256/9282	36
hsa00520	Amino sugar and nucleotide sugar metabolism	18/1540	49/8135	0.00257434	0.0284894	0.0238466	5373/5372/5973/55577/4351/51005/3099/132789/29925/51700/2582/2585/5236/2821/2673/6675/29926/606495	18
hsa04920	Adipocytokine signaling pathway	23/1540	69/8135	0.00308239	0.0319798	0.0267682	1147/2475/3551/4794/2180/6774/5599/5563/8517/207/208/5781/92579/126129/4793/79602/51094/8660/10645/6513/6256/5970/5106	23
hsa05211	Renal cell carcinoma	23/1540	69/8135	0.00308239	0.0319798	0.0267682	201163/2549/2113/2889/1399/207/208/54583/5604/1387/5894/8503/369/5781/6654/5546/7039/6655/5595/673/5290/6513/405	23
hsa00513	Various types of N-glycan biosynthesis	15/1540	39/8135	0.00344939	0.034703	0.0290475	6487/4122/79796/56052/2683/85365/4247/79868/199857/2530/201595/8704/57134/8703/79087	15
hsa04142	Lysosome	38/1540	132/8135	0.00368937	0.0348562	0.0291758	2799/4669/4668/53/162/23335/84572/175/6609/51172/256471/3482/26088/2760/2581/411/1200/2588/6272/2548/9114/4758/79158/23312/1777/285362/8907/4864/1203/2990/3988/26503/1514/1657/23545/2720/138050/26985	38
hsa05210	Colorectal cancer	27/1540	86/8135	0.00370313	0.0348562	0.0291758	8313/2475/10912/5900/5599/207/6198/208/6932/5604/4292/26060/5894/8503/4088/369/6654/27113/7039/596/6655/5595/673/5290/51426/10018/4089	27
hsa05131	Shigellosis	64/1540	247/8135	0.00377959	0.0348562	0.0291758	9844/1147/2475/25851/63916/199746/22863/3551/2931/9474/10325/5331/9181/5335/84557/113026/2308/6885/2309/7335/64121/3709/5599/9266/8517/51619/1399/207/6198/208/3099/84335/58528/23291/1729/8503/9564/8454/9252/57180/29110/9265/596/8976/8915/26100/5595/4793/5290/51196/3661/1432/8767/23118/8936/5333/11146/83660/6233/472/10616/5970/10892/4636	64
hsa01521	EGFR tyrosine kinase inhibitor resistance	25/1540	79/8135	0.00455661	0.0398103	0.0333225	2475/2549/399694/5335/2309/6774/207/6198/208/5604/3716/5894/8503/369/6654/5578/3480/7039/596/6655/5595/673/5290/53358/10018	25
hsa03018	RNA degradation	25/1540	79/8135	0.00455661	0.0398103	0.0333225	9337/23019/10766/25904/5073/10140/87178/56915/22894/5211/5394/23517/51010/6499/55802/5213/57472/4849/23404/84186/246175/11044/54464/23658/10438	25

## Sheet: Immature neurons
ID	Description	GeneRatio	BgRatio	pvalue	p.adjust	qvalue	geneID	Count
hsa03010	Ribosome	58/214	158/8135	6.88e-53	1.53e-50	1.53e-50	6192/6231/6138/25873/23521/6165/6141/6176/6229/6133/6203/6147/6234/6233/6161/6208/6228/6224/6143/6187/6164/6188/6135/6158/6124/6137/6217/6144/6132/6209/6136/4736/6156/6142/6160/6128/6129/6159/6223/6210/6218/6230/6206/6201/9045/6222/6189/6194/6122/6232/6125/6202/6170/6193/6175/6146/6191/100526842	58
hsa05171	Coronavirus disease - COVID-19	59/214	232/8135	3.14e-43	3.51e-41	3.51e-41	6192/6231/6138/25873/23521/6165/6141/6176/6229/6133/6203/6147/6234/6233/6161/6208/6228/6224/6143/6187/6164/6188/6135/6158/6124/6137/6217/6144/6132/6209/6136/4736/6156/6142/6160/6128/6129/6159/6223/6210/6218/6230/6206/6201/9045/6222/6189/6194/6122/6232/6125/6202/6170/6193/6175/6146/6191/3654/100526842	59

## Sheet: bulk like
ID	Description	GeneRatio	BgRatio	pvalue	p.adjust	qvalue	geneID	Count
hsa03010	Ribosome	123/3729	158/8135	1.04e-16	2.67e-14	1.65e-14	6192/6231/6150/55173/63875/55052/29093/51081/54460/29088/51023/28998/11222/54948/51073/51263/51069/64979/64960/51121/51116/64983/65008/6183/65003/64981/64928/124995/6205/6182/6166/29074/64969/65005/51264/51318/9553/79590/6169/51187/7311/200916/6227/51021/63931/2197/6204/6152/6224/6173/6167/6209/6155/6230/6143/11224/9349/6133/6194/6201/6138/25873/4736/6203/6207/6146/6144/51065/6130/6235/6156/6128/…	123
hsa05014	Amyotrophic lateral sclerosis	243/3729	364/8135	1.6e-16	2.67e-14	1.65e-14	2891/56901/3084/7277/4741/3710/3798/4747/2890/7133/2904/10381/7280/7846/347733/5705/4696/9861/5701/5719/4714/5684/4717/4722/2521/11047/7494/4218/10671/4702/4710/10476/5683/6428/10213/5217/5695/515/5710/53371/5718/1616/3181/5717/11258/60/10452/4716/8678/5714/5689/400916/55860/836/1639/23636/5289/310/4712/3178/5688/126328/572/506/6432/5706/4729/7416/4700/83544/6396/26100/5694/4726/79139/23435/20322…	243
hsa05016	Huntington disease	208/3729	306/8135	1.46e-15	1.62e-13	1e-13	2891/56901/7277/3798/2890/5330/3708/6507/2904/10381/5602/7280/7846/347733/5705/4696/9861/3065/5701/5719/4714/5684/4717/4722/11047/5432/10671/4702/4710/10476/5683/10488/10213/5695/515/5710/163/5718/5435/9519/5717/11258/4716/8678/5714/5689/55860/836/5437/1639/5289/4712/5688/7019/126328/506/291/5706/4729/7416/4700/83544/26100/5694/4726/1173/1175/293/5707/51164/5978/509/5713/5599/51079/6391/5438/5691…	208
hsa05012	Parkinson disease	183/3729	266/8135	1.32e-14	1.1e-12	6.82e-13	6570/2861/56901/6263/7277/3710/3798/3708/10381/2770/5602/7280/801/7846/347733/5705/4696/9246/9861/5701/5719/4714/5684/4717/4722/11047/7494/7332/4702/4710/10476/5683/2773/10213/5695/515/5710/7326/5718/1616/5717/4716/5714/5689/836/25828/4712/5688/126328/506/291/5706/4729/7416/4700/5694/4726/118424/11315/805/293/5707/509/51465/5713/5599/65018/51079/6391/5691/498/4891/4715/539/55334/5690/4698/7979/47…	183
hsa04120	Ubiquitin mediated proteolysis	109/3729	142/8135	3.42e-14	2.28e-12	1.41e-12	9246/7332/7321/25906/7326/997/6500/8881/10477/4591/1642/23291/118424/25847/92912/51465/7334/1161/7329/51343/6477/55284/51433/8453/9039/10054/6923/7428/55958/8065/7189/8452/8924/7327/9817/9354/55294/9616/6921/23295/54926/23759/64750/7323/7337/7320/9886/9978/83737/246184/10273/6502/64326/55585/51529/51434/8454/8451/9320/57448/22954/63893/7322/7311/9690/329/55236/119504/672/3093/26272/8925/8916/9820…	109
hsa04140	Autophagy - animal	107/3729	141/8135	2.26e-13	1.26e-11	7.77e-12	285973/3708/5602/1509/4218/6199/4893/5515/11345/8678/5894/64422/64419/207/5289/3265/572/84971/26100/64223/5170/10670/203228/6885/10010/9474/55578/5599/5563/29110/9342/2475/5861/8897/3091/9110/7879/84335/81631/7189/1965/23710/1514/58528/60673/3146/23192/3476/5566/10533/89849/3920/84938/9706/3845/6198/55014/10325/1508/5290/5605/5604/9140/5567/84557/5594/440275/64121/8837/55255/55626/208/7249/10000/…	107
hsa04714	Thermogenesis	160/3729	232/8135	4.63e-13	2.21e-11	1.37e-11	51412/56901/8110/5592/11343/123096/4696/4714/4717/4722/116228/6199/4702/4710/10476/10488/515/23028/4893/60/4716/6598/6601/1353/3265/4712/126328/506/137682/4729/1355/4700/79133/64223/6597/4726/57492/91942/509/51241/6605/388753/9551/51079/6391/493753/498/71/4715/539/5563/6599/4698/4718/55818/4731/4719/516/51780/55967/2475/7385/4713/29796/1385/4707/9377/284184/126129/374291/84335/6390/4711/1350/4706…	160
hsa05022	Pathways of neurodegeneration - multiple diseases	292/3729	476/8135	1.88e-12	7.84e-11	4.84e-11	2891/2861/56901/6263/7277/4741/3710/3798/4747/22943/776/10297/2890/5330/3708/7133/7476/2904/10381/5602/7280/801/8326/7846/347733/5705/4696/9246/7976/9861/5701/5719/4714/5684/4717/4722/2521/11047/7494/7332/4218/5481/10671/4702/1499/4710/10476/5683/10213/5695/515/5710/7326/5718/1616/4893/5717/11258/10452/4716/8678/5714/5689/5894/55860/836/1639/5289/3265/351/4712/5688/126328/572/506/291/5706/4729/14…	292
hsa04110	Cell cycle	95/3729	126/8135	9.84e-12	3.65e-10	2.26e-10	896/10912/4174/8379/4176/3065/25906/1874/6500/4172/8881/1017/1028/5934/11200/25847/902/8317/10459/7533/5000/7534/51343/3066/7027/1032/51433/7157/2932/1871/7531/4173/2033/545/1875/7532/23595/9088/1019/4999/9978/246184/6502/51529/51434/8454/25/9126/994/4609/9133/119504/10274/472/5591/4085/5885/5925/4087/1387/891/10926/9184/991/4089/9232/8555/10393/64682/10744/996/4088/7042/8243/23594/7465/4193/5347…	95
hsa03040	Spliceosome	107/3729	147/8135	2.12e-11	7.07e-10	4.37e-10	84321/3303/4670/9775/1655/51645/22938/2521/8896/3190/10929/6428/988/153527/3192/22827/6430/4116/9092/3178/84844/29896/6432/6631/55110/8683/9343/6427/9879/10713/83443/6627/84950/10450/10907/8449/3312/8175/51362/144983/57819/9716/51690/6100/27258/6637/23450/7919/6434/6629/9939/10992/10189/10291/6628/55660/25949/10262/11017/1665/9128/57461/8559/220988/58517/6634/6633/3183/6625/6636/25804/3304/10772/…	107
hsa04141	Protein processing in endoplasmic reticulum	121/3729	171/8135	2.39e-11	7.26e-10	4.49e-10	3303/5602/64215/573/2923/10134/7494/5034/6185/7321/7326/3301/6500/10294/3320/55829/10113/1603/51035/23645/6184/10808/10483/811/6396/10130/9601/79139/23190/118424/258010/6748/51465/5599/10960/3312/3703/80331/3309/267/27102/1650/54788/23471/823/91445/10802/6745/7327/1965/29979/6400/3326/821/6746/7095/23193/29978/3304/3337/51128/9632/54431/5611/7323/22926/5589/9978/56893/5609/10273/55666/8454/3998/2…	121
hsa05010	Alzheimer disease	239/3729	384/8135	2.79e-11	7.76e-10	4.79e-10	4311/56901/6263/7277/3710/3798/22943/776/10297/5330/3708/7476/4023/2904/10381/5602/7280/801/8326/7846/347733/5705/4696/7976/9861/5701/5719/4714/5684/4717/4722/11047/7494/5481/4702/1499/4710/10476/5683/10213/5695/515/5710/5718/4893/5717/57142/4716/8678/5714/5689/5894/207/836/5289/3265/351/4712/5688/126328/572/506/291/5706/4729/1460/7416/4700/26100/5694/4726/102/805/293/5707/509/5713/5599/8772/6868…	239
hsa04144	Endocytosis	166/3729	251/8135	3.85e-11	9.88e-10	6.1e-10	3798/5662/30846/50855/5590/26052/6457/998/3303/84440/26119/23362/8766/7251/11267/51160/9559/4218/163/60682/23111/7046/10094/6643/58533/84313/11311/3265/51534/832/100287171/9897/11031/1173/9266/1175/3106/1785/27243/51019/3482/3312/91782/27183/8723/51652/10552/2263/116987/81873/387680/5878/2869/51510/378/57403/28964/51699/7879/9101/1211/7189/9798/160/381/830/10097/9146/3304/10096/2868/147179/64750/…	166
hsa05132	Salmonella infection	164/3729	249/8135	8.29e-11	1.98e-09	1.22e-09	29895/7277/3798/29108/9844/83547/8717/998/6281/10381/79792/5602/7280/140735/7846/4615/64601/347733/51143/10671/1499/5217/6500/11258/60/10094/3320/5894/207/55860/836/1639/25828/5289/3265/10006/23265/4074/9266/6885/9475/1785/51164/8677/5599/1781/8772/71/10640/60412/10552/5585/5286/10120/6416/81873/84516/5878/23207/6993/7879/7132/10376/2353/3725/3836/7189/10540/3326/1434/83658/10097/5898/203068/1009…	164
hsa03018	RNA degradation	64/3729	79/8135	1.16e-10	2.59e-09	1.6e-09	10200/51013/54512/11340/5394/170506/9125/87178/23517/80349/4849/9337/10140/27257/1656/23404/57819/51690/27258/3313/7832/5073/55802/5213/10438/118460/2023/23019/57472/25904/51010/25804/22894/9652/4850/56915/29883/4848/11157/23016/11044/219988/84186/6499/255967/131870/5211/51691/8761/23658/115752/80153/10950/9924/140886/167227/3329/26986/246175/54464/196513/2027/132430/5214	64
hsa05415	Diabetic cardiomyopathy	137/3729	203/8135	2.5e-10	5.21e-09	3.22e-09	56901/5590/5330/1535/4313/5602/6513/4696/1509/4714/4717/4722/5500/5499/4702/4710/10476/515/4716/7046/207/4712/126328/506/291/5524/4729/7416/4700/4726/293/509/5599/51079/6391/498/4715/539/4698/4718/4731/4719/516/55967/2475/7385/4713/29796/4707/2932/9377/374291/6390/4711/1350/4706/4695/1349/10975/4697/4701/4709/27089/7386/2597/514/4724/1340/5879/7381/4708/6392/5501/513/142/1329/4728/818/5290/522/47…	137
hsa04932	Non-alcoholic fatty liver disease	109/3729	155/8135	4.29e-10	8.43e-09	5.21e-09	56901/998/5602/4696/4714/4717/4722/7494/4702/4710/4716/207/836/4712/126328/4729/4296/4700/4726/5599/51079/6391/4715/5563/4698/4718/4731/4719/55967/6945/7385/4713/29796/4707/2932/9377/7132/374291/6390/2353/4711/3725/1350/1965/4706/4695/1349/10975/5564/4697/4701/4709/27089/7386/4724/1340/5879/7381/4708/840/6392/2931/1329/51094/83737/4728/5290/4723/1345/1432/22877/1351/4694/4725/1327/1537/1337/9167/…	109
hsa05020	Prion disease	175/3729	273/8135	5.16e-10	9.29e-09	5.74e-09	4685/56901/6263/7277/3710/3798/776/3708/3303/2904/10381/1535/5602/7280/7846/347733/5705/4696/9861/5701/5719/4714/5684/4717/4722/11047/4702/4710/10476/5683/10488/10213/5695/515/5710/10963/5718/5717/4716/5714/5689/836/4712/5688/126328/572/506/291/5706/4729/1460/7416/4700/5694/4726/293/5707/509/5713/5599/51079/6391/5691/3312/498/4715/539/5532/5690/4698/7979/4718/4731/4719/516/3309/5693/55967/5686/73…	175
hsa03013	Nucleocytoplasmic transport	81/3729	108/8135	5.28e-10	9.29e-09	5.74e-09	84321/9775/53371/4116/23636/23039/55110/6396/23165/100101267/51808/7329/8086/23279/7919/9939/10189/3842/57510/26019/5976/7341/84305/10250/6612/3836/129401/80145/23534/1434/23511/348995/79023/9818/23633/22794/81929/30000/55705/10527/57122/10284/10921/9631/3840/65110/3841/23214/10526/5901/10762/9883/5411/79228/5903/5905/65109/9972/6613/64328/59343/10073/55161/4928/55746/3837/8021/64901/3838/7175/57…	81
hsa05208	Chemical carcinogenesis - reactive oxygen species	147/3729	223/8135	7.36e-10	1.23e-08	7.59e-09	653689/1545/56901/196/1535/5602/4696/2941/4714/4717/4722/10327/4702/4710/10476/515/4258/4893/4716/5894/207/3265/4712/126328/572/506/291/52/873/4729/9446/7416/4700/4726/5170/293/509/5599/5770/51079/6391/498/4715/539/6648/4698/4718/4731/4719/516/6416/55967/4257/7385/4713/29796/4707/3091/9377/374291/6390/2353/4711/3725/1350/9817/4706/1836/4695/1349/10975/4697/4701/25865/65010/4709/27089/7386/514/472…	147
hsa00190	Oxidative phosphorylation	96/3729	134/8135	9.64e-10	1.53e-08	9.47e-09	56901/4696/4714/4717/4722/4702/4710/10476/515/4716/1353/4712/533/126328/506/155066/4729/1355/4700/27068/4726/8992/509/9551/51079/6391/498/4715/539/4698/4718/4731/4719/516/51382/23545/55967/51606/7385/4713/29796/4707/535/9377/9296/374291/6390/4711/1350/4706/4695/1349/10975/4697/4701/4709/529/1352/27089/7386/521/514/4724/1340/7381/4708/6392/513/1329/4728/10632/522/4723/9550/517/1345/10063/1351/518/…	96
hsa04218	Cellular senescence	108/3729	156/8135	2.19e-09	3.32e-08	2.05e-08	3710/776/896/3708/10912/801/5500/5499/5481/1874/4893/7046/5894/207/3265/291/1017/5810/5934/7416/23291/11200/3106/28996/805/293/5883/5928/5532/2475/7157/808/1871/823/545/10114/5533/1875/204851/54822/9261/91750/1019/5501/3845/10111/5290/5605/7417/5604/1432/4605/5594/5534/4775/4609/208/7249/9133/10000/7248/472/286826/4361/8878/90550/22808/2309/5970/5291/4790/677/4683/10758/5925/4087/891/824/2308/228…	108
hsa05210	Colorectal cancer	66/3729	86/8135	4.22e-09	6.12e-08	3.78e-08	1630/10297/10912/5602/6199/332/1499/4893/4292/7046/5894/207/836/3265/572/5899/5599/4437/2956/2475/7157/2932/2353/3725/5898/5879/3845/6198/5290/387/5605/5604/26060/5594/4609/208/10000/6655/54205/5881/6654/673/5601/5291/369/51176/4087/83439/6934/4089/581/51426/8312/1643/4088/596/7042/27113/1026/7048/4616/1647/1956/5366/2069/7043	66
hsa03015	mRNA surveillance pathway	70/3729	97/8135	1.14e-07	1.59e-06	9.81e-07	5521/8189/9775/124540/5500/5518/2521/5499/5515/4116/10898/55110/10978/11052/23293/23435/1477/55012/23283/23381/7919/1479/29894/5527/64895/9939/10189/8731/26019/5976/1478/84305/10250/5528/11051/5529/29101/80335/22794/55339/5526/79869/53981/10767/5501/10284/10921/65110/5411/9887/51585/10914/65109/23049/8761/81608/26528/5520/140886/8106/29107/5523/2935/55844/26986/5516/53918/5525/55916/132430	70
hsa04520	Adherens junction	54/3729	71/8135	1.88e-07	2.51e-06	1.55e-06	5818/998/1499/60/7046/52/1460/6885/5792/5770/71/1495/2064/2033/5819/51701/4301/1457/5879/2241/387/7525/5594/8976/56288/5881/1500/283106/10580/1459/51176/7082/1387/83439/6934/4089/8826/8936/3643/4088/3480/6591/10810/10163/5795/7414/81/9855/87/7048/1956/5797/6615/4233	54
hsa04910	Insulin signaling pathway	92/3729	137/8135	3.21e-07	4.12e-06	2.54e-06	8835/5590/10603/53358/5602/801/5575/5500/5499/6199/4893/5894/207/3265/572/9470/23265/5170/805/5792/3098/5573/5599/5770/5563/3632/122809/2872/2475/1398/2932/808/2194/5564/5566/1977/2319/5501/31/3845/10211/6198/5576/5290/5261/5605/5604/1399/5567/5584/5594/208/7249/10000/7248/6655/6654/673/5601/10580/5291/369/5257/51422/5562/867/6464/5260/5255/6194/3636/57521/2308/2997/3643/2002/6009/5565/32/23433/1…	92
hsa04137	Mitophagy - animal	54/3729	72/8135	4.16e-07	5.15e-06	3.18e-06	285973/5602/4893/11345/8678/4077/3265/8887/1460/9474/55288/5599/65018/29110/51024/9927/10370/7157/3091/7879/9101/81631/3725/23710/1457/192111/3845/6667/84557/9958/7311/55626/54543/665/84749/8878/22808/283106/2309/5601/64786/5970/468/23786/1459/6233/22800/9451/139341/664/7030/10133/6237/440738	54
hsa04010	MAPK signaling pathway	176/3729	294/8135	6.15e-07	7.34e-06	4.53e-06	3479/2252/2065/2250/2254/2255/1846/776/80310/8717/998/3303/9254/10912/1848/27092/5602/9479/59283/4615/4804/1616/4893/7046/51295/5894/207/836/3265/6789/4296/5536/5906/4216/6885/4915/5599/3312/51347/5532/2263/6416/2872/1398/7157/2064/7132/2353/3725/7189/5533/51701/5566/3304/9261/4763/5062/5879/9448/5058/5607/3845/5609/5605/5604/2261/4149/1399/8649/1432/5495/5922/5567/27330/56034/9252/57551/5494/559…	176
hsa05220	Chronic myeloid leukemia	56/3729	76/8135	6.92e-07	7.98e-06	4.93e-06	53358/10912/3065/4893/7046/5894/207/3265/572/3066/1398/7157/1871/1019/3845/5290/5605/5604/1488/1399/9846/6777/25/5594/4609/208/1487/10000/6655/6654/673/5970/5291/369/4790/5925/867/6464/4089/581/4792/51426/5781/1643/4088/7042/4193/1026/1027/25759/7048/2122/4616/1647/1029/7043	56
hsa00310	Lysine degradation	48/3729	63/8135	8.29e-07	9.22e-06	5.7e-06	8424/51268/2639/224/10157/501/1743/223/38/64324/79723/1738/219/55904/79813/10919/56950/55526/64754/7799/55217/79823/51111/9739/84787/3030/5351/79709/9869/4297/54904/29072/7468/85007/84444/58508/83852/2145/8085/8985/55870/6839/3033/5352/2122/387893/93166/23127	48
hsa04722	Neurotrophin signaling pathway	80/3729	119/8135	1.75e-06	1.89e-05	1.17e-05	10603/53358/998/5602/801/9500/4804/4893/5894/207/3265/572/5906/5170/4793/805/4915/5599/4794/1398/7157/2932/808/396/7531/3725/7189/25970/9261/5879/5607/3845/5609/818/5290/387/5605/5604/1399/1432/57498/27330/9252/25/5335/5594/11108/208/10000/6655/8767/6654/673/2309/5601/5970/5291/468/5908/4790/10782/6464/5598/581/4215/4792/6197/5781/4214/10818/596/817/397/27018/25759/3667/51135/627/4914/3656	80
hsa05211	Renal cell carcinoma	51/3729	69/8135	1.87e-06	1.95e-05	1.2e-05	998/6513/4893/5894/207/3265/572/5906/1398/8453/3091/2271/6923/7428/2033/3725/6921/5062/10298/5879/5058/3845/9978/5290/5605/5604/1399/5063/5546/5594/208/10000/6655/6654/673/5291/5908/369/1387/54583/201163/5781/7042/405/1026/7030/7422/4233/5155/112399/7043	51
hsa04150	mTOR signaling pathway	100/3729	156/8135	2.74e-06	2.78e-05	1.72e-05	3479/7476/8326/7976/389541/6199/4893/5894/207/10641/3265/51256/9470/6396/64223/5170/10670/55004/4040/5563/51382/28956/51606/57600/2475/2932/8131/9296/7132/84335/58528/529/1977/81929/1855/1857/9706/3845/6198/6502/10325/10542/5290/387/5605/9550/84219/79109/5604/8649/2535/27330/1856/55437/5594/64121/79726/208/54468/7249/10000/7248/6655/8321/6654/673/528/9681/5291/92335/5562/6249/7473/9663/6194/57521…	100
hsa04115	p53 signaling pathway	53/3729	73/8135	2.95e-06	2.89e-05	1.79e-05	3479/3732/575/896/10912/836/1017/143686/11200/51246/6477/7157/8493/545/9538/8795/1019/6241/10572/64326/7249/9133/54205/472/55367/901/50484/891/581/92344/900/5728/1643/317/596/27113/4194/4193/1026/983/894/83667/64393/51512/27244/355/4616/841/3486/1647/5366/7057/1029	53
hsa05212	Pancreatic cancer	54/3729	76/8135	6.96e-06	6.64e-05	4.1e-05	998/10912/5602/6199/7046/5894/207/572/5899/5599/6774/2475/7157/2064/1871/5898/1019/5879/3845/6198/5290/5604/6772/5594/208/10000/5881/673/5601/5970/5291/369/4790/3716/5925/5338/4087/10928/4089/581/51426/675/1643/4088/7042/1026/7048/9459/7422/4616/1647/1956/1029/7043	54
hsa04012	ErbB signaling pathway	59/3729	85/8135	8.68e-06	8.06e-05	4.98e-05	2065/3084/53358/5602/6199/4893/5894/207/3265/572/5599/8440/6416/2475/1398/2932/2064/3725/5062/10298/5058/3845/6198/5609/818/5290/5605/5604/1399/5063/6777/25/5335/5594/4690/5747/4609/208/10000/6655/6654/673/5601/5291/369/867/6464/27/2002/817/1978/5578/1026/1027/25759/145957/1839/1956/2069	59
hsa04211	Longevity regulating pathway	61/3729	89/8135	1.16e-05	0.000104157	6.43e-05	3479/6199/10488/4893/207/3265/9470/143686/9474/5563/6648/2475/1385/7157/79813/84335/10919/60673/5564/5566/1977/3845/51094/6198/5290/26060/5567/107/208/7249/10000/7248/10645/9821/79602/2309/5970/5291/468/4790/51422/5562/1386/57521/2308/581/90993/3643/6794/6009/3480/5565/1978/64764/8660/83667/27244/3667/108/111/9586	61
hsa05017	Spinocerebellar ataxia	91/3729	143/8135	1.19e-05	0.000104157	6.43e-05	2891/4654/3710/1600/3752/2259/2890/5330/3708/2904/5602/5705/9861/5701/5719/5684/11047/7494/5683/10213/5695/5710/5718/9519/5717/8678/5714/5689/207/5289/5688/291/5706/7416/26100/5694/293/5707/5713/5599/5691/5690/7979/5693/10528/5686/25814/2475/3516/5682/2776/6908/60673/5692/10939/5715/23369/9706/5290/10105/7417/23152/6667/9698/488/55626/208/4976/10000/4800/54205/9821/90550/55062/5601/5291/342371/55…	91
hsa05205	Proteoglycans in cancer	124/3729	205/8135	1.4e-05	0.000120297	7.43e-05	3479/2065/286/3710/3708/998/7476/4313/8326/27250/1655/7976/5500/5499/6199/1499/4893/60/5894/207/836/3265/288/5962/5170/9475/71/6774/6383/9138/3685/2475/7157/6469/3091/2064/6608/1514/967/5566/5879/5501/5058/3845/6198/818/5290/387/5605/5604/2535/1432/7023/23365/5567/5335/5594/3688/5747/4609/208/10000/2335/6093/6655/8321/2017/7074/22808/29102/6654/673/5291/369/2247/4659/1278/867/7473/4087/6385/6194/…	124
hsa05131	Shigellosis	146/3729	247/8135	1.46e-05	0.000121715	7.52e-05	29895/3710/29108/9844/5330/8717/3708/998/5602/4615/5481/6199/7321/5217/6500/60/8678/10094/207/5289/7416/26100/4793/9266/23291/10670/6885/9475/9474/3098/5599/54874/7334/71/29110/10552/11146/8915/81873/2475/1398/7157/7336/2932/823/7132/84335/81631/3725/7189/58528/3611/10097/92610/10096/9181/57180/7323/5879/10318/10092/11335/9978/2931/6198/10325/4671/5290/387/81858/1729/8454/1399/1432/83660/9140/831…	146
hsa01521	EGFR tyrosine kinase inhibitor resistance	55/3729	79/8135	1.52e-05	0.000123795	7.65e-05	3479/2065/3084/80310/53358/6199/4893/5894/207/3265/572/9470/6774/2263/2475/2932/2064/4763/1977/3845/6198/5290/5605/5604/2261/56034/5335/5594/208/10000/6655/6654/673/2309/5291/369/2247/3716/6464/6194/581/5728/596/3480/1978/5578/25759/7422/558/1956/5159/2621/4233/5155/5156	55
hsa03440	Homologous recombination	32/3729	41/8135	2.5e-05	0.0001988	0.000122801	5889/6742/6118/10714/80198/83990/6119/7979/6117/29086/7156/5892/641/84142/10111/5932/51720/7516/25788/580/146956/672/472/11073/4361/5425/5890/8438/4683/79184/675/5893	32
hsa01522	Endocrine resistance	65/3729	98/8135	3.14e-05	0.000243884	0.00015065	3479/2852/28514/10683/53358/4313/5602/4855/6199/4893/5894/207/3265/572/5599/2475/7157/2064/1871/4854/2353/3725/9611/5566/5469/1019/8202/3845/6198/5290/5605/5604/4851/1432/5567/6667/5594/5747/107/208/10000/6655/6654/673/5601/5291/369/10498/5925/6464/581/2778/596/3480/182/4193/1026/1027/25759/4853/1839/108/1956/111/1029	65
hsa05213	Endometrial cancer	42/3729	58/8135	3.51e-05	0.000266667	0.000164724	10297/10912/1499/4893/4292/5894/207/3265/572/5170/1495/7157/2932/2064/3611/3845/5290/5605/5604/5594/4609/208/10000/6655/6654/673/2309/5291/369/51176/83439/6934/581/51426/5728/8312/1643/2002/1026/4616/1647/1956	42
hsa04810	Regulation of actin cytoskeleton	129/3729	218/8135	4.23e-05	0.000313647	0.000193743	2252/9087/3676/29895/8516/2250/2254/2255/2846/10297/80310/998/2934/221178/5500/5499/3682/5217/1072/4893/60/10094/5894/3265/5962/9475/2149/71/9138/10552/2263/3685/81873/1398/1073/28964/8396/3985/10097/10096/55845/5062/10298/57180/5879/5501/5058/10092/3845/7114/8874/5290/387/5605/1729/5604/2261/10672/1399/1902/23365/56034/5063/5594/5216/3688/26999/5747/8976/8394/10627/2335/6093/200576/6655/5881/101…	129
hsa04510	Focal adhesion	120/3729	201/8135	4.47e-05	0.000324838	0.000200656	10319/3479/3676/3910/29895/8516/896/80310/53358/998/5602/1282/5500/5499/1499/60/5894/207/3265/7408/572/5906/5170/1284/9475/5599/55742/71/3685/1291/1398/2932/2064/3725/3611/5062/10298/5879/5501/5058/5290/387/1729/5604/1399/83660/56034/5063/7791/5594/3688/5747/208/7423/329/8394/10000/10627/2335/6093/6655/5881/2909/6654/673/5601/1793/5291/5908/4659/9564/1278/6464/2324/23396/824/103910/2316/3680/5728…	120
hsa04071	Sphingolipid signaling pathway	76/3729	119/8135	5.11e-05	0.00036296	0.000224205	5590/5330/5521/8717/10715/2770/5602/8877/1509/5518/2773/4893/5515/5894/207/3265/5170/427/6609/9475/55012/5599/8439/5527/7157/7132/6610/5528/2776/10558/5529/5526/5879/3845/2771/91012/5290/387/5605/8560/5604/10672/1432/29956/9846/81537/5594/253782/208/10000/6093/5881/56848/5520/5601/5970/5291/4790/5523/5338/8879/581/55844/5516/5728/596/5525/9294/4363/1903/5578/56624/259230/23236/5332/4985	76
hsa03060	Protein export	20/3729	23/8135	5.22e-05	0.000363547	0.000224567	90701/6731/9789/6728/28972/196294/6726/6729/6730/6727/3309/60559/7095/23478/29927/11231/23480/10952/83943/5018	20
hsa05225	Hepatocellular carcinoma	102/3729	168/8135	6.45e-05	0.000439488	0.000271477	653689/51412/8110/10297/53358/7476/10912/8326/7976/2941/6199/1499/4258/4893/60/7046/6598/6601/5894/207/3265/572/9446/6597/57492/6605/71/4040/6599/4257/2475/7157/2932/55193/1871/9817/6602/2950/1019/1855/1857/29117/3845/6198/55274/5290/5605/5604/2535/7296/8289/1856/6603/5335/5594/4609/208/4259/10000/6655/8321/2947/6654/673/5291/369/51176/5925/6464/7473/4087/83439/196528/6934/4089/581/51426/5728/105…	102
hsa03460	Fanconi anemia pathway	39/3729	54/8135	7.37e-05	0.000492223	0.000304052	3280/5889/4292/6118/2067/2072/80198/83990/6119/91442/6117/7156/545/80010/2178/641/5395/2188/2177/2175/55215/51455/84126/116028/2187/146956/672/2189/57697/22909/2176/7398/51426/675/5980/84464/353497/29089/5429	39
hsa05166	Human T-cell leukemia virus 1 infection	130/3729	222/8135	7.77e-05	0.000508734	0.000314251	3123/896/5602/6513/8379/10488/25906/4893/9519/8881/7046/207/3265/291/8498/1017/7416/811/11200/3106/293/25847/5599/5532/5423/6416/5902/51433/1385/7157/1871/55697/7132/2033/2353/545/3725/706/6908/5533/821/5566/2224/1019/3845/246184/51529/5290/51434/5605/7417/5901/5604/83660/5567/6929/6777/5594/1739/5534/4775/107/4609/208/9133/10000/119504/8295/472/2005/5601/5970/4085/5291/468/4790/4801/1386/3716/59…	130
hsa05215	Prostate cancer	63/3729	97/8135	0.000106994	0.000687229	0.000424509	3479/80310/2119/1499/10488/4893/3320/5894/207/3265/572/1017/5170/367/2263/2475/1385/7157/2932/2064/1871/2033/3326/2950/6935/3845/5290/5605/5604/7184/56034/5594/208/10000/6655/6654/673/5970/5291/468/369/4790/51176/5925/1387/83439/6934/2308/4792/5728/90993/596/3480/4193/64764/1026/1027/1956/5328/5159/9586/5155/5156	63
hsa04728	Dopaminergic synapse	82/3729	132/8135	0.000109525	0.000690214	0.000426353	2891/6570/2785/3710/3798/1312/776/2890/5330/5521/3708/54331/2904/2770/5602/801/2786/5500/5518/5499/2773/10488/5515/207/805/55012/5599/10681/5532/5527/1385/2932/808/5528/2353/2776/5529/5533/2787/5566/5526/5501/2931/2771/818/3799/1432/5567/2783/2782/208/10000/5520/5601/9575/468/55970/4128/5523/59345/1386/2778/55844/5516/90993/5530/5525/817/64764/5578/3763/773/23236/5332/1815/4129/111/775/9586/2792/…	82
hsa04210	Apoptosis	84/3729	136/8135	0.000121081	0.000748905	0.000462608	1522/7277/3710/8717/3708/10912/1512/5602/1075/7846/4000/1509/332/1616/4893/60/5894/207/836/3265/572/5170/5599/8772/71/7157/823/7132/10376/2353/3725/1515/1965/1514/27429/1676/8795/84790/840/84823/3845/5783/142/835/10038/153090/1508/5290/1519/5605/5604/143/2021/5594/8837/208/329/10000/9131/54205/472/55367/5601/5970/5291/468/4790/6709/824/581/4792/9451/317/596/27113/331/355/4616/841/1647/1649/5366/1…	84
hsa04360	Axon guidance	108/3729	182/8135	0.000148964	0.00090462	0.000558795	56920/22885/2051/1630/50855/57689/80031/5590/64101/10512/84448/3897/2047/2045/998/10509/56896/3983/2770/7223/27289/59277/9901/54437/6586/56963/7976/2773/1072/4893/5894/3265/5170/9475/5998/5532/8440/6469/2932/9037/6608/1073/3985/5533/655/3611/5361/57522/6259/5062/10298/5879/1949/5058/3845/2771/818/5290/387/23365/9860/5063/25/5335/5594/4690/5921/5534/3688/4775/5747/10627/56288/6093/5881/23654/5291/…	108
hsa04152	AMPK signaling pathway	75/3729	120/8135	0.000160701	0.000958469	0.000592058	3479/5521/79966/5518/4218/6199/10488/5515/207/5170/6885/55012/5563/51552/5527/2475/1385/1994/3156/5213/5862/126129/84335/5528/2194/5529/5564/6319/5526/31/51094/6198/10890/5290/5211/55437/208/7249/10000/7248/10645/5520/79602/2309/5291/5523/51422/92335/5562/57521/2308/1938/55844/2997/29904/5516/90993/3643/6794/6009/5525/3480/5565/3953/32/1978/64764/8660/890/1375/6517/5214/3667/8900/9586	75
hsa04136	Autophagy - other	25/3729	32/8135	0.000194588	0.00114022	0.000704326	285973/5515/11345/8678/64422/5289/84971/26100/64223/9474/2475/23710/60673/23192/3476/10533/84938/9706/9140/55062/55102/57521/83734/5516/115201	25
hsa03420	Nucleotide excision repair	34/3729	47/8135	0.000202932	0.00116861	0.000721864	56655/54107/5984/6118/2067/7507/1642/10714/2071/902/2072/3978/6119/1161/6117/4331/2074/5985/5983/9978/5426/2965/2967/8451/5981/404672/2073/5887/5425/7508/8450/5886/1643/728340	34
hsa05216	Thyroid cancer	28/3729	37/8135	0.000211495	0.00119728	0.000739571	6258/10912/1499/4893/3265/8031/10342/7170/7157/3845/5605/5604/5594/4609/8030/7175/673/51176/6256/83439/6934/581/51426/1643/1026/4616/1647/4914	28
hsa04068	FoxO signaling pathway	80/3729	131/8135	0.000295395	0.00164436	0.00101574	3479/10912/5602/3276/4893/11345/7046/5894/207/3265/6789/1017/5934/5170/5599/6774/5563/6648/1032/2033/23710/51701/5564/3845/1454/6502/5290/5605/5604/1432/7874/9140/5594/208/9133/10000/6655/472/901/6654/673/2309/5601/5291/369/51422/5562/9455/1387/891/4089/10733/2308/23678/5728/3643/4088/9456/6794/7042/3480/5565/4193/5347/1026/8660/1027/894/664/6517/7048/10769/4616/3667/1647/1956/10365/604/1030/7043	80
hsa00670	One carbon pool by folate	17/3729	20/8135	0.000358884	0.00196503	0.00121382	441024/471/4522/123263/1719/7298/6470/25902/4524/10588/275/4548/10797/6472/160428/10840/10841	17
hsa04213	Longevity regulating pathway - multiple species	42/3729	62/8135	0.000394293	0.00212409	0.00131208	3479/3303/3170/3065/6199/4893/207/3265/9474/3312/5563/6648/3066/2475/84335/5564/5566/3304/3845/6198/5290/5567/6647/107/208/10000/1979/2309/5291/51422/5562/57521/2308/81570/3643/3480/5565/8660/3667/108/111/3306	42
hsa01524	Platinum drug resistance	48/3729	73/8135	0.000453993	0.00240689	0.00148676	653689/2941/7155/332/4258/4292/207/836/2067/7507/572/9446/5170/8772/4437/4257/2956/7157/2064/2950/5290/538/5594/1317/208/4259/329/10000/54205/672/472/2947/5291/581/5980/317/596/27113/4193/1026/331/355/5429/841/540/7153/5366/1029	48
hsa04919	Thyroid hormone signaling pathway	74/3729	121/8135	0.000461979	0.00241095	0.00148927	6258/478/10231/5330/4855/6513/9442/3065/1499/483/4893/60/8841/5894/207/3265/572/5170/71/3066/3685/2475/7157/2932/3091/5213/2033/4854/9611/5566/5469/10025/9969/8202/3845/5290/5605/5604/4851/90390/10499/5567/5211/6772/5335/5594/25942/9440/488/4609/208/7249/10000/5291/9968/6256/1387/2308/7067/481/23389/6009/482/4193/5578/51196/9882/5214/4853/1827/23236/5332/9282/7068	74
hsa04926	Relaxin signaling pathway	78/3729	129/8135	0.000540827	0.00274386	0.00169491	2785/5590/5330/1910/6019/54331/53358/2770/4313/5602/1282/2786/2773/10488/4893/7046/5894/207/3265/1284/5599/10681/6416/1385/2353/3725/2787/5566/3845/5609/2771/5290/5605/5604/1432/5567/2783/5594/2782/107/208/7423/10000/6655/6654/5601/5970/5291/468/55970/4790/59345/1386/1278/6464/4087/2778/4792/90993/1287/64764/5578/1288/25759/7048/1277/23236/7422/5332/108/1956/111/9586/59/2792/94235/1906/4842	78
hsa05100	Bacterial invasion of epithelial cells	50/3729	77/8135	0.000542199	0.00274386	0.00169491	9844/26052/53358/998/1499/60/10094/1785/10459/71/10552/1495/81873/1398/1211/3611/10097/10096/57180/5879/10092/5290/387/1212/1399/3688/5747/63916/8976/23607/2335/2017/1213/10109/1793/5291/9564/867/6464/1759/391/8936/3678/79767/10163/7414/25759/79658/858/4233	50
hsa01232	Nucleotide metabolism	54/3729	85/8135	0.000731258	0.00364537	0.00225179	203/51816/7378/50808/4832/115024/4830/158/30833/1633/1503/100/51727/8623/29922/6240/3704/1635/221264/957/10201/8833/102157402/22978/132/204/54963/6241/1841/353/131870/7298/51020/1854/1890/9583/1716/124583/84284/50484/7371/56474/4831/2766/56953/2987/144811/4833/3615/3251/205/5167/26289/4907	54
hsa04720	Long-term potentiation	44/3729	67/8135	0.00080766	0.00396703	0.00245049	2891/3710/2890/5330/3708/2904/801/5500/5499/4893/5894/3265/5906/805/5532/808/2033/2776/5533/5566/5501/3845/818/5605/5604/5567/27330/5594/5534/107/673/468/5908/369/1387/6197/5530/817/5578/23236/5332/775/10411/2903	44
hsa04310	Wnt signaling pathway	97/3729	167/8135	0.000888176	0.00429929	0.00265572	147111/85409/22943/10297/5330/896/7476/5602/80319/8326/23002/7091/7976/1499/6500/6422/1460/23291/6885/9475/5599/4040/5532/6477/57216/7157/2932/25805/25776/56998/2033/3725/5533/51701/5566/1457/6259/5879/1855/1857/9978/27101/818/1454/387/8454/1488/2535/5567/1856/57680/7088/5534/59343/4775/4609/1487/79718/8321/5881/283106/5601/1459/51176/7473/1387/83439/6934/27130/4089/2487/55366/166336/5467/8312/40…	97
hsa04392	Hippo signaling pathway - multiple species	22/3729	29/8135	0.000976829	0.00466087	0.00287907	9770/8463/25937/7003/10413/55233/5058/4771/1454/126374/26524/92597/8642/83937/84962/9113/6788/7005/60485/11186/54798/79633	22
hsa04114	Oocyte meiosis	78/3729	131/8135	0.00103171	0.00485339	0.00299799	3479/3710/3708/9985/801/8379/5500/5518/5499/25906/6500/5515/8881/1017/23291/805/25847/10459/7533/7534/367/5532/5527/51433/808/7531/5528/5529/5533/7532/5566/5526/9088/5501/9978/246184/818/51529/51434/8454/5604/1432/5567/27330/5594/9126/5534/107/9133/119504/9748/4085/891/80315/991/9232/10393/64682/26271/10744/5516/996/6197/5530/5525/3480/8243/817/441272/5347/151648/983/699/6790/995/9700/108/111	78
hsa05219	Bladder cancer	29/3729	41/8135	0.00108446	0.00503068	0.00310751	4313/4893/5894/3265/7157/2064/1871/1019/3845/5605/5604/2261/9252/5594/1890/4609/673/369/1612/5925/1613/11186/4193/1026/1839/7422/1956/7057/1029	29
hsa03030	DNA replication	26/3729	36/8135	0.00119636	0.00547373	0.00338119	4174/4176/56655/6742/54107/5984/4172/6118/10714/5558/84153/3978/6119/6117/5557/4173/5985/23649/246243/5983/5426/79621/5981/1763/5425/5422	26
hsa04710	Circadian rhythm	23/3729	31/8135	0.00126386	0.00570446	0.00352371	79365/6500/23291/26224/5563/8864/1385/5564/9978/1454/8454/1453/1408/9575/51422/1407/5562/6096/5565/9572/8863/6095/4862	23
hsa04330	Notch signaling pathway	39/3729	59/8135	0.00131054	0.00583628	0.00360514	23493/28514/10683/23220/4855/3280/7091/3065/22938/5986/9541/6868/3066/3516/2033/4854/9794/55851/113878/1855/1857/151636/1488/4851/51107/1856/7088/9253/1487/342371/8650/1387/182/3955/7089/9612/4853/388585/6310	39
hsa04350	TGF-beta signaling pathway	58/3729	94/8135	0.00135499	0.00595481	0.00367836	5308/653/56963/5518/6199/1874/3400/6500/5515/7046/93/60436/7027/25805/2033/655/1875/64750/91/9765/9978/6198/10468/387/9372/8454/3399/7050/90/6667/5594/4609/6093/4086/79875/4087/659/1387/4089/5516/4088/285704/268/7042/4090/4093/2200/8646/4052/7048/2331/7057/3624/3397/1030/9241/64388/7043	58
hsa05231	Choline metabolism in cancer	60/3729	98/8135	0.00148354	0.00637693	0.00393911	80310/1607/5602/6199/4893/5894/207/3265/57153/5170/5599/56261/8611/2475/3091/10434/2353/3725/5879/3845/6198/8525/5290/5605/5604/56034/6667/5335/5594/208/7249/8394/10000/7248/6655/1120/5881/160851/6654/5601/8527/5291/5338/23396/8526/8936/23446/6009/8613/1978/10810/10163/5578/56994/1956/5159/8605/5155/9468/5156	60
hsa05223	Non-small cell lung cancer	46/3729	72/8135	0.00148922	0.00637693	0.00393911	6258/5915/3798/10912/4893/5894/207/3265/6789/572/5170/6774/7157/2064/1871/1019/3845/5290/5605/3799/5604/6777/5335/5594/208/10000/6655/6654/673/2309/5291/369/27436/5925/6256/581/51426/1643/11186/5578/1026/4616/1647/1956/4233/1029	46
hsa03250	Viral life cycle - HIV-1	41/3729	63/8135	0.00157323	0.006593	0.00407257	4300/9638/51497/7251/10955/6598/4130/11052/27183/55201/5300/2033/7469/4298/23534/636/11168/4131/9146/7936/79869/905/85363/8178/256987/5901/5903/5478/6829/9972/10015/1025/904/25920/27125/23299/1387/7514/60489/684/164668	41
hsa03410	Base excision repair	24/3729	33/8135	0.00157916	0.006593	0.00407257	7374/56655/54107/328/4913/10714/4968/252969/3978/4595/5423/6996/8930/27343/23583/3146/142/10038/5426/143/3980/5425/27301/55247	24
hsa04931	Insulin resistance	65/3729	108/8135	0.00179671	0.00740866	0.00457642	5590/5602/6513/5500/5499/6199/10488/207/5524/5170/5792/5599/5770/10998/6774/5563/6945/2475/1385/2932/7132/5564/7376/5501/6198/5290/10724/22877/27330/10062/208/10000/11000/8473/376497/5601/5970/5291/4790/2673/51422/5562/2308/4792/2997/57761/5728/90993/6197/5781/3643/5565/32/5588/64764/9882/8660/90673/1375/6517/9945/3667/5836/5507/9586	65
hsa00100	Steroid biosynthesis	16/3729	20/8135	0.00192695	0.00784878	0.00484829	7108/10682/50814/3988/6646/120227/2222/3930/1717/1718/6309/1595/4047/6713/51478/6307	16
hsa05224	Breast cancer	85/3729	147/8135	0.00215511	0.00867239	0.00535704	3479/2252/2250/2254/2255/10297/23493/28514/10683/53358/7476/10912/4855/3280/8326/7976/6199/1499/4893/5894/207/3265/4040/2475/7157/2932/2064/1871/4854/2353/3725/1019/1855/1857/8202/3845/6198/5290/5605/5604/4851/2535/1856/6667/5594/4609/208/10000/6655/8321/672/6654/673/5291/369/2247/51176/5925/6464/7473/2324/83439/6934/581/51426/675/5728/8312/4791/1643/3480/182/1026/7855/25759/4853/81029/4616/1647/…	85
hsa04015	Rap1 signaling pathway	117/3729	210/8135	0.00229639	0.00906457	0.00559929	3479/2252/2250/2254/2255/2846/50855/5590/5330/80310/998/5028/2904/2770/801/4804/1499/2773/5217/4893/60/5894/207/3265/7408/5899/5906/805/2149/71/2263/1398/808/2776/25865/4301/5898/5879/3845/6494/2771/5290/387/5605/23094/5604/2261/1399/1432/9863/9223/83660/1902/23683/56034/5584/57568/5335/51466/5594/5216/3688/889/107/208/7423/10000/56288/5881/1500/7074/22808/673/5291/1969/5908/2247/51735/9564/10235…	117
hsa05170	Human immunodeficiency virus 1 infection	118/3729	212/8135	0.00230685	0.00906457	0.00559929	2785/3710/8717/3708/7133/54331/2770/5602/801/2786/4615/2923/6199/2773/1072/4893/6500/5894/207/836/3265/8907/1642/572/811/23291/6885/3106/805/5599/8772/10681/5532/29110/164/2475/1398/808/1073/6923/8065/7132/2353/545/3985/3725/7189/2776/9616/5533/2787/6921/5062/10298/5879/85363/5058/3845/9978/6198/5609/2771/5290/5605/8454/5604/1399/8451/1432/5063/2783/5335/5594/8905/2767/5534/2782/4775/5747/208/913…	118
hsa04014	Ras signaling pathway	128/3729	232/8135	0.00238339	0.00907438	0.00560535	3479/2252/7535/2250/2254/2785/2255/50487/80310/54331/53358/998/2904/5602/801/2786/4804/4893/5894/207/3265/6789/572/5899/5906/805/4915/5599/10681/29110/2263/5878/808/8315/2787/22821/4301/5898/5566/8036/4763/5062/10298/5879/5058/3845/8831/5290/5868/387/5605/5604/2261/5922/5567/9846/56034/5063/2783/25/5335/5594/5921/2782/208/7423/10000/6655/5881/7074/22808/6654/382/5601/5970/5869/9462/5291/1969/5597…	128
hsa05171	Coronavirus disease - COVID-19	128/3729	232/8135	0.00238339	0.00907438	0.00560535	6850/6192/6231/5602/4615/9636/4793/6885/5599/6868/6774/29110/51121/7132/2353/3725/7189/6205/5290/6773/1432/6166/3454/6772/57506/5335/5594/6169/51187/7311/200916/6227/5610/7187/2197/6204/5601/5970/5291/6152/6224/4790/7297/6173/6167/6209/6155/103/3716/6230/6143/11224/9349/6133/6194/6201/6138/25873/4736/6203/6207/6146/6144/51065/6130/6235/6156/6128/6233/6181/6160/3921/6165/4792/6134/6124/6158/6147/6…	128
hsa05214	Glioma	47/3729	75/8135	0.00239085	0.00907438	0.00560535	3479/53358/10912/801/4893/5894/207/3265/805/2475/7157/808/1871/1019/3845/818/5290/5605/5604/5335/5594/208/10000/6655/6654/673/5291/369/5925/6464/581/51426/5728/1643/3480/817/4193/5578/1026/25759/4616/1647/1956/5159/5155/1029/5156	47
hsa04066	HIF-1 signaling pathway	65/3729	109/8135	0.00248062	0.0093093	0.00575046	3479/6513/6199/5230/207/9470/3098/6774/3945/2872/2475/8453/3091/2064/5163/5213/6923/7428/2033/2023/6921/7076/2597/1977/9978/6198/818/5290/5605/3939/5604/7037/5211/5162/5335/5594/230/5160/208/10000/5970/5291/4790/1387/54583/6194/226/3643/596/2027/3480/405/817/1978/3460/5578/1026/1027/5214/7422/1956/284/112399/1906/2321	65
hsa03050	Proteasome	31/3729	46/8135	0.00255256	0.00947282	0.00585148	5696/5705/9861/5701/5719/5684/11047/5683/10213/5695/5710/5718/5717/5714/5689/5688/5706/5694/5707/5713/5691/5699/5690/7979/51371/5693/5686/5682/5692/5715/23198	31
hsa00900	Terpenoid backbone biosynthesis	17/3729	22/8135	0.00271115	0.0099508	0.00614673	2342/10269/38/23463/9986/116150/2339/3156/57107/4597/3157/2224/79947/9453/4598/51449/3422	17
hsa05218	Melanoma	45/3729	72/8135	0.00316318	0.0114837	0.00709363	3479/2252/2250/2254/2255/80310/10912/4893/5894/207/3265/572/7157/1871/1019/3845/5290/5605/5604/56034/5594/208/10000/673/5291/369/2247/5925/581/51426/5728/1643/3480/4193/1026/4616/1647/1956/5159/4233/5155/8074/1029/5156/2253	45
hsa05135	Yersinia infection	79/3729	137/8135	0.00335902	0.0120631	0.0074515	7535/3676/29108/9844/998/5602/4615/60/10094/207/6885/9475/5599/71/9138/29110/10552/5585/6416/81873/1398/2932/2353/3725/7189/2776/10097/10096/147179/57180/5879/5586/10092/5609/8874/5290/387/5605/5604/1399/1432/23365/27330/8935/5335/5594/3688/4775/5747/63916/208/8976/8394/10000/2335/6093/5881/10109/382/5601/5970/1793/5291/4790/9564/23396/4792/391/6197/9815/23118/7456/148022/3678/10163/27040/51135/4…	79
hsa04371	Apelin signaling pathway	80/3729	139/8135	0.00341016	0.0120631	0.0074515	6263/2785/3710/5330/3708/54331/2770/801/2786/100506013/8877/6199/2773/4893/8678/7046/5894/207/5289/3265/7019/805/10681/5563/2475/808/4854/81631/2776/2787/8862/5564/5566/3845/6198/2771/5605/5604/10672/5567/2783/4899/84557/5594/2782/107/208/10000/56848/22808/55970/51422/59345/5562/4087/6194/4089/22800/4205/4088/5565/182/10014/4638/4208/23236/5332/108/111/10365/6237/340156/185/6547/187/59/2792/44073…	80
hsa05167	Kaposi sarcoma-associated herpesvirus infection	108/3729	194/8135	0.00343111	0.0120631	0.0074515	6850/2785/3710/2920/2921/8717/3708/54331/57580/5602/801/2786/1499/4893/8678/5894/64422/207/836/5289/3265/3106/805/5599/8772/6774/10681/5532/29110/6416/2475/1385/7157/2932/808/3091/1871/7132/2033/2353/81631/3725/5533/2787/100507436/9261/1019/5879/3845/5609/5290/5605/5604/6773/1432/3454/2783/84557/6772/5335/5594/5534/2782/4775/7311/4609/208/10000/5610/54205/7187/5601/5970/5291/55970/4790/2247/7297/…	108
hsa05165	Human papillomavirus infection	176/3729	331/8135	0.00376443	0.0130971	0.00809021	10319/3676/3910/8516/50855/10297/23493/5590/5521/896/8717/998/7476/4855/3280/1282/55502/8326/9636/7976/3065/5518/10134/6199/1499/10488/4893/9519/5515/5894/207/836/3265/533/572/155066/1017/5934/5986/1284/3106/8992/55012/8772/29110/3066/3685/51382/1291/23545/5527/51606/2475/1385/3516/7157/2932/535/9296/7132/2033/4854/5528/545/6908/5529/5566/9794/7283/529/57801/5526/1019/7337/23513/1855/1857/1108/38…	176
hsa04540	Gap junction	53/3729	88/8135	0.00448463	0.0154419	0.00953866	7277/3710/5330/80310/3708/5592/10381/2770/7280/7846/347733/2773/4893/5894/3265/10376/2776/5566/203068/84790/5607/3845/2771/5605/5604/1902/5567/1453/56034/5594/10383/2767/107/6655/10746/6654/7082/5598/2778/2697/5578/2977/84617/983/23236/5332/108/1956/5159/111/5593/5155/5156	53
hsa01200	Carbon metabolism	67/3729	115/8135	0.00473974	0.0161388	0.00996915	55753/2731/84532/4200/128/6888/5230/4190/2098/3420/1743/8801/38/6120/8802/2806/2653/283871/5096/50/83440/3418/3098/1738/6391/3421/1737/2271/5213/48/6390/2805/2023/84693/5631/25796/51/2746/2597/5634/6392/29968/26275/4967/5211/7167/5162/4329/230/6470/5160/2821/9563/7086/22934/4199/55902/84706/226/5723/1431/26227/2027/275/5214/6472/1373	67
hsa05222	Small cell lung cancer	55/3729	92/8135	0.00478367	0.0161388	0.00996915	10319/6258/3910/5915/10912/1282/207/836/1017/1284/3685/7157/1871/7189/1019/6502/5290/4149/3688/5747/4609/208/329/10000/2335/54205/7187/5970/5291/4790/5925/6256/9618/581/4792/51426/5728/1643/317/284217/1287/596/1164/1163/1026/1288/1027/3912/7188/331/3911/4616/1647/3673/1030	55
hsa04933	AGE-RAGE signaling pathway in diabetic complications	59/3729	100/8135	0.00533724	0.0178264	0.0110116	5590/5330/998/4313/5602/1282/4893/7046/207/836/3265/1284/5599/6774/3725/5292/1019/5879/3845/5290/1729/1432/6777/6772/5335/5594/208/7423/10000/2335/5601/5970/5291/4790/1278/4087/4089/2308/581/2152/4088/1287/596/7042/5578/51196/1288/1027/7048/1277/3383/23236/7422/5332/4772/185/7412/7043/1906	59
hsa03430	Mismatch repair	17/3729	23/8135	0.00596281	0.0197186	0.0121804	6742/5984/4292/6118/10714/3978/4437/6119/2956/6117/5985/5395/5983/5981/27030/9156/5425	17
hsa04390	Hippo signaling pathway	88/3729	157/8135	0.00607644	0.0197547	0.0122027	653/85409/50855/10297/5590/5521/896/7476/8326/6657/7976/5500/5518/5499/332/1499/5515/60/7046/8463/23291/7533/7534/71/25937/1495/9231/7003/2932/7531/10413/655/7532/55233/1742/23513/5501/1855/1857/4771/1454/126374/26524/2535/92597/1856/1453/5584/1739/154796/4609/286204/329/56288/8321/5520/84962/7159/4086/51176/9113/6788/7473/4087/659/83439/6934/4089/55844/5516/7005/8312/4088/60485/268/7042/11186/27…	88
hsa05120	Epithelial cell signaling in Helicobacter pylori infection	43/3729	70/8135	0.00609202	0.0197547	0.0122027	2920/5803/2921/998/5602/58494/836/533/155066/102/8992/5599/6868/51382/6416/23545/51606/535/28964/9296/3725/529/1445/5879/5058/9550/1432/5335/10392/50848/5601/528/5970/4790/7082/4792/150084/5781/4067/90423/1839/1956/4233	43
hsa00020	Citrate cycle (TCA cycle)	21/3729	30/8135	0.00644438	0.0206243	0.0127399	55753/4190/3420/1743/8801/8802/50/3418/1738/6391/3421/1737/2271/48/6390/6392/4967/47/5162/5160/1431	21
hsa05130	Pathogenic Escherichia coli infection	108/3729	197/8135	0.00648369	0.0206243	0.0127399	7277/2846/29108/8717/998/10381/5602/7280/4651/7846/4615/347733/60/10094/836/7009/10061/10006/4793/9266/6885/9475/5599/8772/2149/71/9138/8440/10552/81873/5861/7132/10376/2353/3725/7189/10802/10097/10972/203068/10096/8795/147179/9632/55845/84790/2597/5062/9181/4641/57180/5879/4643/840/5058/10092/4691/4671/387/10672/1432/1902/23365/5063/25/4646/5594/10383/4690/375/3688/26999/8976/6093/54205/2017/101…	108
hsa04215	Apoptosis - multiple species	22/3729	32/8135	0.00743492	0.023427	0.0144711	5602/4804/332/8678/836/5599/8772/7132/27429/840/57448/329/54205/5601/581/317/596/27113/331/841/666/5366	22
hsa04935	Growth hormone synthesis, secretion and action	68/3729	119/8135	0.00827994	0.0258458	0.0159653	3479/3710/8835/776/5330/3708/53358/2770/5602/2773/10488/4893/5894/207/3265/5599/6774/6416/2475/1398/1385/2932/2033/2353/2776/5566/3845/2771/5290/5605/5604/1399/1432/5567/6777/6772/5335/5594/2767/5747/107/208/10000/6655/6654/5601/5291/468/9564/1386/6464/1387/2778/90993/4214/64764/5578/8660/8651/25759/23236/3667/5332/3486/108/111/775/9586	68
hsa03020	RNA polymerase	23/3729	34/8135	0.00842228	0.0260467	0.0160894	5432/5435/5437/55718/5438/5439/51728/25885/5440/5433/5434/81488/5431/84265/11128/27297/5441/5430/55703/64425/661/51082/10622	23
hsa03022	Basal transcription factors	29/3729	45/8135	0.00906807	0.0277866	0.0171641	9519/6878/2962/2963/2071/902/129685/6882/2958/4331/6884/6908/83860/6879/2969/6874/6883/2965/2967/6880/9569/6881/404672/6872/6877/27097/2961/2957/728340	29
hsa00240	Pyrimidine metabolism	36/3729	58/8135	0.00923437	0.0280389	0.01732	7378/4832/115024/4830/30833/1633/1503/51727/8623/29922/6240/1723/1635/221264/957/10201/22978/318/54963/6241/1841/7298/51020/1854/1890/9583/124583/50484/7371/56474/790/4831/56953/4833/5167/4907	36
hsa05226	Gastric cancer	83/3729	149/8135	0.0093341	0.0280864	0.0173493	2252/6258/5915/2250/2254/2255/10297/53358/7476/10912/8326/7976/6199/1499/4893/4292/7046/5894/207/3265/1017/4040/2263/1495/2475/7157/6469/2932/2064/1871/1855/1857/3845/6198/3728/5290/5605/5604/2535/1856/5594/4609/208/10000/6655/8321/6654/673/5291/369/2247/51176/5925/6256/6464/7473/4087/83439/6934/4089/581/51426/8312/1643/4088/596/7042/1026/7855/1027/25759/7048/81029/4616/1647/1956/8325/7474/4233/1…	83
hsa04914	Progesterone-mediated oocyte maturation	59/3729	102/8135	0.00951812	0.0283844	0.0175334	3479/2770/5602/8379/2773/25906/8881/3320/5894/207/1017/25847/10459/5599/51343/51433/3326/5566/9088/3845/246184/2771/51529/5290/51434/5604/1432/5567/27330/5594/994/107/208/9133/10000/119504/673/5601/4085/5291/369/3835/891/80315/10393/64682/996/6197/3480/441272/5347/983/699/6790/995/890/108/8900/111	59
hsa04730	Long-term depression	37/3729	60/8135	0.00969168	0.0286462	0.0176951	2891/3479/3710/10842/2890/5330/3708/5592/2770/5518/2773/4893/5515/5894/3265/2776/3845/2771/5605/5604/10672/5594/2767/673/369/2778/5516/3480/4067/5578/2977/773/23236/5332/8605/5593/4842	37
hsa04723	Retrograde endocannabinoid signaling	82/3729	148/8135	0.011607	0.0340064	0.0210062	2891/22999/56901/2785/3710/776/2890/5330/3708/54331/2558/11343/2770/5602/2786/4696/4714/4717/4722/4702/4710/2773/4716/4712/126328/4729/4700/4726/5599/51079/4715/10681/4698/4718/4731/4719/55967/4713/4707/374291/4711/2776/4706/4695/2787/4697/4701/5566/4709/4724/4708/4728/222236/2771/4723/1432/57406/5567/2783/4694/4725/5594/2782/4705/4704/107/54539/5601/55970/59345/2567/5578/3763/773/23236/5332/108/…	82
hsa05230	Central carbon metabolism in cancer	42/3729	70/8135	0.0117543	0.0341386	0.0210878	6513/4893/5894/207/3265/3418/3098/2263/3945/2475/7157/3091/2064/5163/5213/3845/6510/5290/5605/3939/5604/2261/23410/5211/5162/5594/5160/4609/208/10000/5291/5728/2744/5214/27165/1956/8140/5159/4233/9123/4914/5156	42
hsa04922	Glucagon signaling pathway	61/3729	107/8135	0.0127751	0.0366011	0.0226089	3710/5330/3708/801/6513/3276/10488/5531/207/805/57223/5563/5532/3945/1385/808/5213/126129/2033/2776/5533/5564/5566/31/818/5261/3939/5567/5211/5162/5534/55671/5160/208/10000/23235/468/5257/51422/5562/1386/1387/5260/5255/2308/2778/2997/90993/5530/5565/32/817/64764/1375/5256/5214/23236/5332/108/5836/9586	61
hsa05134	Legionellosis	35/3729	57/8135	0.0128213	0.0366011	0.0226089	2920/29108/2921/3303/4615/836/1195/81876/3312/5861/3304/51128/10767/840/4671/9554/56681/375/3297/54205/1937/5970/4790/23786/3329/4792/4791/57396/1915/317/664/841/3306/7100/3606	35
hsa04962	Vasopressin-regulated water reabsorption	28/3729	44/8135	0.013072	0.0370004	0.0228556	360/140735/8766/51143/10671/10488/1639/51164/1781/84516/5878/1385/396/6844/10540/5566/1778/8655/5868/5567/79659/5869/2778/90993/397/64764/9586/1780	28
hsa00510	N-Glycan biosynthesis	31/3729	50/8135	0.0155063	0.0435218	0.0268839	25834/144245/146664/29929/6185/54344/8813/1603/6184/8703/4245/3703/79868/85365/199857/1650/8818/8704/23193/4247/29880/440138/79796/201595/4249/10905/4124/84620/4121/11282/2683	31
hsa00513	Various types of N-glycan biosynthesis	25/3729	39/8135	0.0164298	0.0457296	0.0282477	25834/6185/3074/1603/3073/6184/8703/4245/3703/79868/85365/199857/1650/8704/338707/4247/440138/79796/201595/10905/4124/4121/11282/2683/6487	25
