# Supplementary material for: Primary cilia and SHH signaling impairments in human and mouse models of Parkinson’s disease
Source: Nat Commun. 2022 Aug 16;13:4819. doi: 10.1038/s41467-022-32229-9 (PMC9380673; doi:10.1038/s41467-022-32229-9)
Supplement: Supplementary file 11 — Supplementary Dataset 8 [file 41467_2022_32229_MOESM11_ESM.xlsx]

## Sheet: NSC1a
ID	Description	GeneRatio	BgRatio	pvalue	p.adjust	qvalue	geneID	Count
WP477	Cytoplasmic ribosomal proteins	82/1703	91/7781	1.59313e-44	9.00117e-42	8.13334e-42	6192/6231/6205/6227/7311/6224/6124/4736/6233/6143/6194/6173/6157/9349/6147/6146/6134/6230/6181/6207/6228/6206/6156/6235/2197/6167/6203/6152/6138/6176/6204/6188/6130/6217/6155/3921/9045/6169/6158/23521/6144/6133/6209/6122/6142/6135/6129/6218/11224/6201/6125/6154/6189/6168/6132/6198/6164/6160/6141/6234/6208/6187/6136/6210/6193/6222/6229/6137/6165/6159/6161/6171/6128/6202/25873/6232/6139/6175/6223/6…	82
WP111	Electron transport chain: OXPHOS system in mitochondria	64/1703	106/7781	7.70689e-18	2.1772e-15	1.96729e-15	539/509/4715/4700/6391/4718/7386/9551/4726/4716/9377/4711/4698/4695/506/1351/55967/4707/518/1349/93974/29796/7385/4709/4724/6389/521/6392/374291/7381/10632/4708/1353/4713/516/4723/4725/513/1327/1350/517/4697/10063/522/4731/1347/1329/4706/9167/27089/1345/4729/7388/1337/4704/4728/1340/10975/4701/4694/514/291/9016/292	64
WP3888	VEGFA-VEGFR2 signaling pathway	165/1703	439/7781	9.55622e-15	1.79975e-12	1.62623e-12	100129518/4303/3303/332/3939/5803/1192/7001/5710/3320/55854/8766/5230/52/378/5515/1175/6205/2130/6418/10574/71/115098/1982/1072/5757/1495/5034/8402/387/81873/832/682/3418/8665/3998/5879/8667/6748/8575/9584/6921/4691/8664/7414/27044/4673/382/7170/10130/4736/1499/7086/5605/7531/468/811/55379/6194/3688/6729/5062/409/2597/1981/5604/23215/9168/26986/6181/29924/5747/5908/54205/6416/3301/2746/4301/2926/…	165
WP107	Translation factors	37/1703	54/7781	2.46614e-13	3.48343e-11	3.14758e-11	9086/10605/8661/9669/8666/1965/8668/8665/1933/8667/8894/1936/1967/8664/3692/3646/8672/1983/1981/7458/26986/1975/10209/5610/1915/8892/8891/1938/1973/1964/1978/1979/1984/1968/1974/29904/9451	37
WP4396	Nonalcoholic fatty liver disease	73/1703	160/7781	1.35183e-11	1.52757e-09	1.38029e-09	4715/4700/6391/4718/7386/4726/4716/9377/51079/4711/4698/4695/1965/1351/55967/4707/1349/29796/5879/7385/4709/4724/6389/6392/374291/7381/4708/4713/4723/4725/468/1327/1350/7494/4697/1537/4731/1347/1329/4706/9167/27089/1345/4729/7388/54205/1337/4704/4728/51094/1340/10975/4701/4694/440567/836/6945/79602/54539/7132/5563/3725/8660/51422/5565/581/5564/27113/7040/3667/9451/1649/355	73
WP623	Oxidative phosphorylation	34/1703	62/7781	1.40266e-08	1.32083e-06	1.19349e-06	539/4715/4700/4718/9551/4726/4716/4711/4698/4695/506/4707/518/4724/521/374291/10632/4708/4713/516/4723/4725/513/517/4697/522/4731/4706/4729/4704/4728/4701/514/10159	34
WP4352	Ciliary landscape	81/1703	220/7781	2.22356e-07	1.79473e-05	1.6217e-05	129880/3066/5713/9669/25804/4698/8636/57414/5714/10238/54512/6629/51098/90410/5879/5899/396/55081/1781/4172/9859/140465/9318/51668/2181/805/7431/10128/7322/1499/54994/83658/10920/11018/4175/112752/1345/5862/324/6993/4704/51552/9255/4637/64708/51646/27152/9657/7465/8655/23301/261726/63929/10982/80173/5048/80184/4289/23016/80232/27183/65125/2720/10424/2664/10051/124401/2077/55388/5925/10048/8826/79…	81
WP410	Exercise-induced circadian regulation	26/1703	49/7781	1.66555e-06	0.000115984	0.000104801	1408/5507/11335/51663/1982/6612/7341/8031/2950/2947/3422/5281/3301/9444/9218/3312/7360/51582/9575/11030/5516/1407/10787/9709/9802/2674	26
WP411	mRNA processing	53/1703	133/7781	1.84753e-06	0.000115984	0.000104801	4670/58155/3276/8683/6427/27316/6434/6628/10992/8731/6637/3183/10907/23405/22826/3182/22916/6432/1479/83443/4904/6632/6636/6629/6627/6429/9584/10250/6733/57819/10921/51690/55660/23450/6635/6625/6633/11051/84991/6729/10914/10972/6433/10147/4809/53981/10262/3275/8243/6829/9129/5094/57396	53
WP5027	nsp1 from SARS-CoV-2 inhibits translation initiation in the host cell	13/1703	17/7781	2.46654e-06	0.000139359	0.000125923	8661/8666/1965/8668/8665/8667/8894/8664/3646/1983/10209/1964/1968	13
WP4324	Mitochondrial complex I assembly model OXPHOS system	28/1703	56/7781	3.15152e-06	0.000161874	0.000146267	4715/4700/4718/4726/4716/51079/4711/4698/4695/55967/4707/4709/4724/4708/4713/4723/4725/29078/55101/4731/4706/25915/4729/4701/4694/54968/55744/54539	28
WP2864	Apoptosis-related network due to altered Notch3 in ovarian cancer	25/1703	54/7781	5.61039e-05	0.00264156	0.00238688	332/3329/1495/26135/9616/7431/5062/3309/5747/1027/308/8795/3070/6198/8878/3315/10276/5594/3727/27018/8531/348/8870/602/1026	25
WP2446	Retinoblastoma gene in cancer	35/1703	88/7781	0.000106122	0.00461222	0.00416754	5947/5591/1019/9126/6119/4172/2956/6117/1786/10592/6596/5111/4175/6118/6502/1027/7465/3275/580/3148/1719/8243/11124/7298/5985/5925/2189/890/5931/8318/54443/5422/983/4193/1026	35
WP4861	Endoplasmic reticulum stress response in coronavirus infection	22/1703	47/7781	0.000126877	0.00479315	0.00433102	5507/5500/1965/6992/5511/5501/4659/468/7494/3309/5610/26472/51360/596/5514/94274/84557/81706/89801/9451/1649/84152	22
WP4290	Metabolic reprogramming in colon cancer	21/1703	44/7781	0.000127252	0.00479315	0.00433102	3939/5230/2023/3418/47/29968/50/2271/7086/5160/2597/5162/2746/6510/5211/29920/5723/22934/6472/2744/9123	21
WP4922	Mitochondrial complex IV assembly	18/1703	36/7781	0.000183194	0.00646903	0.00584533	9377/100131801/1351/1349/388753/25994/1353/1327/1350/4697/10063/1347/1329/1345/1337/389203/1340/84987	18
WP179	Cell cycle	44/1703	122/7781	0.000220749	0.00733664	0.00662929	51343/6500/3066/5591/1019/9126/7532/9184/5000/4172/25847/9978/7531/10926/5111/10459/5885/4175/51529/7534/4087/6502/1027/10393/7465/7533/996/8243/472/4089/23594/5925/890/8318/9088/894/10735/983/1032/4193/7040/4616/1647/1026	44
WP197	Cholesterol biosynthesis pathway	10/1703	15/7781	0.000247311	0.00776281	0.00701437	6713/2222/4597/3422/2224/3157/4598/6309/6307/4047	10
WP405	Eukaryotic transcription initiation	20/1703	43/7781	0.0002843	0.00845418	0.00763908	2968/5436/5439/5435/5438/3611/5440/6879/4331/2958/5432/5431/5434/6883/51728/51082/2965/6884/64425/728340	20
WP4753	Nucleotide excision repair	20/1703	44/7781	0.000415173	0.0117286	0.0105978	2968/1069/6119/4331/9978/5981/6117/5111/404672/6118/5425/5887/2965/3978/5886/7508/5985/8450/728340/1643	20
WP4921	Mitochondrial complex III assembly	10/1703	16/7781	0.000530242	0.014266	0.0128906	7386/29796/7385/84300/7381/1537/27089/7388/10975/790955	10
WP4718	Cholesterol metabolism with Bloch and Kandutsch-Russell pathways	21/1703	48/7781	0.000566634	0.0145522	0.0131492	6785/7108/6713/2181/2222/60481/6319/4597/3422/9453/2224/3157/10858/29116/4598/7376/6309/6307/2182/4047/51478	21
WP466	DNA replication	19/1703	42/7781	0.000619945	0.0152291	0.0137608	6119/7316/5000/4172/7311/5981/6117/10926/5111/4175/6118/5425/51053/23594/5985/55388/8318/5422/23649	19
WP3680	Physico-chemical features and toxicity-associated pathways	27/1703	68/7781	0.000652777	0.0153675	0.0138858	6776/5217/5515/10097/387/6647/1499/10096/5604/324/5747/6416/5216/867/1027/2064/8536/7114/2876/3725/5594/1956/6714/2066/7855/2890/1026	27
WP2272	Pathogenic Escherichia coli infection	23/1703	55/7781	0.000687011	0.0155264	0.0140295	7846/71/203068/10552/347733/387/7280/81873/4691/60/10094/1499/10383/10376/3688/10109/8976/7534/10092/2017/10095/84617/3875	23
WP2380	Brain-derived neurotrophic factor (BDNF) signaling pathway	48/1703	144/7781	0.000928874	0.0201851	0.018239	2892/6776/6853/6696/5515/1072/1965/4904/1457/5879/572/8894/1499/5605/6194/23191/4915/5604/324/57498/10399/836/1938/6198/8536/10746/1978/8878/5563/4205/5781/3725/10048/5594/8660/4684/10818/6714/391/6197/4214/3717/2890/3667/815/399694/4208/32	48
WP4629	Aerobic glycolysis	8/1703	7781-12-01	0.00109146	0.0228399	0.0206378	3939/5230/2023/5213/7167/2597/226/3098	8
WP4206	Hereditary leiomyomatosis and renal cell carcinoma pathway	11/1703	20/7781	0.00123814	0.0242217	0.0218864	3939/3091/5160/9817/6194/8452/5162/4780/54583/5564/32	11
WP314	Fas ligand pathway and stress induction of heat shock proteins	19/1703	44/7781	0.00124324	0.0242217	0.0218864	71/5591/60/1676/142/5062/54205/6416/8772/836/11124/3315/596/5925/3725/4799/6709/4214/355	19
WP3613	Photodynamic therapy-induced unfolded protein response	14/1703	29/7781	0.00147819	0.0278393	0.0251552	7324/7184/51726/10130/468/7494/811/5611/3309/4780/27113/9451/1649/467	14
WP2363	Gastric cancer network 2	15/1703	33/7781	0.00215774	0.0393266	0.0355349	8926/6277/27101/54921/1499/92140/11065/5884/10153/25909/157769/1956/29028/29089/55593	15
WP138	Androgen receptor signaling pathway	32/1703	91/7781	0.00243547	0.0430013	0.0388554	2119/7329/5052/387/10273/5879/7341/5901/8031/1499/811/5747/10399/388/2316/29893/4089/2288/2274/11034/8611/5925/9063/6049/3725/9612/1956/9604/6714/367/4193/1026	32
WP2359	Parkin-ubiquitin proteasomal system pathway	26/1703	70/7781	0.00253821	0.0434572	0.0392673	3303/5710/7846/5713/10213/203068/347733/5714/7280/10273/3313/5715/7327/51465/10383/10376/3308/3309/3312/7317/55294/3304/8573/5716/6622/84617	26
WP4216	Chromosomal and microsatellite instability in colorectal cancer	27/1703	74/7781	0.00284649	0.0473019	0.0427414	332/387/5879/5899/572/2956/1499/5604/6934/4087/324/54205/836/4089/596/3725/5881/5594/51426/581/1643/9423/27113/7040/4616/1647/1026	27

## Sheet: NSC2a
ID	Description	GeneRatio	BgRatio	pvalue	p.adjust	qvalue	geneID	Count
WP477	Cytoplasmic ribosomal proteins	81/1722	91/7781	1.19e-42	6.83e-40	5.47e-40	6192/6231/6205/6227/6147/6233/6224/6188/6176/6206/7311/6194/6143/6203/6158/6124/4736/6230/6134/6207/6157/2197/6156/6235/6181/6228/9045/6142/6144/6138/6217/6175/6146/6122/3921/6204/6209/6173/6167/9349/23521/6201/6155/6130/6187/6169/6171/6218/6136/6132/6189/6128/6139/6210/6133/6193/6135/6141/6223/6125/11224/6152/6202/6232/6129/6234/25873/6154/6208/6161/6229/6160/6168/6222/6137/6165/6197/6159/6164/6…	81
WP3888	VEGFA-VEGFR2 signaling pathway	171/1722	439/7781	1.73e-16	4.94e-14	3.95e-14	50507/5296/3303/332/5803/3939/1666/3146/10963/7001/6205/26986/1982/7086/10130/4673/2597/8766/1466/378/51574/8667/6748/9584/5954/7531/83442/6194/1175/6747/4736/23215/2534/387/71/54205/81873/8664/6181/6729/6142/8665/9588/10399/1495/55692/382/5216/23521/29924/64223/6155/7114/5747/4690/811/5770/55379/2926/5879/6921/6093/824/1500/23476/4301/5062/6125/5604/468/2876/5908/6129/8411/6386/6154/1387/1981/14…	171
WP4396	Nonalcoholic fatty liver disease	64/1722	160/7781	2.09e-07	3.61e-05	2.89e-05	5296/7186/4720/51079/4695/29796/4706/1537/4711/7494/4723/1349/7388/54539/1351/1345/4709/4705/4725/7381/81671/1340/374291/4724/4731/1350/54205/4697/4704/4698/1327/1337/27089/51094/4713/1329/440567/4728/4694/6392/4708/5879/1347/9167/10975/468/6390/840/9021/207/83737/27113/581/3643/6256/5562/3725/355/8660/51422/7040/3667/3953/1649	64
WP111	Electron transport chain: OXPHOS system in mitochondria	47/1722	106/7781	2.53e-07	3.61e-05	2.89e-05	4720/4695/29796/518/4706/4711/517/4723/1349/7388/1351/1345/4709/4705/4725/10632/7381/513/1340/374291/4724/4731/1350/292/4697/4704/4698/1327/1337/27089/522/521/4713/1329/4728/4694/6392/514/4708/1347/9167/10975/6390/7351/10063/9016/9481	47
WP138	Androgen receptor signaling pathway	41/1722	91/7781	8.73e-07	9.99e-05	8e-05	5296/2119/5052/7341/7337/387/10399/10273/5747/811/5879/6093/1387/10498/207/4193/2288/2033/5728/8554/9612/9063/8202/367/4089/2274/24149/2316/8648/3725/5925/388/11034/8611/7182/1956/90427/1026/8850/7041/860	41
WP437	EGF/EGFR signaling pathway	62/1722	164/7781	3.13e-06	0.000267805	0.000214382	5296/3925/51079/1175/5898/4738/5037/382/29924/5747/4690/3845/5879/10928/6093/30011/6311/5604/5868/8440/6197/6654/10254/207/1978/868/2005/5921/5728/2697/83737/5594/1445/5781/8202/4205/673/8826/6777/5607/9564/7837/867/6655/4214/3636/2059/5598/3725/253260/4215/2002/9922/1956/3727/5578/9846/4209/2060/4208/815/5580	62
WP4352	Ciliary landscape	78/1722	220/7781	3.28e-06	0.000267805	0.000214382	4174/4176/801/1655/57414/51098/10980/9669/1345/1781/10920/324/805/396/1778/10640/51646/4704/4698/11018/92482/2181/9318/9342/54994/10421/1488/6993/23549/2664/7322/5879/5862/23019/27429/4637/10424/9859/27152/1387/6103/7431/7465/80184/26286/1857/10048/25852/8655/7328/55207/23059/83658/4289/64777/50813/5048/55081/23301/6990/57560/10555/246175/8826/90410/80232/2077/9883/9742/2720/10982/5925/10788/9882…	78
WP107	Translation factors	27/1722	54/7781	5.89e-06	0.000421387	0.000337327	9086/1933/26986/1936/7458/8668/9669/8667/1975/10605/8661/8664/3646/8894/8665/1964/1984/1938/1979/1915/1981/8662/1978/8672/1974/1968/10209	27
WP4674	Head and neck squamous cell carcinoma	34/1722	76/7781	8.98e-06	0.000570584	0.000456761	5296/2260/2280/6194/64223/4893/3845/207/1978/5728/8650/329/54541/7248/4089/7187/6009/84962/5562/27244/7249/83667/6794/253260/5925/4780/2261/2195/1956/3480/1026/7422/4853/7048	34
WP306	Focal adhesion	71/1722	202/7781	1.27e-05	0.000662741	0.000530534	6696/5296/3910/8516/60/2534/387/71/3611/572/5747/3655/5879/6093/824/5062/2909/5604/4659/5908/6654/1280/7094/10627/207/5728/329/894/5594/81/3685/5881/7423/673/87/7414/9564/394/2316/7791/103910/3913/3725/1288/56034/2002/3693/331/1956/5578/3480/10398/7422/5063/54776/7057/25759/3696/5159/50509/3912/3911/2317/2318/63923/1290/1277/3672/2335/5155/3676	71
WP382	MAPK signaling pathway	84/1722	249/7781	1.28e-05	0.000662741	0.000530534	8913/2254/3303/1846/7186/2260/1848/3925/3312/4763/4915/4893/3845/5879/5062/5604/468/5908/51347/5495/5494/6788/8649/6197/6654/207/2005/8550/55970/5921/9448/5594/57551/2872/51701/5881/1386/673/5609/5607/23118/1647/2316/6655/4214/5598/1843/3725/9261/3315/22800/6722/2261/2002/355/8986/1956/3727/7040/5578/3164/1845/5530/9693/4137/80824/51776/785/2257/5159/5924/23542/8912/1649/2317/7048/6237/2318/5971/…	84
WP4685	Melanoma	31/1722	68/7781	1.39e-05	0.000662741	0.000530534	5296/80243/801/805/4763/572/4893/3845/5879/5604/8649/6654/207/4193/5728/51426/581/5594/673/8859/7414/1643/1647/6655/5925/2002/1026/25759/4616/2903/10912	31
WP481	Insulin signaling	59/1722	161/7781	1.65e-05	0.000724455	0.000579937	5296/7494/10487/3799/5211/375/6844/382/10211/5770/5879/5604/5597/5792/6197/11183/6654/9021/5867/207/1978/868/6814/5728/9448/5594/2309/5781/3643/7248/5609/5607/6009/867/5562/6655/4214/3636/7249/5598/3725/2992/4215/6722/2002/57381/23433/8660/8986/1958/5578/3480/5167/9265/3667/9882/23678/25759/5580	59
WP2864	Apoptosis-related network due to altered Notch3 in ovarian cancer	26/1722	54/7781	2.08e-05	0.000848295	0.000679073	332/26135/1495/9616/5747/3309/351/5062/8795/7431/1027/840/9021/207/5594/5585/8531/27018/8870/308/3315/8878/3727/1026/7057/348	26
WP410	Exercise-induced circadian regulation	24/1722	49/7781	3.01e-05	0.00114627	0.000917605	10946/694/1982/2950/7341/3312/6612/3422/10140/11030/2947/7360/9218/51582/9444/10787/23118/5516/9709/5813/1408/9802/2674/1051	24
WP366	TGF-beta signaling pathway	50/1722	133/7781	3.29e-05	0.00117688	0.000942109	5296/7341/9978/387/11171/9839/5747/5879/6093/351/5062/4087/5604/1387/6935/5494/9765/6654/6497/207/2033/83737/5594/8554/9063/4205/1386/4089/9564/1601/4739/983/11059/6498/3725/6711/23327/3727/7040/1026/7057/467/7041/7071/860/7048/1316/8462/4208/2335	50
WP5087	Malignant pleural mesothelioma	134/1722	447/7781	4.23e-05	0.00142268	0.00113888	3910/4920/115908/2254/7186/389421/1946/2260/3146/3150/60/1457/1460/6194/1975/324/71/1000/54205/3091/23043/1495/1487/4915/55209/64223/1488/6045/5747/3655/1856/55233/7528/5062/5604/7003/580/83439/1981/6788/58508/6197/1857/6654/1454/9821/59343/207/1978/26524/4193/23012/5728/9448/1459/8321/894/27113/581/5594/2872/3685/4194/90550/6422/7423/8323/6934/3643/1386/7248/5609/25937/5607/9113/6009/1944/84962/…	134
WP4155	Endometrial cancer	28/1722	63/7781	6.32e-05	0.00200991	0.00160896	5296/2260/324/3611/1495/572/4893/3845/5604/83439/6654/207/5728/51426/581/5594/2309/6934/673/1643/1647/6655/2261/2002/1956/1026/4616/10912	28
WP4216	Chromosomal and microsatellite instability in colorectal cancer	31/1722	74/7781	0.000103235	0.00310791	0.00248793	332/387/324/5898/26060/54205/572/3845/5879/4087/5604/83439/207/51426/27113/581/5594/5881/6934/673/4089/1643/1647/3725/7040/9423/1026/7048/4616/5366/10912	31
WP51	Regulation of actin cytoskeleton	53/1722	151/7781	0.000161552	0.00462039	0.00369869	5296/2254/2260/60/387/324/71/55845/4628/5216/4893/7114/10092/5747/3845/5879/6093/1073/5062/2909/5604/4659/10152/5597/26999/6654/55970/5594/5881/10787/10672/1445/673/87/8826/55740/7414/9564/6655/22800/2261/10163/5305/1956/5063/2257/5159/6237/138429/1131/3672/2335/5155	53
WP5027	nsp1 from SARS-CoV-2 inhibits translation initiation in the host cell	11/1722	17/7781	0.000195915	0.00533635	0.00427183	8668/8667/8661/8664/3646/8894/8665/1964/8662/1968/10209	11
WP2572	Primary focal segmental glomerulosclerosis (FSGS)	30/1722	74/7781	0.000267003	0.00694207	0.00555723	2534/1000/3611/3987/5747/4690/977/7431/1027/7094/207/3856/81/7402/3685/1605/7414/375790/3913/950/1287/182/1028/2195/7040/1026/4627/3911/816/11346	30
WP244	Alpha 6 beta 4 signaling pathway	17/1722	35/7781	0.000492058	0.0122373	0.00979613	5296/387/5747/3655/5879/6654/207/1978/5594/5781/3913/8660/5578/3667/3912/3911/5580	17
WP4922	Mitochondrial complex IV assembly	17/1722	36/7781	0.000742072	0.017686	0.0141579	1349/1351/1345/100131801/1340/1350/4697/1327/1337/1329/1347/51241/84987/389203/10063/285521/90639	17
WP4255	Non-small cell lung cancer	28/1722	72/7781	0.00092927	0.0212617	0.0170203	5296/54205/572/4893/3845/5604/6654/207/51426/581/5594/2309/6256/673/6777/27436/1382/1643/1647/6655/5925/11186/1956/5578/1026/4616/1381/10912	28
WP4659	Gastrin signaling pathway	40/1722	114/7781	0.000992243	0.0216505	0.0173316	5296/332/6194/2534/387/7525/572/5747/3845/5879/6093/7082/5604/8649/1027/598/6654/207/1978/329/51564/5594/2309/5781/1386/9564/3725/388/2002/182/1956/1958/5578/1026/3667/7422/4209/302/4208/5580	40
WP405	Eukaryotic transcription initiation	19/1722	43/7781	0.00102197	0.0216505	0.0173316	6877/5439/5438/5437/5434/5440/2958/3611/4331/6883/902/6880/6879/2965/2961/51082/6884/661/6908	19
WP1471	Target of rapamycin (TOR) signaling	17/1722	37/7781	0.00109303	0.022329	0.0178747	2280/3422/64223/5879/10325/207/1978/54541/7248/6009/5562/7249/253260/58528/64121/51422/5578	17
WP3874	Canonical and non-canonical TGF-B signaling	10/1722	17/7781	0.00113592	0.0224051	0.0179356	4016/4087/659/4089/649/7040/4017/7048/4015/26585	10
WP2380	Brain-derived neurotrophic factor (BDNF) signaling pathway	48/1722	144/7781	0.00119567	0.0227974	0.0182497	6696/5296/1457/6194/2534/324/1000/4082/8894/6868/10399/572/4915/1938/4690/5879/5604/5792/8440/6197/10048/207/1978/5594/2309/5781/10818/4205/6777/5607/57498/5562/4214/7249/5598/3725/2002/8660/8878/4684/1958/6792/3667/4137/25759/4208/815/5580	48
WP673	ErbB signaling pathway	33/1722	91/7781	0.00141806	0.0261655	0.0209459	5296/572/4893/5747/4690/3845/5062/5604/8440/1027/6654/27/207/1978/4193/868/5594/673/6777/5609/867/6655/3725/2002/1956/5578/1026/817/5063/25759/1839/816/815	33
WP4263	Pancreatic adenocarcinoma pathway	32/1722	89/7781	0.001952	0.0348919	0.0279315	5296/1848/387/5898/5037/572/3845/5879/10928/5062/4087/5604/598/207/51426/581/5594/5881/673/4089/1643/1647/5925/1956/7040/1026/7422/5063/7048/4616/10912/5580	32
WP3859	TGF-beta signaling in thyroid cells for epithelial-mesenchymal transition	10/1722	18/7781	0.00205184	0.035088	0.0280885	1000/4087/7431/207/5594/4089/7040/860/3397/2335	10
WP2272	Pathogenic Escherichia coli infection	22/1722	55/7781	0.00208565	0.035088	0.0280885	347733/60/10094/7534/2534/387/71/81873/10552/10383/10109/10092/4690/2017/6093/3875/8440/8976/10382/10095/84617/5578	22
WP623	Oxidative phosphorylation	24/1722	62/7781	0.00225908	0.0360912	0.0288915	4720/4695/518/4706/4711/517/4723/4705/4725/10632/513/374291/4724/4731/4697/4704/4698/522/521/4713/4728/514/4708/10159	24
WP185	Integrin-mediated cell adhesion	36/1722	104/7781	0.00227147	0.0360912	0.0288915	5296/8516/2534/3611/5747/3655/5879/6093/824/5062/5604/5908/5597/6654/7094/207/826/23473/5594/3685/5881/1445/673/5607/7414/9564/7791/5598/3693/6414/726/5063/3696/7145/3672/3676	36
WP4241	Type 2 papillary renal cell carcinoma	16/1722	36/7781	0.00233536	0.0361033	0.0289013	6421/9978/6923/3091/1856/6921/1387/2033/405/7040/1026/7422/112399/7030/79444/5155	16
WP4535	Envelope proteins and their potential roles in EDMD physiopathology	19/1722	46/7781	0.00267093	0.0392886	0.0314511	8815/387/3799/2010/23224/4893/3845/4087/5604/23353/23345/6654/5594/4089/6655/6722/5339/7040/108	19
WP4018	Clear cell renal cell carcinoma pathways	31/1722	87/7781	0.00267877	0.0392886	0.0314511	3939/4190/5315/7167/2597/2023/3091/5211/55193/64223/1387/6935/5723/80184/207/226/2033/5728/6472/405/7248/5352/6009/8242/7249/8878/1956/7040/7422/5159/5155	31
WP236	Adipogenesis	43/1722	131/7781	0.00291954	0.0417494	0.033421	6695/2487/3159/4692/3399/2971/6319/10658/3091/4282/9021/8321/9612/4205/10555/6256/6777/25937/4154/1647/649/8648/5925/26580/8609/355/8660/4023/7040/1026/3667/1051/6095/4209/1649/1316/4616/652/1052/4208/1675/8788/2303	43
WP4861	Endoplasmic reticulum stress response in coronavirus infection	19/1722	47/7781	0.00356902	0.0497922	0.0398594	7494/5514/5511/3309/8720/468/4659/55607/26472/5504/81706/23645/79660/94274/84557/90673/54776/1649/5502	19

## Sheet: NSC1b
ID	Description	GeneRatio	BgRatio	pvalue	p.adjust	qvalue	geneID	Count
WP477	Cytoplasmic ribosomal proteins	83/1902	91/7781	4.23e-42	2.38e-39	1.9e-39	6192/6231/6205/6227/6143/7311/6207/6169/6156/6124/6233/6230/6194/6152/6167/6147/6146/2197/6157/6134/4736/6217/6235/9349/6206/6224/6158/6173/6209/6228/9045/6130/6155/6139/6204/6138/6154/6176/6144/6188/6133/6128/6201/6135/11224/3921/6142/6203/6218/6125/6165/6129/6132/6181/6160/23521/6189/6164/6187/6122/6234/25873/6161/6208/6137/6171/6210/6175/6141/6136/6168/6159/6193/6202/6229/6222/6232/6223/6196/6…	83
WP3888	VEGFA-VEGFR2 signaling pathway	181/1902	439/7781	1.07e-15	3.02e-13	2.41e-13	4303/3303/5803/3939/7001/3146/5757/2130/10130/6205/6418/6921/5499/5515/3418/81873/6748/7086/1175/9100/6624/1977/1982/682/7430/1072/8664/3998/9584/8575/832/5034/71/8667/8665/1981/7531/1385/6194/54205/2926/5906/4736/1397/55872/7170/29924/2597/9475/4673/9588/468/6155/6154/26986/1466/9114/6142/387/6125/2885/6093/6129/6181/3265/9898/2534/7414/2932/5879/10399/23476/124491/23521/6902/5605/5594/2876/6774…	181
WP111	Electron transport chain: OXPHOS system in mitochondria	61/1902	106/7781	2.54e-13	4.76e-11	3.8e-11	9481/293/4726/506/539/4710/4700/4715/509/7386/9377/374291/4716/1349/4698/4713/4718/4706/4695/55967/9551/4731/7381/29796/4728/93974/521/4709/513/4724/518/6391/1353/4694/27089/1340/517/7385/522/1350/10632/1351/7388/7351/4725/4697/4711/10975/1329/1345/514/4707/4708/1327/1337/10063/9167/1347/4719/9016/292	61
WP5117	Cohesin complex - Cornelia de Lange syndrome	25/1902	35/7781	5.86e-09	8.25e-07	6.59e-07	5515/5518/9126/9212/5529/23244/23063/9232/5885/324/114799/25836/113130/23047/151648/8243/151246/5347/5516/10735/983/5525/9700/5526/10734	25
WP107	Translation factors	32/1902	54/7781	4.86e-08	4.89e-06	3.9e-06	9086/9669/8661/1933/10605/1977/8664/8894/8667/8665/1983/1981/3646/27102/8892/1936/5610/1978/26986/8672/1984/7458/1964/1938/1979/1915/8662/1975/10209/1974/1968/9451	32
WP4396	Nonalcoholic fatty liver disease	70/1902	160/7781	5.21e-08	4.89e-06	3.9e-06	4726/4710/4700/4715/126328/7386/9377/374291/4716/1349/4698/4713/4718/4706/4695/51079/55967/4731/7381/29796/4728/4709/4724/6391/4694/27089/1340/1537/54205/7385/1350/1351/7388/4725/4697/4711/10975/468/1329/1345/4707/4708/1327/2932/1337/5879/9167/1347/440567/4719/54539/51094/5563/836/22877/79602/3725/581/5565/8660/2931/7132/9451/1649/51422/10000/3667/27113/355/841	70
WP179	Cell cycle	56/1902	122/7781	1.6e-07	1.29e-05	1.03e-05	8318/4176/10971/25847/7529/5591/1019/6500/7532/9126/7531/10459/9232/9978/5885/991/10926/8697/472/51529/7533/6502/2932/51434/7534/1028/894/993/2033/1871/699/9184/8243/996/4087/9088/5925/1027/4089/25/890/5347/995/7272/10735/51343/7465/23594/983/1032/4193/9700/1647/1026/4616/7042	56
WP2272	Pathogenic Escherichia coli infection	31/1902	55/7781	3.8e-07	2.67e-05	2.14e-05	10971/7846/81873/7430/10552/71/203068/347733/10094/9475/60/10093/10376/10092/387/6093/10109/2534/2017/7534/10383/4690/3688/10095/25/8976/8440/84617/5578/9181/3875	31
WP437	EGF/EGFR signaling pathway	68/1902	164/7781	9.3e-07	5.39e-05	4.31e-05	4303/5337/3925/4738/51079/1175/1173/1072/5899/1385/5906/29924/1978/5782/3716/5037/2885/6093/3265/5879/5605/5594/6774/382/5747/5868/10746/3845/6772/4690/10401/9146/58513/5584/4205/10928/5335/3725/6654/50807/7837/1432/6196/867/6667/25/5781/8826/8440/5598/5578/5728/9564/2059/2697/51196/6311/30011/6790/1956/9922/253260/3727/3636/6197/4214/2060/4208	68
WP623	Oxidative phosphorylation	33/1902	62/7781	9.58e-07	5.39e-05	4.31e-05	4726/506/539/4710/4700/4715/126328/374291/4716/4698/4713/4718/4706/4695/9551/4731/4728/521/513/4724/518/517/522/10632/4725/4697/4711/537/514/4707/4708/4719/10159	33
WP138	Androgen receptor signaling pathway	43/1902	91/7781	1.67e-06	8.56e-05	6.83e-05	11315/7329/7341/5052/5901/7337/29893/1385/9611/10273/9475/387/6093/2932/10498/5879/10399/672/11143/6774/388/5747/2033/10401/2274/367/1387/3725/25942/5925/4089/8554/6667/24149/6047/2316/11034/5728/9612/1956/4193/1026/7041	43
WP366	TGF-beta signaling pathway	57/1902	133/7781	2.02e-06	9.46e-05	7.55e-05	7329/22938/7341/6500/6885/9978/9765/11171/7046/6935/351/387/2885/6093/5879/5605/5594/64750/9839/5747/2033/9146/5576/4205/3688/1387/3725/6497/6654/3726/4087/25942/5062/1432/1386/4089/8554/6667/6498/7049/11059/9564/1601/983/23327/3727/6711/1026/1316/4739/7041/467/7057/7048/2335/4435/4208	57
WP2446	Retinoblastoma gene in cancer	41/1902	88/7781	4.54e-06	0.000196669	0.000157012	8318/4176/3146/6119/3925/5591/1019/6117/9126/7298/10714/24137/5877/6502/1633/3148/993/1871/10733/5422/5426/3275/580/8243/5931/2189/25942/81620/5925/1027/25/890/7272/54443/7465/6839/983/7153/4193/6595/1026	41
WP2380	Brain-derived neurotrophic factor (BDNF) signaling pathway	58/1902	144/7781	1.67e-05	0.000670571	0.000535354	6696/5515/1977/1808/4904/1072/8894/1457/1385/10642/572/6194/1000/5906/324/1978/57498/4082/2885/4915/3265/2534/2932/5879/10399/8536/5605/5594/6774/5792/10746/1938/6772/4690/5563/4684/836/4205/1739/5335/3725/1432/2309/6868/5781/10818/8440/4792/5598/8660/10048/25970/8851/6197/4214/25759/3667/4208	58
WP4240	Regulation of sister chromatid separation at the metaphase-anaphase transition	2002-12-01	16/7781	2.93e-05	0.00109801	0.000876604	4085/9126/9232/5885/991/51529/701/1062/699/9184/8243/9700	12
WP4922	Mitochondrial complex IV assembly	20/1902	36/7781	6.02e-05	0.00211952	0.00169213	9377/100131801/1349/116228/1353/1340/51241/1350/1351/4697/25994/1329/1345/1327/1337/10063/1347/84987/389203/90639	20
WP4263	Pancreatic adenocarcinoma pathway	38/1902	89/7781	0.000109803	0.00335342	0.00267722	5337/1848/1019/5899/572/7046/3716/5037/10298/387/5879/5605/675/5594/6774/598/5881/3845/369/1871/6772/10928/4087/5062/5925/4089/1643/581/51426/1956/10000/1647/7422/1026/4616/5063/7048/7042	38
WP306	Focal adhesion	73/1902	202/7781	0.000112441	0.00335342	0.00267722	8516/6696/5499/5501/3611/71/572/5906/1284/9475/60/4659/10298/387/2885/6093/3265/2534/7414/2932/5879/2909/5594/7408/5747/894/5881/5908/3688/7094/3725/6654/5062/103910/1793/55742/10627/394/2316/81/5578/4660/5728/9564/824/331/3480/1956/3915/1280/54776/10000/3696/87/7422/1288/3911/56034/5159/2318/4638/25759/1290/3672/1277/10398/3912/2317/7057/5063/2335/50509/7058	73
WP411	mRNA processing	52/1902	133/7781	0.00011317	0.00335342	0.00267722	4670/3181/6634/10921/6637/6638/10250/6629/57819/10236/3182/10992/6628/3183/6636/6625/6633/1479/6430/51690/6626/23405/8683/83443/10972/4809/4904/9584/6635/10914/8175/10772/10181/27316/5725/6429/10658/84991/8731/6433/29894/6829/10147/8106/23283/3275/8243/6733/10659/5094/1196/5681	52
WP3651	Pathways affected in adenoid cystic carcinoma	30/1902	66/7781	0.000148711	0.00418623	0.00334209	10933/546/5591/221037/9874/9611/51742/1487/472/55914/4149/8289/3265/55783/7994/284058/672/5605/2033/29072/8243/1387/2309/9223/84159/23135/58508/5728/6595/63035	30
WP51	Regulation of actin cytoskeleton	57/1902	151/7781	0.000166817	0.00447229	0.00357048	54961/2254/1073/7430/1072/71/324/5962/9475/60/55845/10092/4659/10298/387/6093/7414/5879/10458/2909/5605/8394/5594/10787/2258/5747/5881/7114/5597/3845/5216/6654/5062/2261/10152/1793/55970/8826/5305/4628/26999/10163/55740/3984/2247/8874/9564/22800/1956/81624/87/5159/4638/3672/6237/5063/2335	57
WP2034	Leptin signaling pathway	33/1902	76/7781	0.00020833	0.00509956	0.00407126	10657/1073/1977/1385/572/6194/9475/1978/3716/387/2885/6093/3265/2534/2932/5879/5605/5594/6774/5747/598/6772/5563/5335/6654/1432/6667/5781/581/2931/5728/25970/3667	33
WP4674	Head and neck squamous cell carcinoma	33/1902	76/7781	0.00020833	0.00509956	0.00407126	1019/1977/6194/8452/1978/2280/3265/3845/5563/4780/2261/5925/9794/4089/84962/8650/4853/6009/54541/5728/7248/2195/27244/3480/1956/253260/10000/83667/6794/7422/1026/7048/841	33
WP4542	Leukocyte-intrinsic Hippo pathway functions	19/1902	36/7781	0.000228597	0.00536251	0.00428118	4303/4485/10971/5872/55233/5906/387/5879/6788/1432/9113/2309/60485/26524/90417/23012/7003/7005/100132074	19
WP5087	Malignant pleural mesothelioma	141/1902	447/7781	0.000274624	0.00617314	0.00492836	4485/115908/2254/3146/4192/7529/3150/1460/1019/4085/7976/71/1457/55233/1981/1385/6194/54205/1000/1487/324/7528/1284/80319/60/472/1978/4149/3716/10298/2885/4915/3265/2932/83439/1857/9821/9448/1459/672/5605/5594/1945/4194/59343/2258/5747/894/57680/10746/1495/6788/1287/6772/29072/5563/25937/9686/580/9493/2305/6520/1454/3688/3725/6654/1975/5062/1432/1386/2261/9113/55209/60485/4771/1004/9261/84962/666…	141
WP3680	Physico-chemical features and toxicity-associated pathways	30/1902	68/7781	0.000285083	0.00617314	0.00492836	5515/5217/7976/10096/324/9475/6647/387/2885/2932/8536/5594/2876/5747/7114/5216/10097/4690/5335/3725/6654/867/1027/8321/1956/1026/7855/4638/2335/58	30
WP707	DNA damage response	30/1902	69/7781	0.000388042	0.0080914	0.0064598	5591/1019/9874/1385/54205/472/5884/672/894/993/836/8243/8795/5925/1027/1643/25/995/581/11011/317/983/27244/4193/1647/1026/4616/27113/355/841	30
WP1971	Integrated cancer pathway	22/1902	46/7781	0.000466909	0.00938276	0.00749077	1019/5451/572/472/3716/672/993/571/6772/836/580/4087/5925/1027/5347/581/5728/983/4193/1026/27113/841	22
WP2038	Microtubule cytoskeleton regulation	23/1902	49/7781	0.000489806	0.00938276	0.00749077	3925/1073/1808/9212/324/5786/2776/6093/2932/5879/6774/11004/4131/7204/9261/57551/25/23332/3984/5578/5728/983/6249	23
WP5027	nsp1 from SARS-CoV-2 inhibits translation initiation in the host cell	2002-11-01	17/7781	0.00049997	0.00938276	0.00749077	8661/8664/8894/8667/8665/1983/3646/1964/8662/10209/1968	11
WP2572	Primary focal segmental glomerulosclerosis (FSGS)	31/1902	74/7781	0.000681287	0.0119821	0.00956594	10971/3611/3987/977/1000/2534/7414/5747/1028/1287/4288/4690/3688/1605/7094/7431/5335/7402/1027/55742/5420/81/375790/950/2195/3856/51196/4627/182/3911/1026	31
WP4216	Chromosomal and microsatellite instability in colorectal cancer	31/1902	74/7781	0.000681287	0.0119821	0.00956594	26060/5899/572/54205/324/7046/387/2932/83439/5879/5594/5881/3845/369/836/3725/4087/55770/4089/1643/6934/581/51426/9423/10000/1647/1026/4616/27113/7048/7042	31
WP4685	Melanoma	29/1902	68/7781	0.000709068	0.0119821	0.00956594	1019/1385/572/4763/808/8649/2885/3265/7414/5879/5605/5594/3845/369/1871/6654/805/5925/1643/581/51426/5728/4193/10000/1647/1026/4616/25759/2903	29
WP4324	Mitochondrial complex I assembly model OXPHOS system	25/1902	56/7781	0.000723606	0.0119821	0.00956594	4726/4710/4700/4715/4716/4698/4713/4718/4706/4695/51079/55967/4731/4709/4724/4694/4725/4711/55744/4707/4708/4719/25915/54539/55101	25
WP4806	EGFR tyrosine kinase inhibitor resistance	34/1902	84/7781	0.000808066	0.0129983	0.0103773	1977/572/6194/4763/1978/3716/2885/3265/2932/5605/5594/6774/598/3845/369/5335/6654/2261/2309/581/2247/5578/5728/2621/22800/3480/1956/10000/7422/56034/5159/558/25759/6237	34
WP4549	Fragile X syndrome	46/1902	123/7781	0.000866206	0.0135465	0.0108149	3218/5499/23405/1175/1977/1173/5573/1211/1981/1385/4763/351/2885/4204/4915/2534/8536/1212/5605/5594/3845/369/1979/27161/1915/1213/5825/1605/4131/5335/6654/54869/9456/1845/5781/26999/6009/5578/5728/7248/5530/1742/5526/23236/8218/2903	46
WP4255	Non-small cell lung cancer	30/1902	72/7781	0.000918979	0.0137649	0.0109893	5915/1019/572/54205/2885/3265/5605/5594/27436/6774/3845/369/1871/836/5335/6654/2309/5925/1643/581/51426/1382/5578/1381/1956/10000/1647/1026/4616/841	30
WP4534	Mechanoregulation and pathology of YAP/TAZ via Hippo and non-Hippo mechanisms	22/1902	48/7781	0.00096566	0.0137649	0.0109893	4485/10971/71/11183/60/10298/9448/1495/6788/3688/5062/9113/60485/4771/55249/7003/259230/7005/3696/59/5063/58	22
WP4537	Hippo-Yap signaling pathway	13/1902	23/7781	0.000973616	0.0137649	0.0109893	4485/10971/9448/6788/9113/60485/4771/55249/23043/26524/23012/7003/7005	13
WP4301	Inhibition of exosome biogenesis and secretion by Manumycin A in CRPC cells	2002-11-01	18/7781	0.00100242	0.0137649	0.0109893	5878/3265/5594/5868/3845/369/9146/10015/5869/22800/6237	11
WP4533	Transcription co-factors SKI and SKIL protein partners	2002-11-01	18/7781	0.00100242	0.0137649	0.0109893	4763/4204/3622/6788/6497/25942/9113/6498/26524/7003/7005	11
WP400	p38 MAPK signaling pathway	17/1902	34/7781	0.00108937	0.0146027	0.0116581	3150/6885/1385/7046/4149/2885/3265/5879/8550/6772/1432/1386/9261/3315/1649/4214/7042	17
WP289	Myometrial relaxation and contraction pathways	56/1902	158/7781	0.00115895	0.0149102	0.0119037	2784/3488/10971/7529/5573/7532/71/7531/1385/1265/10488/60/2787/468/2776/2791/2553/808/488/7533/2786/5569/3485/2870/7534/11142/59345/817/5577/5576/2782/5335/3725/805/1386/55970/6667/22809/2778/2783/10266/5578/8601/2697/800/5144/10636/3486/467/2792/59/133/5570/6261/8490/58	56
WP4352	Ciliary landscape	74/1902	220/7781	0.00116528	0.0149102	0.0119037	4176/5714/6629/10980/9669/25804/4698/8655/8636/140465/5899/23016/2181/55081/27183/11018/51552/1781/324/10640/10920/23019/54994/80173/9318/1345/5862/9342/83658/23301/1857/5879/54536/6993/2664/23549/28981/7322/51646/261726/79598/92482/4637/65125/7431/11336/1387/805/55770/79699/5925/7328/1778/10238/23011/10051/90410/9859/8826/246175/80232/5048/7465/10048/167691/9742/23233/26286/57610/128239/10982/20…	74
WP2643	Nanoparticle-mediated activation of receptor signaling	15/1902	29/7781	0.00136854	0.017122	0.0136694	2885/3265/5605/5594/5747/3845/3688/7094/6654/1432/1956/10000/3672/1277/2335	15
WP3967	miR-509-3p alteration of YAP1/ECM axis	2002-11-01	19/7781	0.00185754	0.0227347	0.0181503	5090/10082/7003/9564/6678/1289/7005/1277/2335/7058/1909	11
WP4659	Gastrin signaling pathway	42/1902	114/7781	0.00199158	0.0238565	0.019046	1385/572/6194/1978/2776/8649/387/2885/6093/3265/2534/2932/5879/7525/5594/6774/388/5747/598/3845/836/3688/5335/3725/6654/7082/1432/1386/2309/1027/6667/5781/4792/51564/5578/9564/1956/182/7422/1026/3667/4208	42
WP4155	Endometrial cancer	26/1902	63/7781	0.00231639	0.0271693	0.0216907	3611/572/324/2885/3265/2932/83439/5605/5594/1495/3845/369/6654/2261/2309/1643/6934/581/51426/2247/5728/1956/10000/1647/1026/4616	26
WP2864	Apoptosis-related network due to altered Notch3 in ovarian cancer	23/1902	54/7781	0.00249847	0.0286188	0.0228479	3329/9616/26135/8065/351/5594/5747/308/1495/7431/8795/5062/1027/25/8531/3315/27018/3727/348/1026/8870/602/7057	23
WP2037	Prolactin signaling pathway	30/1902	76/7781	0.00254163	0.0286188	0.0228479	7532/5478/6194/1978/3716/2885/3265/2534/2932/5879/5605/5594/6774/7534/5747/6772/10401/836/3688/3725/6654/1432/6196/867/5781/4792/2316/8660/3659/3667	30
WP1982	Sterol regulatory element-binding proteins (SREBP) signaling	29/1902	73/7781	0.00265985	0.0291968	0.0233094	6319/2222/2224/3422/1622/56681/6713/1385/7528/8720/3837/47/3157/1024/3156/22872/5563/6721/7376/51141/51128/10802/6667/51360/3638/5565/3949/2931/51422	29
WP4540	Hippo signaling regulation pathways	37/1902	99/7781	0.00269668	0.0291968	0.0233094	4485/5573/1000/2776/387/4915/83439/5879/2771/6788/5563/5577/5584/5576/4087/2261/9113/4771/1004/6934/55249/2778/26524/5565/7003/5578/1008/3480/1956/1969/1009/7005/51422/5159/23236/1006/28316	37
WP4561	Cell migration and invasion through p75NTR	15/1902	31/7781	0.00319807	0.0336078	0.026831	57498/387/375/4915/5879/1949/1947/6774/1945/3725/7204/56288/1948/1009/10000	15
WP560	TGF-beta receptor signaling	24/1902	58/7781	0.00322349	0.0336078	0.026831	6696/7046/3716/2280/3265/9839/6774/4052/2033/4086/6772/1387/3725/6497/4087/4089/4090/6498/7049/4093/7030/9241/7057/7048	24
WP2516	ATM signaling pathway	18/1902	40/7781	0.00351206	0.0354443	0.0282971	9874/1385/472/7158/672/4194/993/8738/8243/3725/1386/25/995/4792/983/4193/1647/1026	18
WP197	Cholesterol biosynthesis pathway	2002-09-01	15/7781	0.00352554	0.0354443	0.0282971	2222/10654/2224/3422/6713/3157/4598/3156/6307	9
WP185	Integrin-mediated cell adhesion	38/1902	104/7781	0.0037522	0.0370612	0.029588	8516/3611/3682/5906/9475/10298/2885/6093/3265/2534/7414/5879/5605/5594/7408/5747/5881/5908/5597/369/823/3688/7094/6654/5062/1793/23473/5598/8874/9564/824/826/6414/10000/3696/3672/5063/7145	38
WP4205	MET in type 1 papillary renal cell carcinoma	24/1902	59/7781	0.00419723	0.0407421	0.0325266	572/5906/6135/10298/2885/3265/5879/5605/5594/6774/5747/5908/3845/369/5335/3725/6654/5062/867/5781/7030/10000/1026/5063	24
WP4560	MFAP5 effect on permeability and motility of endothelial cells via cytoskeleton rearrangement	2002-10-01	18/7781	0.00451104	0.0430461	0.034366	1385/7414/5594/5747/5335/3725/7082/87/4638/4026	10
WP244	Alpha 6 beta 4 signaling pathway	16/1902	35/7781	0.00480021	0.0438928	0.035042	1978/387/2885/3265/5879/5594/5747/6654/1432/5781/8660/5578/3915/3911/3667/3912	16
WP314	Fas ligand pathway and stress induction of heat shock proteins	19/1902	44/7781	0.00480811	0.0438928	0.035042	5591/71/6885/54205/142/60/8837/836/3725/5062/5925/9261/3315/317/4214/6709/355/841/58	19
WP4190	Mevalonate arm of cholesterol biosynthesis pathway	2002-08-01	13/7781	0.00483366	0.0438928	0.035042	2222/10654/2224/3422/9453/3157/4598/3156	8
WP2374	Oncostatin M signaling pathway	26/1902	66/7781	0.00493076	0.0440637	0.0351785	1385/6194/3572/3716/2885/3265/5605/5594/6774/3845/6772/10401/836/6654/3726/1432/1027/5781/3949/4792/5578/7078/253260/3727/7422/3667	26
WP4541	Hippo-Merlin signaling dysregulation	43/1902	123/7781	0.00545219	0.0479622	0.0382909	4485/8516/5499/5501/3682/5573/9978/1000/4659/10298/4915/3265/5747/1495/3845/6788/9686/5577/2305/5576/3688/5062/2261/9113/60485/4771/1004/84962/55249/26524/7003/1008/3480/1956/1969/1009/7005/3696/5159/3672/1006/5063/28316	43

## Sheet: NSC2b
ID	Description	GeneRatio	BgRatio	pvalue	p.adjust	qvalue	geneID	Count
WP477	Cytoplasmic ribosomal proteins	81/901	91/7781	1.13e-65	5.8e-63	5.51e-63	6192/6195/6231/6205/6173/6227/6147/6224/6143/6206/6167/6156/6124/2197/6176/6207/6230/6152/6169/6209/6233/9349/6194/7311/6181/6144/6155/6235/6204/6228/6158/6217/6201/6146/11224/6203/6171/9045/6134/4736/6142/6132/3921/6188/6157/6218/6133/6193/6128/25873/6187/6130/6232/6168/6175/6138/6234/6141/6229/6136/23521/6135/6122/6137/6189/6165/6160/6208/6161/6154/6210/6159/6164/6129/6125/6223/6202/6222/6139/6…	81
WP111	Electron transport chain: OXPHOS system in mitochondria	37/901	106/7781	2.02e-10	5.17e-08	4.91e-08	29796/518/1349/9377/10975/522/1329/4697/521/4725/1345/4707/4713/4728/27089/93974/513/1340/374291/4694/1337/4698/292/1350/10632/7381/1347/517/1351/1327/514/4723/7388/4705/4711/9167/7351	37
WP3888	VEGFA-VEGFR2 signaling pathway	95/901	439/7781	4.09e-10	6.96e-08	6.61e-08	5296/57007/6300/3303/2113/4313/1072/3146/5757/6418/5216/6205/9588/682/1466/332/8667/6747/71/387/5879/2876/2597/5908/3688/7086/813/468/9584/1495/5954/23215/9168/7531/26986/6194/6181/6155/6386/4673/824/4736/6142/1397/23476/2926/8665/5868/10399/9709/5867/6902/5062/29924/23521/1499/382/6154/6129/29766/6125/8411/389/55872/867/9444/1213/5781/4627/91624/1500/5609/7295/1386/9209/6595/10818/5530/2048/2532…	95
WP179	Cell cycle	35/901	122/7781	1.9e-07	2.43e-05	2.31e-05	9978/7534/51529/7533/10926/7531/7272/5885/9184/1027/7532/10459/8243/699/995/9232/9133/983/894/890/5925/7029/5347/1032/991/994/10735/4088/1028/4193/4616/1026/1031/10912/27127	35
WP107	Translation factors	20/901	54/7781	1.04e-06	0.000105866	0.000100534	9086/1933/8667/7458/1984/8894/10605/1978/26986/1965/1936/1964/8665/1975/3646/10209/1915/1938/1968/1974	20
WP5117	Cohesin complex - Cornelia de Lange syndrome	15/901	35/7781	2.77e-06	0.000236314	0.000224412	9985/25836/23063/5529/5885/5527/8243/9232/9212/983/151246/5516/5347/10735/27127	15
WP4396	Nonalcoholic fatty liver disease	39/901	160/7781	3.72e-06	0.000271463	0.00025779	5296/29796/1349/9377/10975/1329/4697/4725/1345/4707/4713/4728/27089/54539/1340/374291/4694/1337/4698/5879/1350/7381/1347/1351/1327/4723/7388/468/4705/1965/4711/9167/3667/3643/8660/10062/27113/1649/2081	39
WP4240	Regulation of sister chromatid separation at the metaphase-anaphase transition	9/901	16/7781	1.93e-05	0.00123382	0.00117168	4085/51529/5885/9184/701/8243/699/9232/991	9
WP2864	Apoptosis-related network due to altered Notch3 in ovarian cancer	17/901	54/7781	7.6e-05	0.00431319	0.00409595	2113/26135/332/1495/9616/308/1027/5062/7431/27018/3727/8795/8878/8531/1026/348/2081	17
WP623	Oxidative phosphorylation	18/901	62/7781	0.000152285	0.00778176	0.00738983	518/522/4697/521/4725/4707/4713/4728/513/374291/4698/10632/517/514/4723/4705/4711/10159	18
WP4352	Ciliary landscape	44/901	220/7781	0.000172535	0.00801505	0.00761137	149371/284086/5393/4637/1345/8655/10920/6629/8636/4698/5879/83658/7322/1778/25804/28981/10051/6993/51098/9318/1781/805/5862/261726/26286/7431/1488/1499/51552/90410/23011/5925/9859/10238/23301/7328/167691/10788/64777/6103/10555/2077/79598/26160	44
WP5027	nsp1 from SARS-CoV-2 inhibits translation initiation in the host cell	8/901	17/7781	0.000291562	0.0124157	0.0117903	8667/8894/1965/1964/8665/3646/10209/1968	8
WP2446	Retinoblastoma gene in cancer	22/901	88/7781	0.000327301	0.0128655	0.0122175	3146/3925/580/3275/7272/5931/1027/8243/3148/9133/983/890/5925/81620/7029/994/7153/79027/6595/6839/4193/1026	22
WP4561	Cell migration and invasion through p75NTR	11/901	31/7781	0.000445527	0.0161145	0.0153029	4313/387/5879/375/57498/4915/1949/56288/1009/1944/1942	11
WP4922	Mitochondrial complex IV assembly	12/901	36/7781	0.000477995	0.0161145	0.0153029	1349/9377/1329/4697/1345/1340/1337/1350/1347/1351/1327/389203	12
WP366	TGF-beta signaling pathway	29/901	133/7781	0.000504563	0.0161145	0.0153029	5296/2113/7329/9978/7341/387/5879/11171/3688/9839/5062/9133/7050/983/3727/6935/9063/1386/4739/4205/4088/11059/23327/1316/1026/2335/4208/1278/3673	29
WP4921	Mitochondrial complex III assembly	7/901	16/7781	0.00121284	0.0364565	0.0346203	29796/10975/84300/27089/790955/7381/7388	7
WP4925	Unfolded protein response	9/901	25/7781	0.00131029	0.0371976	0.0353241	468/1965/4780/8795/8720/10628/27113/1649/2081	9

## Sheet: Apoptotic NSC
ID	Description	GeneRatio	BgRatio	pvalue	p.adjust	qvalue	geneID	Count
WP477	Cytoplasmic ribosomal proteins	72/260	91/7781	1.58e-92	4.92e-90	4.92e-90	6192/6231/6143/6224/6167/9349/2197/6233/6169/6157/6130/6209/6210/6194/6207/6155/6206/6228/11224/6230/6217/4736/6134/6176/6234/6133/6158/6168/6201/6181/6232/6187/6141/6124/6208/6188/6136/25873/6171/6142/6235/6152/6138/6156/6222/6132/6164/6161/23521/6218/6202/9045/6165/6144/6189/6229/6203/6135/6159/6137/6129/6122/6128/3921/6223/6154/6160/6175/6125/6193/6170/6191	72

## Sheet: NCSC
ID	Description	GeneRatio	BgRatio	pvalue	p.adjust	qvalue	geneID	Count
WP4536	Genes related to primary cilium development (based on CRISPR)	29/902	103/7781	3.3e-06	0.00173332	0.00163724	79738/23552/79867/150737/166379/132884/85302/26160/56623/84455/57728/54585/57539/84984/91147/55764/200728/54903/51174/153241/79959/79583/9742/51057/583/403/51668/112752/80817	29
WP4352	Ciliary landscape	46/902	220/7781	4.1e-05	0.00911486	0.00860959	55036/79874/150737/92104/25861/79018/254394/26160/22981/57610/64795/55245/2720/54585/140609/60412/8526/64777/25852/2717/55764/54903/23233/167691/149371/9742/9882/128239/583/51138/10424/2181/10421/8636/5704/25980/3065/1778/51668/9342/4698/7322/80184/112752/1781/5048	46
WP4803	Ciliopathies	40/902	184/7781	5.2e-05	0.00911486	0.00860959	51684/79738/79867/55036/374654/161582/166379/132884/27130/26160/56623/57728/221322/89765/5310/54585/57539/84984/91147/55764/200728/54903/220136/84662/153241/83479/167691/201163/79583/9742/51057/583/23432/5147/403/80184/112752/79140/23568/2736	40

## Sheet: Apoptotic NCSC
ID	Description	GeneRatio	BgRatio	pvalue	p.adjust	qvalue	geneID	Count

## Sheet: Glial precursor
ID	Description	GeneRatio	BgRatio	pvalue	p.adjust	qvalue	geneID	Count
WP481	Insulin signaling	60/1399	161/7781	3.85e-09	8.78e-07	7.3e-07	2475/6813/2549/4641/3551/2931/7786/6446/4214/3636/2308/6885/2309/23678/6195/2319/23433/5770/2889/5599/5563/4216/207/6198/208/10746/5604/5286/5894/8503/5211/6616/11183/5781/6654/9252/10580/5578/9265/3480/6197/5213/6655/5595/5609/868/5290/6416/7248/8660/53358/867/1432/6513/6196/115703/252983/3643/6009/4296	60
WP3915	Angiopoietin-like protein 8 regulatory pathway	52/1399	132/7781	4.66e-09	8.78e-07	7.3e-07	6567/2475/9322/2931/7786/23265/4214/7067/2308/6885/2309/6195/2319/23433/5770/2889/10062/5599/5563/4216/207/6198/208/10746/6721/5604/5286/5894/8503/11183/6654/9252/6197/6655/5595/5609/868/5290/6416/6720/7248/8660/53358/867/1432/6513/6196/3643/6009/64223/6256/4296	52
WP4521	Glycosylation and related congenital defects	18/1399	25/7781	4.66e-09	8.78e-07	7.3e-07	5373/7841/79644/4351/79796/56052/79053/2683/85365/4247/54344/29925/79868/199857/84061/1798/29929/79087	18
WP4536	Genes related to primary cilium development (based on CRISPR)	42/1399	103/7781	4.43e-08	6.26e-06	5.2e-06	200728/64927/9742/79738/146057/51626/51174/153241/132320/28981/80210/7289/200894/57728/79598/283643/79770/57545/80173/8195/585/8100/84455/55764/27077/54585/51175/25776/54903/84984/80199/57534/79583/80817/9851/10300/80178/8481/9731/51134/23059/123016	42
WP477	Cytoplasmic ribosomal proteins	38/1399	91/7781	9.19e-08	1.04e-05	8.63e-06	6195/6198/6197/6196/6142/6181/6188/6138/6206/6233/6224/6144/11224/6229/6134/6165/6154/23521/6210/9045/6201/6222/6135/6208/6160/6161/6122/6128/3921/6164/6189/6223/6202/6175/6137/6191/6133/6170	38
WP437	EGF/EGFR signaling pathway	55/1399	164/7781	9.87e-07	9.29e-05	7.72e-05	2475/9146/5338/2549/83737/10006/8202/4214/3636/5335/9138/2308/5359/5900/5921/2005/6774/10401/6195/9712/5599/6667/1399/4216/207/6198/8440/10746/4690/5604/1445/160/3716/5894/1759/9564/5781/6654/9252/5578/2060/58513/6197/4205/7410/6655/2697/868/673/51196/867/1432/6196/9846/6790	55
WP4577	Neurodegeneration with brain iron accumulation (NBIA) subtypes pathway	22/1399	44/7781	1.25e-06	0.000101151	8.4e-05	23130/2475/10533/22863/9474/84557/84335/23400/8408/31/80347/4204/9776/10558/26100/83636/83734/7248/6009/64223/9821/80067	22
WP4656	Joubert syndrome	30/1399	77/7781	1.11e-05	0.000783198	0.00065078	2475/200728/153241/4644/5147/80210/27031/200894/79598/5158/57545/585/9094/117177/10111/4646/27077/95681/10524/79848/54903/54806/79583/6102/1069/6009/472/8481/9731/123016	30
WP195	IL-1 signaling pathway	24/1399	57/7781	1.82e-05	0.00102707	0.000853424	6347/51295/1147/3551/4214/5335/6885/7335/5599/8517/207/54472/10746/5604/5781/51135/5595/4793/5609/1386/6416/1432/23118/5970	24
WP2795	Cardiac hypertrophic response	24/1399	57/7781	1.82e-05	0.00102707	0.000853424	1147/10014/2475/3551/5587/9759/4214/6885/5599/8517/1025/207/208/5604/817/5894/51564/5578/4205/5595/5609/6416/1432/805	24
WP23	B cell receptor signaling pathway	34/1399	98/7781	5.23e-05	0.00268687	0.00223259	1147/2549/3551/2931/2113/5335/2308/6885/6195/2889/26469/5599/8517/1399/207/4690/5604/5894/5781/6654/1871/2969/7410/8915/4775/1386/673/4149/867/1432/9846/8394/5970/10892	34
WP3414	Initiation of transcription and translation elongation at the HIV-1 LTR	17/1399	37/7781	8.11e-05	0.00346377	0.00287814	10014/25920/9759/6827/10614/6667/1025/1387/5534/5532/51564/55869/904/4775/3066/51497/5970	17
WP2332	Interleukin-11 signaling pathway	19/1399	44/7781	8.91e-05	0.00346377	0.00287814	1147/3590/3551/5524/6774/10401/6195/207/6198/5604/3716/5894/5781/3572/7525/596/7297/5595/5970	19
WP4803	Ciliopathies	54/1399	184/7781	9.17e-05	0.00346377	0.00287814	22954/201163/200728/9742/79738/755/83544/146057/51626/153241/92002/132320/124401/28981/5147/27031/200894/57728/161582/4750/114327/57545/5311/8195/585/23093/9094/83479/55624/55764/27077/54585/8239/29922/55812/95681/79848/54903/84984/54806/63917/54919/79583/9851/167691/23432/5310/6102/8481/9731/51134/27152/23059/123016	54
WP3676	BDNF-TrkB signaling	16/1399	34/7781	9.2e-05	0.00346377	0.00287814	2475/2549/5335/8569/6195/207/6198/5604/6654/29904/673/9456/7248/6009/9846/23237	16
WP4205	MET in type 1 papillary renal cell carcinoma	23/1399	59/7781	0.000114489	0.00393638	0.00327085	2549/2113/5335/6774/2889/5599/1399/207/208/5604/5894/8503/369/5781/6654/5546/6924/6655/5595/673/5290/867/6135	23
WP4482	Vitamin D in inflammatory diseases	12/1399	22/7781	0.00011844	0.00393638	0.00327085	1147/3551/4214/8517/5534/4088/1843/1432/4089/6256/9282/5970	12
WP304	Kit receptor signaling pathway	23/1399	60/7781	0.000154509	0.00482414	0.0040085	5335/9306/6615/2309/6774/6195/5599/1399/207/6198/5604/5894/5781/6654/5578/6197/4286/596/4254/5595/867/1432/9846	23
WP673	ErbB signaling pathway	31/1399	91/7781	0.000162228	0.00482414	0.0040085	2475/2549/399694/5335/2308/5599/1399/207/6198/208/8440/4690/5604/817/5894/8503/818/369/6654/5578/7039/6655/5595/5609/868/673/5290/6416/53358/867/10018	31
WP4352	Ciliary landscape	61/1399	220/7781	0.000196401	0.00554831	0.00461024	2040/9742/60412/23233/254394/23019/116225/22981/23265/2077/25904/9883/124401/28981/79018/79598/55763/79699/51143/55746/80173/9217/1387/585/85456/64795/10424/23549/8100/10982/55245/25980/10432/55764/11336/54585/5925/80344/55812/64777/9342/54903/80199/23404/4289/246175/167691/10421/10048/2720/23011/54536/4927/3066/5048/64708/805/10238/27152/23059/123016	61
WP2526	PDGF pathway	17/1399	40/7781	0.000262691	0.00706764	0.00587269	1147/5321/4214/5335/5921/6774/5599/7074/5604/3716/5894/5781/6654/7410/8976/5595/6416	17
WP4566	Translation inhibitors in chronically activated PDGFRA cells	19/1399	48/7781	0.000352115	0.00904296	0.00751404	2475/5163/6195/5599/207/6198/208/5604/8503/9252/5578/1973/5595/5609/5290/6416/1432/6196/1457	19
WP2637	Interleukin-1 (IL-1) structural pathway	19/1399	50/7781	0.000644983	0.0158441	0.0131653	1147/10010/3551/4214/8569/6885/5599/54472/5604/9252/51135/5595/4793/5609/1386/6416/1432/23118/5970	19
WP3972	PDGFR-beta pathway	13/1399	29/7781	0.000751212	0.0174501	0.0144997	4214/5335/5921/6774/5599/5604/3716/5894/6654/5578/5595/5290/6416	13
WP4877	Host-pathogen interaction of human coronaviruses - MAPK signaling	15/1399	36/7781	0.000772127	0.0174501	0.0144997	4214/6195/5599/4216/5604/5894/6197/596/5595/5609/1386/6416/1432/6196/4296	15
WP366	TGF-beta signaling pathway	39/1399	133/7781	0.000846323	0.0174983	0.0145398	9146/1601/83737/5163/2113/6885/6498/8021/1875/5599/6667/207/5604/51377/1387/5894/64750/11059/9372/23327/4088/5576/9564/8454/6654/5933/4205/55802/5371/54778/5494/1386/5934/6416/1874/1432/4089/25942/983	39
WP2018	RANKL/RANK signaling pathway	20/1399	55/7781	0.000903419	0.0174983	0.0145398	1147/2475/3551/5335/6885/5599/8517/207/208/5604/4286/5971/5595/5609/7187/867/1432/23118/9846/5970	20
WP422	MAPK cascade	14/1399	33/7781	0.000929111	0.0174983	0.0145398	7786/5331/4214/10746/5604/5894/369/6654/6655/5595/5609/673/6416/1432	14
WP4481	Resistin as a regulator of inflammation	14/1399	33/7781	0.000929111	0.0174983	0.0145398	1147/3551/5331/5335/113026/8517/207/208/5595/5290/51196/1432/5333/5970	14
WP4880	Host-pathogen interaction of human coronaviruses - interferon induction	14/1399	33/7781	0.000929111	0.0174983	0.0145398	1147/3551/6773/6885/5599/8517/57506/3716/29110/3455/7297/7187/3661/1432	14
WP5037	Riboflavin and CoQ disorders	8/1399	14/7781	0.00114848	0.0206799	0.0171835	56997/23590/79581/10229/57017/2110/54840/55312	8
WP2380	Brain-derived neurotrophic factor (BDNF) signaling pathway	41/1399	144/7781	0.00119844	0.0206799	0.0171835	2904/1147/2475/3551/399694/4214/5335/140885/2309/6774/6195/1020/5599/23191/5563/8517/391/207/6198/10818/8440/10746/7074/6272/4690/5604/5894/5781/9252/6197/4205/7410/5595/8660/53358/10048/10018/4905/1432/1457/5970	41
WP2034	Leptin signaling pathway	25/1399	76/7781	0.00120785	0.0206799	0.0171835	1147/2475/30837/3551/2931/5335/2308/6774/6195/5770/5599/6667/5563/8517/207/6198/31/5604/3716/5894/5781/6654/5595/1432/5970	25
WP4263	Pancreatic adenocarcinoma pathway	28/1399	89/7781	0.00137804	0.0228998	0.0190281	1147/2475/3551/10912/5888/5900/6774/5599/8517/207/6198/208/7074/5604/3716/5894/8503/4088/369/1871/5925/7039/5595/673/5290/51426/4089/5970	28
WP2509	Nanoparticle triggered autophagic cell death	11/1399	24/7781	0.00153257	0.0247401	0.0205572	10533/22863/9706/9474/84557/7405/8408/596/83734/7248/3643	11
WP231	TNF-alpha signaling pathway	29/1399	94/7781	0.00160354	0.0251667	0.0209117	6610/6347/1147/10010/56957/3551/4794/4214/6885/5599/8517/207/23291/1387/5894/8567/8454/6654/840/29110/55312/5595/4793/5609/6416/317/23118/1457/5347	29
WP3878	ATM signaling in development and disease	17/1399	46/7781	0.00175374	0.0267801	0.0222523	2475/9759/5524/5932/8493/1020/8517/2539/10111/9810/4683/10524/1386/5536/3930/472/983	17
WP4533	Transcription co-factors SKI and SKIL protein partners	9/1399	18/7781	0.00195239	0.0286334	0.0237923	6498/7004/26524/10419/4204/8463/6788/9113/25942	9
WP4946	DNA repair pathways, full network	35/1399	121/7781	0.00197647	0.0286334	0.0237923	2072/5395/2175/3981/5888/27301/2074/11201/2965/57697/4292/2967/10111/23583/57599/91442/902/2071/8930/5426/8450/1161/4683/4331/4595/51455/2966/51426/10038/5424/79728/1069/472/4913/11284	35
WP3933	Kennedy pathway from sphingolipids	8/1399	15/7781	0.00207527	0.0293132	0.0243571	8879/23761/5130/10390/10400/1119/81490/5833	8
WP4016	DNA IR-damage and cellular response via ATR	26/1399	83/7781	0.00215382	0.029427	0.0244516	50485/84142/2175/5888/3364/51720/8924/5932/7156/8493/6667/8517/5883/4292/10111/11073/79184/5371/4683/55775/79728/1017/80010/472/5347/983	26
WP405	Eukaryotic transcription initiation	16/1399	43/7781	0.00218749	0.029427	0.0244516	55703/6908/2965/55718/2967/2959/171568/902/2071/64425/4331/2961/2966/5434/5432/6883	16
WP2112	IL-17 signaling pathway	13/1399	32/7781	0.00225858	0.0296766	0.0246591	23765/3551/6885/6774/6667/8517/207/3716/5595/4793/5290/7187/5970	13
WP585	Interferon type I signaling pathways	19/1399	55/7781	0.00240619	0.0308977	0.0256737	2475/6773/4214/6774/10401/2889/1399/6198/3716/5781/9252/3455/1973/7297/8660/867/1432/64223/9846	19
WP4874	CAMKK2 pathway	14/1399	36/7781	0.00252488	0.0317013	0.0263415	2475/7466/9759/6786/23411/84557/5894/4094/5595/7248/10645/8874/805/5970	14
WP4549	Fragile X syndrome	35/1399	123/7781	0.00267662	0.0327942	0.0272495	5909/2904/2475/2549/5163/5335/8569/1845/23191/207/6198/10243/84335/5526/6895/5604/160/5894/1759/2332/4204/369/26999/5781/6654/5578/6566/1973/673/9456/7248/1915/6009/64223/23237	35
WP500	Glycogen synthesis and degradation	15/1399	40/7781	0.00272801	0.0327942	0.0272495	2931/5524/5528/5260/5525/3099/5526/5521/5523/5516/2632/5257/5236/808/805	15
WP4255	Non-small cell lung cancer	23/1399	72/7781	0.0028662	0.0337376	0.0280335	5163/10912/5335/2309/6774/207/208/5604/2272/5894/8503/369/6654/1871/5578/5925/7039/6655/5595/673/5290/51426/6256	23
WP4863	Host-pathogen interaction of human coronaviruses - autophagy	9/1399	19/7781	0.00312351	0.036016	0.0299266	2475/10533/9706/9474/84557/8408/9776/83734/9821	9
WP1471	Target of rapamycin (TOR) signaling	14/1399	37/7781	0.00340099	0.0384312	0.0319335	2475/9706/10325/64121/5563/207/6198/84335/8408/58528/5578/7248/6009/64223	14
WP2533	Glycerophospholipid biosynthetic pathway	12/1399	30/7781	0.00385337	0.0418683	0.0347895	9663/9489/57678/8760/10390/8540/10423/10400/54675/5833/5290/8394	12
WP4923	Autophagy	12/1399	30/7781	0.00385337	0.0418683	0.0347895	2475/10533/22863/9474/7405/5563/84335/8408/9776/26100/64223/9821	12
WP712	Estrogen signaling pathway	10/1399	23/7781	0.0040237	0.0428942	0.0356419	1147/3551/6667/8517/207/5604/596/673/5290/1432	10
WP138	Androgen receptor signaling pathway	27/1399	91/7781	0.00420273	0.0439731	0.0365384	90427/8850/8202/10498/51588/23411/10499/2308/6774/10401/8031/6667/207/5883/24149/9604/1387/4088/23598/1616/5925/10524/6047/4089/29893/25942/5970	27
WP2036	TNF-related weak inducer of apoptosis (TWEAK) signaling pathway	15/1399	42/7781	0.00468642	0.0478207	0.0397355	6347/1147/3551/6885/5599/207/208/5894/840/5971/5595/4793/7187/1432/5970	15
WP2035	Follicle stimulating hormone (FSH) signaling pathway	11/1399	27/7781	0.00473975	0.0478207	0.0397355	2475/6446/2308/207/6198/26060/5894/5578/5595/1432/6009	11
WP4659	Gastrin signaling pathway	32/1399	114/7781	0.00499471	0.049509	0.0411384	1147/2475/25865/3551/5587/5335/2308/2309/29984/6774/5599/6667/207/6198/5604/5894/8503/9564/51564/5781/6654/5578/999/7525/409/10524/5595/1386/5290/1432/4296/5970	32

## Sheet: Immature neurons
ID	Description	GeneRatio	BgRatio	pvalue	p.adjust	qvalue	geneID	Count
WP477	Cytoplasmic ribosomal proteins	57/219	91/7781	9.37e-68	3.04e-65	3.04e-65	6192/6231/6138/25873/23521/6165/6141/6176/6229/6133/6203/6147/6234/6233/6161/6208/6228/6224/6143/6187/6164/6188/6135/6158/6124/6137/6217/6144/6132/6209/6136/4736/6156/6142/6160/6128/6129/6159/6223/6210/6218/6230/6206/6201/9045/6222/6189/6194/6122/6232/6125/6202/6170/6193/6175/6146/6191	57

## Sheet: bulk like
ID	Description	GeneRatio	BgRatio	pvalue	p.adjust	qvalue	geneID	Count
WP477	Cytoplasmic ribosomal proteins	84/3752	91/7781	1.42e-19	8.23e-17	5.77e-17	6192/6231/6199/6198/6205/27330/6169/7311/6227/2197/6204/6152/6224/6173/6167/6209/6155/6230/6143/11224/9349/6133/6194/6201/6138/25873/4736/6203/6207/6146/6144/6130/6235/6156/6128/6233/6181/6160/3921/6165/6134/6124/6158/6147/6157/6188/6206/6218/6135/6141/6159/6132/6168/6171/6210/6229/6176/6139/6161/6189/6228/6197/6125/6217/6164/6129/6208/6122/6187/6232/6142/6154/6137/23521/6223/9045/6202/6136/6234/…	84
WP3888	VEGFA-VEGFR2 signaling pathway	298/3752	439/7781	9.07e-18	2.63e-15	1.84e-15	3142/4929/10231/5803/22943/80031/5590/5592/998/8013/3303/57007/4313/27289/4855/10755/1267/5654/1796/3065/8766/682/7001/5499/5034/332/1499/5230/5710/10963/1072/3301/5717/5515/10574/3320/2130/2926/5894/8813/207/5496/3265/51574/7019/55692/10061/52/6624/8402/832/5906/1982/811/10130/9325/64223/5170/23291/102/1175/170506/9475/115098/3418/8575/6732/6748/5599/5770/8772/54505/6729/2314/7170/22820/71/6774/…	298
WP4352	Ciliary landscape	163/3752	220/7781	2.08e-15	4.01e-13	2.81e-13	7021/7022/4741/4747/55036/140735/801/2717/4174/4176/1655/57414/3065/5719/8533/51143/10987/4218/1499/2664/5718/10421/51098/4172/5714/54512/7260/55763/4637/585/9657/10432/5899/5706/140465/23265/9343/10980/55212/9125/25852/8636/805/28981/5713/25980/1781/27183/55388/10640/23404/4698/60412/8100/3066/9342/51668/51552/27152/54536/112752/6629/9669/54994/64708/396/6993/5862/55764/10413/4173/55081/26146/23…	163
WP411	mRNA processing	105/3752	133/7781	2.1e-13	3.03e-11	2.13e-11	58155/4670/6638/3276/2521/8899/3190/6428/3192/10421/3181/6430/4841/22826/5496/8405/3178/10898/84844/6432/10978/1660/8683/9343/11218/140890/6427/1477/10658/1195/83443/6732/6627/6729/23283/10907/8449/8175/51362/57819/51690/6637/23450/3187/1479/3182/29894/6434/6629/10992/10291/6628/55660/8731/4904/10262/1665/23405/1478/10250/9128/8559/10236/3184/11051/1198/6634/6633/3183/6625/6636/10181/10772/10972/…	105
WP366	TGF-beta signaling pathway	100/3752	133/7781	1.45e-10	1.68e-08	1.18e-08	50855/998/5596/3065/22938/10987/1874/6500/7046/5894/207/351/7049/5934/6885/64219/5599/7329/6416/55802/7027/7157/5163/54778/10413/2033/7341/2353/3985/3725/7189/1875/9146/64750/5062/5879/10131/11171/9765/6935/9978/83737/5576/387/9372/5605/8454/6497/5604/1432/7050/51377/6667/5494/5594/9972/25942/3688/5747/4609/9133/2335/6093/8021/6654/5601/5371/6498/9564/1386/1278/6464/8554/4087/1387/9063/4089/3727/…	100
WP4946	DNA repair pathways, full network	91/3752	121/7781	9.67e-10	9.33e-08	6.55e-08	7374/5889/56655/54107/7520/2547/5984/4292/328/6118/4913/2067/7507/11284/1642/10714/5906/2071/4968/252969/902/2072/3978/7014/4437/83990/6119/1161/4595/5423/6996/8930/91442/2956/6117/4331/27343/2074/545/5985/23583/3146/2178/5395/5983/9978/2188/142/10038/10111/5426/2965/2177/2967/8451/2175/55215/51455/5981/7486/404672/2073/5887/25788/2187/9156/64421/672/2189/472/5591/4361/3980/5425/57697/27301/22909…	91
WP111	Electron transport chain: OXPHOS system in mitochondria	81/3752	106/7781	2.2e-09	1.82e-07	1.28e-07	6834/4696/4714/4717/4722/4702/4710/10476/515/4716/1353/4712/506/291/6341/4729/1355/4700/4726/293/509/9551/6391/498/4715/539/4698/4718/4731/4719/516/93974/55967/7385/4713/29796/4707/9377/374291/6390/4711/1350/4706/4695/1349/10975/4697/4701/4709/27089/7386/521/514/4724/1340/7381/4708/6392/513/1329/4728/10632/522/4723/517/1345/10063/1351/518/4694/4725/1327/1337/9167/4705/4704/1347/9016/7388/9481/292	81
WP2446	Retinoblastoma gene in cancer	69/3752	88/7781	5.08e-09	3.68e-07	2.58e-07	896/5947/4176/3065/5984/4172/6596/6118/5894/1017/10714/1633/8317/5928/6119/79027/6240/7027/2956/6117/5557/7157/5877/1871/4173/5985/3146/3275/1019/6241/1719/5983/5426/6502/11124/7298/25/9126/10592/25942/1786/994/4863/580/4609/8030/9133/2189/5591/81620/5925/891/10733/24137/5931/5422/6839/8243/7465/4193/3148/6595/1026/983/1027/890/7272/54443/7153	69
WP4016	DNA IR-damage and cellular response via ATR	65/3752	83/7781	1.56e-08	9.77e-07	6.86e-07	9521/7520/63967/4292/6118/6601/7507/1017/5810/11200/5883/83990/7979/5423/9656/6117/7157/5976/8493/7156/7158/545/8924/55775/80010/84142/22897/7323/142/10111/5932/2177/2175/55215/55159/51720/6667/5965/84126/7486/580/9156/9937/672/472/11073/5591/4361/5371/10155/4683/5884/7398/79184/675/1196/353497/8243/2305/4193/5347/983/5893/995/604	65
WP138	Androgen receptor signaling pathway	70/3752	91/7781	1.69e-08	9.77e-07	6.86e-07	998/2119/23598/3065/573/1499/23028/1616/207/11143/9604/8031/811/9475/11315/5883/6605/367/6774/7329/8611/1385/2932/2033/7341/3985/3725/57178/9611/5879/7337/29893/8202/5052/10273/6047/387/5901/7050/10499/6667/25942/5747/6093/672/5970/7182/10498/6049/2288/10401/90427/5925/8554/1387/9063/2316/4089/2308/24149/10399/5728/11034/4088/4193/2274/1026/7041/9612/1956	70
WP179	Cell cycle	89/3752	122/7781	1.93e-08	1.02e-06	7.14e-07	896/10912/4174/8379/4176/3065/1874/6500/4172/8881/1017/1028/5934/11200/25847/902/8317/10459/7533/5000/7534/51343/3066/7027/1032/51433/7157/2932/1871/7531/4173/2033/545/1875/7532/23595/9088/1019/4999/9978/6502/51529/51434/8454/25/9126/994/4609/9133/10274/472/5591/5885/5925/4087/891/10926/9184/991/4089/9232/8555/10393/64682/10744/996/4088/7042/8243/23594/7465/4193/5347/1026/983/699/1027/894/10735/9…	89
WP4674	Head and neck squamous cell carcinoma	60/3752	76/7781	3.25e-08	1.57e-06	1.1e-06	6199/1499/4893/207/3265/64223/5170/8772/5563/2263/2475/7157/2064/8452/9817/9794/1977/1019/3845/5290/79109/2261/4851/2280/208/7249/329/10000/7248/7187/5970/5291/84962/4790/5562/8650/5925/6194/57521/4089/5966/253260/5728/4791/6794/6009/3480/2195/4780/1978/54541/1026/83667/7048/4853/27244/7422/841/1956/1029	60
WP3651	Pathways affected in adenoid cystic carcinoma	53/3752	66/7781	7.29e-08	3.25e-06	2.28e-06	27255/23220/4602/10933/5894/221037/207/3265/64324/11200/6605/23269/7157/2064/2033/51742/9874/9611/55294/55914/26292/546/5290/5605/4149/4851/9863/9223/23135/8289/4609/1487/672/472/5591/284058/29072/2309/55783/7994/4613/54880/1387/58508/84159/5728/7403/8243/6595/63035/4603/1050/4781	53
WP4216	Chromosomal and microsatellite instability in colorectal cancer	58/3752	74/7781	8.89e-08	3.67e-06	2.58e-06	1630/10297/10912/5602/332/1499/4292/7046/5894/207/836/572/5899/5599/4437/29110/2956/7157/2932/2353/3725/5898/5879/3845/387/5604/26060/5594/4609/208/10000/54205/5881/673/5601/369/51176/4087/83439/9423/6934/4089/581/51426/5966/55770/8312/1643/4088/596/7042/27113/1026/7048/4616/1647/5366/7043	58
WP437	EGF/EGFR signaling pathway	112/3752	164/7781	1.22e-07	4.69e-06	3.29e-06	5590/6457/998/5596/10253/163/1072/5894/207/3265/7837/5899/10006/5906/5170/4216/1173/1175/5599/51079/6774/9138/8440/2475/1398/1385/2064/9101/2353/3985/3725/160/54206/9146/5898/1445/5879/4738/5058/5607/8202/3845/6198/58513/83737/5868/5605/9922/5604/1399/5037/1432/9846/29924/9252/5584/6667/4605/50807/6777/6772/25/5335/5594/4690/5921/5747/6093/6655/2005/10746/466/6654/382/673/5601/10401/9564/3716/473…	112
WP4396	Nonalcoholic fatty liver disease	108/3752	160/7781	5.11e-07	1.85e-05	1.3e-05	56901/998/4696/4714/4717/4722/7494/4702/4710/4716/207/836/4712/126328/4729/4296/4700/4726/5599/51079/6391/4715/5563/4698/4718/4731/4719/55967/6945/7385/4713/29796/4707/2932/9377/7132/374291/6390/4711/3725/1350/1965/4706/4695/1349/10975/5564/4697/4701/4709/27089/7386/4724/1340/5879/7381/4708/840/6392/2931/1329/51094/83737/4728/5290/4723/1345/22877/1351/4694/4725/1327/1537/1337/9167/10062/4705/4704…	108
WP1982	Sterol regulatory element-binding proteins (SREBP) signaling	56/3752	73/7781	5.46e-07	1.86e-05	1.31e-05	4023/84532/4190/207/10483/6396/5563/1622/51586/267/2475/1385/3156/10802/2194/5564/2222/4597/5566/51128/9632/6319/7376/3157/22937/2224/22926/31/2931/1024/5290/8720/47/6667/56681/10484/3837/4800/7528/3422/10427/6721/1595/51141/51422/5562/51360/949/4047/6713/22872/3949/9871/3638/23175/5565	56
WP623	Oxidative phosphorylation	48/3752	62/7781	2.24e-06	7.2e-05	5.05e-05	56901/4696/4714/4717/4722/4702/4710/10476/515/4716/4712/126328/506/4729/4700/4726/9551/498/4715/539/4698/4718/4731/4719/516/4713/4707/374291/4711/4706/4695/4697/4701/521/514/4724/4708/513/4728/10632/522/4723/517/518/4725/4705/4704/10159	48
WP4324	Mitochondrial complex I assembly model OXPHOS system	44/3752	56/7781	2.93e-06	8.92e-05	6.26e-05	4696/4714/4717/4722/4702/4710/4716/51295/4712/51300/137682/4729/4700/90871/4726/91942/55863/51079/55572/4715/4698/4718/4731/4719/55967/4713/4707/55101/4711/54968/4706/4695/4701/4709/4724/4708/4723/55744/29078/4694/4725/4705/25915/54539	44
WP4018	Clear cell renal cell carcinoma pathways	63/3752	87/7781	3.53e-06	9.86e-05	6.92e-05	79605/79365/6513/55276/5230/4190/207/64223/3098/6774/3945/2475/55193/3091/5213/7428/2033/84335/2194/2023/2597/6935/31/29968/8314/3939/47/5211/7167/230/6470/2821/7249/7248/80184/8878/29072/4199/1387/5236/57521/226/5723/5728/26227/6009/7042/2027/32/405/8082/5352/8242/5214/6472/7422/1956/3759/5159/5155/5156/7043/2321	63
WP707	DNA damage response	52/3752	69/7781	3.58e-06	9.86e-05	6.92e-05	896/10912/6118/836/1017/5810/11200/5883/1385/7157/545/9874/8795/1019/10111/2177/25/84126/5981/4609/9133/54205/672/472/55367/5591/4361/11011/5371/50484/4683/5925/891/581/5884/1643/317/27113/8243/4193/1026/983/1027/894/5893/995/27244/355/4616/841/1647/5366	52
WP481	Insulin signaling	106/3752	161/7781	3.98e-06	0.000104638	7.34e-05	30846/6616/5590/10603/53358/5596/5602/6513/7494/6199/5894/207/5289/3265/4296/5170/4216/6885/5792/5599/5770/5563/10487/5286/6416/2475/1398/2932/5213/2353/6844/3725/5597/1977/4641/5879/9448/2319/5607/10211/2931/6198/5609/5290/5605/3799/5604/1432/27330/9252/5584/5211/5594/6814/375/208/11183/7249/7248/6655/8986/10746/6654/382/50488/2309/5601/10580/5291/3631/5562/867/6464/5598/3636/2308/2992/4215/6722…	106
WP107	Translation factors	42/3752	54/7781	7.91e-06	0.000199125	0.000139737	9086/8669/1967/3692/8666/1983/8668/27102/9669/10605/1965/8892/1977/8664/8891/8667/7458/5610/8672/1973/1979/8661/1936/1937/8665/8662/1981/8894/1933/3646/10209/1938/29904/26986/9451/1964/1974/1915/1975/1984/1978/1968	42
WP4806	EGFR tyrosine kinase inhibitor resistance	60/3752	84/7781	1.23e-05	0.000296038	0.000207746	3479/2065/3084/80310/53358/6199/4893/5894/207/3265/572/9470/5170/6774/2263/2475/2932/2064/4763/1977/3845/6198/5290/5605/5604/2261/56034/5335/5594/4609/208/10000/6655/22808/6654/673/2309/5291/369/2247/3716/6464/6194/581/22800/5728/596/3480/1978/5578/25759/7422/558/1956/5159/2621/6237/4233/5155/5156	60
WP2359	Parkin-ubiquitin proteasomal system pathway	51/3752	70/7781	2.27e-05	0.000526085	0.000369182	2861/7277/3303/10381/7280/7846/5711/347733/5705/9246/9861/5701/5719/7332/10213/5710/7326/5718/5717/5714/5706/118424/5707/3308/51465/5713/3312/6477/3309/3313/10376/7327/55294/3304/203068/84790/5715/51182/10273/8454/10383/25897/7317/9627/6622/5716/6478/84617/8573/841/3306	51
WP2864	Apoptosis-related network due to altered Notch3 in ovarian cancer	41/3752	54/7781	2.87e-05	0.000623654	0.000437652	2065/3084/3065/332/207/351/308/2149/5585/3309/1495/8065/7431/9616/8795/5062/840/6198/8454/26135/25/5594/3070/5747/8767/8878/10276/4790/3329/348/3727/8312/3315/8531/27018/1026/602/1027/8870/27242/7057	41
WP4932	7q11.23 copy number variation syndrome	72/3752	106/7781	2.91e-05	0.000623654	0.000437652	3224/3084/6616/5592/8326/9246/7251/114049/51160/1499/515/1072/8841/8678/10477/3159/1743/23636/506/1028/8467/1738/64756/498/539/516/3066/2074/6844/5985/2969/9188/2597/514/23451/4641/29914/91647/10514/31/513/26608/63922/23332/23122/517/83939/4967/7913/9569/518/137492/55048/23426/7458/4609/9031/1213/8878/468/23476/5925/93343/10013/7461/9451/32/2200/155368/355/10516/3306	72
WP4263	Pancreatic adenocarcinoma pathway	62/3752	89/7781	3.14e-05	0.000648461	0.00045506	998/10912/1848/5602/6199/7046/5894/207/572/5899/5599/6774/2475/7157/2064/1871/5898/5062/1019/10298/5879/5058/3845/6198/5290/387/5605/5604/5037/5063/6772/5594/208/10000/5881/7074/673/5601/5970/5291/369/4790/3716/5925/4087/10928/4089/581/51426/675/1643/4088/7042/1026/7048/9459/7422/4616/1647/1956/1029/7043	62
WP673	ErbB signaling pathway	63/3752	91/7781	3.68e-05	0.000735074	0.000515841	2065/3084/53358/5602/6199/4893/5894/207/3265/572/5170/5599/8440/6416/2475/1398/7157/2932/2064/3725/5062/10298/5058/3845/6198/5609/818/5290/5605/5604/1399/5063/6777/25/5335/5594/4690/5747/4609/208/10000/6655/6654/673/5601/5291/369/867/6464/27/2308/2002/817/1978/4193/5578/1026/1027/25759/145957/1839/1956/2069	63
WP4301	Inhibition of exosome biogenesis and secretion by Manumycin A in CRPC cells	17/3752	18/7781	3.97e-05	0.000766388	0.000537816	4893/5894/3265/3187/5878/9146/3845/5868/5594/10015/22808/673/5869/369/22800/5873/6237	17
WP2037	Prolactin signaling pathway	54/3752	76/7781	4.24e-05	0.000791542	0.000555468	7535/5618/8835/1509/5894/207/836/3265/4793/5599/5770/7534/6774/2475/2932/2064/2353/3725/7532/5879/5058/6198/5290/5605/5604/1432/9846/6777/6772/5478/5594/3688/5747/4609/3659/6654/5601/5970/5291/4790/10401/3716/867/6464/6194/2316/4752/4792/5781/2002/1978/8660/8651/3667	54
WP2261	Glioblastoma signaling pathways	58/3752	83/7781	4.87e-05	0.000881699	0.000618736	2065/5590/10253/4893/5894/207/3265/1017/5170/2263/5286/6416/2956/7157/2064/2033/54206/4763/1019/5607/3845/5609/5290/5605/5604/5584/5335/5594/208/7249/10000/7248/672/472/673/2309/5291/369/5925/867/2308/675/5728/3480/5588/4194/4193/5578/1026/1027/894/3667/1956/5159/4233/1030/1029/5156	58
WP3959	DNA IR-double strand breaks and cellular response via ATM	41/3752	55/7781	6.03e-05	0.00105784	0.000742342	836/11200/5883/7014/9656/7157/5976/10413/7158/545/7189/9025/641/142/55183/10111/2177/25/9126/9156/64421/3297/672/472/5591/4361/10155/4683/9113/1386/6788/581/5884/675/317/11186/8243/4193/5893/995/1029	41
WP4922	Mitochondrial complex IV assembly	29/3752	36/7781	6.62e-05	0.00112719	0.000791009	6834/116228/25953/25994/1353/1355/51204/100131801/51241/388753/9377/1350/1349/4697/80775/1352/1340/1329/152100/1345/10063/1351/285521/1327/1337/1347/84987/389203/90639	29
WP2363	Gastric cancer network 2	27/3752	33/7781	7.16e-05	0.00117624	0.000825429	6277/1499/5984/54921/55299/79075/7157/3930/84823/5983/63922/27101/55215/4609/10153/157769/92140/29028/5884/25909/55593/11065/29089/1956/7153/51316/1299	27
WP4577	Neurodegeneration with brain iron accumulation (NBIA) subtypes pathway	34/3752	44/7781	7.52e-05	0.00117624	0.000825429	6342/8678/64422/5289/26100/64223/9474/80347/23400/2475/11152/84335/10558/60673/10533/80025/83636/31/4204/2512/9140/84557/80067/7249/7248/9821/55062/54676/5562/57521/83734/6794/6009/115201	34
WP4753	Nucleotide excision repair	34/3752	44/7781	7.52e-05	0.00117624	0.000825429	56655/54107/5984/6118/2067/7507/1642/10714/2071/902/2072/3978/6119/1161/6117/4331/2074/5985/5983/9978/5426/2965/2967/8451/5981/404672/2073/5887/5425/7508/8450/5886/1643/728340	34
WP1971	Integrated cancer pathway	35/3752	46/7781	0.000103318	0.00157424	0.00110473	207/836/572/1017/11200/2956/7157/545/641/1019/10111/6772/571/994/580/4609/672/472/4361/466/3716/5925/4087/581/5728/4088/596/27113/4193/5347/1026/983/1027/841/1030	35
WP4206	Hereditary leiomyomatosis and renal cell carcinoma pathway	18/3752	20/7781	0.000109688	0.00158165	0.00110993	6513/4891/7157/3091/5163/8452/9817/5564/31/3939/5162/5160/5562/54583/6194/32/4780/7422	18
WP5117	Cohesin complex - Cornelia de Lange syndrome	28/3752	35/7781	0.000111864	0.00158165	0.00110993	9985/5518/5515/5524/5527/5528/5529/5526/114799/23047/9126/23063/23244/25836/5885/113130/9232/5516/9212/5525/8243/157570/5347/151648/983/151246/10735/9700	28
WP2857	Mesodermal commitment pathway	99/3752	157/7781	0.000111999	0.00158165	0.00110993	5308/7546/5915/5080/22943/4211/28514/23007/9760/1789/10124/29970/3170/6657/131405/5515/8463/54799/93/2131/58499/203228/5573/23181/7003/80304/11169/10413/655/57045/51701/11190/23499/5566/85363/31/80312/708/55704/6001/1488/22823/90/6169/8030/5087/23528/2005/29072/57669/27245/154091/51366/4086/51176/10155/3064/55809/9113/115825/7473/8554/4087/659/83439/4089/6722/84159/26610/8450/8312/84295/4088/5489…	99
WP3915	Angiopoietin-like protein 8 regulatory pathway	85/3752	132/7781	0.000117229	0.00161609	0.0011341	53358/5596/4023/5602/6513/6199/5894/207/5289/3265/143686/4296/23265/64223/5170/4216/6885/5599/5770/5563/10487/5286/6416/2475/1398/2932/2194/5597/5564/6319/1977/9448/2319/5607/10211/2931/6198/5609/5290/5605/79109/5604/1432/27330/9252/5594/10062/208/11183/7249/7248/6655/8986/10746/6654/50488/2309/5601/5291/6721/51422/5562/6256/867/6464/5598/57521/2308/4215/7067/2997/253260/6197/3643/4214/6009/5565/…	85
WP405	Eukaryotic transcription initiation	33/3752	43/7781	0.00012201	0.00164287	0.00115289	5432/5435/6878/5437/2963/55718/2071/902/5438/5439/2958/4331/6884/51728/25885/5440/6908/3611/6879/5434/5431/6883/2965/2967/6880/5430/55703/64425/6877/2961/661/51082/728340	33
WP500	Glycogen synthesis and degradation	31/3752	40/7781	0.000142739	0.00187831	0.00131811	5521/801/5518/5515/5524/805/3098/5527/2932/808/178/5528/5529/5526/2931/5261/7360/8908/5520/2632/5257/5523/5260/5236/5255/2992/2997/5516/5525/5256/5836	31
WP4155	Endometrial cancer	45/3752	63/7781	0.000150192	0.00193247	0.00135612	10297/10912/1499/4893/5894/207/3265/572/5170/2263/1495/7157/2932/2064/2353/3611/3845/5290/5605/5604/2261/5594/4609/208/10000/6655/6654/673/2309/5291/369/2247/51176/83439/6934/581/51426/5728/8312/1643/2002/1026/4616/1647/1956	45
WP1471	Target of rapamycin (TOR) signaling	29/3752	37/7781	0.000165014	0.00203283	0.00142655	998/207/64223/10670/5563/2475/3156/84335/58528/5564/5879/9706/6198/10325/79109/2280/64121/7249/7248/3422/51422/5562/57521/253260/6009/5565/1978/54541/5578	29
WP3850	Factors and pathways affecting insulin-like growth factor (IGF1)-Akt signaling	29/3752	37/7781	0.000165014	0.00203283	0.00142655	3479/4703/2660/3488/207/93/64223/2475/2932/5163/7132/84335/3611/5564/8892/1977/6198/79109/84557/3688/8976/4790/4087/57521/253260/5728/4088/3480/3667	29
WP2380	Brain-derived neurotrophic factor (BDNF) signaling pathway	91/3752	144/7781	0.000187011	0.00225582	0.00158303	2891/249/2890/10603/53358/998/2904/5602/4804/1000/1499/1072/5515/5894/207/836/3265/572/5906/5170/4915/5792/5599/6868/6774/5563/8440/2475/1385/2932/4904/10642/2353/3725/7189/1965/25970/1457/1977/5879/5607/6198/5605/5604/1432/57498/9252/6777/6772/5335/5594/4690/1739/23426/4082/7249/8878/10746/7074/2309/5601/5970/8894/4790/4684/5562/10817/6464/5598/6194/10399/4792/6792/4205/1938/10048/391/6197/5781/…	91
WP2853	Endoderm differentiation	92/3752	146/7781	0.00020059	0.00237024	0.00166332	5077/3175/140597/23682/1846/22943/23007/9760/1789/29970/3170/6657/131405/1499/4830/6422/54799/351/2131/58499/80155/10459/23181/1994/11169/23168/655/51701/11190/1112/64864/85363/31/2186/80312/708/6001/1488/4851/9044/22823/6772/2908/10128/6671/57690/5087/23528/2005/6877/57669/27245/154091/10153/51366/51176/9425/55809/115825/7473/8554/4087/83439/55832/4089/2308/26610/26986/8450/84295/4088/54892/2736…	92
WP4861	Endoplasmic reticulum stress response in coronavirus infection	35/3752	47/7781	0.000217401	0.00251751	0.00176667	151242/5500/7494/5499/6992/81706/5504/23645/5599/3309/27102/84687/5511/1965/22926/5501/8720/84557/84919/5610/468/51360/4659/26472/5514/9451/54776/596/94274/89801/4660/90673/1649/23368/5507	35
WP5087	Malignant pleural mesothelioma	252/3752	447/7781	0.000227023	0.00254465	0.00178572	10319/3479/28513/2252/3676/3910/147111/2250/2254/3710/2255/22943/2259/896/80310/1004/1005/7476/9770/4313/5602/1282/6513/80319/8326/1002/4804/23043/8379/7976/1000/6199/1499/6422/60/8678/8463/5894/207/3265/5281/1017/4296/4192/1460/64223/1911/4216/1284/4915/5599/5928/71/4040/5563/25937/2263/3685/1495/6678/6416/7003/2872/2475/1385/7157/2932/3091/5163/10413/84335/3725/3146/5564/1457/6015/55233/6259/92…	252
WP4549	Fragile X syndrome	79/3752	123/7781	0.000228535	0.00254465	0.00178572	2891/3751/6529/2890/3708/6457/54869/2904/18/3218/224/5499/163/5894/207/351/51256/64223/1173/1175/1785/4915/5573/6895/1605/27161/2475/1385/5163/23405/84335/1211/160/4131/5566/1742/5526/4763/1977/10243/3845/6198/4204/8831/5605/1212/5604/2332/5335/5594/23426/26999/7249/7248/1973/1979/1213/6654/1981/673/5291/369/6566/9743/6464/57521/1759/5728/5781/1915/5530/9456/6009/1845/5578/23236/627/1029/2903	79
WP2034	Leptin signaling pathway	52/3752	76/7781	0.000277408	0.00303055	0.0021267	8835/998/5894/207/3265/572/10657/9475/5599/5770/6774/5563/2475/1385/2932/2064/1073/25970/1977/5879/31/2931/6198/3840/387/5605/5604/1432/6667/6777/6772/5335/5594/5747/6093/6654/5970/4790/5562/3716/6464/6194/2308/581/5966/5728/5781/2002/3953/32/1978/3667	52
WP197	Cholesterol biosynthesis pathway	14/3752	15/7781	0.000299791	0.00321443	0.00225574	50814/3156/2222/4597/1717/3157/2224/4598/3422/6309/1595/4047/6713/6307	14
WP422	MAPK cascade	26/3752	33/7781	0.000313296	0.00329815	0.00231449	4155/4133/5602/4893/5894/3265/6416/3725/22821/3845/6494/5609/5605/5604/8649/1432/5594/6655/10746/6654/673/369/4215/2002/4214/6237	26
WP3878	ATM signaling in development and disease	34/3752	46/7781	0.000340659	0.00352217	0.0024717	5524/5536/11200/9656/2475/8493/9810/7158/545/23300/3930/9025/80254/165918/55183/10111/3150/5932/64421/7249/472/5591/4361/4790/10155/5562/4683/1386/6794/9212/8243/3315/983/699	34
WP3680	Physico-chemical features and toxicity-associated pathways	47/3752	68/7781	0.000376016	0.00381954	0.00268038	4741/4747/2890/8326/23002/7976/1499/5217/5515/5894/207/9475/5599/6416/2932/2064/3725/10097/10096/1855/5058/7114/387/5604/2535/5335/5594/4690/5216/6647/5747/4609/2876/2335/8321/6654/867/6464/8312/2002/4638/1026/7855/1027/1956/8325/4842	47
WP4566	Translation inhibitors in chronically activated PDGFRA cells	35/3752	48/7781	0.000431628	0.00423581	0.0029725	5602/27250/6199/207/5599/6416/2475/5163/5292/5566/1457/1977/5607/6198/5609/5290/5605/5604/1432/9252/5594/208/10000/8672/1973/8986/1981/5601/5291/6194/57521/1974/1975/1978/5578	35
WP4718	Cholesterol metabolism with Bloch and Kandutsch-Russell pathways	35/3752	48/7781	0.000431628	0.00423581	0.0029725	6785/9619/1593/19/7108/10682/9415/50814/6646/3156/2194/2222/3930/4597/1717/6319/7376/3157/2224/3992/60481/9453/10062/1718/4598/3422/6309/2181/6721/1595/4047/6713/51478/2182/6307	35
WP2526	PDGF pathway	30/3752	40/7781	0.000501606	0.0048405	0.00339684	998/23647/5894/3265/5599/6774/6416/2353/3725/5879/5058/387/5604/6772/5335/5594/5921/8976/7074/6654/4790/3716/6464/6722/4792/5781/2002/4214/5159/5155	30
WP382	MAPK signaling pathway	146/3752	249/7781	0.000516466	0.00489821	0.00343734	2252/2250/2254/2255/1846/776/2259/998/3303/9254/1848/27092/5602/9479/59283/1616/4893/7046/51295/5894/207/836/3265/6789/4296/5536/5906/4216/6885/4915/5599/3312/51347/5532/2263/6416/2872/1398/7157/7132/2353/3725/7189/5533/51701/5566/3304/9261/4763/5062/5879/9448/5058/5607/3845/5609/5605/5604/2261/4149/1399/8649/1432/5495/5922/5567/9252/57551/5494/5594/994/5921/5534/4775/4609/208/10000/6655/8986/855…	146
WP5144	NRP1-triggered signaling pathways in pancreatic cancer	39/3752	55/7781	0.000524506	0.00489821	0.00343734	4313/7046/207/1017/7049/1105/5361/5879/2931/5605/5604/5594/5747/208/10000/5970/4790/9564/1278/4087/4089/1106/5966/4791/8829/4088/7042/6591/1027/7048/1277/7422/1956/5971/6615/4233/1003/7043/2321	39
WP5124	Alzheimer's disease	157/3752	270/7781	0.000550353	0.00505801	0.00354948	4311/6263/7277/3710/3798/22943/776/10297/5330/3708/7476/4023/2904/10381/5602/7280/801/8326/7846/347733/5705/7976/9861/5701/5719/5684/11047/7494/5481/1499/5683/10213/5695/5710/5718/4893/57142/8678/5714/5689/5894/207/836/5289/3265/351/5688/572/291/5706/1460/7416/26100/5694/102/805/293/5707/5713/5599/8772/6868/5691/4040/5532/5690/7979/5693/3416/5686/2475/2932/808/823/7132/10376/5682/2776/1965/5533/6…	157
WP4331	Neovascularisation processes	28/3752	37/7781	0.00060369	0.00546151	0.00383264	4855/7046/207/5599/3091/4854/4851/5594/5601/5970/4790/4086/4087/2324/2050/5966/4791/4088/7042/4090/4093/4254/182/284/5971/5155/6387/7043	28
WP710	DNA damage response (only ATM dependent)	73/3752	115/7781	0.000649468	0.00578526	0.00405983	896/998/7476/5602/1499/6342/4893/207/5289/3265/572/5934/4216/6885/5599/6648/5286/5527/7157/2932/2064/5163/3725/5529/3146/5879/1855/1857/3845/5290/387/1856/25/5594/4609/208/10000/6655/472/5881/901/6654/2309/5601/5291/4790/51176/6464/7473/83439/6934/4089/581/5728/3949/8312/4791/3643/4088/4214/596/27113/4193/1026/1027/894/81029/3667/5328/7474/5366/604/1029	73
WP5050	TCA cycle in senescence	1952-10-01	1981-10-01	0.00067542	0.00584845	0.00410417	4200/4190/7157/2271/5163/2805/57546/5160/673/4199	10
WP4540	Hippo signaling regulation pathways	64/3752	99/7781	0.000676764	0.00584845	0.00410417	28513/5590/5330/1004/1005/998/1002/5575/4804/1000/1499/2773/8463/4915/5573/5563/2263/7003/2475/2776/5564/5566/5879/5576/2771/4771/387/2261/26524/5567/23683/5584/2767/55249/1969/51422/51176/5562/9113/6788/4087/2324/83439/6934/2778/7005/3643/4485/4088/3480/5565/5588/5578/23236/1009/5332/1956/1006/5159/4233/4914/5156/1003/2321	64
WP45	G1 to S cell cycle control	44/3752	64/7781	0.000687927	0.0058575	0.00411053	4661/896/4174/4176/10488/4172/6118/1017/1028/5558/902/6119/5000/7027/6117/1032/5557/1385/4331/7157/1871/4173/23595/23649/1019/4999/5426/4609/472/901/5925/891/90993/23594/7465/4193/1026/983/1027/894/1647/8900/1030/1029	44
WP5027	nsp1 from SARS-CoV-2 inhibits translation initiation in the host cell	15/3752	17/7781	0.000717298	0.00601907	0.00422391	8669/8666/1983/8668/1965/8664/8667/8661/8665/8662/8894/3646/10209/1964/1968	15
WP712	Estrogen signaling pathway	19/3752	23/7781	0.000728407	0.00602496	0.00422804	2852/207/1385/2353/3725/5566/5290/5604/1432/6667/5594/2782/673/5601/4790/2778/2002/596/2792	19
WP4205	MET in type 1 papillary renal cell carcinoma	41/3752	59/7781	0.000740349	0.00603749	0.00423684	116328/998/4893/5894/207/3265/572/5906/5599/6774/1398/3725/6801/5062/10298/5879/5058/3845/5290/5605/5604/1399/5063/5546/5335/5594/5747/208/10000/6655/6654/673/5291/5908/369/867/6135/5781/1026/7030/4233	41
WP314	Fas ligand pathway and stress induction of heat shock proteins	32/3752	44/7781	0.000819106	0.00649674	0.00455912	4000/1616/60/836/6885/5599/8772/71/6416/3725/1676/9261/5062/840/84823/5058/142/11124/8837/54205/5591/8767/6709/5925/4799/317/4214/596/3315/397/355/841	32
WP4290	Metabolic reprogramming in colon cancer	32/3752	44/7781	0.000819106	0.00649674	0.00455912	6513/6888/5230/5471/1743/8801/2806/50/3418/10606/2271/6390/2194/2023/2746/29920/2597/29968/6510/3939/5831/47/5211/5162/5160/2821/7086/22934/5723/2744/6472/9123	32
WP4752	Base excision repair	24/3752	31/7781	0.000852451	0.00666985	0.0046806	7374/56655/54107/328/4913/11284/10714/4968/252969/3978/4595/5423/6996/8930/27343/23583/3146/142/10038/5426/3980/5425/27301/55247	24
WP4685	Melanoma	46/3752	68/7781	0.000907422	0.00700529	0.004916	2913/10912/801/4893/5894/207/3265/572/805/1385/7157/808/1871/2353/4763/1019/5879/5058/3845/8859/5290/5605/5604/8649/5594/208/10000/6655/6654/673/5291/369/5925/581/51426/5728/1643/2002/4193/7414/1026/25759/4616/1647/1029/2903	46
WP4262	Breast cancer pathway	95/3752	157/7781	0.00119152	0.00907747	0.00637016	3479/2252/2250/2254/2255/10297/23493/28514/10683/53358/7476/10912/4855/3280/8326/7976/6199/1499/4893/6500/5894/207/3265/1460/4040/2475/7157/2932/2064/1871/4854/2353/545/3725/1457/1019/1855/1857/8202/3845/142/6198/10111/5290/5605/5604/4851/2535/1856/6667/5594/4609/208/10000/6655/8321/672/472/4361/283106/6654/673/1070/369/2247/1459/51176/4683/5925/6464/7473/2324/83439/6934/581/51426/675/5728/8312/4…	95
WP4240	Regulation of sister chromatid separation at the metaphase-anaphase transition	14/3752	16/7781	0.00132484	0.00996212	0.00699096	8379/51529/9126/10274/4085/5885/9184/991/9232/8243/699/1062/701/9700	14
WP585	Interferon type I signaling pathways	38/3752	55/7781	0.00136443	0.0101283	0.00710755	7535/27250/3276/5906/64223/6774/2475/1398/1385/1977/5879/6198/79109/6773/1399/1432/3454/9846/9252/6772/1973/8986/7297/10401/3716/867/8554/6194/57521/10399/5966/5781/1975/4214/1978/8660/8651/3667	38
WP2516	ATM signaling pathway	29/3752	40/7781	0.00155815	0.0114199	0.00801394	1017/11200/5883/9656/1385/7157/7158/3725/9874/835/10111/2177/25/672/472/55367/4361/5601/4683/1386/891/4792/8243/4194/4193/1026/983/995/1647	29
WP4022	Pyrimidine metabolism	56/3752	87/7781	0.00166837	0.0120748	0.00847358	7378/56655/4832/5432/54107/4830/30833/5437/10714/55718/1633/5558/1503/87178/51727/5438/5439/29922/6240/1723/5557/1635/51728/25885/5440/10201/5433/5434/54963/23649/6241/5431/5426/84265/1841/11128/5441/7298/5430/1854/1890/55703/64425/5425/661/50484/51082/7371/56474/10622/790/4831/56953/4833/5422/5167	56
WP1539	Angiogenesis	19/3752	24/7781	0.00191313	0.0136754	0.00959675	207/2263/3091/7077/5290/1432/5335/5594/5747/2247/4086/1387/405/7422/284/7078/5155/5156/2321	19
WP5118	SMC1/SMC3 role in DNA damage - Cornelia de Lange Syndrome	1952-11-01	1981-12-01	0.00218035	0.0153954	0.0108038	9656/56852/10111/22976/9126/672/472/4361/4683/5885/8243	11
WP3972	PDGFR-beta pathway	22/3752	29/7781	0.00224468	0.0156587	0.0109886	5894/3265/5599/6774/6416/2353/3725/5290/5604/6777/6772/5335/5921/5610/6654/3716/6464/6722/2002/4214/5578/5159	22
WP4533	Transcription co-factors SKI and SKIL protein partners	15/3752	18/7781	0.00237482	0.016231	0.0113901	3065/8841/8463/7003/4763/4204/6497/26524/25942/6498/9113/6788/3622/7005/10461	15
WP3676	BDNF-TrkB signaling	25/3752	34/7781	0.00238278	0.016231	0.0113901	4893/207/3265/4915/2475/1385/1742/3845/6198/5604/9846/5335/5594/107/7249/7248/6654/673/6464/29904/9456/6009/1978/7222/627	25
WP3853	ERK pathway in Huntington's disease	13/3752	15/7781	0.00242885	0.0163524	0.0114753	5894/836/3265/4915/1385/840/5609/9252/5594/3064/2002/1956/627	13
WP4255	Non-small cell lung cancer	47/3752	72/7781	0.0025221	0.016785	0.011779	6258/5915/10912/4893/5894/207/836/3265/6789/572/6774/7157/2064/1871/5163/1019/3845/5290/5605/5604/6777/5335/5594/208/10000/6655/54205/6654/673/2309/5291/369/27436/5925/6256/581/51426/1643/11186/5578/1026/4616/841/1647/1956/1382/1029	47
WP4561	Cell migration and invasion through p75NTR	23/3752	31/7781	0.0029329	0.0192971	0.0135418	4313/4804/207/4915/6774/3725/5879/1949/5058/387/57498/375/208/10000/56288/7074/7204/1947/1009/11093/627/1942/7291	23
WP4241	Type 2 papillary renal cell carcinoma	26/3752	36/7781	0.00297263	0.0193388	0.0135711	81578/253559/6513/8453/3091/2271/6923/7428/2033/6921/9978/1729/1856/5546/29072/1387/54583/7042/405/1026/7030/7422/1513/5155/112399/7043	26
WP2018	RANKL/RANK signaling pathway	37/3752	55/7781	0.00327936	0.0210972	0.0148051	6850/998/207/6885/5599/2475/2353/3725/7189/5879/5609/5604/1432/9846/6772/5335/5594/5747/208/7187/8878/5601/5970/4790/867/4792/4791/23118/4067/2274/7188/3383/9060/5971/4772/1513/7412	37
WP2637	Interleukin-1 (IL-1) structural pathway	34/3752	50/7781	0.00364309	0.0231797	0.0162664	4155/5602/4615/6294/4793/6885/10010/54472/5599/6416/2872/2353/7189/9261/1977/5609/5605/5604/1432/9252/5594/4609/5601/5970/4790/1386/4215/4792/257397/2002/4214/23118/51135/3656	34
WP4204	Tumor suppressor activity of SMARCB1	24/3752	33/7781	0.00370038	0.0232883	0.0163426	51412/8110/6598/6601/6597/57492/6605/5928/6599/6608/6602/23512/1019/5977/8289/6603/2737/2738/5925/8726/2736/5727/2735/1029	24
WP4872	MAP3K1 role in promoting and blocking gonadal determination	14/3752	17/7781	0.00416005	0.0258996	0.0181752	6736/2254/10912/1499/4216/2263/2932/387/5594/6093/8312/4214/6662/668	14
WP4925	Unfolded protein response	19/3752	25/7781	0.00437148	0.0267156	0.0187478	7494/23645/3309/7157/1965/8795/22926/835/8720/468/51360/9451/596/27113/4780/10628/841/1649/5366	19
WP2032	Thyroid stimulating hormone (TSH) signaling pathway	44/3752	68/7781	0.0043834	0.0267156	0.0187478	896/54331/2770/2773/328/5894/207/7270/3265/1017/5906/5934/5170/6774/2475/1385/2353/3725/2776/1019/23513/6198/2771/5290/5604/10672/1432/6772/5594/2782/4609/673/5908/3716/5925/8458/103910/6194/2778/3480/1027/23236/108/5144	44
WP2870	Extracellular vesicle-mediated signaling in recipient cells	22/3752	30/7781	0.00459688	0.0277249	0.0194561	8842/1499/4893/7046/5894/207/3265/7049/4240/2475/2064/3845/4087/4089/8312/4088/7042/7048/1956/7474/4233/7043	22
WP51	Regulation of actin cytoskeleton	89/3752	151/7781	0.00490372	0.0292707	0.0205408	2252/2250/2254/2255/2259/10297/998/5596/2934/1072/4893/60/5894/5289/5962/9475/2149/71/9138/2263/5286/1398/1073/28964/8396/5597/1445/55845/5062/10298/5879/5058/10092/3845/7114/8874/5290/387/5605/1729/5604/2261/10672/5063/5594/5216/26999/5747/8394/2335/6093/6655/5881/10152/2909/22808/6654/673/5305/1793/5291/55970/2247/4628/10787/4659/9564/23396/2245/54434/22800/8826/8936/4638/10163/7414/55740/87/94…	89
WP466	DNA replication	29/3752	42/7781	0.00505275	0.0298525	0.0209491	4174/4176/5984/4172/6118/1017/10714/5558/8317/6119/5000/55388/6117/5557/4173/5985/23595/23649/4999/5983/5426/5981/51053/7311/5425/81620/10926/5422/23594	29
WP410	Exercise-induced circadian regulation	33/3752	49/7781	0.00524486	0.0306745	0.021526	10381/3301/5281/8031/1982/51663/10140/3312/8864/9444/7341/6612/2950/11335/7360/9218/5813/1408/9975/3422/2947/9575/51582/1407/10787/5516/2674/23118/11030/9802/9709/1051/5507	33
WP3414	Initiation of transcription and translation elongation at the HIV-1 LTR	26/3752	37/7781	0.00543878	0.0314905	0.0220986	51497/3065/8841/5532/3066/2033/7469/5533/7936/6667/6829/5534/4775/1025/904/25920/5970/51564/4790/1387/4792/5530/10014/4776/4772/9734	26
WP428	Wnt signaling	71/3752	118/7781	0.0057286	0.0328402	0.0230457	147111/85409/22943/5330/896/7476/80319/8326/23002/7976/1499/6422/1460/6885/9475/5599/4040/5532/57216/2932/56998/3725/5533/51701/1457/6259/5879/1855/1857/818/1454/387/1488/2535/1856/57680/5534/59343/4775/4609/1487/8321/283106/5601/1459/51176/7473/83439/6934/27130/166336/8312/5530/817/5578/7855/894/81839/4776/81029/23236/5332/5176/5328/8325/7474/4772/144165/2239/4919/64321	71
WP4223	Ras signaling	107/3752	186/7781	0.00624426	0.0354055	0.024846	7535/2785/50487/54331/53358/998/2904/5602/801/2786/4804/4893/5894/207/3265/6789/572/5899/5906/805/4915/5599/10681/2263/5878/808/8315/2787/22821/4301/5898/5566/8036/4763/5062/10298/5879/5058/3845/8831/5290/5868/387/5605/5604/2261/5922/5567/9846/5063/2783/25/5335/5594/5921/2782/208/10000/6655/5881/7074/22808/6654/382/5601/5970/5869/9462/5291/1969/55970/5908/4790/59345/6464/5338/10235/27/2324/10928/…	107
WP4879	Overlap between signal transduction pathways contributing to LMNA laminopathies	39/3752	60/7781	0.00635954	0.0354055	0.024846	4654/2660/3280/4000/10269/3065/1499/60/23463/6895/2339/27161/2932/23405/1019/23592/4851/7112/2010/7088/4128/4673/51176/5925/4087/1387/83439/6934/8312/4088/7042/1026/1051/388585/1050/4129/1513/1052/400931	39
WP5053	Development of ureteric collection system	39/3752	60/7781	0.00635954	0.0354055	0.024846	5915/8516/653/10252/158326/2118/80000/6299/1499/2263/57216/6469/6608/655/3611/10468/10220/3688/23426/2737/5087/4086/4613/659/2138/23399/2674/9353/341640/7042/2736/2735/51232/79633/5916/2719/6092/2296/10736	39
WP1403	AMP-activated protein kinase (AMPK) signaling	44/3752	69/7781	0.00651015	0.0358988	0.0251921	6199/207/5289/5563/2475/7157/1994/3156/126129/2194/5564/31/51094/6198/5290/5567/55437/208/7249/7248/10645/79602/56731/5291/51422/92335/5562/891/57521/1938/2997/29904/3643/6794/5565/3953/32/1978/1026/890/1375/6517/23236/8900	44
WP363	Wnt signaling pathway	35/3752	53/7781	0.00659691	0.0359559	0.0252322	6656/1499/207/6885/5599/4040/2475/2932/51701/6259/5879/1855/1857/55361/2931/1454/387/1856/1453/6929/607/5594/4609/7249/1487/7248/5601/51176/6934/53944/8312/2697/6925/5578/4919	35
WP4535	Envelope proteins and their potential roles in EDMD physiopathology	31/3752	46/7781	0.0066447	0.0359559	0.0252322	1072/4893/79188/3265/23353/3930/23592/3845/387/5605/5339/3799/5604/8815/23345/7112/2010/5594/107/6655/55249/6654/23224/4087/4089/6722/4088/7042/108/111/7043	31
WP313	Hepatocyte growth factor receptor signaling	24/3752	34/7781	0.00686261	0.0364537	0.0255815	5894/3265/5906/5599/6774/1398/2353/3725/5058/5290/5605/5604/1399/5594/5921/3688/5747/6654/1793/5908/5728/5781/2002/4233	24
WP400	p38 MAPK signaling pathway	24/3752	34/7781	0.00686261	0.0364537	0.0255815	8717/998/1616/7046/3265/6885/6416/1385/9261/5879/3150/4149/1432/9252/6772/4609/8550/1386/6464/2002/4214/7042/3315/1649	24
WP2064	Neural crest differentiation	62/3752	102/7781	0.00693446	0.0365005	0.0256144	5077/27022/6663/8190/7021/3670/4359/7545/4155/23493/28514/116448/1004/2637/10683/1005/10215/4602/4855/3280/283659/7976/3065/1000/1499/8841/3066/2263/3516/2932/4854/655/1855/1857/83933/2261/1488/4851/1856/3688/4609/51564/4790/2247/4086/83439/10013/8312/4791/6662/6591/10014/6925/3198/4853/388585/6615/1280/3397/9734/7291/2253	62
WP2509	Nanoparticle triggered autophagic cell death	18/3752	24/7781	0.00702009	0.0366183	0.0256971	285973/8678/64422/9474/10036/10533/9706/9140/84557/55626/7249/7248/51100/7405/83734/3643/596/115201	18
WP4928	MAPK pathway in congenital thyroid cancer	13/3752	16/7781	0.00721287	0.0372178	0.0261178	5894/2353/3725/3845/5605/5604/150946/4609/6655/6654/673/6464/2002	13
WP306	Focal adhesion	115/3752	202/7781	0.0073471	0.0372178	0.0261178	10319/3479/3676/3910/29895/8516/896/80310/53358/998/5602/1282/5500/5499/1499/60/5894/207/3265/7408/572/5906/5170/1284/9475/5599/55742/71/3685/1398/2932/2064/3725/3611/5062/10298/5879/5501/5058/5290/387/1729/5604/1399/83660/56034/5063/7791/5594/3688/5747/208/7423/329/10000/10627/2335/6093/5881/2909/6654/673/5601/1793/5291/5908/4659/9564/1278/6464/23396/824/103910/2316/3680/5728/1290/2002/54776/284…	115
WP2828	Bladder cancer	28/3752	41/7781	0.00739214	0.0372178	0.0261178	4313/4893/5894/3265/7157/2064/1019/3845/5605/5604/2261/9252/5594/1890/4609/673/369/1612/5925/1613/11186/4193/1026/1839/7422/1956/7057/1029	28
WP524	G13 signaling pathway	28/3752	41/7781	0.00739214	0.0372178	0.0261178	998/5602/801/5500/1072/4216/9475/805/9138/5585/1073/5879/6198/5290/387/1729/10672/5063/5216/8976/6093/5305/5291/8826/11113/397/10788/85415	28
WP1541	Energy metabolism	32/3752	48/7781	0.00748703	0.0373706	0.026225	3065/3276/7019/5563/5532/51106/1385/2932/2033/5533/5564/5469/2551/23082/10514/818/1432/23410/2101/4899/5534/2309/51422/5562/1386/6256/2308/4205/5467/5530/5565/4208	32
WP183	Proteasome degradation	41/3752	64/7781	0.0075613	0.0374188	0.0262588	5696/5711/5705/9861/5701/5719/5684/6185/7321/5683/5695/5710/5718/7347/5717/5714/5689/5688/5706/6184/5694/3106/5707/5713/5691/5699/5690/5693/5686/5682/5692/5715/7323/7320/7345/7322/7317/4734/5716/3107/3134	41
WP2795	Cardiac hypertrophic response	37/3752	57/7781	0.00802919	0.0393975	0.0276473	3479/3084/5592/2978/801/7046/5894/207/5170/6885/805/5599/2263/6416/2475/2932/7132/5879/5607/5609/5605/5604/1432/5594/208/1025/51564/4790/2247/5598/4205/5530/4214/817/10014/5578/9734	37
WP4874	CAMKK2 pathway	25/3752	36/7781	0.00809749	0.0393987	0.0276482	801/5894/805/51024/2475/1385/28964/2033/10059/5879/8874/84557/5594/7248/10645/8878/5970/57521/6786/8243/4780/3383/7412/4842/1131	25
WP4656	Joubert syndrome	48/3752	77/7781	0.00859585	0.0414601	0.0290948	4218/403/585/55212/117177/402/95681/65062/9094/79848/10464/2475/6469/79583/51684/22897/1855/1857/142/10111/23322/387/5108/27241/9738/51199/4646/56623/80184/472/4361/284086/468/9731/79598/5116/9786/51524/27130/2316/54806/65250/153241/6009/27031/8481/6102/5148	48
WP241	One-carbon metabolism	22/3752	31/7781	0.00866438	0.0414601	0.0290948	2745/6948/1789/471/4552/4522/123263/191/1719/1788/7298/6470/1786/25902/4524/10588/275/4548/10797/6472/10840/10841	22
WP26	S1P receptor signal transduction	19/3752	26/7781	0.00892552	0.0420306	0.0294952	5330/5596/2770/8877/2773/207/427/6610/5597/2771/5594/208/10000/56848/5598/9294/1903/29127/23236	19
WP4659	Gastrin signaling pathway	68/3752	114/7781	0.00892879	0.0420306	0.0294952	1113/998/332/1499/5894/207/836/3265/572/4296/5599/6774/2475/1398/1385/2932/1994/2353/3725/2776/25865/5566/5879/5058/3845/6198/5290/387/7525/5604/8649/1432/6667/5335/5594/3688/5747/4609/329/6093/6654/2309/5601/5970/51564/4790/7082/9564/1386/6464/6194/2308/4792/5781/2002/5588/1978/182/6925/5578/1026/1027/4208/302/7422/3667/1956/1029	68
WP236	Adipogenesis	77/3752	131/7781	0.00931286	0.0434851	0.0305158	1592/3479/6258/56603/5618/28999/196/2662/6695/1271/4023/4692/123/4000/10269/55847/1499/1874/3159/5934/10658/6774/25937/1385/3091/9611/6319/1855/10555/3399/649/6773/10499/6667/6777/6772/2971/26580/10062/2908/4282/8321/5925/6256/9663/2308/10135/4205/2487/57761/5467/4154/4088/23175/1026/8660/8651/8788/6517/4208/9612/64900/81029/355/6095/4616/3667/1316/1051/1647/3976/1050/1649/1052/1675/7291/2303	77
WP3584	MECP2 and associated Rett syndrome	45/3752	72/7781	0.0100811	0.0466954	0.0327687	3479/4661/2250/4155/2890/114787/5454/1267/3065/2521/3185/207/1660/23435/5978/84950/3187/2593/2475/1385/9315/200424/4904/9611/11168/4763/7337/4204/80312/10664/6667/9126/25942/6872/2247/6194/6670/5728/1465/3480/4208/3481/627/604/1052	45
WP61	Notch signaling pathway	40/3752	63/7781	0.0102808	0.0472429	0.0331529	23493/28514/10683/4855/3280/55502/3065/22938/6500/207/9541/6868/6774/3066/3516/2932/3091/2033/4854/9611/55294/9794/6015/55851/23013/83737/8454/4851/51107/7088/9253/4609/4790/8650/182/1026/9612/4853/2273/388585	40
WP78	TCA cycle (aka Krebs or citric acid cycle)	14/3752	18/7781	0.0104083	0.0474522	0.0332998	3420/1743/8801/8802/50/3418/1738/6391/3421/2271/6390/6392/4967/1431	14
