# Supplementary material for: Primary cilia and SHH signaling impairments in human and mouse models of Parkinson’s disease
Source: Nat Commun. 2022 Aug 16;13:4819. doi: 10.1038/s41467-022-32229-9 (PMC9380673; doi:10.1038/s41467-022-32229-9)
Supplement: Supplementary file 12 — Supplementary Dataset 9 [file 41467_2022_32229_MOESM12_ESM.xlsx]

## Sheet: NSC1a - Cell Process
Name	Parent Folder	# of Entities	Expanded # of Entities	Overlap	Percent Overlap	Overlapping Entities	p-value	q-value	Hit type
G2/M Damage Checkpoint	Cell Cycle Regulation; Cell Cycle Regulation (Cell Process); generic; generic; nucleus	22	36	4	11	GADD45A;CDK1;CDKN1A;GADD45B	0.000345977	0.0058391	Cell Process
Golgi Transport	Golgi apparatus; Intracellular Transport; Intracellular Transport (Cell Process); endoplasmic reticulum; generic; generic; secretory vesicle	36	97	5	5	TRAPPC6A;TRAPPC2;SEC24D;TRAPPC9;GBF1	0.00216875	0.0139409	Cell Process
DNA Persistent Repair Inhibits mTOR Signaling	DNA Repair; DNA Repair (Cell Process); Fundamental Signalings Changed in Aging; generic; generic; nucleus	55	101	5	4	SESN1;IRS1;SESN2;DDIT4;MDM2	0.00258889	0.0145634	Cell Process
Cell Cycle Overiew	Cell Cycle Regulation; Cell Cycle Regulation (Cell Process); generic; generic	140	438	10	2	GADD45A;GTF2H4;E2F7;CDK1;CDKN1A;latency-associated peptide;MDM2;POLR2J2;NCAPG;GADD45B	0.00782783	0.0306657	Cell Process
Intraflagellar Transport: BBSome Interaction	Intracellular Transport; Intracellular Transport (Cell Process); cytoskeleton; generic; generic	35	53	3	5	BBS9;BBS5;SHH	0.0135858	0.0399069	Cell Process
G1/S Phase Transition	Cell Cycle Regulation; Cell Cycle Regulation (Cell Process); generic; generic; nucleus	45	159	5	3	GTF2H4;E2F7;UBE2T;POLA1;CDKN1A	0.0170486	0.043529	Cell Process
mRNA Transcription and Processing	RNA Transcription; RNA Transcription (Cell Process); generic; generic; nucleus	49	168	5	2	GTF2H4;TRAPPC9;POLR2J2;TRAPPC6A;TRAPPC2	0.0211116	0.0467317	Cell Process
Extracellular Matrix Turnover	Cellular Contacts; Cellular Contacts (Cell Process); generic; generic; plasma membrane	36	116	4	3	COL4A6;TIMP3;ADAMTS1;LRP1	0.0238803	0.0484665	Cell Process
Desmosome Assembly	Cellular Contacts; Cellular Contacts (Cell Process); generic; generic; plasma membrane	22	27	2	7	DSC2;PPL	0.0266238	0.0499227	Cell Process
Golgi to Endosome Transport	Golgi apparatus; Intracellular Transport; Intracellular Transport (Cell Process); endoplasmic reticulum; generic; generic; secretory vesicle	59	137	4	2	TRAPPC9;EPS15;TRAPPC6A;TRAPPC2	0.0404499	0.0582435	Cell Process

## Sheet: NSC1a - Signal Processing
Name	Parent Folder	# of Entities	Expanded # of Entities	Overlap	Percent Overlap	Overlapping Entities	p-value	q-value	Hit type
TNFRSF6 -> DDIT3 Signaling	TNF Receptor Superfamily/Cytokines Receptors; TNF Receptor Superfamily/Cytokines Receptors (Receptor Signaling)	14	14	3	21	FAS;DDIT3;MAP3K1	0.00085686	0.0366235	Signal Processing
TGFBR -> ATF/GADD/MAX/TP53 Signaling	Receptors Kinases/Serine/Threonine Kinases; Receptors Kinases/Serine/Threonine Kinases (Receptor Signaling)	17	17	3	17	DDIT3;latency-associated peptide;MEF2C	0.00155323	0.0366235	Signal Processing
ERK5/MAPK7 Signaling	Signal Transduction Pathways; Signal Transduction Pathways (Signal Processing); generic; generic	37	37	4	10	RCAN1;GJA1;MEF2C;RPS6KA3	0.00164263	0.0366235	Signal Processing
HTR4/6/7 -> Cation Channels	Amine GPCRs; Serotonin Receptors/Amine GCPRs; Serotonin Receptors/Amine GCPRs (GCPR Family); nerve tissue; nervous system	15	28	3	10	ADCY2;KCND2;TRPV1	0.00670342	0.0825493	Signal Processing
NOTCH -> MEF/MYOD Signaling	Notch Receptors; Notch Receptors (Receptor Signaling)	8	11	2	18	JAG1;MEF2C	0.00979887	0.0947294	Signal Processing
IL1R -> STAT3 Signaling	Interleukin Receptors/Cytokines Receptors; Interleukin Receptors/Cytokines Receptors (Receptor Signaling)	13	13	2	15	MAP3K1;IRAK4	0.013648	0.104112	Signal Processing
CNR1/2 -> Vascular Motility	Cannabinoid Receptors/Lipid Like GCPRs; Cannabinoid Receptors/Lipid Like GCPRs (GCPR Family); Lipid Like GPCRs; cardiovascular system	29	67	4	5	ADCY2;MYL9;CAMK2A;PLCB1	0.0139282	0.104642	Signal Processing
HTR1 -> Vascular Motility	Amine GPCRs; Serotonin Receptors/Amine GCPRs; Serotonin Receptors/Amine GCPRs (GCPR Family); cardiovascular system; cytoskeleton	33	71	4	5	ADCY2;MYL9;CAMK2A;PLCB1	0.0169368	0.109471	Signal Processing
TNFRSF6 -> HSF1 Signaling	TNF Receptor Superfamily/Cytokines Receptors; TNF Receptor Superfamily/Cytokines Receptors (Receptor Signaling)	15	15	2	13	FAS;MAP3K1	0.0180444	0.110926	Signal Processing
TNFRSF5/6 -> RB1/E2F Signaling	TNF Receptor Superfamily/Cytokines Receptors; TNF Receptor Superfamily/Cytokines Receptors (Receptor Signaling)	16	16	2	12	FAS;MAP3K1	0.0204376	0.113629	Signal Processing
IGF1R -> MEF/MYOD/MYOG Signaling	Insulin Receptors Family; Insulin Receptors Family (Receptor Kinases/Tyrosine Kinases)	35	42	3	7	IRS1;MEF2C;MAP3K1	0.0204421	0.113634	Signal Processing
AHR Signaling in Th17 Cells Function	Aryl Hydrocarbon Receptor Signaling; Aryl Hydrocarbon Receptor Signaling (Receptor Signaling); T-cell Activation and Differentiation; lymphatic system	29	43	3	6	BCL6;latency-associated peptide;RORA	0.0217591	0.114912	Signal Processing
EDNRA/B -> Vascular Motility	GCPR Family; GCPR Family (Nociception Receptors Signaling); Peptide GPCRs; cardiovascular system; cytoskeleton	60	116	5	4	ADCY2;MYL9;CAMK2A;MAP3K1;PLCB1	0.0225376	0.115609	Signal Processing
ADRA2C/ADRB2 -> Vasoconstriction	Adrenergic Receptors/Amine GCPRs; Adrenergic Receptors/Amine GCPRs (GCPR Family); Amine GPCRs; cardiovascular system; cytoskeleton	37	81	4	4	ADCY2;MYL9;ACTA2;PLCB1	0.0261444	0.118378	Signal Processing
EctodysplasinR -> AP-1 Signaling	TNF Receptor Superfamily/Cytokines Receptors; TNF Receptor Superfamily/Cytokines Receptors (Receptor Signaling)	19	19	2	10	EDA2R;MAP3K1	0.0283502	0.119772	Signal Processing
BDKRB1/2 -> Ion Channels	Bradykinin Receptors/Peptide GCPRs; Bradykinin Receptors/Peptide GCPRs (GCPR Family); Peptide GPCRs; nerve tissue; nervous system	26	51	3	5	ADCY2;TRPV1;PLCB1	0.0339336	0.122589	Signal Processing
HRH1/2 -> Vascular Motility	Amine GPCRs; Histamine Receptors/Amine GCPRs; Histamine Receptors/Amine GCPRs (GCPR Family); cardiovascular system; cytoskeleton	28	52	3	5	ADCY2;MYL9;CAMK2A	0.0356589	0.123301	Signal Processing
NGFR -> MEF Signaling	TNF Receptor Superfamily/Cytokines Receptors; TNF Receptor Superfamily/Cytokines Receptors (Receptor Signaling)	23	23	2	8	MEF2C;MAP3K1	0.0404719	0.125	Signal Processing
CHRM1/2/3/5 -> Ion Channels	Amine GPCRs; Cholinergic/Nicotinic Acetylcholine Receptors; Muscarinic Receptors/Amine GCPRs; Muscarinic Receptors/Amine GCPRs (GCPR Family); nerve tissue; nervous system	41	94	4	4	ADCY2;TRPV1;CAMK2A;PLCB1	0.0419028	0.125437	Signal Processing
CHRM1/2/3 -> Vascular Motility	Amine GPCRs; Cholinergic/Nicotinic Acetylcholine Receptors; Muscarinic Receptors/Amine GCPRs; Muscarinic Receptors/Amine GCPRs (GCPR Family); cardiovascular system; cytoskeleton	41	94	4	4	ADCY2;MYL9;ACTA2;PLCB1	0.0419028	0.125437	Signal Processing
AGER -> CREB/SP1 Signaling	Ig-like Cell Adhesion Molecule Family/CD Molecules; Ig-like Cell Adhesion Molecule Family/CD Molecules (Receptor Signaling)	19	25	2	7	MAP3K1;TTR	0.0471428	0.126832	Signal Processing
NOTCH -> TCF3 Signaling	Notch Receptors; Notch Receptors (Receptor Signaling)	22	25	2	7	JAG1;MAP3K1	0.0471428	0.126832	Signal Processing
ADORA2A/B -> Vasodilation	Adenosine Receptors/Nucleotide-like GCPRs; Adenosine Receptors/Nucleotide-like GCPRs (GCPR Family); Nucleotide-like GPCRs; cardiovascular system; cytoskeleton	12	25	2	7	ADCY2;MYL9	0.0471428	0.126832	Signal Processing

## Sheet: NSC1b - Cell Process
Name	Parent Folder	# of Entities	Expanded # of Entities	Overlap	Percent Overlap	Overlapping Entities	p-value	q-value	Hit type
Extracellular Matrix Turnover	Cellular Contacts; Cellular Contacts (Cell Process); generic; generic; plasma membrane	36	116	9	7	ADAMTS1;FN1;LRP1;COL1A1;COL4A6;COL5A1;COL5A2;TIMP2;TIMP3	4.96e-05	0.00171015	Cell Process
DNA Persistent Repair Inhibits mTOR Signaling	DNA Repair; DNA Repair (Cell Process); Fundamental Signalings Changed in Aging; generic; generic; nucleus	55	101	8	7	SESN1;IRS1;TSC1;SESN2;PTEN;IGF1R;MDM2;STK11	0.000114	0.00196529	Cell Process
Desmosome Assembly	Cellular Contacts; Cellular Contacts (Cell Process); generic; generic; plasma membrane	22	27	4	14	PRKCA;DSC2;DSG2;DSP	0.000609	0.00480668	Cell Process
Focal Junction Assembly	Cellular Contacts; Cellular Contacts (Cell Process); generic; generic; plasma membrane	37	101	7	6	FLNB;FN1;BCAR1;COL1A1;DAB2;ACTN1;TNS1	0.000698	0.0050198	Cell Process
Actin Cytoskeleton	Cytoskeleton Assembly; Cytoskeleton Assembly (Cell Process); cytoskeleton; generic; generic; plasma membrane	31	102	7	6	RND2;RHOC;FLNB;RHOBTB1;PAK3;TPM1;ACTN1	0.000741	0.00510976	Cell Process
G2/M Damage Checkpoint	Cell Cycle Regulation; Cell Cycle Regulation (Cell Process); generic; generic; nucleus	22	36	4	11	GADD45A;CDK1;CDKN1A;GADD45B	0.0018463	0.0104708	Cell Process
APC/C-CDC20 Complex	Chromatin Remodeling; Chromatin Remodeling (Cell Process); chromosome; generic; generic; nucleus; proteasome	40	101	6	5	NEK2;UBE2C;UBE2T;UBE2A;CDK1;ESPL1	0.00369297	0.0161517	Cell Process
Microtubule Cytoskeleton	Cytoskeleton Assembly; Cytoskeleton Assembly (Cell Process); cytoskeleton; generic; generic; plasma membrane	26	102	6	5	RGS20;RGS14;CLIP1;KIF14;MAP4;RGS5	0.00387748	0.0165796	Cell Process
Chromosome Condensation	Cell Division; Cell Division (Cell Process); chromosome; generic; generic; nucleus	21	49	4	8	TOP2A;CDK1;ESPL1;AURKA	0.00573397	0.0200165	Cell Process
Gap Junction Assembly	Cellular Contacts; Cellular Contacts (Cell Process); generic; generic; plasma membrane	43	111	6	5	EGFR;GJA1;PPP3CA;PLCB1;CSNK1G1;PRKCA	0.00586	0.0202046	Cell Process
APC/C-FZR1 Complex	Chromatin Remodeling; Chromatin Remodeling (Cell Process); generic; generic; nucleus; proteasome	30	89	5	5	UBE2C;UBE2T;UBE2A;CDK1;AURKA	0.0099848	0.0295879	Cell Process
Cell Cycle Overiew	Cell Cycle Regulation; Cell Cycle Regulation (Cell Process); generic; generic	140	438	13	2	TGFBR2;GADD45A;E2F7;CDK1;TGFB2;CDKN1A;CDKN2D;ESPL1;MDM2;NEK2;POLR2J3;GADD45B;AURKA	0.012182	0.0335845	Cell Process
Metaphase/Anaphase Phase Transition	Cell Cycle Regulation; Cell Cycle Regulation (Cell Process); chromosome; generic; generic; nucleus	16	63	4	6	TOP2A;CDK1;ESPL1;AURKA	0.0137755	0.0361515	Cell Process
G0/G1 Phase Transition	Cell Cycle Regulation; Cell Cycle Regulation (Cell Process); generic; generic; nucleus	52	100	5	5	EGFR;E2F7;RRAS2;PRKCA;CDKN1A	0.0159495	0.03928	Cell Process
Endosomal Recycling	Golgi apparatus; Intracellular Transport; Intracellular Transport (Cell Process); endoplasmic reticulum; generic; generic; secretory vesicle	50	115	5	4	EPS15;AP1S2;VPS37D;EHD4;PLD1	0.0273619	0.060378	Cell Process
G1/S Phase Transition	Cell Cycle Regulation; Cell Cycle Regulation (Cell Process); generic; generic; nucleus	45	159	6	3	POLH;UBE2C;E2F7;UBE2T;UBE2A;CDKN1A	0.0299956	0.0646383	Cell Process
G2/M Phase Transition	Cell Cycle Regulation; Cell Cycle Regulation (Cell Process); generic; generic; nucleus	47	222	7	3	NEK2;UBE2C;E2F7;UBE2T;UBE2A;CDK1;AURKA	0.0457107	0.0904483	Cell Process

## Sheet: NSC1b - Signal Processing
Name	Parent Folder	# of Entities	Expanded # of Entities	Overlap	Percent Overlap	Overlapping Entities	p-value	q-value	Hit type
JNK/MAPK Signaling	Signal Transduction Pathways; Signal Transduction Pathways (Signal Processing); generic; generic	38	56	7	12	TRAF5;MAPK8IP2;DUSP7;DUSP9;MAP3K20;MAP3K1;SH3RF1	0.000405	0.0266154	Signal Processing
TGFBR -> ATF/GADD/MAX/TP53 Signaling	Receptors Kinases/Serine/Threonine Kinases; Receptors Kinases/Serine/Threonine Kinases (Receptor Signaling)	17	17	4	23	TGFBR2;DDIT3;TGFB2;MEF2C	0.000661	0.0266154	Signal Processing
ADRA1 -> Vasoconstriction	Adrenergic Receptors/Amine GCPRs; Adrenergic Receptors/Amine GCPRs (GCPR Family); Amine GPCRs; cardiovascular system; cytoskeleton	29	67	7	10	PRKCA;MYL9;ACTA2;CALD1;MYLK;RRAS2;PLCB1	0.00121177	0.0325283	Signal Processing
ERK5/MAPK7 Signaling	Signal Transduction Pathways; Signal Transduction Pathways (Signal Processing); generic; generic	37	37	5	13	NR4A1;GJA1;MAP3K8;MEF2C;RPS6KA3	0.00197248	0.0397112	Signal Processing
IGF1R -> MEF/MYOD/MYOG Signaling	Insulin Receptors Family; Insulin Receptors Family (Receptor Kinases/Tyrosine Kinases)	35	42	5	11	PRKCA;IGF1R;IRS1;MEF2C;MAP3K1	0.00348867	0.0478531	Signal Processing
TNFRSF6 -> DDIT3 Signaling	TNF Receptor Superfamily/Cytokines Receptors; TNF Receptor Superfamily/Cytokines Receptors (Receptor Signaling)	14	14	3	21	FAS;DDIT3;MAP3K1	0.00440358	0.0506606	Signal Processing
TGFBR/BMPR -> SMAD2/3 Signaling	Receptors Kinases/Serine/Threonine Kinases; Receptors Kinases/Serine/Threonine Kinases (Receptor Signaling)	14	14	3	21	TGFBR2;TGFB2;BMPR2	0.00440358	0.0506606	Signal Processing
TNFRSF5/6 -> RB1/E2F Signaling	TNF Receptor Superfamily/Cytokines Receptors; TNF Receptor Superfamily/Cytokines Receptors (Receptor Signaling)	16	16	3	18	FAS;TRAF5;MAP3K1	0.00653467	0.06141	Signal Processing
CHRM1/2/3 -> Vascular Motility	Amine GPCRs; Cholinergic/Nicotinic Acetylcholine Receptors; Muscarinic Receptors/Amine GCPRs; Muscarinic Receptors/Amine GCPRs (GCPR Family); cardiovascular system; cytoskeleton	41	94	7	7	RRAS2;PLCB1;PRKCA;MYL9;ACTA2;CALD1;MYLK	0.00823928	0.0675362	Signal Processing
PTGFR -> Vasoconstriction	Lipid Like GPCRs; Prostaglandin Receptors/Lipid Like GCPRs; Prostaglandin Receptors/Lipid Like GCPRs (GCPR Family); cardiovascular system; cytoskeleton	15	35	4	11	PRKCA;MYL9;MYLK;PLCB1	0.0103184	0.073175	Signal Processing
PTGER1/4 -> Vascular Motility	Lipid Like GPCRs; Prostaglandin Receptors/Lipid Like GCPRs; Prostaglandin Receptors/Lipid Like GCPRs (GCPR Family); cardiovascular system; cytoskeleton	36	100	7	7	RRAS2;PLCB1;PRKCA;MYL9;ACTA2;CALD1;MYLK	0.0114127	0.0755726	Signal Processing
TGFBR -> SMAD1/5/9 Signaling	Receptors Kinases/Serine/Threonine Kinases; Receptors Kinases/Serine/Threonine Kinases (Receptor Signaling)	7	7	2	28	TGFBR2;SMAD9	0.0117495	0.0762477	Signal Processing
ADRA2C/ADRB2 -> Vasoconstriction	Adrenergic Receptors/Amine GCPRs; Adrenergic Receptors/Amine GCPRs (GCPR Family); Amine GPCRs; cardiovascular system; cytoskeleton	37	81	6	7	RRAS2;PLCB1;MYL9;ACTA2;CALD1;MYLK	0.0145135	0.0809133	Signal Processing
TNFR -> AP-1/ATF/TP53 Signaling	TNF Receptor Superfamily/Cytokines Receptors; TNF Receptor Superfamily/Cytokines Receptors (Receptor Signaling)	39	39	4	10	FAS;TRAF5;MAP3K14;MAP3K1	0.0150293	0.0816421	Signal Processing
UrokinaseR -> STAT Signaling	LYPD (Urokinase) Receptors; LYPD (Urokinase) Receptors (Receptor Signaling)	7	8	2	25	HMW-uPA;LMW-uPA	0.0154142	0.082162	Signal Processing
CD38/CD19 -> JUN/FOS/NF-kB Signaling in B-cell Proliferation	ADP Ribosyl Cyclase Receptors/CD Molecules; ADP Ribosyl Cyclase Receptors/CD Molecules (Receptor Signaling)	50	86	6	6	MAP3K14;RRAS2;LYN;PRKCA;MAP3K8;MAP3K1	0.0190381	0.0862447	Signal Processing
HRH1/3 -> Synaptic Transmission	Amine GPCRs; Histamine Receptors/Amine GCPRs; Histamine Receptors/Amine GCPRs (GCPR Family); nerve tissue; nervous system	18	63	5	7	SYT1;SYT15;SYT5;STX2;SYT11	0.0191244	0.086327	Signal Processing
DRD2/4 -> Membrane Transport	Amine GPCRs; Dopamine Receptors/Amine GCPRs; Dopamine Receptors/Amine GCPRs (GCPR Family); generic; generic; plasma membrane	27	87	6	6	SYT1;SYT5;STX2;SYT11;PRKCA;SYT15	0.0200469	0.0871718	Signal Processing
EDNRA/B -> Vascular Motility	GCPR Family; GCPR Family (Nociception Receptors Signaling); Peptide GPCRs; cardiovascular system; cytoskeleton	60	116	7	6	RRAS2;PLCB1;PRKCA;MYL9;MYLK;EDNRA;MAP3K1	0.0240816	0.0902392	Signal Processing
FibronectinR -> NF-kB Signaling	Integrin Receptors; Integrin Receptors (Receptor Signaling)	22	45	4	8	FN1;ITGA8;MAP3K1;BCAR1	0.024319	0.0903934	Signal Processing
ADORA3 -> Mast-Cell Degranulation	Adenosine Receptors/Nucleotide-like GCPRs; Adenosine Receptors/Nucleotide-like GCPRs (GCPR Family); Nucleotide-like GPCRs; generic; hematological system; secretory vesicle	27	92	6	6	ARL16;PLCB1;ARL8A;PRKCA;ARL4C;PLD1	0.0256389	0.0912077	Signal Processing
EGFR -> NCOR2 Signaling	EGFR (ERBB) Family; EGFR (ERBB) Family (Receptor Kinases/Tyrosine Kinases)	35	68	5	7	EGFR;NCOR2;PRKCA;RRAS2;MAP3K1	0.0257416	0.0912682	Signal Processing
EphrinB -> Cytoskeleton Signaling	Receptor Kinases/Tyrosine Kinases; Receptor Kinases/Tyrosine Kinases (Receptor Signaling)	22	27	3	11	EFNB2;CLIP1;BCAR1	0.0280313	0.0925182	Signal Processing
TGFBR -> MEF/MYOD/MYOG Signaling	Receptors Kinases/Serine/Threonine Kinases; Receptors Kinases/Serine/Threonine Kinases (Receptor Signaling)	27	27	3	11	TGFBR2;TGFB2;MEF2C	0.0280313	0.0925182	Signal Processing
NOTCH -> MEF/MYOD Signaling	Notch Receptors; Notch Receptors (Receptor Signaling)	8	11	2	18	JAG1;MEF2C	0.028847	0.0929229	Signal Processing
Ras-GRF Regulation Signaling	Signal Transduction Pathways; Signal Transduction Pathways (Signal Processing); generic; generic	60	127	7	5	EPS8;RRAS2;PLCB1;CDK1;PACSIN3;PRKCA;CAPNS1	0.0370144	0.104862	Signal Processing
FibronectinR -> AP-1/ELK/SRF/SREBF Signaling	Integrin Receptors; Integrin Receptors (Receptor Signaling)	55	101	6	5	FN1;RRAS2;BCAR1;PRKCA;ITGA8;MAP3K1	0.0381518	0.1063	Signal Processing
VEGFR -> NFATC Signaling	VEGFR Family; VEGFR Family (Receptor Kinases/Tyrosine Kinases)	26	52	4	7	VEGFA;RRAS2;MAP3K1;PPP3CA	0.0387638	0.107054	Signal Processing
IL1R -> STAT3 Signaling	Interleukin Receptors/Cytokines Receptors; Interleukin Receptors/Cytokines Receptors (Receptor Signaling)	13	13	2	15	IRAK4;MAP3K1	0.0396175	0.108084	Signal Processing
EGFR/ERBB3 -> MEF/MYOD/NFATC/MYOG Signaling	EGFR (ERBB) Family; EGFR (ERBB) Family (Receptor Kinases/Tyrosine Kinases)	60	104	6	5	EGFR;PPP3CA;PLCB1;PRKCA;MEF2C;MAP3K1	0.0430603	0.111998	Signal Processing
IL4R -> ELK/SRF/HMGY Signaling	Interleukin Receptors/Cytokines Receptors; Interleukin Receptors/Cytokines Receptors (Receptor Signaling)	27	55	4	7	CDK1;PRKCA;IRS1;RRAS2	0.0461799	0.115241	Signal Processing

## Sheet: NSC2a - Cell Process
Name	Parent Folder	# of Entities	Expanded # of Entities	Overlap	Percent Overlap	Overlapping Entities	p-value	q-value	Hit type
Extracellular Matrix Turnover	Cellular Contacts; Cellular Contacts (Cell Process); generic; generic; plasma membrane	36	116	12	10	MMP11;MMP14;ADAMTS1;FN1;LRP1;RECK;COL1A1;COL4A5;COL5A1;COL5A2;TIMP2;TIMP3	4.47e-07	1.72641e-05	Cell Process
Actin Cytoskeleton	Cytoskeleton Assembly; Cytoskeleton Assembly (Cell Process); cytoskeleton; generic; generic; plasma membrane	31	102	11	10	RND2;RHOB;DSTN;FLNA;FLNB;FLNC;PAK3;TPM1;ARPC1B;RHOQ;MYL12B	9.08e-07	1.75344e-05	Cell Process
Golgi to Endosome Transport	Golgi apparatus; Intracellular Transport; Intracellular Transport (Cell Process); endoplasmic reticulum; generic; generic; secretory vesicle	59	137	10	7	PICALM;EPS15;AP1S2;PRKCD;COG6;AP1M2;TRAPPC2;PACS1;BET1L;RAB9A	9.12e-05	0.00117006	Cell Process
G0/G1 Phase Transition	Cell Cycle Regulation; Cell Cycle Regulation (Cell Process); generic; generic; nucleus	52	100	8	7	EGFR;RRAS;JUN;CDKN1C;RRAS2;RB1;RAB6B;PRKCA	0.000251	0.00202021	Cell Process
Focal Junction Assembly	Cellular Contacts; Cellular Contacts (Cell Process); generic; generic; plasma membrane	37	101	8	7	LASP1;FLNA;FLNB;FLNC;FN1;ZYX;DLC1;COL1A1	0.000269	0.00207787	Cell Process
Desmosome Assembly	Cellular Contacts; Cellular Contacts (Cell Process); generic; generic; plasma membrane	22	27	4	14	PRKCA;DSC3;DSP;PLEC	0.00097	0.0062439	Cell Process
Gap Junction Assembly	Cellular Contacts; Cellular Contacts (Cell Process); generic; generic; plasma membrane	43	111	7	6	ADCY2;EGFR;PPP3CA;PLCB1;CSNK1G1;PRKCA;MAPK7	0.00249006	0.0137387	Cell Process
DNA Persistent Repair Inhibits mTOR Signaling	DNA Repair; DNA Repair (Cell Process); Fundamental Signalings Changed in Aging; generic; generic; nucleus	55	101	6	5	IRS1;TSC2;IRS2;SESN2;PRKAA1;IGF1R	0.0067351	0.0322402	Cell Process
Endosomal Recycling	Golgi apparatus; Intracellular Transport; Intracellular Transport (Cell Process); endoplasmic reticulum; generic; generic; secretory vesicle	50	115	6	5	RAB35;EPS15;AP1S2;AP1M2;EHD4;PIP5KL1	0.0123873	0.0504096	Cell Process
Adherens Junction Assembly (Nectin)	Cellular Contacts; Cellular Contacts (Cell Process); generic; generic; plasma membrane	33	63	4	6	WASF2;NECTIN3;ARPC1B;ZYX	0.0207687	0.0691496	Cell Process
Golgi Transport	Golgi apparatus; Intracellular Transport; Intracellular Transport (Cell Process); endoplasmic reticulum; generic; generic; secretory vesicle	36	97	5	5	SEC24D;ATP2B4;COG6;TRAPPC2;MANEAL	0.0228994	0.0728752	Cell Process
Nuclear Envelope in Cell Division	Cell Division; Cell Division (Cell Process); generic; generic; nucleus; plasma membrane	37	171	7	4	CDKL2;PPP1R32;POM121;RB1;PRKCA;PLEC;CDKL5	0.0242226	0.0750276	Cell Process
Microtubule Cytoskeleton	Cytoskeleton Assembly; Cytoskeleton Assembly (Cell Process); cytoskeleton; generic; generic; plasma membrane	26	102	5	4	RGS14;TUBB6;MAP4;RGS10;RGS5	0.0277261	0.0802079	Cell Process
Cell Cycle Overiew	Cell Cycle Regulation; Cell Cycle Regulation (Cell Process); generic; generic	140	438	13	2	TGFBR2;RAD17;JUN;CDKN1C;STAG2;MOB1B;CDKN2D;latency-associated peptide;GTF2IRD1;RB1;GADD45B;GADD45G;BIRC5	0.0308667	0.0843027	Cell Process
Transcytosis	Intracellular Transport; Intracellular Transport (Cell Process); generic; generic; plasma membrane; secretory vesicle	60	145	6	4	EGFR;CLCN5;AP1S2;SCARB2;CAVIN2;AP1M2	0.0342796	0.0882632	Cell Process

## Sheet: NSC2a - Signal Processing
Name	Parent Folder	# of Entities	Expanded # of Entities	Overlap	Percent Overlap	Overlapping Entities	p-value	q-value	Hit type
EDNRA/B -> Vascular Motility	GCPR Family; GCPR Family (Nociception Receptors Signaling); Peptide GPCRs; cardiovascular system; cytoskeleton	60	116	13	11	FARP1;ADCY2;RRAS;RRAS2;PLCB1;RAB6B;big endothelin-1;PRKCA;MYL9;MAPKAPK2;NOX4;CAMK2A;MAP3K1	0.00010579	0.00424869	Signal Processing
NF-kB non-Canonical Signaling	Signal Transduction Pathways; Signal Transduction Pathways (Signal Processing); generic; generic	29	35	7	20	SDF-1gamma;RELB;SDF-1alpha;SDF-1beta;SDF-1delta;SDF-1epsilon;SDF-1phi	0.000121142	0.00424869	Signal Processing
UrokinaseR -> ELK/SRF Signaling	LYPD (Urokinase) Receptors; LYPD (Urokinase) Receptors (Receptor Signaling)	30	61	9	14	RRAS;PDGFRB;RRAS2;RAB6B;PRKCA;HMW-uPA;LMW-uPA;SRF;MAPKAPK2	0.000156591	0.00424869	Signal Processing
InsulinR -> ELK/SRF/SREBF Signaling	Insulin Receptors Family; Insulin Receptors Family (Receptor Kinases/Tyrosine Kinases)	25	50	8	15	IRS1;IRS2;RRAS;RRAS2;RAB6B;PRKCA;SRF;MAPKAPK2	0.0002055	0.00424869	Signal Processing
IGF1R -> ELK/SRF/HIF1A/MYC/SREBF Signaling	Insulin Receptors Family; Insulin Receptors Family (Receptor Kinases/Tyrosine Kinases)	23	42	7	16	IRS1;RRAS;RRAS2;RAB6B;IGF1R;SRF;MAPKAPK2	0.000399488	0.00475127	Signal Processing
IL4R -> ELK/SRF/HMGY Signaling	Interleukin Receptors/Cytokines Receptors; Interleukin Receptors/Cytokines Receptors (Receptor Signaling)	27	55	8	14	IRS1;IRS2;RRAS;RRAS2;RAB6B;PRKCA;SRF;MAPKAPK2	0.000404598	0.00476009	Signal Processing
JNK/MAPK Signaling	Signal Transduction Pathways; Signal Transduction Pathways (Signal Processing); generic; generic	38	56	8	14	MAPK8IP2;JUN;DUSP16;DUSP10;DUSP1;DUSP4;MAP3K20;MAP3K1	0.000458882	0.0048302	Signal Processing
FibronectinR -> AP-1/ELK/SRF/SREBF Signaling	Integrin Receptors; Integrin Receptors (Receptor Signaling)	55	101	11	10	ITGA4;FN1;RRAS;JUN;RRAS2;RAB6B;PRKCA;SRF;MAPKAPK2;ITGA8;MAP3K1	0.000467294	0.00483936	Signal Processing
ICAM1 -> AP-1/CREB/ELK/SRF Signaling	Ig-like Cell Adhesion Molecule Family/CD Molecules; Ig-like Domain Containing/CD Molecules; Ig-like Domain Containing/CD Molecules (Receptor Signaling)	29	59	8	13	RRAS;JUN;RRAS2;RAB6B;PRKCA;SRF;MAPKAPK2;MAP3K1	0.000658159	0.00513388	Signal Processing
PDGFR -> AP-1/MYC Signaling	PDGFR Family; PDGFR Family (Receptor Kinases/Tyrosine Kinases)	44	74	9	12	RRAS;PDGFB;PDGFRB;JUN;RRAS2;RAB6B;PRKCA;PDGFC;MAP3K1	0.000689212	0.00516848	Signal Processing
ERK/MAPK Canonical Signaling	Signal Transduction Pathways; Signal Transduction Pathways (Signal Processing); generic; generic	65	161	14	8	ADCY2;EGFR;RRAS;PDGFRB;JUN;RRAS2;PLCB1;RASGRF2;RAB6B;PRKCA;DUSP1;MAPKAPK2;CEBPB;MAP3K1	0.000832307	0.00529878	Signal Processing
NTRK -> AP-1/CREB/ELK/SRF/MYC/SMAD3/TP53 Signaling	Receptor Kinases/Tyrosine Kinases; Receptor Kinases/Tyrosine Kinases (Receptor Signaling)	59	92	10	10	IRS1;IRS2;RRAS;JUN;RRAS2;RAB6B;PRKCA;SRF;MAPKAPK2;MAP3K1	0.000860859	0.00532054	Signal Processing
EGFR -> AP-1/CREB/ELK/SRF/MYC Signaling	EGFR (ERBB) Family; EGFR (ERBB) Family (Receptor Kinases/Tyrosine Kinases)	57	93	10	10	EGFR;RRAS;JUN;RRAS2;RAB6B;PRKCA;HBEGF;SRF;MAPKAPK2;MAP3K1	0.000937397	0.0053719	Signal Processing
CHRM1/2/3 -> Vascular Motility	Amine GPCRs; Cholinergic/Nicotinic Acetylcholine Receptors; Muscarinic Receptors/Amine GCPRs; Muscarinic Receptors/Amine GCPRs (GCPR Family); cardiovascular system; cytoskeleton	41	94	10	10	ADCY2;CHRM3;PPP1R14A;RRAS;RRAS2;PLCB1;RAB6B;PRKCA;MYL9;ACTA2	0.00101944	0.00541982	Signal Processing
ADRA1A -> IL6 Production	Adrenergic Receptors/Amine GCPRs; Adrenergic Receptors/Amine GCPRs (GCPR Family); Amine GPCRs; generic; generic	41	111	11	9	RRAS;JUN;JUND;RRAS2;PLCB1;RAB6B;PRKCA;SRF;MAPKAPK2;NOX4;MAP3K1	0.00104402	0.00543279	Signal Processing
IL6R -> CEBP/ELK/SRF Signaling	Interleukin Receptors/Cytokines Receptors; Interleukin Receptors/Cytokines Receptors (Receptor Signaling)	18	36	6	16	RRAS;RRAS2;RAB6B;SRF;MAPKAPK2;CEBPB	0.00104903	0.00543536	Signal Processing
ADRA1 -> Vasoconstriction	Adrenergic Receptors/Amine GCPRs; Adrenergic Receptors/Amine GCPRs (GCPR Family); Amine GPCRs; cardiovascular system; cytoskeleton	29	67	8	11	PPP1R14A;RRAS;RRAS2;PLCB1;RAB6B;PRKCA;MYL9;ACTA2	0.00154504	0.00719023	Signal Processing
TGFBR -> ATF/GADD/MAX/TP53 Signaling	Receptors Kinases/Serine/Threonine Kinases; Receptors Kinases/Serine/Threonine Kinases (Receptor Signaling)	17	17	4	23	TGFBR2;DDIT3;latency-associated peptide;MEF2C	0.00199838	0.00850817	Signal Processing
IGF1R -> MEF/MYOD/MYOG Signaling	Insulin Receptors Family; Insulin Receptors Family (Receptor Kinases/Tyrosine Kinases)	35	42	6	14	IRS1;PRKCA;IGF1R;MAPK7;MEF2C;MAP3K1	0.00239631	0.00949293	Signal Processing
TGFBR -> CREB/ELK-SRF Signaling	Receptors Kinases/Serine/Threonine Kinases; Receptors Kinases/Serine/Threonine Kinases (Receptor Signaling)	18	18	4	22	TGFBR2;SRF;MAPKAPK2;latency-associated peptide	0.00250347	0.00973513	Signal Processing
PDGFR -> STAT Signaling	PDGFR Family; PDGFR Family (Receptor Kinases/Tyrosine Kinases)	9	9	3	33	PDGFC;PDGFB;PDGFRB	0.00261601	0.00998011	Signal Processing
VEGFR -> ATF/CREB/ELK-SRF Signaling	VEGFR Family; VEGFR Family (Receptor Kinases/Tyrosine Kinases)	43	73	8	10	RRAS;RRAS2;RAB6B;PRKCA;VEGFA;SRF;MAPKAPK2;MAP3K1	0.00268977	0.0101357	Signal Processing
CD19 -> JUN/ELK Signaling	Ig-like Cell Adhesion Molecule Family/CD Molecules; Ig-like Cell Adhesion Molecule Family/CD Molecules (Receptor Signaling)	29	59	7	11	RRAS;JUN;RRAS2;RAB6B;PRKCA;SRF;MAPKAPK2	0.00314508	0.0112055	Signal Processing
SELE -> ELK-SRF Signaling	C-Type Lectin/Selectin Receptors/CD Molecules; C-Type Lectin/Selectin Receptors/CD Molecules (Receptor Signaling)	22	49	6	12	RRAS;RRAS2;RAB6B;PRKCA;SRF;MAPKAPK2	0.00527515	0.014976	Signal Processing
IL2R -> ELK/SRF/MYC Signaling	Interleukin Receptors/Cytokines Receptors; Interleukin Receptors/Cytokines Receptors (Receptor Signaling)	24	49	6	12	RRAS;RRAS2;RAB6B;PRKCA;SRF;MAPKAPK2	0.00527515	0.014976	Signal Processing
EGFR -> AP-1/ATF2 Signaling	EGFR (ERBB) Family; EGFR (ERBB) Family (Receptor Kinases/Tyrosine Kinases)	49	82	8	9	EGFR;RRAS;JUN;RRAS2;RAB6B;PRKCA;HBEGF;MAP3K1	0.00554059	0.0153411	Signal Processing
PTGER1/4 -> Vascular Motility	Lipid Like GPCRs; Prostaglandin Receptors/Lipid Like GCPRs; Prostaglandin Receptors/Lipid Like GCPRs (GCPR Family); cardiovascular system; cytoskeleton	36	100	9	9	ADCY2;PPP1R14A;RRAS;RRAS2;PLCB1;RAB6B;PRKCA;MYL9;ACTA2	0.0056771	0.015522	Signal Processing
VEGFR -> AP-1/CREB/MYC Signaling	VEGFR Family; VEGFR Family (Receptor Kinases/Tyrosine Kinases)	51	84	8	9	RRAS;JUN;RRAS2;RAB6B;PRKCA;VEGFA;MAPKAPK2;MAP3K1	0.00640799	0.016418	Signal Processing
EGFR -> NCOR2 Signaling	EGFR (ERBB) Family; EGFR (ERBB) Family (Receptor Kinases/Tyrosine Kinases)	35	68	7	10	EGFR;RRAS;RRAS2;RAB6B;PRKCA;HBEGF;MAP3K1	0.00696419	0.0170278	Signal Processing
TNFRSF1A -> CREB/ELK-SRF Signaling	TNF Receptor Superfamily/Cytokines Receptors; TNF Receptor Superfamily/Cytokines Receptors (Receptor Signaling)	31	52	6	11	RRAS;RRAS2;RAB6B;SRF;MAPKAPK2;MAP3K1	0.00707679	0.0171445	Signal Processing
VEGFR -> NFATC Signaling	VEGFR Family; VEGFR Family (Receptor Kinases/Tyrosine Kinases)	26	52	6	11	RRAS;RRAS2;PPP3CA;RAB6B;VEGFA;MAP3K1	0.00707679	0.0171445	Signal Processing
IL1B Expression Targets -> Nociception	Interleukin Receptors/Cytokines Receptors; Interleukin Receptors/Cytokines Receptors; Interleukin Receptors/Cytokines Receptors (Nociception Receptors Signaling); nerve tissue; nervous system	56	123	10	8	EGR1;JUN;big endothelin-1;HMW-uPA;LMW-uPA;VEGFA;IRAK4;CEBPB;MAP3K1;IL15	0.00740414	0.017472	Signal Processing
ERBB2/3 -> EP300/ETS/ETV/SP1 Signaling	EGFR (ERBB) Family; EGFR (ERBB) Family (Receptor Kinases/Tyrosine Kinases)	35	69	7	10	RRAS;RRAS2;RAB6B;ETV1;ETV4;PRKCA;HBEGF	0.00753909	0.0176021	Signal Processing
NGFR -> AP-1/CEBPB/CREB/ELK/SRF/TP53 Signaling	TNF Receptor Superfamily/Cytokines Receptors; TNF Receptor Superfamily/Cytokines Receptors (Receptor Signaling)	35	38	5	13	JUN;SRF;MAPKAPK2;CEBPB;MAP3K1	0.00789703	0.0179342	Signal Processing
NCAM1 -> CREB/ELK/SRF/MYC Signaling	Fybronectin Type III Domain Containing/Cytokines Receptors; Ig-like Cell Adhesion Molecule Family/CD Molecules; Ig-like Cell Adhesion Molecule Family/CD Molecules (Receptor Signaling)	17	38	5	13	RRAS;RRAS2;NCAM1;RAB6B;SRF	0.00789703	0.0179342	Signal Processing
IL1R -> STAT3 Signaling	Interleukin Receptors/Cytokines Receptors; Interleukin Receptors/Cytokines Receptors (Receptor Signaling)	13	13	3	23	PRKCD;IRAK4;MAP3K1	0.00807507	0.0180928	Signal Processing
PDGFR -> FOXO3A Signaling	PDGFR Family; PDGFR Family (Receptor Kinases/Tyrosine Kinases)	10	13	3	23	PDGFC;PDGFB;PDGFRB	0.00807507	0.0180928	Signal Processing
EGFR/ERBB2 -> HIF1A Signaling	EGFR (ERBB) Family; EGFR (ERBB) Family (Receptor Kinases/Tyrosine Kinases)	39	72	7	9	EGFR;TSC2;RRAS;RRAS2;RAB6B;PRKCA;HBEGF	0.00947502	0.0202204	Signal Processing
TNFRSF6 -> DDIT3 Signaling	TNF Receptor Superfamily/Cytokines Receptors; TNF Receptor Superfamily/Cytokines Receptors (Receptor Signaling)	14	14	3	21	FAS;DDIT3;MAP3K1	0.0100295	0.0210082	Signal Processing
TGFBR -> MEF/MYOD/MYOG Signaling	Receptors Kinases/Serine/Threonine Kinases; Receptors Kinases/Serine/Threonine Kinases (Receptor Signaling)	27	27	4	14	TGFBR2;MAPK7;latency-associated peptide;MEF2C	0.0113795	0.0228097	Signal Processing
EGFR -> SMAD1 Signaling	EGFR (ERBB) Family; EGFR (ERBB) Family (Receptor Kinases/Tyrosine Kinases)	28	58	6	10	EGFR;RRAS;RRAS2;RAB6B;PRKCA;HBEGF	0.011952	0.0235278	Signal Processing
FGFR -> AP-1/CREB/CREBBP/ELK/SRF/MYC Signaling	FGFR Family; FGFR Family (Receptor Kinases/Tyrosine Kinases)	62	95	8	8	RRAS;JUN;RRAS2;RAB6B;PRKCA;SRF;MAPKAPK2;MAP3K1	0.0131411	0.0249397	Signal Processing
TNFRSF5/6 -> RB1/E2F Signaling	TNF Receptor Superfamily/Cytokines Receptors; TNF Receptor Superfamily/Cytokines Receptors (Receptor Signaling)	16	16	3	18	RB1;FAS;MAP3K1	0.0146966	0.0266406	Signal Processing
TGFBR -> AP-1 Signaling	Receptors Kinases/Serine/Threonine Kinases; Receptors Kinases/Serine/Threonine Kinases (Receptor Signaling)	16	16	3	18	TGFBR2;latency-associated peptide;JUN	0.0146966	0.0266406	Signal Processing
HGFR -> AP-1/CREB/MYC Signaling	HGFR Family; HGFR Family (Receptor Kinases/Tyrosine Kinases)	46	79	7	8	RRAS;JUN;RRAS2;RAB6B;PRKCA;MAPKAPK2;MAP3K1	0.0153738	0.0273343	Signal Processing
TGFBR1/AP-1 Signaling	Receptors Kinases/Serine/Threonine Kinases; Receptors Kinases/Serine/Threonine Kinases (Receptor Signaling)	13	17	3	17	TGFBR2;latency-associated peptide;JUN	0.0174176	0.0292756	Signal Processing
ADRA2C/ADRB2 -> Vasoconstriction	Adrenergic Receptors/Amine GCPRs; Adrenergic Receptors/Amine GCPRs (GCPR Family); Amine GPCRs; cardiovascular system; cytoskeleton	37	81	7	8	ADCY2;RRAS;RRAS2;PLCB1;RAB6B;MYL9;ACTA2	0.0174551	0.0293093	Signal Processing
EGFR/ERBB2 -> TP53 Signaling	EGFR (ERBB) Family; EGFR (ERBB) Family (Receptor Kinases/Tyrosine Kinases)	48	81	7	8	EGFR;RRAS;RRAS2;RAB6B;PRKCA;HBEGF;MAP3K1	0.0174551	0.0293093	Signal Processing
FcIgER -> ELK-SRF Signaling	Ig-like Domain Containing/CD Molecules; Ig-like Domain Containing/CD Molecules (Receptor Signaling)	34	64	6	9	RRAS;RRAS2;RAB6B;PRKCA;SRF;MAPKAPK2	0.0188191	0.0304886	Signal Processing
TNFRSF1A -> AP-1/ATF/TP53 Signaling	TNF Receptor Superfamily/Cytokines Receptors; TNF Receptor Superfamily/Cytokines Receptors (Receptor Signaling)	29	47	5	10	RRAS;JUN;RRAS2;RAB6B;MAP3K1	0.019007	0.0306446	Signal Processing
TGFBR -> SMAD1/5/9 Signaling	Receptors Kinases/Serine/Threonine Kinases; Receptors Kinases/Serine/Threonine Kinases (Receptor Signaling)	7	7	2	28	TGFBR2;latency-associated peptide	0.0206754	0.0319665	Signal Processing
GDNF -> HSF1 Signaling	Receptor Kinases/Tyrosine Kinases; Receptor Kinases/Tyrosine Kinases (Receptor Signaling)	36	66	6	9	GFRA1;RRAS;RRAS2;RAB6B;PRKCA;MAP3K1	0.021607	0.0326585	Signal Processing
EGFR/ERBB3 -> MEF/MYOD/NFATC/MYOG Signaling	EGFR (ERBB) Family; EGFR (ERBB) Family (Receptor Kinases/Tyrosine Kinases)	60	104	8	7	EGFR;PPP3CA;PLCB1;PRKCA;MAPK7;HBEGF;MEF2C;MAP3K1	0.0216807	0.0327119	Signal Processing
ADRA1 -> Prostaglandin Generation	Adrenergic Receptors/Amine GCPRs; Adrenergic Receptors/Amine GCPRs (GCPR Family); Amine GPCRs; nerve tissue; nervous system	41	125	9	7	RRAS;RRAS2;PLCB1;RAB6B;KCNMA1;PRKCA;NOX4;CAMK2A;MAP3K1	0.0225879	0.0333543	Signal Processing
CD38/CD19 -> JUN/FOS/NF-kB Signaling in B-cell Proliferation	ADP Ribosyl Cyclase Receptors/CD Molecules; ADP Ribosyl Cyclase Receptors/CD Molecules (Receptor Signaling)	50	86	7	8	CBL;RRAS;JUN;RRAS2;RAB6B;PRKCA;MAP3K1	0.0235146	0.0339828	Signal Processing
HTR1 -> Membrane Transport	Amine GPCRs; Serotonin Receptors/Amine GCPRs; Serotonin Receptors/Amine GCPRs (GCPR Family); generic; generic; plasma membrane	37	86	7	8	RRAS;RRAS2;PLCB1;RAB6B;PRKCA;NOX4;MAP3K1	0.0235146	0.0339828	Signal Processing
AngiopoietinR -> AP-1 Signaling	Receptor Kinases/Tyrosine Kinases; Receptor Kinases/Tyrosine Kinases (Receptor Signaling)	38	68	6	8	RRAS;JUN;RRAS2;RAB6B;PRKCA;MAP3K1	0.0246622	0.0347251	Signal Processing
CHRM1 -> IL2 Production	Amine GPCRs; Cholinergic/Nicotinic Acetylcholine Receptors; Muscarinic Receptors/Amine GCPRs; Muscarinic Receptors/Amine GCPRs (GCPR Family); generic; generic	41	127	9	7	EGFR;RRAS;JUN;RRAS2;PLCB1;RAB6B;PRKCA;MAPKAPK2;MAP3K1	0.0247551	0.0347835	Signal Processing
Ras-GRF Regulation Signaling	Signal Transduction Pathways; Signal Transduction Pathways (Signal Processing); generic; generic	60	127	9	7	RRAS;EPS8;RRAS2;PLCB1;RASGRF2;RAB6B;SOS2;PACSIN3;PRKCA	0.0247551	0.0347835	Signal Processing
UrokinaseR -> STAT Signaling	LYPD (Urokinase) Receptors; LYPD (Urokinase) Receptors (Receptor Signaling)	7	8	2	25	HMW-uPA;LMW-uPA	0.0269713	0.0363486	Signal Processing
PTGFR -> Vasoconstriction	Lipid Like GPCRs; Prostaglandin Receptors/Lipid Like GCPRs; Prostaglandin Receptors/Lipid Like GCPRs (GCPR Family); cardiovascular system; cytoskeleton	15	35	4	11	PPP1R14A;PLCB1;PRKCA;MYL9	0.0276667	0.0368137	Signal Processing
ADRA2C/ADRB2 -> Synaptic Endocytosis	Adrenergic Receptors/Amine GCPRs; Adrenergic Receptors/Amine GCPRs (GCPR Family); Amine GPCRs; nerve tissue; nervous system; secretory vesicle	38	89	7	7	ADCY2;RRAS;PICALM;RRAS2;PLCB1;RAB6B;ANXA2	0.0277758	0.0368856	Signal Processing
CNR1/2 -> IL1B/2/4/6/10 Production	Cannabinoid Receptors/Lipid Like GCPRs; Cannabinoid Receptors/Lipid Like GCPRs (GCPR Family); Lipid Like GPCRs; generic; generic	55	152	10	6	ADCY2;RRAS;JUN;RRAS2;PLCB1;RAB6B;PRKCA;SRF;MAPKAPK2;MAP3K1	0.0291378	0.0377598	Signal Processing
MTNR1 Signaling	Melatonin GPCRs; Melatonin GPCRs (GPCR Class A Rhodopsin-Like)	21	36	4	11	ADCY2;NFE2L2;JUN;MAP3K1	0.0303431	0.0384988	Signal Processing
HIF1 Signaling	Signal Transduction Pathways; Signal Transduction Pathways (Signal Processing); generic; generic	33	53	5	9	EGLN3;TXN;PRKCA;VEGFA;NOX4	0.0303566	0.038507	Signal Processing
FibronectinR -> ICAP-1A/MYC Signaling	Integrin Receptors; Integrin Receptors (Receptor Signaling)	5	21	3	14	ITGA4;FN1;ITGA8	0.0309257	0.0388451	Signal Processing
ERK5/MAPK7 Signaling	Signal Transduction Pathways; Signal Transduction Pathways (Signal Processing); generic; generic	37	37	4	10	NFE2L2;RCAN1;MAPK7;MEF2C	0.0331673	0.041039	Signal Processing
NGFR -> MEF Signaling	TNF Receptor Superfamily/Cytokines Receptors; TNF Receptor Superfamily/Cytokines Receptors (Receptor Signaling)	23	23	3	13	MAPK7;MEF2C;MAP3K1	0.0392456	0.0468155	Signal Processing
KIT -> MITF Signaling	PDGFR Family; PDGFR Family (Receptor Kinases/Tyrosine Kinases)	28	58	5	8	RRAS;RRAS2;RAB6B;PRKCA;MAP3K1	0.0425145	0.0497538	Signal Processing
NOTCH -> RBPJ/HES/HEY Signaling	Notch Receptors; Notch Receptors (Receptor Signaling)	18	25	3	11	HEY1;JAG1;NOTCH2	0.0485824	0.0549227	Signal Processing
NOTCH -> TCF3 Signaling	Notch Receptors; Notch Receptors (Receptor Signaling)	22	25	3	11	JAG1;MAP3K1;NOTCH2	0.0485824	0.0549227	Signal Processing
NOTCH -> MEF/MYOD Signaling	Notch Receptors; Notch Receptors (Receptor Signaling)	8	11	2	18	JAG1;MEF2C	0.0496361	0.0557847	Signal Processing

## Sheet: NSC2b - Cell Process
Name	Parent Folder	# of Entities	Expanded # of Entities	Overlap	Percent Overlap	Overlapping Entities	p-value	q-value	Hit type
Extracellular Matrix Turnover	Cellular Contacts; Cellular Contacts (Cell Process); generic; generic; plasma membrane	36	116	6	5	COL1A1;COL1A2;COL5A2;ADAMTS1;FN1;LRP1	0.00115213	0.0150068	Cell Process
Chromosome Condensation	Cell Division; Cell Division (Cell Process); chromosome; generic; generic; nucleus	21	49	3	6	TOP2A;STAG2;AURKA	0.0135619	0.0447441	Cell Process
Golgi Transport	Golgi apparatus; Intracellular Transport; Intracellular Transport (Cell Process); endoplasmic reticulum; generic; generic; secretory vesicle	36	97	4	4	SEC31B;USE1;TRAPPC2;RAB6A	0.017178	0.0465467	Cell Process
G0/G1 Phase Transition	Cell Cycle Regulation; Cell Cycle Regulation (Cell Process); generic; generic; nucleus	52	100	4	3	RASL10B;ATF2;CDKN1A;CDKN1C	0.0190012	0.0472315	Cell Process
DNA Persistent Repair Inhibits mTOR Signaling	DNA Repair; DNA Repair (Cell Process); Fundamental Signalings Changed in Aging; generic; generic; nucleus	55	101	4	3	IRS1;DDIT4;MDM2;PTEN	0.0196347	0.0474436	Cell Process
Metaphase/Anaphase Phase Transition	Cell Cycle Regulation; Cell Cycle Regulation (Cell Process); chromosome; generic; generic; nucleus	16	63	3	4	TOP2A;STAG2;AURKA	0.0264097	0.0491422	Cell Process
Adherens Junction Assembly (Nectin)	Cellular Contacts; Cellular Contacts (Cell Process); generic; generic; plasma membrane	33	63	3	4	WASF2;PVR;PARD3	0.0264097	0.0491422	Cell Process
Desmosome Assembly	Cellular Contacts; Cellular Contacts (Cell Process); generic; generic; plasma membrane	22	27	2	7	DSG2;DSP	0.0307719	0.0501018	Cell Process
Sister Chromatid Cohesion	Cell Division; Cell Division (Cell Process); chromosome; generic; generic; nucleus	27	73	3	4	TOP2A;STAG2;AURKA	0.0384861	0.052277	Cell Process
Apoptosis	Apoptosis and Cell Death; Apoptosis and Cell Death (Cell Process); generic; generic; mitochondria	94	313	7	2	IKBKE;NFKBIZ;MDM2;NFKB2;TNFRSF25;BBC3;XIAP	0.0404802	0.0527268	Cell Process

## Sheet: NSC2b - Signal Processing
Name	Parent Folder	# of Entities	Expanded # of Entities	Overlap	Percent Overlap	Overlapping Entities	p-value	q-value	Hit type
NF-kB non-Canonical Signaling	Signal Transduction Pathways; Signal Transduction Pathways (Signal Processing); generic; generic	29	35	7	20	SDF-1gamma;SDF-1alpha;SDF-1beta;NFKB2;SDF-1delta;SDF-1epsilon;SDF-1phi	5.61548e-07	3.18063e-05	Signal Processing
TGFBR -> ATF/GADD/MAX/TP53 Signaling	Receptors Kinases/Serine/Threonine Kinases; Receptors Kinases/Serine/Threonine Kinases (Receptor Signaling)	17	17	4	23	ATF2;DDIT3;MEF2A;MEF2C	9.08962e-05	0.00257223	Signal Processing
DDR1 -> NF-kB Signaling	Receptor Kinases/Tyrosine Kinases; Receptor Kinases/Tyrosine Kinases (Receptor Signaling)	14	18	3	16	NFKB2;IKBKE;COL5A2	0.0021643	0.0310919	Signal Processing
IGF1R -> MEF/MYOD/MYOG Signaling	Insulin Receptors Family; Insulin Receptors Family (Receptor Kinases/Tyrosine Kinases)	35	42	4	9	IRS1;MEF2A;MEF2C;MAPK12	0.00323301	0.0370442	Signal Processing
FibronectinR -> NF-kB Signaling	Integrin Receptors; Integrin Receptors (Receptor Signaling)	22	45	4	8	IKBKE;ITGA2;NFKB2;FN1	0.00416243	0.040555	Signal Processing
NGFR -> MEF Signaling	TNF Receptor Superfamily/Cytokines Receptors; TNF Receptor Superfamily/Cytokines Receptors (Receptor Signaling)	23	23	3	13	MEF2A;MEF2C;MAPK12	0.00445473	0.0414517	Signal Processing
CXCR4 -> ARRB1 Signaling	beta-Arrestin-Mediated Receptors Signaling; beta-Arrestin-Mediated Receptors Signaling (Receptor Signaling)	10	110	6	5	SDF-1gamma;SDF-1alpha;SDF-1beta;SDF-1delta;SDF-1epsilon;SDF-1phi	0.00543595	0.0439495	Signal Processing
TLR3 -> NF-kB Signaling	Toll-like Receptors/CD Molecules; Toll-like Receptors/CD Molecules (Receptor Signaling)	7	10	2	20	NFKB2;IKBKE	0.00900569	0.0557789	Signal Processing
TLR -> ARRB2/NF-kB Signaling	beta-Arrestin-Mediated Receptors Signaling; beta-Arrestin-Mediated Receptors Signaling (Receptor Signaling)	10	32	3	9	IKBKE;NFKBIZ;NFKB2	0.0113453	0.0609288	Signal Processing
FibronectinR -> AP-1/ELK/SRF/SREBF Signaling	Integrin Receptors; Integrin Receptors (Receptor Signaling)	55	101	5	4	RASL10B;ITGA2;SRF;FN1;BRAF	0.0163136	0.0683237	Signal Processing
NCAM1 -> CREB/ELK/SRF/MYC Signaling	Fybronectin Type III Domain Containing/Cytokines Receptors; Ig-like Cell Adhesion Molecule Family/CD Molecules; Ig-like Cell Adhesion Molecule Family/CD Molecules (Receptor Signaling)	17	38	3	7	RASL10B;SRF;NCAM1	0.0181172	0.0702622	Signal Processing
EphrinR -> STAT Signaling	Receptor Kinases/Tyrosine Kinases; Receptor Kinases/Tyrosine Kinases (Receptor Signaling)	15	15	2	13	EFNB3;EFNA1	0.0200341	0.0720311	Signal Processing
CD157/ITGB2 Signaling in Myeloid Cell	ADP Ribosyl Cyclase Receptors/CD Molecules; ADP Ribosyl Cyclase Receptors/CD Molecules (Receptor Signaling)	33	42	3	7	IKBKE;NFKB2;FN1	0.0236429	0.0747456	Signal Processing
IGF1R -> ELK/SRF/HIF1A/MYC/SREBF Signaling	Insulin Receptors Family; Insulin Receptors Family (Receptor Kinases/Tyrosine Kinases)	23	42	3	7	RASL10B;IRS1;SRF	0.0236429	0.0747456	Signal Processing
EctodysplasinR -> NF-kB Signaling	TNF Receptor Superfamily/Cytokines Receptors; TNF Receptor Superfamily/Cytokines Receptors (Receptor Signaling)	14	18	2	11	NFKB2;IKBKE	0.0283723	0.0774464	Signal Processing
ADRA2C/ADRB2 -> Vasoconstriction	Adrenergic Receptors/Amine GCPRs; Adrenergic Receptors/Amine GCPRs (GCPR Family); Amine GPCRs; cardiovascular system; cytoskeleton	37	81	4	4	RASL10B;MYL9;ACTA2;BRAF	0.0312442	0.078754	Signal Processing
CD19 -> NF-kB Signaling	Ig-like Cell Adhesion Molecule Family/CD Molecules; Ig-like Cell Adhesion Molecule Family/CD Molecules (Receptor Signaling)	12	19	2	10	NFKB2;IKBKE	0.031411	0.0788238	Signal Processing
NGFR -> NF-kB Signaling	TNF Receptor Superfamily/Cytokines Receptors; TNF Receptor Superfamily/Cytokines Receptors (Receptor Signaling)	16	20	2	10	NFKB2;IKBKE	0.0345722	0.0800392	Signal Processing
NOTCH -> NF-kB Signaling	Notch Receptors; Notch Receptors (Receptor Signaling)	13	20	2	10	NFKB2;IKBKE	0.0345722	0.0800392	Signal Processing
InsulinR -> ELK/SRF/SREBF Signaling	Insulin Receptors Family; Insulin Receptors Family (Receptor Kinases/Tyrosine Kinases)	25	50	3	5	RASL10B;IRS1;SRF	0.0371337	0.0808941	Signal Processing
FibronectinR -> ICAP-1A/MYC Signaling	Integrin Receptors; Integrin Receptors (Receptor Signaling)	5	21	2	9	FN1;ITGA2	0.0378517	0.0811159	Signal Processing
AGER -> NF-kB Signaling	Ig-like Cell Adhesion Molecule Family/CD Molecules; Ig-like Cell Adhesion Molecule Family/CD Molecules (Receptor Signaling)	14	21	2	9	NFKB2;IKBKE	0.0378517	0.0811159	Signal Processing
IL12R -> NF-kB/NFATC Signaling	Interleukin Receptors/Cytokines Receptors; Interleukin Receptors/Cytokines Receptors (Receptor Signaling)	14	21	2	9	NFKB2;IKBKE	0.0378517	0.0811159	Signal Processing
EphrinR -> Actin Signaling	Receptor Kinases/Tyrosine Kinases; Receptor Kinases/Tyrosine Kinases (Receptor Signaling)	15	21	2	9	EFNB3;EFNA1	0.0378517	0.0811159	Signal Processing
GUCYC2 Signaling	Receptor Kinases/Guanylate Cyclase Receptors; Receptor Kinases/Guanylate Cyclase Receptors (Receptor Signaling)	21	22	2	9	MDM2;PTEN	0.0412454	0.0820735	Signal Processing
IL15R -> NF-kB/NFATC Signaling	Interleukin Receptors/Cytokines Receptors; Interleukin Receptors/Cytokines Receptors (Receptor Signaling)	15	22	2	9	NFKB2;IKBKE	0.0412454	0.0820735	Signal Processing
NTRK -> FOXO/MYCN Signaling	Receptor Kinases/Tyrosine Kinases; Receptor Kinases/Tyrosine Kinases (Receptor Signaling)	19	22	2	9	NTRK2;IRS1	0.0412454	0.0820735	Signal Processing
ADRA2C/ADRB2 -> Synaptic Endocytosis	Adrenergic Receptors/Amine GCPRs; Adrenergic Receptors/Amine GCPRs (GCPR Family); Amine GPCRs; nerve tissue; nervous system; secretory vesicle	38	89	4	4	RASL10B;SYT1;BRAF;ANXA2	0.0420133	0.0822715	Signal Processing
IL7R -> FOXO/NF-kB Signaling	Interleukin Receptors/Cytokines Receptors; Interleukin Receptors/Cytokines Receptors (Receptor Signaling)	16	23	2	8	NFKB2;IKBKE	0.0447493	0.0829286	Signal Processing
IL23R -> STAT3/NF-kB Signaling	Interleukin Receptors/Cytokines Receptors; Interleukin Receptors/Cytokines Receptors (Receptor Signaling)	16	23	2	8	NFKB2;IKBKE	0.0447493	0.0829286	Signal Processing
NTRK -> AP-1/CREB/ELK/SRF/MYC/SMAD3/TP53 Signaling	Receptor Kinases/Tyrosine Kinases; Receptor Kinases/Tyrosine Kinases (Receptor Signaling)	59	92	4	4	RASL10B;NTRK2;IRS1;SRF	0.0465321	0.0833201	Signal Processing
IL4R -> ELK/SRF/HMGY Signaling	Interleukin Receptors/Cytokines Receptors; Interleukin Receptors/Cytokines Receptors (Receptor Signaling)	27	55	3	5	RASL10B;IRS1;SRF	0.0471889	0.0834577	Signal Processing

## Sheet: Apoptotic NSC - Cell Process
Name	Parent Folder	# of Entities	Expanded # of Entities	Overlap	Percent Overlap	Overlapping Entities	p-value	q-value	Hit type
G1/S Phase Transition	Cell Cycle Regulation; Cell Cycle Regulation (Cell Process); generic; generic; nucleus	45	159	6	3	CKS1B;PPP1R10;ERCC2;POLI;CDC25A;PSMA6	0.000197399	0.00198314	Cell Process
S/G2 Phase Transition	Cell Cycle Regulation; Cell Cycle Regulation (Cell Process); generic; generic; nucleus	49	239	6	2	CKS1B;PPP1R10;POLI;CDC25A;TUBE1;PSMA6	0.00170416	0.00651007	Cell Process
mRNA Transcription and Processing	RNA Transcription; RNA Transcription (Cell Process); generic; generic; nucleus	49	168	5	2	GTF2A1;TADA2A;TAF13;ERCC2;TRAPPC6B	0.00204041	0.00684673	Cell Process
DNA Persistent Repair Inhibits mTOR Signaling	DNA Repair; DNA Repair (Cell Process); Fundamental Signalings Changed in Aging; generic; generic; nucleus	55	101	3	2	PRKAA2;CDC25A;AKT1S1	0.0172583	0.0370097	Cell Process
Peroxisome Protein Import and Peroxisome Division	Intracellular Transport; Intracellular Transport (Cell Process); generic; generic; peroxisome	32	45	2	4	ABCD3;PEX7	0.0246846	0.0450078	Cell Process
Protein Folding	Golgi apparatus; Proteins Turnover; Proteins Turnover (Cell Process); endoplasmic reticulum; generic; generic	24	136	3	2	TUBE1;DNAJC15;PSMA6	0.0372747	0.0542024	Cell Process
Golgi to Endosome Transport	Golgi apparatus; Intracellular Transport; Intracellular Transport (Cell Process); endoplasmic reticulum; generic; generic; secretory vesicle	59	137	3	2	TRAPPC6B;COG5;BET1L	0.037968	0.0546018	Cell Process

## Sheet: Apoptotic NSC-Signal Processing
Name	Parent Folder	# of Entities	Expanded # of Entities	Overlap	Percent Overlap	Overlapping Entities	p-value	q-value	Hit type
HTR1 -> IL6 Production	Amine GPCRs; Serotonin Receptors/Amine GCPRs; Serotonin Receptors/Amine GCPRs (GCPR Family); generic; generic	43	131	4	3	GNAO1;MAP2K6;RPS6KC1;PLCB2	0.00762547	0.048646	Signal Processing
CNR1/2 -> IL1B/2/4/6/10 Production	Cannabinoid Receptors/Lipid Like GCPRs; Cannabinoid Receptors/Lipid Like GCPRs (GCPR Family); Lipid Like GPCRs; generic; generic	55	152	4	2	GNAO1;MAP2K6;RPS6KC1;PLCB2	0.0127325	0.048646	Signal Processing
IL1R -> NF-kB Signaling	Interleukin Receptors/Cytokines Receptors; Interleukin Receptors/Cytokines Receptors (Receptor Signaling)	23	30	2	6	RPS6KC1;MAP2K6	0.0139999	0.048646	Signal Processing
HTR1 -> Membrane Transport	Amine GPCRs; Serotonin Receptors/Amine GCPRs; Serotonin Receptors/Amine GCPRs (GCPR Family); generic; generic; plasma membrane	37	86	3	3	GNAO1;MAP2K6;PLCB2	0.0148007	0.048646	Signal Processing
DRD3 -> Dopamine Uptake	Amine GPCRs; Dopamine Receptors/Amine GCPRs; Dopamine Receptors/Amine GCPRs (GCPR Family); nerve tissue; nervous system	10	37	2	5	GNAO1;PLCB2	0.0208784	0.048646	Signal Processing
NGFR -> AP-1/CEBPB/CREB/ELK/SRF/TP53 Signaling	TNF Receptor Superfamily/Cytokines Receptors; TNF Receptor Superfamily/Cytokines Receptors (Receptor Signaling)	35	38	2	5	RPS6KC1;MAP2K6	0.0219558	0.048646	Signal Processing
AMPK Signaling	Signal Transduction Pathways; Signal Transduction Pathways (Signal Processing); generic; generic; secretory vesicle	61	181	4	2	LIPE;PRKAA2;FBXL3;CAB39	0.022805	0.048646	Signal Processing
TNFR -> CREB/ELK-SRF Signaling	TNF Receptor Superfamily/Cytokines Receptors; TNF Receptor Superfamily/Cytokines Receptors (Receptor Signaling)	41	44	2	4	RPS6KC1;MAP2K6	0.0288888	0.048646	Signal Processing
AHR Signaling in Treg and Dendritic Cells Function	Aryl Hydrocarbon Receptor Signaling; Aryl Hydrocarbon Receptor Signaling (Receptor Signaling); T-cell Activation and Differentiation; lymphatic system	37	49	2	4	RARA;IKZF4	0.0352476	0.048646	Signal Processing
HTR5 -> TNF Production	Amine GPCRs; Serotonin Receptors/Amine GCPRs; Serotonin Receptors/Amine GCPRs (GCPR Family); generic; generic	36	213	4	1	RPS6KC1;GNAO1;MAP2K6;PLCB2	0.038427	0.048646	Signal Processing
TNFRSF1A -> CREB/ELK-SRF Signaling	TNF Receptor Superfamily/Cytokines Receptors; TNF Receptor Superfamily/Cytokines Receptors (Receptor Signaling)	31	52	2	3	RPS6KC1;MAP2K6	0.039301	0.048646	Signal Processing
HIF1 Signaling	Signal Transduction Pathways; Signal Transduction Pathways (Signal Processing); generic; generic	33	53	2	3	PFKFB3;AKT1S1	0.0406902	0.048646	Signal Processing
CHRM1 -> IL2 Production	Amine GPCRs; Cholinergic/Nicotinic Acetylcholine Receptors; Muscarinic Receptors/Amine GCPRs; Muscarinic Receptors/Amine GCPRs (GCPR Family); generic; generic	41	127	3	2	MAP2K6;RPS6KC1;PLCB2	0.0408216	0.048646	Signal Processing
ICAM1 -> AP-1/CREB/ELK/SRF Signaling	Ig-like Cell Adhesion Molecule Family/CD Molecules; Ig-like Domain Containing/CD Molecules; Ig-like Domain Containing/CD Molecules (Receptor Signaling)	29	59	2	3	RPS6KC1;MAP2K6	0.0494068	0.0513467	Signal Processing

[truncated: 8 more sheets: NCSC - Cell Process, NCSC - Signal Processing, Apoptotic NCSC - Cell Process, Apoptotic NCSC - Signal Process, Glial precursor - Cell Process, Glial precursor-Signal Process, Immature neurons - Cell Process, Immature neurons-Signal Process]
