# Supplementary material for: Primary cilia and SHH signaling impairments in human and mouse models of Parkinson’s disease
Source: Nat Commun. 2022 Aug 16;13:4819. doi: 10.1038/s41467-022-32229-9 (PMC9380673; doi:10.1038/s41467-022-32229-9)
Supplement: Supplementary file 13 — Supplementary Dataset 10 [file 41467_2022_32229_MOESM13_ESM.xlsx]

## Sheet: Cell Process
Name	Parent Folder	# of Entities	Expanded # of Entities	Overlap	Percent Overlap	Overlapping Entities	p-value	q-value	Hit type
G0/G1 Phase Transition	Cell Cycle Regulation; Cell Cycle Regulation (Cell Process); generic; generic; nucleus	52	100	13	12	CCNA1;CCNA2;RASL11B;CCNE1;CCNH;ITPR1;RAF1;RRAS2;RASGRF1;RAB6B;PRKCB;RELA;RIT2	5.42771e-05	0.00315979	Cell Process
Exocytosis: Vesicle Docking	Intracellular Transport; Intracellular Transport (Cell Process); generic; generic; plasma membrane; secretory vesicle	22	24	6	25	STXBP1;CDC42;MYRIP;RAB11A;SNAP23;RPH3A	0.000164764	0.00397029	Cell Process
Exocytosis: Vesicle Priming	Intracellular Transport; Intracellular Transport (Cell Process); plasma membrane; secretory vesicle; synapse	23	25	6	23	STXBP1;CADPS;SYT1;RPH3A;RIMS1;CACNA2D2	0.000210341	0.00408173	Cell Process
Intraflagellar Transport: Retrograde Transport	Intracellular Transport; Intracellular Transport (Cell Process); cytoskeleton; generic; generic	39	39	7	17	IFT57;TRAF3IP1;DYNC2LI1;KIFAP3;BBS7;BBS4;IFT20	0.00042562	0.00552514	Cell Process
Intraflagellar Transport: Anterograde Transport	Intracellular Transport; Intracellular Transport (Cell Process); cytoskeleton; generic; generic	40	40	7	17	IFT57;TRAF3IP1;DYNC2LI1;KIFAP3;BBS7;BBS4;IFT20	0.000500365	0.00582583	Cell Process
High Fat Diet Activates cAMP Related Exocytosis in Synapse and Endocrine Cell	Eating Behavior and Metabolism Regulation; Eating Behavior and Metabolism Regulation (Biological Process); Intracellular Transport; nerve tissue; nervous system; secretory vesicle; synapse	45	87	9	10	ADCY3;STXBP1;SYT1;ITPR1;RAF1;RASGRF1;PRKACA;CDC42;RAPGEF3	0.00400922	0.0277084	Cell Process
Spindle Assembly	Cell Division; Cell Division (Cell Process); chromosome; generic; generic; nucleus	29	72	8	11	DYNC2LI1;ACTR10;STAG1;MAD2L1;SNX4;DYNLT3;DCTN3;DYNC1LI1	0.00424937	0.0285733	Cell Process
Kinetochore Assembly	Cell Division; Cell Division (Cell Process); chromosome; generic; generic; nucleus	48	91	9	9	DYNC2LI1;ACTR10;STAG1;ZWINT;MAD2L1;SNX4;DYNLT3;DCTN3;DYNC1LI1	0.00541384	0.0321805	Cell Process
Exocytosis: Vesicle Trafficking	Intracellular Transport; Intracellular Transport (Cell Process); cytoskeleton; generic; generic; secretory vesicle	21	21	4	19	MYRIP;RAB11A;SNAP23;KIFAP3	0.00622518	0.034236	Cell Process
Centriole Duplication and Separation	Cell Division; Cell Division (Cell Process); chromosome; generic; generic; nucleus	43	96	9	9	ACTR10;TUBA4A;TUBG1;NDEL1;TUBB;TUBB3;DCTN3;TUBD1;BBS4	0.00767501	0.0372339	Cell Process
Microtubule Cytoskeleton	Cytoskeleton Assembly; Cytoskeleton Assembly (Cell Process); cytoskeleton; generic; generic; plasma membrane	26	96	9	9	ACTR10;TUBA4A;TUBG1;TUBB;TUBB3;MAP2;DCTN3;RGS4;TUBD1	0.00767501	0.0372339	Cell Process
Axonal Transport	Intracellular Transport; Intracellular Transport (Cell Process); cytoskeleton; nerve tissue; nervous system	39	96	9	9	BDNF;YWHAZ;AP2M1;EPS15;RAB11A;CDK5;GABRA4;SGK1;CASP6	0.00767501	0.0372339	Cell Process
Mitochondrial Protein Transport	Mitochondrial Biology; Mitochondrial Biology (Cell Process); generic; generic; mitochondria	25	30	4	13	TIMM10;PMPCA;TIMM23;SAMM50	0.0221318	0.090542	Cell Process
Exocytosis: Vesicle Tethering	Intracellular Transport; Intracellular Transport (Cell Process); generic; generic; plasma membrane; secretory vesicle	37	45	5	11	STXBP1;MYRIP;CDC42;RAB11A;SNAP23	0.0226198	0.0920514	Cell Process
tRNA Transcription and Processing	RNA Transcription; RNA Transcription (Cell Process); generic; generic; nucleus	20	50	5	10	POLR3F;POLR3G;TBP;RPP14;RPP40	0.0339647	0.123153	Cell Process
Endosomal Recycling	Golgi apparatus; Intracellular Transport; Intracellular Transport (Cell Process); endoplasmic reticulum; generic; generic; secretory vesicle	50	108	8	7	AP3S2;AP3M2;CHMP6;AP2M1;EPS15;SNX4;CDC42;RAB11A	0.0417805	0.140911	Cell Process
Golgi to Endosome Transport	Golgi apparatus; Intracellular Transport; Intracellular Transport (Cell Process); endoplasmic reticulum; generic; generic; secretory vesicle	59	131	9	6	AP3S2;AP3M2;AP2M1;YKT6;EPS15;SNX4;COG2;STX12;TRAPPC2L	0.0478788	0.153133	Cell Process
Protein Folding	Golgi apparatus; Proteins Turnover; Proteins Turnover (Cell Process); endoplasmic reticulum; generic; generic	24	132	9	6	DNAJB1;TUBA4A;TUBG1;TUBB;TUBB3;VBP1;TUBD1;PSMA1;PSMB7	0.0498427	0.156804	Cell Process
Intraflagellar Transport: BBSome Interaction	Intracellular Transport; Intracellular Transport (Cell Process); cytoskeleton; generic; generic	35	39	4	10	TUBB;RAB11A;BBS7;BBS4	0.0517265	0.160215	Cell Process
mRNA Degradation	Golgi apparatus; RNA Machinery; RNA Machinery (Cell Process); endoplasmic reticulum; generic; generic	33	60	5	8	EXOSC7;CNOT6;DCP1A;PAN2;LSM5	0.0657814	0.195248	Cell Process
beta-Cell Granules Exocytois	Intracellular Transport; Pancreatic Beta-cells in Diabetes; Pancreatic Beta-cells in Diabetes (Diabetes Mellitus); endocrine system; secretory vesicle	37	73	5	6	ADCY3;SYT1;PRKACA;CACNA1C;RAPGEF3	0.125349	0.316155	Cell Process
APC/C-CDC20 Complex	Chromatin Remodeling; Chromatin Remodeling (Cell Process); chromosome; generic; generic; nucleus; proteasome	40	96	6	6	CCNA2;STAG1;MAD2L1;UBE2N;PSMA1;PSMB7	0.135562	0.333327	Cell Process
Mitochondrial Fusion and Fission	Mitochondrial Biology; Mitochondrial Biology (Cell Process); generic; generic; mitochondria	15	18	2	11	PINK1;OPA1	0.137845	0.337049	Cell Process
Peroxisome Protein Import and Peroxisome Division	Intracellular Transport; Intracellular Transport (Cell Process); generic; generic; peroxisome	32	37	3	8	PEX7;PEX19;PEX26	0.150141	0.356399	Cell Process
Metaphase/Anaphase Phase Transition	Cell Cycle Regulation; Cell Cycle Regulation (Cell Process); chromosome; generic; generic; nucleus	16	60	4	6	STAG1;PRKACA;PSMA1;PSMB7	0.173272	0.389899	Cell Process
S/G2 Phase Transition	Cell Cycle Regulation; Cell Cycle Regulation (Cell Process); generic; generic; nucleus	49	228	11	4	CCNA1;CCNA2;TUBA4A;TUBG1;UBE2N;TUBB;TUBB3;POLA1;TUBD1;PSMA1;PSMB7	0.206212	0.431999	Cell Process
G1/S Phase Transition	Cell Cycle Regulation; Cell Cycle Regulation (Cell Process); generic; generic; nucleus	45	156	8	5	CCNA1;CCNA2;CCNE1;CCNH;UBE2N;POLA1;PSMA1;PSMB7	0.206448	0.43228	Cell Process
Gap Junction Assembly	Cellular Contacts; Cellular Contacts (Cell Process); generic; generic; plasma membrane	43	110	6	5	ADCY3;CSNK1D;HTR2A;ITPR1;PRKCB;GRIA1	0.210358	0.43689	Cell Process
Exocytosis: Vesicle Fusion	Intracellular Transport; Intracellular Transport (Cell Process); generic; generic; plasma membrane; secretory vesicle	20	24	2	8	RAB11A;SYT1	0.216772	0.444293	Cell Process
Nuclear Envelope in Cell Division	Cell Division; Cell Division (Cell Process); generic; generic; nucleus; plasma membrane	37	160	8	5	DYNC2LI1;ACTR10;SNX4;DYNLT3;PRKCB;DCTN3;DYNC1LI1;NUP93	0.225986	0.454593	Cell Process
mRNA Transcription and Processing	RNA Transcription; RNA Transcription (Cell Process); generic; generic; nucleus	49	151	7	4	PABPN1;MBD3;TBP;MTPAP;CD2BP2;TRAPPC2L;KAT2B	0.310253	0.533645	Cell Process
LINE1 Retrotransposition in Neuron Development (Hypothesis)	DNA Machinery; DNA Machinery (Cell Process); nervous system; nucleus	24	33	2	6	SOX2;AXIN1	0.339344	0.555869	Cell Process
Hemidesmosome Assembly	Cellular Contacts; Cellular Contacts (Cell Process); generic; generic; plasma membrane	13	33	2	6	PRKCB;ERBIN	0.339344	0.555869	Cell Process
Intermediate Filament Polymerization	Cytoskeleton Assembly; Cytoskeleton Assembly (Cell Process); cytoskeleton; generic; generic; plasma membrane	14	107	5	4	DYNC2LI1;SNX4;DYNLT3;DYNC1LI1;NUP93	0.349797	0.563346	Cell Process
Telomere Maintenance	DNA Machinery; DNA Machinery (Cell Process); chromosome; generic; generic; nucleus	27	35	2	5	PRKCB;TERF2IP	0.366064	0.574493	Cell Process
Mitochondrial DNA Replication and Transcription	Mitochondrial Biology; Mitochondrial Biology (Cell Process); generic; generic; mitochondria	25	36	2	5	RPP40;RPP14	0.379272	0.583134	Cell Process
CUL4/CRL (SCF4) Complex	Chromatin Remodeling; Chromatin Remodeling (Cell Process); chromosome; generic; generic; nucleus	32	139	6	4	KAT2A;MSH2;UBE2N;KAT2B;PSMA1;PSMB7	0.394676	0.592778	Cell Process
SCF/SKP2 Complex	Chromatin Remodeling; Chromatin Remodeling (Cell Process); chromosome; generic; generic; nucleus	35	139	6	4	CCNA1;CCNA2;CCNE1;UBE2N;PSMA1;PSMB7	0.394676	0.592778	Cell Process
rRNA Transcription and Processing	RNA Transcription; RNA Transcription (Cell Process); generic; generic; nucleus	35	194	8	4	BRF2;RPL13A;POLR3F;POLR3G;RPS16;TBP;RPP14;RPP40	0.410624	0.602304	Cell Process
Golgi Transport	Golgi apparatus; Intracellular Transport; Intracellular Transport (Cell Process); endoplasmic reticulum; generic; generic; secretory vesicle	36	90	4	4	RAB2A;COG2;ATP2B2;TRAPPC2L	0.41601	0.605421	Cell Process
TRRAP/TIP60 in Chromatin Remodeling	Chromatin Remodeling; Chromatin Remodeling (Cell Process); chromosome; generic; generic; nucleus	33	90	4	4	KAT2A;ITPR1;MAD2L1;ACTL6A	0.41601	0.605421	Cell Process
Cell Cycle Overiew	Cell Cycle Regulation; Cell Cycle Regulation (Cell Process); generic; generic	140	308	12	3	CCNA1;MAD2L1;SMAD4;PRKACA;CDKN2C;CCNA2;YWHAZ;CCNE1;CCNH;TGFB3;TBP;STAG1	0.447074	0.622488	Cell Process
Histone Ubiquitylation	Histone Modification; Histone Modification (Cell Process); chromosome; generic; generic; nucleus	21	125	5	3	BMI1;HIST1H2AC;UBE2N;DZIP3;RNF2	0.480713	0.639378	Cell Process
Adherens Junction Assembly (Cadherins)	Cellular Contacts; Cellular Contacts (Cell Process); generic; generic; plasma membrane	39	154	6	3	PCDH8;CDC42;CDH8;CDH10;RET;MAGI1	0.492762	0.645066	Cell Process
Actin Cytoskeleton	Cytoskeleton Assembly; Cytoskeleton Assembly (Cell Process); cytoskeleton; generic; generic; plasma membrane	31	100	4	3	MYL6B;RND1;CDC42;PAK6	0.497267	0.647148	Cell Process
Double Strand DNA Homologous Repair	DNA Repair; DNA Repair (Cell Process); generic; generic; nucleus	30	74	3	4	RAD52;UBE2N;POLA1	0.509377	0.652622	Cell Process
Chromosome Condensation	Cell Division; Cell Division (Cell Process); chromosome; generic; generic; nucleus	21	48	2	4	STAG1;CASP4	0.526719	0.660173	Cell Process
CHRAC in Chromatin Remodeling	Chromatin Remodeling; Chromatin Remodeling (Cell Process); chromosome; generic; generic; nucleus	14	50	2	3	POLR3F;POLR3G	0.548943	0.669382	Cell Process
SCF/CCNF Complex	Chromatin Remodeling; Chromatin Remodeling (Cell Process); chromosome; generic; generic; nucleus	14	82	3	3	UBE2N;PSMA1;PSMB7	0.579604	0.681298	Cell Process
SCF/FBXW7 Complex	Chromatin Remodeling; Chromatin Remodeling (Cell Process); chromosome; generic; generic; nucleus	29	111	4	3	CCNE1;UBE2N;PSMA1;PSMB7	0.580706	0.68171	Cell Process
Ubiquitin Dependent Protein Degradation	Golgi apparatus; Proteins Turnover; Proteins Turnover (Cell Process); endoplasmic reticulum; generic; generic; proteasome	13	83	3	3	UBE2N;PSMA1;PSMB7	0.587933	0.684388	Cell Process
SCF/FBXO11 Complex	Chromatin Remodeling; Chromatin Remodeling (Cell Process); chromosome; generic; generic; nucleus	20	115	4	3	NEDD8;UBE2N;PSMA1;PSMB7	0.60905	0.69196	Cell Process
APC/C-FZR1 Complex	Chromatin Remodeling; Chromatin Remodeling (Cell Process); generic; generic; nucleus; proteasome	30	86	3	3	UBE2N;PSMA1;PSMB7	0.612285	0.693088	Cell Process
Histone Acetylation	Histone Modification; Histone Modification (Cell Process); chromosome; generic; generic; nucleus	33	118	4	3	MBD3;KAT2A;HIST1H2AC;KAT2B	0.629533	0.698965	Cell Process
DNA Persistent Repair Inhibits mTOR Signaling	DNA Repair; DNA Repair (Cell Process); Fundamental Signalings Changed in Aging; generic; generic; nucleus	55	91	3	3	YWHAZ;DDIT4;RELA	0.650703	0.705879	Cell Process
ER Associated Protein Degradation in Vesicular Transport	Golgi apparatus; Intracellular Transport; Intracellular Transport (Cell Process); endoplasmic reticulum; generic; generic; secretory vesicle	26	62	2	3	PSMA1;PSMB7	0.666692	0.710893	Cell Process
Nuclear Lamina Cleavage	Apoptosis and Cell Death; Apoptosis and Cell Death (Cell Process); generic; generic; nucleus	21	63	2	3	CASP6;CASP7	0.675303	0.713523	Cell Process
Histone Phosphorylation	Histone Modification; Histone Modification (Cell Process); chromosome; generic; generic; nucleus	35	156	5	3	KAT2A;STAG1;HIST1H2AC;PAK6;VRK1	0.678805	0.71458	Cell Process
Sister Chromatid Cohesion	Cell Division; Cell Division (Cell Process); chromosome; generic; generic; nucleus	27	68	2	2	STAG1;MAD2L1	0.715686	0.725247	Cell Process
Kidney Cells Cilia Organization	Intracellular Transport; Intracellular Transport (Cell Process); Renal Physiology; cytoskeleton; epithelium; urinary tract	34	69	2	2	AXIN1;KIFAP3	0.723242	0.727335	Cell Process
Tight Junction Assembly (JAMs)	Cellular Contacts; Cellular Contacts (Cell Process); generic; generic; plasma membrane	32	75	2	2	CDC42;MAGI1	0.76511	0.738351	Cell Process
Protein Nuclear Import and Export	Proteins Turnover; Proteins Turnover (Cell Process); generic; generic; nucleus	26	80	2	2	NUP93;NXF1	0.795719	0.745858	Cell Process
Extracellular Matrix Turnover	Cellular Contacts; Cellular Contacts (Cell Process); generic; generic; plasma membrane	36	115	3	2	ADAMTS1;TUFT1;COL11A1	0.79721	0.746213	Cell Process
SCF/FBXO7 Complex	Chromatin Remodeling; Chromatin Remodeling (Cell Process); chromosome; generic; generic; nucleus	20	115	3	2	UBE2N;PSMA1;PSMB7	0.79721	0.746213	Cell Process
Apoptosis	Apoptosis and Cell Death; Apoptosis and Cell Death (Cell Process); generic; generic; mitochondria	94	182	5	2	YWHAZ;DIABLO;MAPK9;CASP4;CASP7	0.801156	0.747147	Cell Process
Retrotransposons Regulation (Mouse Model)	DNA Machinery; DNA Machinery (Cell Process); generic; generic; nucleus	28	82	2	2	POLR3F;POLR3G	0.806949	0.748505	Cell Process
SCF/BTRC Complex	Chromatin Remodeling; Chromatin Remodeling (Cell Process); chromosome; generic; generic; nucleus	45	151	4	2	ATF4;UBE2N;PSMA1;PSMB7	0.808173	0.748791	Cell Process
G2/M Phase Transition	Cell Cycle Regulation; Cell Cycle Regulation (Cell Process); generic; generic; nucleus	47	218	6	2	CCNA1;YWHAZ;UBE2N;NUP93;PSMA1;PSMB7	0.815001	0.75037	Cell Process
INO80 in Chromatin Remodeling	Chromatin Remodeling; Chromatin Remodeling (Cell Process); chromosome; generic; generic; nucleus	23	92	2	2	POLA1;ACTL6A	0.855273	0.759295	Cell Process
Focal Junction Assembly	Cellular Contacts; Cellular Contacts (Cell Process); generic; generic; plasma membrane	37	100	2	1	TUFT1;LASP1	0.885736	0.765633	Cell Process
Tight Junction Assembly (Claudins)	Cellular Contacts; Cellular Contacts (Cell Process); generic; generic; plasma membrane	37	107	2	1	TJP2;CDC42	0.907434	0.769948	Cell Process
Tight Junction Assembly (Occludin)	Cellular Contacts; Cellular Contacts (Cell Process); generic; generic; plasma membrane	38	158	3	1	TJP2;PRKACA;MAPK9	0.933145	0.77486	Cell Process
Necrosis	Apoptosis and Cell Death; Apoptosis and Cell Death (Cell Process); Inflammation Initiation; generic; generic	93	274	6	2	ATP6V1D;ATP6V1B2;MAPK9;NDUFV2;UQCRC1;VDAC3	0.941403	0.776393	Cell Process
Translation	RNA Machinery; RNA Machinery (Cell Process); endoplasmic reticulum; generic; generic	84	331	7	2	HARS;GARS;RPL13A;EIF3I;RPS16;IARS;RARS	0.963749	0.780439	Cell Process

## Sheet: Signal Processing
Name	Parent Folder	# of Entities	Expanded # of Entities	Overlap	Percent Overlap	Overlapping Entities	p-value	q-value	Hit type
CCKBR -> Neurotransmitter Uptake	GCPR Family; GCPR Family (Nociception Receptors Signaling); Peptide GPCRs; nerve tissue; nervous system	15	34	14	41	CCK-12;CCK-8;PRKCB;CCK-7;SLC6A3;CCK-5;CCK-58;CCK-39;ITPR1;(1-49)-CCK-58;CCK-4;CCK-33;CCK-25;CCK-18	1.02025e-11	1.40674e-09	Signal Processing
EGFR -> NCOR2 Signaling	EGFR (ERBB) Family; EGFR (ERBB) Family (Receptor Kinases/Tyrosine Kinases)	35	68	13	19	RASL11B;heregulin beta-3;heregulin beta-1;ITPR1;heregulin gamma;RAF1;RRAS2;RASGRF1;CDC42;RAB6B;PRKCB;RIT2;heregulin beta-2	1.86959e-06	6.36248e-05	Signal Processing
EGFR -> SMAD1 Signaling	EGFR (ERBB) Family; EGFR (ERBB) Family (Receptor Kinases/Tyrosine Kinases)	28	58	12	20	RRAS2;RASGRF1;RASL11B;RAB6B;PRKCB;heregulin beta-3;heregulin beta-1;RIT2;heregulin beta-2;ITPR1;heregulin gamma;RAF1	1.96895e-06	6.44272e-05	Signal Processing
EGFR/ERBB2 -> TP53 Signaling	EGFR (ERBB) Family; EGFR (ERBB) Family (Receptor Kinases/Tyrosine Kinases)	48	81	14	17	RASL11B;heregulin beta-3;heregulin beta-1;ITPR1;heregulin gamma;RAF1;RRAS2;RASGRF1;CDC42;RAB6B;PRKCB;MAPK9;RIT2;heregulin beta-2	2.62982e-06	6.85131e-05	Signal Processing
EGFR -> AP-1/CREB/ELK/SRF/MYC Signaling	EGFR (ERBB) Family; EGFR (ERBB) Family (Receptor Kinases/Tyrosine Kinases)	57	93	15	16	RASL11B;MAP3K11;heregulin beta-3;heregulin beta-1;ITPR1;heregulin gamma;RAF1;RRAS2;RASGRF1;CDC42;RAB6B;PRKCB;MAPK9;RIT2;heregulin beta-2	2.80892e-06	6.93486e-05	Signal Processing
EGFR -> AP-1/ATF2 Signaling	EGFR (ERBB) Family; EGFR (ERBB) Family (Receptor Kinases/Tyrosine Kinases)	49	82	14	17	RASL11B;heregulin beta-3;heregulin beta-1;ITPR1;heregulin gamma;RAF1;RRAS2;RASGRF1;CDC42;RAB6B;PRKCB;MAPK9;RIT2;heregulin beta-2	3.06328e-06	7.03951e-05	Signal Processing
ERBB2/3 -> EP300/ETS/ETV/SP1 Signaling	EGFR (ERBB) Family; EGFR (ERBB) Family (Receptor Kinases/Tyrosine Kinases)	35	69	12	17	RASL11B;heregulin beta-3;heregulin beta-1;ITPR1;heregulin gamma;RAF1;RRAS2;RASGRF1;RAB6B;PRKCB;RIT2;heregulin beta-2	1.32981e-05	0.000256507	Signal Processing
EGFR/ERBB2 -> HIF1A Signaling	EGFR (ERBB) Family; EGFR (ERBB) Family (Receptor Kinases/Tyrosine Kinases)	39	72	12	16	RASL11B;heregulin beta-3;heregulin beta-1;ITPR1;heregulin gamma;RAF1;RRAS2;RASGRF1;RAB6B;PRKCB;RIT2;heregulin beta-2	2.08902e-05	0.000360048	Signal Processing
GDNF -> HSF1 Signaling	Receptor Kinases/Tyrosine Kinases; Receptor Kinases/Tyrosine Kinases (Receptor Signaling)	36	66	11	16	RASL11B;GFRA1;ITPR1;RAF1;RRAS2;RASGRF1;CDC42;RAB6B;PRKCB;RET;RIT2	4.68814e-05	0.000693047	Signal Processing
AngiopoietinR -> AP-1 Signaling	Receptor Kinases/Tyrosine Kinases; Receptor Kinases/Tyrosine Kinases (Receptor Signaling)	38	68	11	16	RASL11B;MAP3K11;ITPR1;RAF1;RRAS2;RASGRF1;CDC42;RAB6B;PRKCB;MAPK9;RIT2	6.2448e-05	0.000850677	Signal Processing
DRD2 Expression Targets	Amine GPCRs; Dopamine Receptors/Amine GCPRs; Dopamine Receptors/Amine GCPRs (GCPR Family); generic; generic	53	138	16	11	BDNF;RASL11B;neuropeptide K;neurokinin A;ITPR1;SLC18A2;RAF1;RRAS2;substance P;RASGRF1;CDC42;RAB6B;PRKCB;MAPK9;RIT2;neuropeptide gamma	9.52762e-05	0.00111348	Signal Processing
HRH1/3 -> Synaptic Transmission	Amine GPCRs; Histamine Receptors/Amine GCPRs; Histamine Receptors/Amine GCPRs (GCPR Family); nerve tissue; nervous system	18	60	10	16	ADCY3;SYT1;SYT5;ITPR1;STX10;STX12;PRKACA;CACNA1C;STX7;STX18	0.000105105	0.00117823	Signal Processing
VEGFR -> ATF/CREB/ELK-SRF Signaling	VEGFR Family; VEGFR Family (Receptor Kinases/Tyrosine Kinases)	43	73	11	15	RASL11B;MAP3K11;ITPR1;ATF1;RAF1;RRAS2;RASGRF1;CDC42;RAB6B;PRKCB;RIT2	0.000121967	0.00127781	Signal Processing
PDGFR -> AP-1/MYC Signaling	PDGFR Family; PDGFR Family (Receptor Kinases/Tyrosine Kinases)	44	74	11	14	RASL11B;MAP3K11;ITPR1;RAF1;RRAS2;RASGRF1;CDC42;RAB6B;PRKCB;MAPK9;RIT2	0.000138401	0.00136308	Signal Processing
NTRK -> AP-1/CREB/ELK/SRF/MYC/SMAD3/TP53 Signaling	Receptor Kinases/Tyrosine Kinases; Receptor Kinases/Tyrosine Kinases (Receptor Signaling)	59	92	12	13	BDNF;RASL11B;MAP3K11;ITPR1;RAF1;RRAS2;RASGRF1;CDC42;RAB6B;PRKCB;MAPK9;RIT2	0.00024694	0.00210286	Signal Processing
HGFR -> AP-1/CREB/MYC Signaling	HGFR Family; HGFR Family (Receptor Kinases/Tyrosine Kinases)	46	79	11	13	RASL11B;MAP3K11;ITPR1;RAF1;RRAS2;RASGRF1;CDC42;RAB6B;PRKCB;MAPK9;RIT2	0.000251805	0.00213136	Signal Processing
DRD2/4 -> Membrane Transport	Amine GPCRs; Dopamine Receptors/Amine GCPRs; Dopamine Receptors/Amine GCPRs (GCPR Family); generic; generic; plasma membrane	27	82	11	13	ADCY3;SYT1;SYT5;STX10;STX12;PRKACA;PRKCB;CACNA1B;CACNA1C;STX7;STX18	0.000351804	0.00264939	Signal Processing
TACR1 -> Membrane Transport	Peptide GPCRs; Tachykinin Receptor/Peptide GCPRs; Tachykinin Receptor/Peptide GCPRs (GCPR Family); generic; generic; plasma membrane	20	58	9	15	ADCY3;substance P;PRKACA;PRKCB;neuropeptide K;SLC6A3;neurokinin A;ITPR1;neuropeptide gamma	0.000411426	0.00290724	Signal Processing
KIT -> MITF Signaling	PDGFR Family; PDGFR Family (Receptor Kinases/Tyrosine Kinases)	28	58	9	15	RRAS2;RASGRF1;CDC42;RASL11B;RAB6B;PRKCB;RIT2;ITPR1;RAF1	0.000411426	0.00290724	Signal Processing
VEGFR -> AP-1/CREB/MYC Signaling	VEGFR Family; VEGFR Family (Receptor Kinases/Tyrosine Kinases)	51	84	11	13	RASL11B;MAP3K11;ITPR1;RAF1;RRAS2;RASGRF1;CDC42;RAB6B;PRKCB;MAPK9;RIT2	0.000435558	0.00300278	Signal Processing
ADRA2C/ADRB2 -> Synaptic Endocytosis	Adrenergic Receptors/Amine GCPRs; Adrenergic Receptors/Amine GCPRs (GCPR Family); Amine GPCRs; nerve tissue; nervous system; secretory vesicle	38	86	11	12	ADCY3;RASL11B;SYT1;ITPR1;RRAS2;STX12;RASGRF1;PRKACA;RAB6B;AMPH;RIT2	0.000535452	0.00341646	Signal Processing
SELE -> ELK-SRF Signaling	C-Type Lectin/Selectin Receptors/CD Molecules; C-Type Lectin/Selectin Receptors/CD Molecules (Receptor Signaling)	22	49	8	16	RRAS2;RASGRF1;RASL11B;RAB6B;PRKCB;RIT2;ITPR1;RAF1	0.000610559	0.00368904	Signal Processing
EDNRA/B -> Vascular Motility	GCPR Family; GCPR Family (Nociception Receptors Signaling); Peptide GPCRs; cardiovascular system; cytoskeleton	60	116	13	11	ADCY3;RASL11B;MAP3K11;ITPR1;RAF1;RRAS2;RASGRF1;PRKACA;CDC42;RAB6B;PRKCB;RIT2;CAMK2A	0.000621709	0.00372707	Signal Processing
CHRM1/2/3 -> Vascular Motility	Amine GPCRs; Cholinergic/Nicotinic Acetylcholine Receptors; Muscarinic Receptors/Amine GCPRs; Muscarinic Receptors/Amine GCPRs (GCPR Family); cardiovascular system; cytoskeleton	41	94	11	11	ADCY3;RASL11B;ITPR1;RAF1;RRAS2;RASGRF1;PRKACA;RAB6B;PRKCB;CACNA1B;RIT2	0.00114705	0.00585833	Signal Processing
FGFR -> AP-1/CREB/CREBBP/ELK/SRF/MYC Signaling	FGFR Family; FGFR Family (Receptor Kinases/Tyrosine Kinases)	62	95	11	11	RASL11B;MAP3K11;ITPR1;RAF1;RRAS2;RASGRF1;CDC42;RAB6B;PRKCB;MAPK9;RIT2	0.00125334	0.00621503	Signal Processing
EGFR -> ZNF259 Signaling	EGFR (ERBB) Family; EGFR (ERBB) Family (Receptor Kinases/Tyrosine Kinases)	10	13	4	30	heregulin beta-3;heregulin beta-1;heregulin beta-2;heregulin gamma	0.00133208	0.00646619	Signal Processing
Ras-GRF Regulation Signaling	Signal Transduction Pathways; Signal Transduction Pathways (Signal Processing); generic; generic	60	127	13	10	RASL11B;ITPR1;TTC1;RRAS2;RASGRF1;PRKACA;DGKI;RAB6B;SOS2;PRKCB;CDK5;RAPGEF3;RIT2	0.00146853	0.00687718	Signal Processing
ERK/MAPK Canonical Signaling	Signal Transduction Pathways; Signal Transduction Pathways (Signal Processing); generic; generic	65	160	15	9	ADCY3;RASL11B;ITPR1;ATF1;RAF1;RRAS2;RASGRF1;PRKACA;CDC42;RAB6B;PRKCB;RAPGEF3;CEBPB;MKNK2;RIT2	0.00157794	0.00718638	Signal Processing
PTPRC -> BCL6 Signaling	Protein Tyrosine Phosphatase Receptors; Protein Tyrosine Phosphatase Receptors (Receptor Signaling)	21	44	7	15	RRAS2;RASGRF1;RASL11B;RAB6B;RIT2;ITPR1;RAF1	0.00157843	0.00718771	Signal Processing
CD38/CD19 -> JUN/FOS/NF-kB Signaling in B-cell Proliferation	ADP Ribosyl Cyclase Receptors/CD Molecules; ADP Ribosyl Cyclase Receptors/CD Molecules (Receptor Signaling)	50	84	10	11	RASL11B;ITPR1;RAF1;RRAS2;RASGRF1;RAB6B;PRKCB;MAPK9;MAP3K8;RIT2	0.00168773	0.00748001	Signal Processing
FibronectinR -> AP-1/ELK/SRF/SREBF Signaling	Integrin Receptors; Integrin Receptors (Receptor Signaling)	55	101	11	10	RASL11B;MAP3K11;ITPR1;RAF1;RRAS2;RASGRF1;CDC42;RAB6B;PRKCB;MAPK9;RIT2	0.00207516	0.0084011	Signal Processing
CD19 -> JUN/ELK Signaling	Ig-like Cell Adhesion Molecule Family/CD Molecules; Ig-like Cell Adhesion Molecule Family/CD Molecules (Receptor Signaling)	29	59	8	13	RASL11B;ITPR1;RAF1;RRAS2;RASGRF1;RAB6B;PRKCB;RIT2	0.00213955	0.00853896	Signal Processing
ICAM1 -> AP-1/CREB/ELK/SRF Signaling	Ig-like Cell Adhesion Molecule Family/CD Molecules; Ig-like Domain Containing/CD Molecules; Ig-like Domain Containing/CD Molecules (Receptor Signaling)	29	59	8	13	RASL11B;ITPR1;RAF1;RRAS2;RASGRF1;RAB6B;PRKCB;RIT2	0.00213955	0.00853896	Signal Processing
FGFR -> RUNX2 Signaling	FGFR Family; FGFR Family (Receptor Kinases/Tyrosine Kinases)	32	59	8	13	RASL11B;ITPR1;RAF1;RRAS2;RASGRF1;RAB6B;PRKCB;RIT2	0.00213955	0.00853896	Signal Processing
OPRK -> Pain Perception	Opioid Receptors/Peptide GCPRs; Opioid Receptors/Peptide GCPRs (GCPR Family); Peptide GPCRs; nerve tissue; nervous system	35	117	12	10	ADCY3;RASL11B;SLC6A3;ITPR1;RAF1;KCNJ6;RRAS2;RASGRF1;PRKACA;RAB6B;PRKCB;RIT2	0.00219893	0.00866265	Signal Processing
EGFR -> CTNND Signaling	EGFR (ERBB) Family; EGFR (ERBB) Family (Receptor Kinases/Tyrosine Kinases)	12	15	4	26	heregulin beta-3;heregulin beta-1;heregulin beta-2;heregulin gamma	0.00238858	0.00910417	Signal Processing
UrokinaseR -> ELK/SRF Signaling	LYPD (Urokinase) Receptors; LYPD (Urokinase) Receptors (Receptor Signaling)	30	61	8	13	RASL11B;ITPR1;RAF1;RRAS2;RASGRF1;RAB6B;PRKCB;RIT2	0.00265563	0.00967935	Signal Processing
IL6R -> CEBP/ELK/SRF Signaling	Interleukin Receptors/Cytokines Receptors; Interleukin Receptors/Cytokines Receptors (Receptor Signaling)	18	36	6	16	RRAS2;RASL11B;RAB6B;CEBPB;RIT2;RAF1	0.00268318	0.00973584	Signal Processing
EGFR/ERBB2 -> CTNNB Signaling	EGFR (ERBB) Family; EGFR (ERBB) Family (Receptor Kinases/Tyrosine Kinases)	13	16	4	25	heregulin beta-3;heregulin beta-1;heregulin beta-2;heregulin gamma	0.00308671	0.0109129	Signal Processing
FcIgER -> ELK-SRF Signaling	Ig-like Domain Containing/CD Molecules; Ig-like Domain Containing/CD Molecules (Receptor Signaling)	34	64	8	12	RASL11B;ITPR1;RAF1;RRAS2;RASGRF1;RAB6B;PRKCB;RIT2	0.00360694	0.0123678	Signal Processing
VEGFR -> NFATC Signaling	VEGFR Family; VEGFR Family (Receptor Kinases/Tyrosine Kinases)	26	52	7	13	RRAS2;RASGRF1;CDC42;RASL11B;RAB6B;RIT2;ITPR1	0.00421709	0.0139662	Signal Processing
ADORA1/2A -> Exocytosis	Adenosine Receptors/Nucleotide-like GCPRs; Adenosine Receptors/Nucleotide-like GCPRs (GCPR Family); Nucleotide-like GPCRs; nerve tissue; nervous system; secretory vesicle	24	40	6	15	ADCY3;STX12;PRKACA;CACNA1B;SYT1;RIMS1	0.00463517	0.0149999	Signal Processing
ADRA1 -> Vasoconstriction	Adrenergic Receptors/Amine GCPRs; Adrenergic Receptors/Amine GCPRs (GCPR Family); Amine GPCRs; cardiovascular system; cytoskeleton	29	67	8	11	RASL11B;ITPR1;RAF1;RRAS2;RASGRF1;RAB6B;PRKCB;RIT2	0.00480366	0.0154032	Signal Processing
PECAM -> SP1 Signaling	Ig-like Domain Containing/CD Molecules; Ig-like Domain Containing/CD Molecules (Receptor Signaling)	12	30	5	16	RRAS2;RASL11B;RAB6B;RIT2;RAF1	0.00610305	0.0188081	Signal Processing
GABA(B)R -> Postsynaptic Inhibition	GABA Receptors; GABA Receptors (Ligand Gated Ion Channels); Ligand Gated Ion Channels; nerve tissue; nervous system	44	70	8	11	ADCY3;TRPV2;SLC18A2;KCNJ6;GABBR2;PRKACA;CACNA1B;ACHE	0.00628441	0.0192624	Signal Processing
JNK/MAPK Signaling	Signal Transduction Pathways; Signal Transduction Pathways (Signal Processing); generic; generic	38	56	7	12	MAP3K12;YWHAZ;CDC42;MAP3K11;DUSP10;MAPK9;NFATC3	0.00639771	0.0196029	Signal Processing
DRD1/5 Expression Targets	Amine GPCRs; Dopamine Receptors/Amine GCPRs; Dopamine Receptors/Amine GCPRs (GCPR Family); generic; generic	27	56	7	12	ADCY3;substance P;PRKACA;neuropeptide K;neurokinin A;GRIA1;neuropeptide gamma	0.00639771	0.0196029	Signal Processing
B-Cell Receptor -> AP-1 Signaling	B-Cell Receptor/CD Molecules; B-Cell Receptor/CD Molecules (Receptor Signaling)	31	75	8	10	RASL11B;CD22;ITPR1;RRAS2;RASGRF1;RAB6B;PRKCB;RIT2	0.00949273	0.0288129	Signal Processing
PTGIR -> IL6 Production	Lipid Like GPCRs; Prostaglandin Receptors/Lipid Like GCPRs; Prostaglandin Receptors/Lipid Like GCPRs (GCPR Family); generic; generic	28	107	10	9	ADCY3;RASL11B;ITPR1;RAF1;RRAS2;RASGRF1;PRKACA;RAB6B;PRKCB;RIT2	0.0097841	0.0296711	Signal Processing
Lysophosphatidic Acid/LPARs Signaling	Signal Transduction Pathways; Signal Transduction Pathways (Signal Processing); generic; generic	57	159	13	8	ADCY3;RASL11B;MYL6B;ITPR1;ENPP2;RAF1;RRAS2;RASGRF1;PRKACA;RAB6B;PRKCB;RAPGEF3;RIT2	0.0102901	0.0311579	Signal Processing
TNFRSF1A -> AP-1/ATF/TP53 Signaling	TNF Receptor Superfamily/Cytokines Receptors; TNF Receptor Superfamily/Cytokines Receptors (Receptor Signaling)	29	47	6	12	RRAS2;RASL11B;RAB6B;MAPK9;RIT2;RAF1	0.0103068	0.0312067	Signal Processing
IL2R -> ELK/SRF/MYC Signaling	Interleukin Receptors/Cytokines Receptors; Interleukin Receptors/Cytokines Receptors (Receptor Signaling)	24	49	6	12	RRAS2;RASL11B;RAB6B;PRKCB;RIT2;RAF1	0.0125733	0.0378098	Signal Processing
InsulinR -> ELK/SRF/SREBF Signaling	Insulin Receptors Family; Insulin Receptors Family (Receptor Kinases/Tyrosine Kinases)	25	50	6	11	RRAS2;RASL11B;RAB6B;PRKCB;RIT2;RAF1	0.0138289	0.041429	Signal Processing
ADRA2C/ADRB2 -> Vasoconstriction	Adrenergic Receptors/Amine GCPRs; Adrenergic Receptors/Amine GCPRs (GCPR Family); Amine GPCRs; cardiovascular system; cytoskeleton	37	81	8	9	ADCY3;RASL11B;ITPR1;RRAS2;RASGRF1;PRKACA;RAB6B;RIT2	0.014798	0.0442041	Signal Processing
TGFBR/BMPR -> SMAD2/3 Signaling	Receptors Kinases/Serine/Threonine Kinases; Receptors Kinases/Serine/Threonine Kinases (Receptor Signaling)	14	14	3	21	SMAD4;SMAD7;TGFB3	0.0165665	0.0492268	Signal Processing
TNFRSF1A -> CREB/ELK-SRF Signaling	TNF Receptor Superfamily/Cytokines Receptors; TNF Receptor Superfamily/Cytokines Receptors (Receptor Signaling)	31	52	6	11	RRAS2;RASL11B;RAB6B;MAPK9;RIT2;RAF1	0.0165982	0.0493164	Signal Processing
HRH1/2 -> Vascular Motility	Amine GPCRs; Histamine Receptors/Amine GCPRs; Histamine Receptors/Amine GCPRs (GCPR Family); cardiovascular system; cytoskeleton	28	52	6	11	ADCY3;PRKACA;CACNA1B;CACNA1C;ITPR1;CAMK2A	0.0165982	0.0493164	Signal Processing
NCAM1 -> CREB/ELK/SRF/MYC Signaling	Fybronectin Type III Domain Containing/Cytokines Receptors; Ig-like Cell Adhesion Molecule Family/CD Molecules; Ig-like Cell Adhesion Molecule Family/CD Molecules (Receptor Signaling)	17	38	5	13	RRAS2;RASL11B;RAB6B;RIT2;RAF1	0.0166389	0.0494313	Signal Processing
PTGER1/4 -> Vascular Motility	Lipid Like GPCRs; Prostaglandin Receptors/Lipid Like GCPRs; Prostaglandin Receptors/Lipid Like GCPRs (GCPR Family); cardiovascular system; cytoskeleton	36	100	9	9	ADCY3;RASL11B;ITPR1;RAF1;RRAS2;PRKACA;RAB6B;PRKCB;RIT2	0.0176285	0.0522177	Signal Processing
HRH2/4 -> IL6/10 Production	Amine GPCRs; Histamine Receptors/Amine GCPRs; Histamine Receptors/Amine GCPRs (GCPR Family); generic; generic	33	103	9	8	ADCY3;RASL11B;ITPR1;RAF1;RRAS2;RASGRF1;PRKACA;RAB6B;RIT2	0.0210196	0.0616432	Signal Processing
IL4R -> ELK/SRF/HMGY Signaling	Interleukin Receptors/Cytokines Receptors; Interleukin Receptors/Cytokines Receptors (Receptor Signaling)	27	55	6	10	RRAS2;RASL11B;RAB6B;PRKCB;RIT2;RAF1	0.0214362	0.0627884	Signal Processing
Ras-GAP Regulation Signaling	Signal Transduction Pathways; Signal Transduction Pathways (Signal Processing); generic; generic	47	72	7	9	RASL11B;RRAS2;CDC42;RAB6B;SDC1;SDC2;RIT2	0.0239093	0.0695284	Signal Processing
EGFR/ERBB -> STAT Signaling	EGFR (ERBB) Family; EGFR (ERBB) Family (Receptor Kinases/Tyrosine Kinases)	20	28	4	14	heregulin beta-3;heregulin beta-1;heregulin beta-2;heregulin gamma	0.023935	0.0695982	Signal Processing
IGF1R -> ELK/SRF/HIF1A/MYC/SREBF Signaling	Insulin Receptors Family; Insulin Receptors Family (Receptor Kinases/Tyrosine Kinases)	23	42	5	11	RRAS2;RASL11B;RAB6B;RIT2;RAF1	0.0248282	0.0720083	Signal Processing
CD38/CD3 -> JUN/FOS/NF-kB Signaling in T-cell Proliferation	ADP Ribosyl Cyclase Receptors/CD Molecules; ADP Ribosyl Cyclase Receptors/CD Molecules (Receptor Signaling)	46	106	9	8	RASL11B;NFATC3;ITPR1;RAF1;RRAS2;RASGRF1;RAB6B;PRKCB;RIT2	0.0248592	0.0720918	Signal Processing
GRM2-4/6-8 (Presynaptic) -> Glutamate Release Attenuation	Glutamate Receptors; Glutamate Receptors; Glutamate Receptors (Ligand Gated Ion Channels); nerve tissue; nervous system	19	30	4	13	ADCY3;PRKACA;RIMS1;GRM3	0.0301276	0.0860553	Signal Processing
CD157 -> cADPR/Calcium Signaling	ADP Ribosyl Cyclase Receptors/CD Molecules; ADP Ribosyl Cyclase Receptors/CD Molecules (Receptor Signaling)	35	111	9	8	RASL11B;MYL6B;ITPR1;RAF1;RRAS2;RASGRF1;RAB6B;PRKCB;RIT2	0.0323306	0.0917704	Signal Processing
OPRL1 -> Ion Channels	Opioid Receptors/Peptide GCPRs; Opioid Receptors/Peptide GCPRs (GCPR Family); Peptide GPCRs; nerve tissue; nervous system	21	45	5	11	KCNJ6;ADCY3;PRKACA;CACNA1B;CACNA1C	0.0324234	0.0920096	Signal Processing
OPRD/OPRM -> Ion Channels	Opioid Receptors/Peptide GCPRs; Opioid Receptors/Peptide GCPRs (GCPR Family); Peptide GPCRs; nerve tissue; nervous system	35	77	7	9	ADCY3;TRPV2;KCNJ6;PRKACA;CACNA1B;RAPGEF3;RGS4	0.0331046	0.0937614	Signal Processing
AMPK Signaling	Signal Transduction Pathways; Signal Transduction Pathways (Signal Processing); generic; generic; secretory vesicle	61	130	10	7	CRY1;YWHAZ;RASL11B;RAF1;RRAS2;RASGRF1;PRKACA;RAB6B;HMGCR;RIT2	0.0339633	0.0959602	Signal Processing
P2RY11/13/14 -> IL8/10 Production	Purinergic Receptors; Purinergic Receptors; Purinergic Receptors (Ligand Gated Ion Channels); generic; generic	33	112	9	8	ADCY3;RASL11B;ITPR1;RRAS2;RASGRF1;PRKACA;RAB6B;PRKCB;RIT2	0.0339943	0.0960392	Signal Processing
CD38 -> cADPR/Calcium Signaling	ADP Ribosyl Cyclase Receptors/CD Molecules; ADP Ribosyl Cyclase Receptors/CD Molecules (Receptor Signaling)	39	117	9	7	RASL11B;MYL6B;ITPR1;RAF1;RRAS2;RASGRF1;RAB6B;PRKCB;RIT2	0.0432065	0.118969	Signal Processing
T-Cell Receptor -> ATF/CREB Signaling	T-cell Receptors/CD Molecules; T-cell Receptors/CD Molecules (Receptor Signaling)	33	35	4	11	CDC42;MAP3K11;CD22;ATF1	0.0494069	0.133758	Signal Processing
HTR1 -> Membrane Transport	Amine GPCRs; Serotonin Receptors/Amine GCPRs; Serotonin Receptors/Amine GCPRs (GCPR Family); generic; generic; plasma membrane	37	84	7	8	RASL11B;ITPR1;RRAS2;RASGRF1;RAB6B;PRKCB;RIT2	0.0495585	0.134114	Signal Processing
EGFR/ERBB3 -> MEF/MYOD/NFATC/MYOG Signaling	EGFR (ERBB) Family; EGFR (ERBB) Family (Receptor Kinases/Tyrosine Kinases)	60	104	8	7	heregulin beta-3;heregulin beta-1;ITPR1;heregulin gamma;CDC42;PRKCB;heregulin beta-2;KAT2B	0.0550896	0.146883	Signal Processing
ADRA1 -> Prostaglandin Generation	Adrenergic Receptors/Amine GCPRs; Adrenergic Receptors/Amine GCPRs (GCPR Family); Amine GPCRs; nerve tissue; nervous system	41	123	9	7	RASL11B;ITPR1;RAF1;RRAS2;RASGRF1;RAB6B;PRKCB;RIT2;CAMK2A	0.056322	0.149677	Signal Processing
CHRM1/2/3/5 -> Ion Channels	Amine GPCRs; Cholinergic/Nicotinic Acetylcholine Receptors; Muscarinic Receptors/Amine GCPRs; Muscarinic Receptors/Amine GCPRs (GCPR Family); nerve tissue; nervous system	41	92	7	7	ADCY3;ITPR1;KCNJ2;PRKACA;PRKCB;CACNA1C;CAMK2A	0.073834	0.18749	Signal Processing
ADRA1A -> IL6 Production	Adrenergic Receptors/Amine GCPRs; Adrenergic Receptors/Amine GCPRs (GCPR Family); Amine GPCRs; generic; generic	41	111	8	7	RASL11B;ITPR1;RAF1;RRAS2;RASGRF1;RAB6B;PRKCB;RIT2	0.0749449	0.189776	Signal Processing
MERTK Signaling	Signal Transduction Pathways; Signal Transduction Pathways (Signal Processing); generic; generic	65	131	9	6	RASL11B;ITPR1;RAF1;RRAS2;RASGRF1;CDC42;RAB6B;PRKCB;RIT2	0.0774928	0.19497	Signal Processing
GALR1/2/3 -> POMC/NPY Production	Galanin Receptors/Peptide GCPRs; Galanin Receptors/Peptide GCPRs (GCPR Family); Peptide GPCRs; nerve tissue; nervous system	33	132	9	6	ADCY3;RASL11B;ITPR1;RAF1;RRAS2;RASGRF1;PRKACA;RAB6B;RIT2	0.0804424	0.2009	Signal Processing
GALR1/2/3 -> Neurotransmitter Metabolism	Galanin Receptors/Peptide GCPRs; Galanin Receptors/Peptide GCPRs (GCPR Family); Peptide GPCRs; nerve tissue; nervous system	24	58	5	8	ADCY3;ITPR1;PRKACA;PRKCB;DDC	0.0808217	0.201656	Signal Processing
CNR1/2 -> IL1B/2/4/6/10 Production	Cannabinoid Receptors/Lipid Like GCPRs; Cannabinoid Receptors/Lipid Like GCPRs (GCPR Family); Lipid Like GPCRs; generic; generic	55	152	10	6	ADCY3;RASL11B;ITPR1;RRAS2;RASGRF1;PRKACA;RAB6B;PRKCB;MAPK9;RIT2	0.0814625	0.20293	Signal Processing
T-Cell Receptor -> AP-1 Signaling	T-cell Receptors/CD Molecules; T-cell Receptors/CD Molecules (Receptor Signaling)	39	76	6	7	RASL11B;RAF1;RRAS2;RAB6B;MAPK9;RIT2	0.0821729	0.204339	Signal Processing
BDKRB1/2 -> Prostaglandin Generation	Bradykinin Receptors/Peptide GCPRs; Bradykinin Receptors/Peptide GCPRs (GCPR Family); Peptide GPCRs; generic; generic	41	114	8	7	RASL11B;ITPR1;RAF1;RRAS2;RASGRF1;RAB6B;PRKCB;RIT2	0.0846313	0.209173	Signal Processing
TGFBR -> MEF/MYOD/MYOG Signaling	Receptors Kinases/Serine/Threonine Kinases; Receptors Kinases/Serine/Threonine Kinases (Receptor Signaling)	27	27	3	11	SMAD4;TGFB3;KAT2B	0.0914415	0.222264	Signal Processing
ADRA2A -> Neurotransmitter Release	Adrenergic Receptors/Amine GCPRs; Adrenergic Receptors/Amine GCPRs (GCPR Family); Amine GPCRs; nerve tissue; nervous system; secretory vesicle	9	13	2	15	CACNA1B;SYT1	0.0931662	0.225511	Signal Processing
TAAR1 -> Neurotransmitter Uptake	Amine GPCRs; GCPR Family; GCPR Family (Nociception Receptors Signaling); nerve tissue; nervous system	26	61	5	8	ADCY3;SLC6A3;ITPR1;PRKACA;PRKCB	0.0955801	0.23001	Signal Processing
HRH1/2 -> Membrane Polarization	Amine GPCRs; Histamine Receptors/Amine GCPRs; Histamine Receptors/Amine GCPRs (GCPR Family); nerve tissue; nervous system; plasma membrane	18	29	3	10	ADCY3;PRKACA;ITPR1	0.107921	0.252218	Signal Processing
GRM1/5 (Postsynaptic) -> Ion Channels	Glutamate Receptors; Glutamate Receptors; Glutamate Receptors (Ligand Gated Ion Channels); nerve tissue; nervous system	35	82	6	7	ADCY3;TRPV2;ITPR1;KCNJ6;PRKACA;CACNA1B	0.108744	0.253653	Signal Processing
PI3K/RAC1 Signaling	Signal Transduction Pathways; Signal Transduction Pathways (Signal Processing); generic; generic	51	164	10	6	CHN1;CHN2;RASL11B;MYL6B;ARHGAP29;RRAS2;CDC42;RAB6B;RIT2;PIK3R3	0.119276	0.271548	Signal Processing
CNR1/2 -> Membrane Transport	Cannabinoid Receptors/Lipid Like GCPRs; Cannabinoid Receptors/Lipid Like GCPRs (GCPR Family); Lipid Like GPCRs; generic; generic; plasma membrane	29	67	5	7	ADCY3;SLC6A3;ITPR1;PRKACA;PRKCB	0.128871	0.28712	Signal Processing
BDKRB1/2 -> Ion Channels	Bradykinin Receptors/Peptide GCPRs; Bradykinin Receptors/Peptide GCPRs (GCPR Family); Peptide GPCRs; nerve tissue; nervous system	26	49	4	8	ADCY3;PRKACA;PRKCB;ITPR1	0.131178	0.290767	Signal Processing
TGFBR -> AP-1 Signaling	Receptors Kinases/Serine/Threonine Kinases; Receptors Kinases/Serine/Threonine Kinases (Receptor Signaling)	16	16	2	12	MAPK9;TGFB3	0.132721	0.293184	Signal Processing
OR1A1 -> GNAS Signaling	Olfactory GPCRs; Olfactory GPCRs (GPCR Class A Rhodopsin-Like)	17	32	3	9	ADCY3;PRKACA;PRKCB	0.134592	0.296093	Signal Processing
HTR2 -> Membrane Transport	Amine GPCRs; Serotonin Receptors/Amine GCPRs; Serotonin Receptors/Amine GCPRs (GCPR Family); generic; generic; plasma membrane	23	68	5	7	ADCY3;HTR2A;ITPR1;PRKACA;PRKCB	0.134879	0.296538	Signal Processing
P2RY1/2/4/6 -> Potassium Channels	Purinergic Receptors; Purinergic Receptors; Purinergic Receptors (Ligand Gated Ion Channels); nerve tissue; nervous system	27	33	3	9	KCNJ6;ITPR1;KCNJ2	0.143947	0.310287	Signal Processing
Complement Component GPCRs Signaling	Complement Component GPCRs; Complement Component GPCRs (GPCR Class A Rhodopsin-Like)	30	70	5	7	ADCY3;NFATC3;ITPR1;RASGRF1;PRKACA	0.147266	0.315187	Signal Processing
KRAS Signaling	Signal Transduction Pathways; Signal Transduction Pathways (Signal Processing); generic; generic	48	130	8	6	GGT1;RIN2;RAF1;PLD3;RAP1GDS1;PRKACA;PRKCB;SIRT2	0.148021	0.316292	Signal Processing
P38 MAPK/MAPK14 Signaling	Signal Transduction Pathways; Signal Transduction Pathways (Signal Processing); generic; generic	41	71	5	7	MAP3K11;ATF1;CDC42;RELA;MKNK2	0.153637	0.324399	Signal Processing
HTR1 -> Vascular Motility	Amine GPCRs; Serotonin Receptors/Amine GCPRs; Serotonin Receptors/Amine GCPRs (GCPR Family); cardiovascular system; cytoskeleton	33	71	5	7	ADCY3;ITPR1;RASGRF1;PRKACA;CAMK2A	0.153637	0.324399	Signal Processing
MTNR1 Signaling	Melatonin GPCRs; Melatonin GPCRs (GPCR Class A Rhodopsin-Like)	21	36	3	8	ADCY3;PRKACA;RAF1	0.173213	0.351215	Signal Processing
TGF-beta Signaling	Signal Transduction Pathways; Signal Transduction Pathways (Signal Processing); generic; generic	75	157	9	5	RASL11B;TGFB3;RRAS2;SMAD4;SMAD7;CDC42;RAB6B;CEBPB;RIT2	0.175673	0.354437	Signal Processing
NGFR -> AP-1/CEBPB/CREB/ELK/SRF/TP53 Signaling	TNF Receptor Superfamily/Cytokines Receptors; TNF Receptor Superfamily/Cytokines Receptors (Receptor Signaling)	35	38	3	7	BDNF;MAPK9;CEBPB	0.193584	0.376952	Signal Processing
Ras Signaling	Signal Transduction Pathways; Signal Transduction Pathways (Signal Processing); generic; generic	55	183	10	5	RASL11B;ITPR1;RAF1;PLD3;RRAS2;RASGRF1;CDC42;RAB6B;PRKCB;RIT2	0.195851	0.379689	Signal Processing
ADRA2A -> Hyperpolarization	Adrenergic Receptors/Amine GCPRs; Adrenergic Receptors/Amine GCPRs (GCPR Family); Amine GPCRs; generic; generic	10	21	2	9	ADCY3;PRKACA	0.204698	0.39015	Signal Processing
IL6 Expression Targets -> Nociception	Interleukin Receptors/Cytokines Receptors; Interleukin Receptors/Cytokines Receptors; Interleukin Receptors/Cytokines Receptors (Nociception Receptors Signaling); nerve tissue; nervous system	38	101	6	5	RASL11B;RAF1;RRAS2;RAB6B;CEBPB;RIT2	0.216786	0.403883	Signal Processing
ADRB1 -> Ion Channels	Adrenergic Receptors/Amine GCPRs; Adrenergic Receptors/Amine GCPRs (GCPR Family); Amine GPCRs; nerve tissue; nervous system	13	41	3	7	ADCY3;PRKACA;CACNA1C	0.225165	0.413046	Signal Processing
ActivinR -> SMAD2/3 Signaling	Receptors Kinases/Serine/Threonine Kinases; Receptors Kinases/Serine/Threonine Kinases (Receptor Signaling)	23	23	2	8	SMAD4;SMAD7	0.234616	0.423049	Signal Processing
TGFBR3 -> ARRB2 Signaling	beta-Arrestin-Mediated Receptors Signaling; beta-Arrestin-Mediated Receptors Signaling (Receptor Signaling)	19	62	4	6	AP2M1;TGFB3;EPS15;CDC42	0.235677	0.424151	Signal Processing
IGF1R -> MEF/MYOD/MYOG Signaling	Insulin Receptors Family; Insulin Receptors Family (Receptor Kinases/Tyrosine Kinases)	35	42	3	7	CDC42;PRKCB;KAT2B	0.235912	0.424394	Signal Processing
CHRM1 -> IL2 Production	Amine GPCRs; Cholinergic/Nicotinic Acetylcholine Receptors; Muscarinic Receptors/Amine GCPRs; Muscarinic Receptors/Amine GCPRs (GCPR Family); generic; generic	41	127	7	5	RASL11B;ITPR1;RRAS2;RASGRF1;RAB6B;PRKCB;RIT2	0.245418	0.434071	Signal Processing
AGER -> CREB/SP1 Signaling	Ig-like Cell Adhesion Molecule Family/CD Molecules; Ig-like Cell Adhesion Molecule Family/CD Molecules (Receptor Signaling)	19	25	2	7	CDC42;RAF1	0.264769	0.4528	Signal Processing
NOTCH -> RBPJ/HES/HEY Signaling	Notch Receptors; Notch Receptors (Receptor Signaling)	18	25	2	7	MAML1;NCSTN	0.264769	0.4528	Signal Processing
P2RXs -> Synaptic Transmission	Purinergic Receptors; Purinergic Receptors; Purinergic Receptors (Ligand Gated Ion Channels); nervous system	22	25	2	7	P2RX7;SNAP23	0.264769	0.4528	Signal Processing
ADORA2A/B -> Vasodilation	Adenosine Receptors/Nucleotide-like GCPRs; Adenosine Receptors/Nucleotide-like GCPRs (GCPR Family); Nucleotide-like GPCRs; cardiovascular system; cytoskeleton	12	25	2	7	ADCY3;PRKACA	0.264769	0.4528	Signal Processing
HTR1 -> IL6 Production	Amine GPCRs; Serotonin Receptors/Amine GCPRs; Serotonin Receptors/Amine GCPRs (GCPR Family); generic; generic	43	131	7	5	RASL11B;ITPR1;RRAS2;RASGRF1;RAB6B;PRKCB;RIT2	0.270306	0.457934	Signal Processing
B-Cell Receptor -> NFATC Signaling	B-Cell Receptor/CD Molecules; B-Cell Receptor/CD Molecules (Receptor Signaling)	26	46	3	6	NFATC3;CD22;ITPR1	0.279677	0.466404	Signal Processing
HTR4/6/7 -> Cation Channels	Amine GPCRs; Serotonin Receptors/Amine GCPRs; Serotonin Receptors/Amine GCPRs (GCPR Family); nerve tissue; nervous system	15	26	2	7	ADCY3;PRKACA	0.279864	0.46657	Signal Processing
CNR1/2 -> Vascular Motility	Cannabinoid Receptors/Lipid Like GCPRs; Cannabinoid Receptors/Lipid Like GCPRs (GCPR Family); Lipid Like GPCRs; cardiovascular system	29	67	4	5	ADCY3;ITPR1;PRKACA;CAMK2A	0.280261	0.466924	Signal Processing
PTGDR -> Vasodilation	Lipid Like GPCRs; Prostaglandin Receptors/Lipid Like GCPRs; Prostaglandin Receptors/Lipid Like GCPRs (GCPR Family); cardiovascular system; cytoskeleton	13	28	2	7	ADCY3;PRKACA	0.309968	0.492063	Signal Processing
ARRB2 and Frizzled Receptors Endocytosis	beta-Arrestin-Mediated Frizzled/WNT Signaling; beta-Arrestin-Mediated Frizzled/WNT Signaling (beta-Arrestin-Mediated Receptors Signaling); secretory vesicle	13	49	3	6	AP2M1;EPS15;AXIN1	0.312995	0.494492	Signal Processing
PTGIR -> Vasodilation	Lipid Like GPCRs; Prostaglandin Receptors/Lipid Like GCPRs; Prostaglandin Receptors/Lipid Like GCPRs (GCPR Family); cardiovascular system; cytoskeleton	16	29	2	6	ADCY3;PRKACA	0.324934	0.50385	Signal Processing
FPR1 -> Cytoskeleton Signaling	Formyl Peptide Receptors GPCRs; Formyl Peptide Receptors GPCRs (GPCR Class A Rhodopsin-Like)	33	51	3	5	CDC42;ITPR1;LAT2	0.335285	0.511688	Signal Processing
HTR4/6/7 -> Vasodilation	Amine GPCRs; Serotonin Receptors/Amine GCPRs; Serotonin Receptors/Amine GCPRs (GCPR Family); cardiovascular system; cytoskeleton	17	30	2	6	ADCY3;PRKACA	0.339818	0.515043	Signal Processing
IL1B Expression Targets -> Nociception	Interleukin Receptors/Cytokines Receptors; Interleukin Receptors/Cytokines Receptors; Interleukin Receptors/Cytokines Receptors (Nociception Receptors Signaling); nerve tissue; nervous system	56	122	6	4	neuropeptide K;neurokinin A;substance P;CX3CL1;CEBPB;neuropeptide gamma	0.363508	0.531852	Signal Processing
ARRB1/ARRB2 non-CanonicalSignaling and HedgehogFamily	beta-Arrestin-Mediated SMO/Hedgehog Signaling; beta-Arrestin-Mediated SMO/Hedgehog Signaling (beta-Arrestin-Mediated Receptors Signaling)	19	32	2	6	AP2M1;EPS15	0.369269	0.535765	Signal Processing
Aryl Hydrocarbon Receptor/Heme-Derived Molecules Signaling	Aryl Hydrocarbon Receptor Signaling; Aryl Hydrocarbon Receptor Signaling (Receptor Signaling)	19	33	2	6	BLVRA;BLVRB	0.383805	0.545354	Signal Processing
EGFR Signaling	Signal Transduction Pathways; Signal Transduction Pathways (Signal Processing); generic; generic	66	198	9	4	RASL11B;ITPR1;RAF1;RRAS2;RASGRF1;RAB6B;PRKCB;MAPK9;RIT2	0.397457	0.554005	Signal Processing
VEGF Signaling	Signal Transduction Pathways; Signal Transduction Pathways (Signal Processing); generic; generic	82	222	10	4	RASL11B;ITPR1;RAF1;RRAS2;RASGRF1;CDC42;RAB6B;PRKCB;MAPK9;RIT2	0.397767	0.554198	Signal Processing
WNT/Calcium non-Canonical Signaling	Signal Transduction Pathways; Signal Transduction Pathways (Signal Processing); generic; generic	20	81	4	4	ITPR1;CDC42;PRKCB;CAMK2A	0.409207	0.561192	Signal Processing
PTGFR -> Vasoconstriction	Lipid Like GPCRs; Prostaglandin Receptors/Lipid Like GCPRs; Prostaglandin Receptors/Lipid Like GCPRs (GCPR Family); cardiovascular system; cytoskeleton	15	35	2	5	PRKCB;ITPR1	0.412437	0.563127	Signal Processing
mTOR Signaling Activation by Amino Acids	Fundamental Signalings Changed in Aging; Signal Transduction Pathways; Signal Transduction Pathways (Signal Processing); generic; generic	81	130	6	4	SLC7A8;ATP6V1D;ATF4;RRAGB;SH3BP4;ATP6V1B2	0.42189	0.568694	Signal Processing
Hippo/YAP1 Signaling	Signal Transduction Pathways; Signal Transduction Pathways (Signal Processing); generic; generic	39	59	3	5	YWHAZ;TJP2;SAV1	0.423515	0.569637	Signal Processing
ADRB1/3 -> Vasodilation	Adrenergic Receptors/Amine GCPRs; Adrenergic Receptors/Amine GCPRs (GCPR Family); Amine GPCRs; cardiovascular system; cytoskeleton	23	36	2	5	ADCY3;PRKACA	0.426509	0.571362	Signal Processing
B-Cell Receptor -> NF-kB Signaling	B-Cell Receptor/CD Molecules; B-Cell Receptor/CD Molecules (Receptor Signaling)	30	60	3	5	CD22;ITPR1;PRKCB	0.434313	0.575797	Signal Processing
ERK5/MAPK7 Signaling	Signal Transduction Pathways; Signal Transduction Pathways (Signal Processing); generic; generic	37	37	2	5	MAP3K8;SGK1	0.440405	0.579196	Signal Processing
IGF1R -> ARRB1/ERK1/3 Signaling	beta-Arrestin-Mediated Receptors Signaling; beta-Arrestin-Mediated Receptors Signaling (Receptor Signaling)	11	37	2	5	AP2M1;EPS15	0.440405	0.579196	Signal Processing
DRD3 -> Dopamine Uptake	Amine GPCRs; Dopamine Receptors/Amine GCPRs; Dopamine Receptors/Amine GCPRs (GCPR Family); nerve tissue; nervous system	10	37	2	5	PRKCB;SLC6A3	0.440405	0.579196	Signal Processing
mTOR Signaling	Fundamental Signalings Changed in Aging; Signal Transduction Pathways; Signal Transduction Pathways (Signal Processing); generic; generic	112	305	13	4	RAF1;RRAGB;RRAS2;PRKACA;PSMA1;SGK1;PSMB7;YWHAZ;RASL11B;DDIT4;UBE2N;RAB6B;RIT2	0.450632	0.58478	Signal Processing
NF-kB non-Canonical Signaling	Signal Transduction Pathways; Signal Transduction Pathways (Signal Processing); generic; generic	29	38	2	5	RELA;CAMLG	0.454118	0.58665	Signal Processing
FrizzledR -> JUN/PAX2 Signaling	Frizzled/WNT Receptor Family; Frizzled/WNT Receptor Family (Receptor Signaling)	15	39	2	5	MAP3K11;MAPK9	0.467638	0.593746	Signal Processing
ARRB1/ARRB2 and GPCRs Internalization	beta-Arrestin-Mediated Receptors Signaling; beta-Arrestin-Mediated Receptors Signaling (Receptor Signaling)	10	41	2	4	AP2M1;EPS15	0.494078	0.606941	Signal Processing
HRAS Signaling	Signal Transduction Pathways; Signal Transduction Pathways (Signal Processing); generic; generic	53	116	5	4	PLD3;RASGRF1;CDC42;SOS2;RELA	0.50008	0.609818	Signal Processing
CD157/ITGB2 Signaling in Myeloid Cell	ADP Ribosyl Cyclase Receptors/CD Molecules; ADP Ribosyl Cyclase Receptors/CD Molecules (Receptor Signaling)	33	42	2	4	CDC42;CEBPB	0.506986	0.613076	Signal Processing
HCAR1/HCAR2 -> MAPK Signaling	Hydroxy-Carboxilic Acid GPCRs; Hydroxy-Carboxilic Acid GPCRs (GPCR Class A Rhodopsin-Like)	16	43	2	4	ADCY3;PRKACA	0.519681	0.618926	Signal Processing
TLR -> AP-1 Signaling	Toll-like Receptors/CD Molecules; Toll-like Receptors/CD Molecules (Receptor Signaling)	30	45	2	4	MAPK9;TLR5	0.544414	0.62983	Signal Processing
T-Cell Receptor -> NF-kB Signaling	T-cell Receptors/CD Molecules; T-cell Receptors/CD Molecules (Receptor Signaling)	49	73	3	4	ITPR1;PRKCB;MAP3K8	0.566269	0.638959	Signal Processing
BDKRB1/2 -> Vasodilation	Bradykinin Receptors/Peptide GCPRs; Bradykinin Receptors/Peptide GCPRs (GCPR Family); Peptide GPCRs; cardiovascular system; cytoskeleton	26	47	2	4	ADCY3;PRKACA	0.568256	0.639767	Signal Processing
AHR Signaling in Treg and Dendritic Cells Function	Aryl Hydrocarbon Receptor Signaling; Aryl Hydrocarbon Receptor Signaling (Receptor Signaling); T-cell Activation and Differentiation; lymphatic system	37	49	2	4	SMAD4;ALDH1A1	0.591194	0.648835	Signal Processing
HTR7 -> IL6 Production	Amine GPCRs; Serotonin Receptors/Amine GCPRs; Serotonin Receptors/Amine GCPRs (GCPR Family); generic; generic	24	76	3	3	ADCY3;ATF1;PRKACA	0.593997	0.649912	Signal Processing
mTOR Signaling Activation by Fatty Acids and Glucose	Fundamental Signalings Changed in Aging; Signal Transduction Pathways; Signal Transduction Pathways (Signal Processing); generic; generic	109	261	10	3	ATP6V1D;PLPPR4;TELO2;ALDOA;PRKACA;ATP6V1B2;NDUFV2;PFKM;UQCRC1;APOC1	0.607942	0.655173	Signal Processing
Hedgehog Family -> ARRB1/ARRB2 Canonical Signaling	beta-Arrestin-Mediated SMO/Hedgehog Signaling; beta-Arrestin-Mediated SMO/Hedgehog Signaling (beta-Arrestin-Mediated Receptors Signaling)	29	105	4	3	ADCY3;AP2M1;EPS15;PRKACA	0.613758	0.657321	Signal Processing
Androgen Receptor non-Genomic Signaling	Signal Transduction Pathways; Signal Transduction Pathways (Signal Processing); generic; generic	38	211	8	3	RASL11B;DNAJA1;HSPA2;HSPA6;RAF1;RRAS2;RAB6B;RIT2	0.618099	0.658907	Signal Processing
CGRP -> Calcium Influx	GCPR Family; GCPR Family (Nociception Receptors Signaling); GPCR Class B Secretin-like; nerve tissue; nervous system	23	53	2	3	ADCY3;PRKACA	0.634337	0.664711	Signal Processing
T-Cell Receptor -> NFATC Signaling	T-cell Receptors/CD Molecules; T-cell Receptors/CD Molecules (Receptor Signaling)	32	53	2	3	NFATC3;ITPR1	0.634337	0.664711	Signal Processing
AXL Receptor Tyrosine Kinase Signaling	Signal Transduction Pathways; Signal Transduction Pathways (Signal Processing); generic; generic	68	190	7	3	RASL11B;ITPR1;RAF1;RRAS2;RASGRF1;RAB6B;RIT2	0.647376	0.66923	Signal Processing
PTGER2/3 -> Vascular Motility	Lipid Like GPCRs; Prostaglandin Receptors/Lipid Like GCPRs; Prostaglandin Receptors/Lipid Like GCPRs (GCPR Family); cardiovascular system; cytoskeleton	34	83	3	3	ADCY3;ITPR1;PRKACA	0.654137	0.671526	Signal Processing
Estrogens/ESR1 Genomic Canonical Signaling	Signal Transduction Pathways; Signal Transduction Pathways (Signal Processing); generic; generic	32	139	5	3	DNAJA1;HSPA2;HSPA6;SERPINB6;APOC1	0.662828	0.674431	Signal Processing
mTOR Signaling	Signal Transduction Pathways; Signal Transduction Pathways (Signal Processing); generic; generic	52	112	4	3	DDIT4;RAF1;RRAGB;SGK1	0.664734	0.675061	Signal Processing
Androgen Receptor Genomic Signaling	Signal Transduction Pathways; Signal Transduction Pathways (Signal Processing); generic; generic; nucleus	27	141	5	3	DNAJA1;HSPA2;HSPA6;DDX25;SRD5A1	0.675272	0.678502	Signal Processing
ADORA3 -> Mast-Cell Degranulation	Adenosine Receptors/Nucleotide-like GCPRs; Adenosine Receptors/Nucleotide-like GCPRs (GCPR Family); Nucleotide-like GPCRs; generic; hematological system; secretory vesicle	27	87	3	3	ARL3;ITPR1;PLD3	0.685552	0.681788	Signal Processing
WNT Planar Cell Polarity (PCP) non-Canonical Signaling	Signal Transduction Pathways; Signal Transduction Pathways (Signal Processing); generic; generic	26	60	2	3	MAP3K11;MAPK9	0.701207	0.686667	Signal Processing
GLP1R -> ARRB1 Signaling	beta-Arrestin-Mediated Receptors Signaling; beta-Arrestin-Mediated Receptors Signaling (Receptor Signaling)	22	90	3	3	ADCY3;YWHAZ;PRKACA	0.707698	0.688646	Signal Processing
NOTCH Receptors Signaling	Signal Transduction Pathways; Signal Transduction Pathways (Signal Processing); generic; generic	33	61	2	3	MAML1;NCSTN	0.70989	0.689309	Signal Processing
EPHB -> NMDA Receptor Activation	Fybronectin Type III Domain Containing/Cytokines Receptors; Receptor Kinases/Tyrosine Kinases; Receptor Kinases/Tyrosine Kinases; Receptor Kinases/Tyrosine Kinases (Nociception Receptors Signaling); nerve tissue; nervous system	27	62	2	3	ITPR1;CAMK2A	0.718364	0.691844	Signal Processing
NF-kB Canonical Signaling	Signal Transduction Pathways; Signal Transduction Pathways (Signal Processing); generic; generic	62	152	5	3	ITPR1;PRKCB;RELA;PSMA1;PSMB7	0.738247	0.697634	Signal Processing
PTGER2/3 -> Inflammation-Related Expression Targets	Lipid Like GPCRs; Prostaglandin Receptors/Lipid Like GCPRs; Prostaglandin Receptors/Lipid Like GCPRs (GCPR Family); generic; generic	34	95	3	3	BDNF;ITPR1;RAF1	0.741947	0.698688	Signal Processing
BMPR2 Signaling	Signal Transduction Pathways; Signal Transduction Pathways (Signal Processing); generic; generic	36	96	3	3	SMAD4;SMAD7;CEBPB	0.748405	0.700509	Signal Processing
HTR5 -> TNF Production	Amine GPCRs; Serotonin Receptors/Amine GCPRs; Serotonin Receptors/Amine GCPRs (GCPR Family); generic; generic	36	213	7	3	RASL11B;ITPR1;RRAS2;RASGRF1;RAB6B;PRKCB;RIT2	0.761107	0.704028	Signal Processing
TACR1 -> TNF/IL6/IL8 Production	Peptide GPCRs; Tachykinin Receptor/Peptide GCPRs; Tachykinin Receptor/Peptide GCPRs (GCPR Family); generic; generic	26	191	6	3	neuropeptide K;neurokinin A;NFATC3;ITPR1;substance P;neuropeptide gamma	0.78798	0.711207	Signal Processing
ADRB1 -> Prostaglandin Generation	Adrenergic Receptors/Amine GCPRs; Adrenergic Receptors/Amine GCPRs (GCPR Family); Amine GPCRs; generic; generic	25	80	2	2	ADCY3;PRKACA	0.838493	0.723799	Signal Processing
NMDA Receptors -> Ca2+/CREB Activation/PGE2 Synthesis	Glutamate Receptors; Glutamate Receptors; Glutamate Receptors (Ligand Gated Ion Channels); nerve tissue; nervous system	28	84	2	2	BDNF;PTGES2	0.85798	0.728368	Signal Processing
ADRA1 -> Ion Channels	Adrenergic Receptors/Amine GCPRs; Adrenergic Receptors/Amine GCPRs (GCPR Family); Amine GPCRs; nerve tissue; nervous system	38	183	5	2	ADCY3;TRPV2;ITPR1;PRKACA;CACNA1C	0.86729	0.730498	Signal Processing
AMPA Receptors -> Calcium Influx	Glutamate Receptors; Glutamate Receptors; Glutamate Receptors (Ligand Gated Ion Channels); nerve tissue; nervous system	8	94	2	2	GRIA1;GRIA3	0.897704	0.73723	Signal Processing
TNF-alpha/TNFRSF1A Signaling	Signal Transduction Pathways; Signal Transduction Pathways (Signal Processing); generic; generic	40	99	2	2	MAPK9;CEBPB	0.913461	0.740587	Signal Processing
AGTR1 -> ARRB1/ARRB2 Signaling	beta-Arrestin-Mediated Receptors Signaling; beta-Arrestin-Mediated Receptors Signaling (Receptor Signaling)	42	173	4	2	ADCY3;YWHAZ;AGTR1;PRKACA	0.923959	0.742776	Signal Processing
Hedgehog Family Signaling	Signal Transduction Pathways; Signal Transduction Pathways (Signal Processing); generic; generic	36	105	2	1	ADCY3;PRKACA	0.929382	0.743892	Signal Processing
FOXO1 Signaling	Signal Transduction Pathways; Signal Transduction Pathways (Signal Processing); generic; generic	55	158	3	1	YWHAZ;RAF1;SGK1	0.957634	0.749556	Signal Processing
Insulin Signaling	Peptide and Protein Hormones; Signal Transduction Pathways; Signal Transduction Pathways (Signal Processing); generic; generic	77	202	4	1	TRIP10;YWHAZ;RAF1;PRKACA	0.966667	0.751314	Signal Processing
CRH -> Synthesis of Corticosteroids	GCPR Family; GCPR Family (Nociception Receptors Signaling); GPCR Class B Secretin-like; nerve tissue; nervous system	26	186	3	1	ADCY3;ITPR1;PRKACA	0.982855	0.754404	Signal Processing
Estrogens/ESR1 non-Genomic Signaling	Signal Transduction Pathways; Signal Transduction Pathways (Signal Processing); generic; generic	45	267	5	1	ADCY3;ITPR1;RAF1;PRKACA;PRKCB	0.985956	0.754987	Signal Processing
Aryl Hydrocarbon Receptor Genomic and non-Genomic Signaling	Aryl Hydrocarbon Receptor Signaling; Aryl Hydrocarbon Receptor Signaling (Receptor Signaling)	80	332	5	1	RRAS2;RASL11B;RASGRF1;RAB6B;RIT2	0.998156	0.757255	Signal Processing
