# Supplementary material for: Primary cilia and SHH signaling impairments in human and mouse models of Parkinson’s disease
Source: Nat Commun. 2022 Aug 16;13:4819. doi: 10.1038/s41467-022-32229-9 (PMC9380673; doi:10.1038/s41467-022-32229-9)
Supplement: Supplementary file 14 — Supplementary Dataset 11 [file 41467_2022_32229_MOESM14_ESM.xlsx]

## Sheet: PINK1 ko
	NSC1	Apoptotic NSCs	Immature neurons
0	MT-CO1	RPL31	STMN2
1	MT-CYB	RPS2	DCX
2	MT-CO2	RPL35	MLLT11
3	MT-CO3	RPL21	SNCG
4	MT-ND4	RPLP0	MAP1B
5	MT-RNR2	RPS27	ELAVL4
6	MT-ND3	RPL12	INA
7	MT-RNR1	RPS15	CRABP2
8	MT-ATP6	RPL36	TUBB2B
9	MT-ND2	RPL32	RTN1
10	PRTG	RPL8	NCAM1
11	MT-ND5	RPL3	BEX1
12	MTATP6P1	RPL35A	STMN1
13	MT-ND4L	RPL6	TAGLN3
14	MT-ND1	RPL18A	TUBA1A
15	IGFBP5	RPL13	NEFL
16	NES	RPLP1	MAP2
17	VCAN	RPS14	ELAVL3
18	HSP90B1	RPL11	CRMP1
19	FZD3	RPL19	NEFM
20	PTPRZ1	RPS19	ELAVL2
21	CDH2	RACK1	EPB41
22	KTN1	RPS7	TUBB
23	MALAT1	GAPDH	CCNI
24	PRKDC	RPL15	GAP43
25	IGDCC3	TMSB10	CRABP1
26	SCD	RPL13A	ONECUT2
27	PRRC2C	YBX1	RND3
28	TPR	RPL34	DLL3
29	CENPF	RPS18	CD24
30	SOX2	FTL	PMEL
31	PDIA3	RPL24	TERF2IP
32	BPTF	RPL38	RAB3A
33	COL4A2	RPL10	PHLDA1
34	APLP2	RPS3A	CALM2
35	HSPA5	RPS9	EPS8L1
36	FGFBP3	RPL5	MAPK6
37	VCL	FTH1	NRXN1
38	CALU	RPL29	TPPP3
39	GANAB	RPL41	ATP1A3
40	ATRX	RPL28	NREP
41	ATP2B1	ATP5F1E	GLRX
42	FLNA	RPS4X	EBF1
43	SYNE2	RPS6	C14orf132
44	PNISR	RPS15A	NSG1
45	NR2F1	RPS12	C4orf48
46	MAP1B	RPS8	PBX1
47	ANKRD11	RPL37A	JPT1
48	EIF3A	RPL18	PCBP4
49	MTDH	SNRPD2	GPC2
50	MIDN	RPL26	TMTC4
51	LRRN1	RPL27	NHLH1
52	RBM25	GSTP1	AP1S2
53	GOLGB1	MYL6	BASP1
54	PXDN	RPS3	YWHAG
55	ZFP36L1	RPL14	DPYSL3
56	CKAP4	RPS28	TPD52
57	SLC39A6	RPL7A	CRIP2
58	POU3F2	RPS5	CDC42
59	MT-ND6	RPL9	MALAT1
60	DICER1	RPL7	CXCR4
61	GOLGA4	RPL23A	DCC
62	MARCKS	RPS23	SCG3
63	CEP350	RPS27A	GNG3
64	CANX	UBA52	CDKN2D
65	GPM6B	RPS16	EIF4A2
66	PDIA6	UBE2C	ST18
67	QKI	RPS20	THSD7A
68	ZFHX3	ACTB	GDI1
69	MKI67	CALM2	H3F3B
70	KIF21A	ATP5MC2	MEIS2
71	COL4A1	SERF2	TUBB2A
72	SPARC	RPS25	STMN4
73	FAT3	RPL10A	ENO2
74	SON	PPDPF	KIF5C
75	GLG1	RPS24	NPDC1
76	LAMC1	NACA	TTC3
77	AKAP12	RPS13	SNN
78	HACD3	ATP5MF	KLHL35
79	SLC2A1	TUBB	SRRM4
80	CCDC47	RPL37	SEZ6L2
81	CHD7	RPL27A	ARL4D
82	FGFR1	CKB	CCDC112
83	ZNF638	HINT1	DST
84	ZNF462	ACTG1	ATP6V1G1
85	PCDH19	RPL30	EBF2
86	USP9X	PFN1	PCBD1
87	SERPINH1	RPLP2	MIAT
88	ASPM	TMA7	MARCKSL1
89	PRPF40A	FAU	NRN1
90	SORBS2	RPS29	PHF21B
91	FZD7	RPS17	INAFM1
92	SLC39A10	TMSB4X	BEX2
93	CDK6	LDHB	ANKRD12
94	LBR	CFL1	APLP1
95	ARID1A	MARCKSL1	TRIM36
96	ZNF292	SLC25A6	RBP1
97	TMX1	ATP5ME	GALP
98	KHSRP	LRRC75A-AS1	PTMS
99	IGFBP3	NDUFS5	LEMD1
