# Supplementary material for: Primary cilia and SHH signaling impairments in human and mouse models of Parkinson’s disease
Source: Nat Commun. 2022 Aug 16;13:4819. doi: 10.1038/s41467-022-32229-9 (PMC9380673; doi:10.1038/s41467-022-32229-9)
Supplement: Supplementary file 15 — Supplementary Dataset 12 [file 41467_2022_32229_MOESM15_ESM.xlsx]

## Sheet: NSC1
	gene	qval	fc	mean	coef_sd
1071	MTARC1	0.000781982	0.793254	0.241439	0.0908663
9516	SEPTIN1	0.000287721	1.29839	0.202302	0.0954443
1070	MTARC2	0.0004938	0.544399	0.0359712	0.230589
11144	MARCHF2	0.0175426	1.19003	0.206331	0.0939568
2025	SEPTIN2	0.000283048	1.07857	3.66072	0.0276145
5335	SEPTIN6	0.00346243	0.85953	0.501583	0.0675361
4546	SEPTIN7	5.34556e-07	0.911624	6.50532	0.0249838
10402	SEPTIN9	0	1.2663	1.92633	0.0381167
7606	A2M	1.57471e-09	2.5211	0.14446	0.209526
7791	AAAS	8.23022e-05	0.827898	0.496691	0.0639195
6877	AAMDC	0.0468361	1.08947	0.756547	0.0545331
1940	AAMP	0.00187418	1.11915	0.857554	0.0474207
9675	AARS	4.46183e-07	0.731983	0.307914	0.0837036
10143	AARSD1	0.017542	1.25073	0.117122	0.120814
2884	AASDH	1.00898e-06	0.760853	0.353094	0.0755659
9394	ABAT	2.24573e-11	0.519839	0.15482	0.134459
6181	ABCA1	0.000980862	1.23495	0.306187	0.0842548
10344	ABCA5	0.0213272	0.875427	0.404317	0.0739463
4693	ABCB1	0	0.325325	0.215252	0.136801
4692	ABCB4	0.00108456	0.539377	0.036259	0.248406
5219	ABCB7	0.00897798	0.858501	0.354532	0.0754878
2654	ABCC5	0.00159024	0.732419	0.122878	0.129318
9431	ABCC6	8.20184e-05	0.497148	0.0434532	0.236461
9433	ABCC6P1	7.68576e-07	0.191048	0.0305036	0.452955
9419	ABCC6P2	0.00228217	0.42933	0.0141007	0.362419
7655	ABCC9	2.84333e-11	1.76295	0.14446	0.11711
8697	ABCD4	0.0033561	1.17766	0.334964	0.0727266
3098	ABCE1	0.000116935	0.872685	1.09122	0.0470356
3916	ABCF1	0.00871781	0.915353	1.15424	0.0436071
2961	ABCG2	0	5.66703	0.0641727	0.24688
2402	ABHD10	2.8461e-05	1.20295	0.606043	0.059095
2274	ABHD14A	4.73059e-11	0.717766	0.447194	0.0692404
10018	ABHD15	0.000952688	0.609047	0.0526619	0.197506
11042	ABHD17A	0.0162961	1.19025	0.218705	0.0930828
9177	ABHD17C	0.000507569	0.747702	0.164029	0.110473
10550	ABHD3	6.96436e-05	1.3914	0.168345	0.110756
7468	ABLIM1	0.0379325	1.16489	0.216403	0.0933005
3875	ABT1	0.0421794	1.07454	0.997122	0.0448417
4716	AC002454.1	0.000983478	0.674076	0.0831655	0.157502
3031	AC004057.1	4.12141e-08	1.69417	0.100144	0.130782
4581	AC004453.1	0.00165048	0.916154	1.71022	0.0364832
8101	AC004812.2	0.0265394	1.30326	0.0765468	0.152395
4486	AC005062.1	0.00228303	0.442951	0.0161151	0.349057
10242	AC005921.2	0.00502856	1.20725	0.350504	0.087303
4627	AC006001.3	0.000312946	1.20279	0.444604	0.0678745
10630	AC006305.1	0	0.348766	0.291799	0.121161
4790	AC006329.1	0.000355548	0.549767	0.0463309	0.221768
4610	AC006970.1	0.000102502	1.76961	0.0569784	0.195596
1223	AC007240.1	1.28545e-09	0.399594	0.0644604	0.206789
1443	AC007389.5	0.024996	0.462126	0.0120863	0.439844
1770	AC007405.3	5.3666e-07	0.487291	0.0716547	0.194139
9563	AC007611.1	0.0208409	0.415905	0.0117986	0.485828
4805	AC007683.1	9.21333e-05	1.44085	0.116259	0.124399
4898	AC007938.2	0.0181218	0.288094	0.00920863	0.675215
4900	AC007938.3	0.025795	1.32122	0.0702158	0.159532
1776	AC007969.1	0	0.822771	3.72489	0.026651
4909	AC008038.1	2.85173e-13	1.14284	6.01151	0.0252458
7719	AC008124.1	5.94411e-08	1.46373	0.190216	0.0955842
11660	AC008750.7	0.0403227	0.38731	0.00690647	0.586447
9460	AC008915.2	0	1.98008	0.15741	0.108826
3311	AC008937.2	0.00189933	0.294919	0.0169784	0.514993
11007	AC009005.1	0	0.571793	0.282302	0.0959035
9302	AC009041.2	0.00500857	0.746796	0.120288	0.135271
10629	AC009271.1	2.32148e-09	0.296205	0.0581295	0.278416
4912	AC009275.1	1.51056e-05	0.508305	0.0506475	0.209822
1332	AC009414.2	3.11705e-15	1.94175	0.191367	0.116994
9045	AC009654.1	0.00271337	0.0912909	0.0143885	1.0426
3290	AC010435.1	0.0486801	0.433279	0.00834532	0.536344
11776	AC010642.2	0.00515343	1.09051	1.34273	0.0402637
11345	AC011447.3	3.11705e-15	0.421909	0.13036	0.150981
11346	AC011447.7	0.00494197	0.520891	0.0207194	0.301755
11090	AC011498.7	0.0160111	0.71491	0.0635971	0.178913
5692	AC011632.1	3.01973e-09	0.216468	0.0486331	0.352634
1980	AC012507.2	0.0357289	0.583366	0.0221583	0.326031
11041	AC012615.1	0.000149746	1.60256	0.0696403	0.165356
1787	AC013410.2	0.000224917	0.321861	0.0235971	0.407795
8909	AC013652.1	1.81846e-10	0.310522	0.0598561	0.251586
10269	AC015813.6	0.000146906	1.65794	0.0561151	0.177047
5469	AC016065.1	0.0449562	0.845058	0.186475	0.106291
10594	AC016205.1	0.00500891	0.169197	0.0106475	0.823194
9092	AC016355.1	0.0329625	1.71084	0.0143885	0.320296
5825	AC016405.1	0.00866095	0.28545	0.0094964	0.617631
11789	AC016629.2	0.00828203	0.295008	0.0120863	0.598109
9175	AC016705.2	0.0450929	0.835976	0.15741	0.113189
1429	AC016734.1	0.0471742	1.19047	0.158273	0.111123
1802	AC016739.1	1.61576e-10	1.15167	3.42216	0.0302924
1417	AC016747.1	0	2.57083	0.153094	0.121611
1746	AC016766.1	0.0140423	3.12154	0.0103597	0.595996
4901	AC016831.4	0.00478216	2.61215	0.00978417	0.442648
1575	AC017099.1	0.000591196	0.494646	0.0322302	0.270449
10204	AC018521.5	1.66268e-06	1.43326	0.196547	0.101443
5466	AC019257.1	0.0414453	0.738301	0.0589928	0.188575
3169	AC020551.1	2.07425e-08	0.491158	0.0952518	0.172815
8919	AC020658.6	0.00756831	0.441254	0.0198561	0.396625
11537	AC021092.1	0.0124202	1.28497	0.107338	0.129154
9005	AC021752.1	0.00476836	0.323278	0.011223	0.520439
5818	AC021945.1	0.0297596	0.565116	0.0198561	0.334538
7220	AC022390.1	0.0222464	0.340358	0.00719425	0.603065
7283	AC022400.7	4.5653e-06	1.25943	0.406619	0.0677635
5657	AC022639.1	1.28398e-08	0.705727	0.331799	0.0835555
9181	AC023034.1	0.0442584	1.18322	0.158561	0.10591
7691	AC023157.1	3.92122e-09	1.86987	0.0926619	0.145201
8912	AC023908.3	1.06053e-08	1.87899	0.0785611	0.150411
11283	AC024075.2	0.000178726	1.49081	0.0892086	0.141547
6605	AC024293.1	0.0343756	0.953167	3.34532	0.0288195
7686	AC024940.1	0	0.387511	0.300432	0.111979
8895	AC025678.3	0.00296132	0.718931	0.104173	0.144977
9428	AC026401.3	0.046304	0.782021	0.0779856	0.156113
3210	AC026412.1	0	2.75769	0.0817266	0.165556
5797	AC027031.2	1.80088e-07	0.625113	0.148777	0.122145
4631	AC027644.3	1.21348e-05	1.24755	0.421583	0.0678702
7818	AC034102.1	0.00660017	1.19445	0.276547	0.0848344
9738	AC040169.1	7.27888e-06	1.79608	0.0538129	0.175572
9158	AC046168.2	0.000398792	0.575028	0.058705	0.206735
7883	AC048341.1	0.000776238	1.28266	0.188201	0.0976039
7884	AC048341.2	2.31294e-09	2.27906	0.0578417	0.18848
2904	AC053527.1	0.0158814	0.519554	0.0201439	0.348627
4902	AC058791.1	1.19752e-07	4.11358	0.00920863	0.36279
10128	AC067852.2	0.00351124	1.29915	0.124892	0.116923
6592	AC068205.1	2.73833e-05	0.264957	0.0273381	0.423953
9144	AC068338.2	0.0072202	2.06015	0.0141007	0.348495
1626	AC068491.3	0.0423681	1.34971	0.0633094	0.187221
1627	AC068491.4	3.56144e-05	1.76435	0.0673381	0.183681
5491	AC068587.4	4.36821e-06	0.612897	0.121151	0.143545
7502	AC073585.1	1.29112e-05	0.112671	0.0120863	0.671913
2383	AC073861.1	9.66975e-06	0.91921	4.99626	0.0255809
4684	AC074183.2	0.000177707	1.34165	0.168058	0.104143
4888	AC078846.1	0.00510344	1.35337	0.0880576	0.140474
2947	AC079160.1	0	0.433402	0.164317	0.136243
7874	AC084033.3	5.45236e-14	0.722222	0.724892	0.0598221
6484	AC087280.1	0.0149416	0.431027	0.0117986	0.444319
9246	AC087633.2	0.0279343	0.787931	0.105036	0.138279
5572	AC090204.1	0	0.67291	1.13698	0.0478139
10647	AC090409.1	9.44731e-05	1.70923	0.0736691	0.182844
7929	AC090502.1	0.0162439	0.291969	0.00633094	0.657675
8878	AC091057.1	2.27619e-06	0.47283	0.0506475	0.213762
8876	AC091057.6	0.000515083	0.385803	0.0198561	0.362256
9244	AC091078.1	3.69281e-10	2.28508	0.0552518	0.180697
10665	AC091138.1	3.11705e-15	0.477798	0.155971	0.130559
10283	AC091271.1	0.00450016	1.32632	0.105899	0.129361
3416	AC091429.1	0.0190687	1.15374	0.290935	0.0781588
1573	AC092683.1	1.36231e-08	0.656794	0.214388	0.100952
515	AC092807.3	2.10395e-05	1.90192	0.0604317	0.202525
2623	AC092919.2	0	1.86527	0.273381	0.099407
8172	AC093028.1	0.0458257	0.493344	0.0123741	0.447705
1009	AC093422.1	0.0225246	0.356515	0.0094964	0.57822
4948	AC093673.1	0	2.02685	0.266475	0.101846
1085	AC096537.1	0.01078	0.364069	0.0115108	0.511259
1828	AC096667.1	0.0124603	0.127057	0.00920863	1.06322
3159	AC097534.2	4.30861e-08	0.575413	0.121727	0.137285
5022	AC097626.1	0.00195749	0.219277	0.00920863	0.641693
2992	AC098487.1	5.0328e-10	0.573119	0.160288	0.122625
9406	AC099489.1	0	0.441514	0.185324	0.131788
2171	AC099560.2	0.041014	0.757918	0.0670504	0.171934
10136	AC100793.2	0.0223718	0.717439	0.058705	0.185969
5464	AC100810.1	4.87654e-12	1.38747	0.483453	0.0652742
9066	AC100830.1	0.00130155	0.543787	0.04	0.248819
6487	AC104237.3	4.64527e-10	6.10948	0.00748201	0.397906
9248	AC104260.1	0.00979861	0.351815	0.0106475	0.522376
10292	AC104763.1	0.00743931	0.498804	0.0207194	0.336498
3189	AC104805.1	3.8717e-09	2.18489	0.0658993	0.181258
555	AC105942.1	0.0215365	0.794687	0.114245	0.127934
3557	AC106791.1	0.0058611	0.485234	0.0233094	0.340741
3731	AC106795.1	7.48304e-07	0.84177	1.08345	0.0470883
3432	AC106818.1	0.0479751	1.27429	0.0808633	0.154984
1236	AC106875.1	0	0.131855	0.0966907	0.347667
2978	AC106881.1	0.000616111	7.96485	0.00604317	0.799613
1788	AC106900.2	8.55843e-10	0.301149	0.0578417	0.267817
6531	AC107956.1	0.00294154	1.47463	0.0601439	0.170535
1201	AC108488.1	0.000117039	0.684738	0.123453	0.130815
10155	AC109326.1	0.000174561	0.558954	0.0653237	0.205875
10568	AC110015.1	0.00171184	0.396078	0.017554	0.387064
10436	AC110285.7	1.53605e-07	1.36929	0.310504	0.0812768
9253	AC110588.1	8.54121e-05	0.355913	0.00690647	0.350344
2405	AC112487.1	0.038605	0.710419	0.0526619	0.209734
2539	AC112504.1	0.0225524	0.372418	0.0100719	0.553874
3519	AC113367.1	0.00321163	0.881295	0.649784	0.055958
3429	AC114316.2	4.22169e-09	0.445769	0.0702158	0.187814
2892	AC115223.1	0.0042932	1.23663	0.179568	0.0968064
5128	AC115618.3	0.0210714	1.33895	0.0635971	0.161934
6527	AC116533.1	0	0.754053	1.50647	0.0393467
3323	AC122718.1	0.0220872	0.754259	0.0814388	0.157623
2930	AC124016.2	0.000336637	1.57204	0.0604317	0.167098
9230	AC124248.1	0.00982015	0.52493	0.0241727	0.322377
6533	AC124798.1	7.31182e-06	0.40699	0.0379856	0.269575
9657	AC126773.2	0	1.8584	0.182158	0.102545
8196	AC127070.4	0.0249153	0.491506	0.0138129	0.404457
8177	AC130404.1	0.00456154	0.286131	0.00863309	0.573974
2656	AC131235.1	0.00236537	1.17304	0.395683	0.0686368
6498	AC132192.2	0.000697039	1.57977	0.0535252	0.177838
2541	AC133435.1	0.0271665	1.25101	0.101583	0.12933
9472	AC133552.5	4.12731e-05	1.69129	0.0592806	0.171346
8885	AC135983.2	0.000128932	0.632197	0.0846043	0.15932
3732	AC136632.1	4.13048e-05	1.12894	1.3905	0.0395476
10466	AC137723.1	0.0164952	0.551576	0.0233094	0.31853
3258	AC138409.2	2.73715e-05	0.749869	0.256403	0.091878
10446	AC139530.1	2.95903e-06	1.68426	0.0707914	0.150386
2733	AC139887.4	0.0402449	0.483104	0.00719425	0.449629
5490	AC145124.1	0.0125598	1.32677	0.093813	0.145864
8135	AC156455.1	0.000149281	0.58512	0.0658993	0.187875
5151	AC239585.2	0	0.148401	0.0984173	0.311389
10066	AC244093.2	0.00458859	0.704885	0.0851799	0.160515
10074	AC244153.1	0	1.90424	0.295252	0.0897501
663	AC245014.1	0.0194452	0.146712	0.0109353	1.05203
662	AC245014.3	0.000576303	0.512536	0.0440288	0.256329
688	AC245297.3	0.0317898	1.1805	0.194532	0.0983295
11710	AC245884.9	0.00616282	0.366644	0.0129496	0.475435
2153	ACAA1	1.10556e-05	1.27123	0.340432	0.0733257
10614	ACAA2	0.0124603	0.913071	0.964317	0.0468657
490	ACADM	9.96768e-09	0.823225	1.05899	0.0463053
8120	ACADS	8.64985e-07	0.644803	0.151079	0.120619
9871	ACADVL	0.000170884	1.17782	0.59482	0.0578531
2698	ACAP2	0.00637824	0.866784	0.457266	0.0680018
5977	ACO1	0.000162503	0.811071	0.372086	0.0737862
3842	ACOT13	1.94309e-07	0.833806	0.967194	0.0473765
5063	ACOT9	0.00025588	0.847226	0.574388	0.0601313
6614	ACP2	2.19842e-11	1.44221	0.337554	0.0752232
680	ACP6	2.38141e-14	2.3253	0.0906475	0.152865
10238	ACSF2	0.0265394	0.751187	0.0679137	0.164611
1963	ACSL3	4.09343e-07	0.835679	1.06417	0.0480133
10784	ACSS1	0	0.148319	0.770647	0.114705
7948	ACSS3	3.78762e-11	0.180889	0.0457554	0.355328
4444	ACTB	0	1.23374	121.148	0.0224493
10437	ACTG1	0.00162821	1.04574	71.4754	0.0186122
1490	ACTG2	9.91285e-10	3.9457	0.305899	0.307423
2637	ACTL6A	0	0.769425	1.33957	0.0432161
8667	ACTN1	0	1.69608	1.38475	0.0692426
1577	ACTR1B	0.0200647	1.1145	0.518849	0.0597013
7996	ACTR6	0.00206766	0.856194	0.480863	0.0659665
2297	ACTR8	0.0233452	1.19204	0.183885	0.0990347
2613	ACTRT3	0.0358288	0.521683	0.0120863	0.393828
7778	ACVR1B	0.0328686	0.787616	0.0978417	0.142308
2157	ACVR2B	0.00997759	0.872657	0.441727	0.0682651
8707	ACYP1	0	0.541275	1.40633	0.0501823
1395	ACYP2	3.78808e-06	0.75584	0.319424	0.0815842
10890	ADA	0.00166002	1.1868	0.659568	0.0713844
781	ADAM15	0.00762403	1.19151	0.332086	0.0850138
4697	ADAM22	0.00177309	0.623658	0.0578417	0.197926
1906	ADAM23	0.00124383	0.713797	0.115108	0.137185
5598	ADAM9	0.0100172	1.1805	0.441727	0.0832102
12098	ADAMTS1	0.000630444	0.720029	0.138705	0.126802
3257	ADAMTS12	1.68726e-10	1.46816	0.342734	0.0824648
852	ADAMTS4	0.00294154	0.172018	0.0117986	0.772798
12099	ADAMTS5	0.00010629	0.194238	0.0164029	0.562773
3330	ADAMTS6	6.14928e-15	0.481206	0.169784	0.130163
774	ADAR	0.000446158	1.16608	0.592518	0.057849
4936	ADCK2	0.00030082	0.674234	0.0989928	0.144513
3221	ADCY2	0	6.00239	0.0909352	0.231326
1274	ADCY3	0.000160651	0.646436	0.0917986	0.153627
5581	ADGRA2	0.0141664	0.394206	0.00633094	0.487961
8180	ADGRD1	0	0.000769074	0.0184173	3.95758e-05
9601	ADGRG1	0.000376651	0.719163	0.148777	0.122677
502	ADGRL2	0	1.91536	0.528633	0.0676862
2891	ADGRL3	0.0324441	1.11991	0.474245	0.067349
3427	ADGRV1	3.24093e-06	1.27092	0.408633	0.0694217
2984	ADH5	0.015554	0.949073	3.65784	0.0277523
1200	ADI1	3.74927e-12	1.21076	2.05928	0.0379226
994	ADIPOR1	0.000730003	1.14552	0.749352	0.0530196
7321	ADIRF	0.0199859	0.371435	0.00978417	0.545083
7292	ADK	0.000379088	0.82492	0.39741	0.0716562
6506	ADM	0	1.91306	0.801151	0.0860848
10936	ADNP	0.000167398	1.17127	0.65813	0.0558088
10685	ADNP2	0.000105069	0.800369	0.387626	0.0764207
10975	ADRM1	2.66426e-11	1.21535	1.59856	0.0402277
8827	ADSSL1	2.86728e-09	0.551385	0.13295	0.136992
9208	AEN	0.0410119	0.88006	0.376978	0.0792495
4403	AFDN	2.63706e-05	0.823387	0.562014	0.0619113
4402	AFDN-DT	0.00141912	0.788212	0.229928	0.0978986
5401	AFF2	6.56956e-06	0.38109	0.0405755	0.28792
3533	AFF4	0.0407315	1.11211	0.466475	0.0658175
1435	AFTPH	0.0121931	0.83187	0.214964	0.0946
7864	AGAP2	0.0417708	0.414671	0.00892086	0.547987
7865	AGAP2-AS1	0.000851871	0.467107	0.0273381	0.300566
1293	AGBL5	3.9237e-09	1.33789	0.389928	0.0675364
3383	AGGF1	4.09757e-05	0.73523	0.201439	0.100245
4941	AGK	0.0341378	0.872467	0.279137	0.0818735
564	AGL	1.70821e-09	0.681293	0.296115	0.0871418
5859	AGO2	0.000137139	0.826538	0.515683	0.0664308
3958	AGPAT1	0.000625925	1.17912	0.495827	0.0635731
6383	AGPAT2	0	5.00391	0.136115	0.202938
4387	AGPAT4	0.0123739	0.849364	0.269928	0.0840563
5471	AGPAT5	0.00317399	0.824064	0.273957	0.0855868
11	AGRN	6.05899e-05	0.74551	0.223885	0.0977259
104	AGTRAP	0.00666067	1.14077	0.490648	0.0629493
10820	AHCY	0.0165109	0.933491	2.04432	0.0368513
4885	AHCYL2	0.00603385	0.739158	0.0955396	0.142884
4306	AHI1	0	0.630282	0.535827	0.0681819
6675	AHNAK	6.05897e-06	2.82544	0.0797122	0.308823
3198	AHRR	0.000458643	0.336929	0.0195683	0.410366
1418	AHSA2P	0.00493568	0.773756	0.14964	0.118655
5360	AIFM1	0.0119401	0.886068	0.56	0.0619983
829	AIM2	0.000346105	0.127888	0.0158273	0.761053
3009	AIMP1	6.09312e-13	0.802961	1.37439	0.0420596
4449	AIMP2	0.0213619	0.888332	0.484029	0.0658303
12182	AJ011932.1	0.0361521	0.514707	0.0178417	0.402653
8469	AJUBA	0	1.81284	0.460719	0.0783335
6280	AK1	0.00345232	1.3613	0.0941007	0.137571
282	AK2	1.80349e-07	0.777155	0.505036	0.0655506
462	AK4	0	0.671178	0.973525	0.0535985
495	AK5	0	2.1266	0.234532	0.106253
3353	AK6	2.57411e-07	0.854427	1.38417	0.0414028
8779	AK7	0.00643971	0.629216	0.0463309	0.220585
4224	AK9	1.99769e-05	0.67567	0.146187	0.123204
10261	AKAP1	2.2501e-05	1.35166	0.275108	0.095245
4292	AKAP7	0.0164375	0.842857	0.237698	0.0914834
11271	AKAP8L	4.95171e-05	0.799684	0.382446	0.0735793
6493	AKIP1	1.48341e-08	1.27504	0.604317	0.0584882
322	AKIRIN1	2.46458e-06	1.14688	1.58993	0.0392392
586	AKNAD1	0.0257513	0.526527	0.0169784	0.367253
4913	AKR1B1	0.019119	0.944472	2.96086	0.0312337
7083	AKR1C3	0.000543005	3.84101	0.00719425	0.513847
11643	AKT1S1	0	1.59449	0.367194	0.0744379
1168	AKT3	0.0289612	0.842035	0.20259	0.10032
5374	AL009174.1	1.30637e-09	0.804904	0.907914	0.0489463
11965	AL021707.2	0.00998122	0.68764	0.0561151	0.187699
886	AL023755.1	0.0184592	0.371577	0.0100719	0.538561
9313	AL031708.1	3.906e-05	0.527838	0.0535252	0.207707
3860	AL031777.3	0.00648692	0.536305	0.0307914	0.296907
477	AL033530.1	2.32981e-06	0.620158	0.127482	0.136483
78	AL034417.2	0.000820945	0.3582	0.0201439	0.404278
4321	AL035446.1	0.00464218	0.314901	0.0126619	0.531059
3902	AL049543.1	0.0220712	0.228465	0.00805755	0.825056
334	AL050341.2	3.0025e-05	1.38533	0.167482	0.104524
4094	AL109918.1	1.01993e-11	0.513892	0.142158	0.134651
12048	AL118516.1	0.0239707	1.27283	0.110791	0.136561
5350	AL121601.1	2.74883e-05	1.45847	0.12518	0.120489
8552	AL121821.1	0.0410854	0.649814	0.0299281	0.26748
5248	AL121871.1	0.000865421	0.693449	0.0989928	0.144742
10952	AL122058.1	0.00214671	2.82436	0.00633094	0.442611
6029	AL133410.1	0.00192381	0.273875	0.0198561	0.546836
6574	AL136126.1	0.0252196	0.748153	0.0756834	0.165562
4123	AL136164.3	0	2.21035	0.148777	0.128539
958	AL136454.1	0.00285322	0.883791	0.70446	0.054077
3787	AL136968.2	0.00251594	0.737082	0.107626	0.131921
3790	AL139095.2	0.0403736	1.0744	1.18216	0.0443837
50	AL139246.5	8.86169e-10	0.636132	0.585611	0.101027
3809	AL157373.2	3.87051e-05	0.329516	0.0333813	0.360682
5251	AL157778.1	0	0.0939945	0.240863	0.260703
8258	AL161891.1	0.0111615	0.701931	0.0627338	0.17984
7165	AL161935.3	0.0453273	0.460291	0.0117986	0.490681
5941	AL162411.1	0	0.51062	0.201727	0.113003
4401	AL353747.3	0.00013884	2.30981	0.0247482	0.292143
4407	AL354892.2	0.028595	0.160291	0.00834532	1.06617
8396	AL355338.1	0	1.95786	0.374101	0.0835744
4070	AL355802.1	0.00802681	1.19709	0.243453	0.0878079
5231	AL356235.1	0.0221881	0.452216	0.00863309	0.443893
952	AL356273.3	0.0193504	0.766229	0.100144	0.145839
4311	AL357060.1	8.91135e-06	8.27104	0.011223	0.639202
6297	AL359091.1	0.0206473	1.1125	0.882014	0.0589584
504	AL359504.2	0.000366984	1.41205	0.105899	0.128168
1161	AL359764.1	8.72425e-09	0.179691	0.0443165	0.407063
8597	AL365295.1	0.0155451	0.407432	0.0100719	0.476679
922	AL365357.1	0.0249763	1.0508	3.30072	0.0282307
622	AL390729.1	0.000105914	0.167622	0.0238849	0.613257
735	AL391069.3	1.12991e-06	1.26739	0.457266	0.0657926
25	AL391244.1	0.000326045	1.25966	0.233669	0.085083
4151	AL391416.1	0.00489849	1.44807	0.058705	0.171125
4113	AL391807.1	0.00762437	0.785471	0.15223	0.11716
3815	AL441883.1	6.38267e-09	2.08556	0.0541007	0.172802
5171	AL445472.1	0.000191837	0.117834	0.017554	0.761396
7254	AL450311.2	3.63778e-08	0.46745	0.083741	0.18794
4259	AL450405.1	0.000222393	1.19707	0.459856	0.0646575
6109	AL513318.2	2.98586e-08	1.57954	0.137842	0.112307
210	AL513365.1	0	0.726001	0.999137	0.048262
759	AL513523.2	4.86983e-05	0.567363	0.0779856	0.186378
4260	AL589993.1	0.00655917	0.344231	0.00633094	0.508815
532	AL590094.1	0	0.574433	0.34964	0.0851766
6155	AL590705.1	7.02312e-07	0.0703367	0.0466187	0.723975
4361	AL590867.2	0.0418311	1.06437	1.50388	0.0388479
3796	AL591485.1	1.43102e-05	0.635367	0.111942	0.140277
1020	AL591846.1	1.45512e-09	1.19028	1.38331	0.0393906
1003	AL592114.1	0.0158983	1.15161	0.349065	0.0751701
12211	AL592183.1	9.85608e-14	0.550218	0.20259	0.110899
5951	AL592293.2	2.33885e-06	0.684435	0.178417	0.108328
6199	AL592463.1	0.0222605	0.392078	0.0129496	0.523966
8	AL645608.7	0.0201251	0.469187	0.0161151	0.416947
6190	AL669983.1	0.0206473	1.17604	0.199712	0.0896714
34	AL691432.2	3.00916e-10	1.60379	0.163165	0.102797
2388	ALCAM	0	0.448295	0.281439	0.113105
11625	ALDH16A1	3.43452e-05	1.35993	0.180432	0.0992704
8066	ALDH2	0	0.623914	0.478849	0.073268
3840	ALDH5A1	0.00248136	1.34736	0.110216	0.128766
8695	ALDH6A1	7.22746e-06	0.803429	0.497266	0.065597
3511	ALDH7A1	0.0252196	0.929658	1.28921	0.0416206
869	ALDH9A1	0.00766911	1.11454	0.711655	0.0526486
9997	ALDOC	0	0.360681	0.134101	0.175659
9391	ALG1	0.000757767	1.35691	0.104173	0.119456
2660	ALG3	0.0147682	1.12678	0.465324	0.0629131
8265	ALG5	0.0384926	0.926147	0.928633	0.0470338
455	ALG6	3.00027e-06	0.712032	0.213237	0.0980317
6880	ALG8	0.0131774	0.909637	0.981871	0.0491693
1193	ALKAL2	0	2.12298	0.210935	0.13035
11115	ALKBH7	0.00704312	1.07604	1.76173	0.03524
1485	ALMS1	0.00158583	0.758019	0.15741	0.115024
1486	ALMS1-IT1	0.00433658	0.423332	0.0141007	0.392235
9866	ALOX12-AS1	0.00652384	1.35277	0.0828777	0.144075
4230	AMD1	0.00481751	1.10998	1.1364	0.0481391
7793	AMHR2	0.000686652	0.0705508	0.0207194	1.02997
5311	AMMECR1	0.000533555	0.805022	0.296403	0.0827077
7690	AMN1	6.14928e-15	0.571756	0.239712	0.0990887
5318	AMOT	5.60736e-08	1.42226	0.309928	0.0882116
6919	AMOTL1	7.95587e-08	0.67818	0.229065	0.0983228
2509	AMOTL2	0	1.70343	0.381295	0.0878176
4554	AMPH	0.00142253	0.777632	0.187914	0.103483
10340	AMZ2	0.0498398	1.07565	1.06417	0.0469767
10327	AMZ2P1	0.0224239	0.911129	0.741583	0.0521428
1628	ANAPC1	0.0364864	0.836325	0.163453	0.108525
6832	ANAPC15	3.11705e-15	1.26203	1.39108	0.0405124
7269	ANAPC16	2.42455e-05	1.10886	2.40892	0.0327847
6397	ANAPC2	0.0440879	1.20248	0.132662	0.11598
8449	ANG	0.00569175	0.409092	0.0152518	0.419827
1047	ANGEL2	0.000774801	1.25462	0.234532	0.0889235
11165	ANGPTL6	0.0168541	0.32532	0.00920863	0.603009
3030	ANK2	4.61483e-05	1.59008	0.0794245	0.152081
7219	ANK3	1.1481e-05	0.783174	0.382446	0.0748033
3237	ANKH	0.000137732	0.628273	0.0851799	0.162117
3583	ANKHD1	0.0177352	0.806428	0.145036	0.116379
4710	ANKIB1	0.00621743	0.83947	0.288345	0.0829928
4479	ANKMY2	0.00367232	0.841059	0.337842	0.0776733
7340	ANKRD1	6.51549e-06	3.4195	1.04518	0.366792
10517	ANKRD12	5.99445e-12	0.766632	0.868489	0.0531798
10021	ANKRD13B	0.0413154	0.770525	0.0670504	0.161927
6053	ANKRD18A	0.000286995	0.567454	0.0526619	0.207064
2727	ANKRD18DP	0.00104393	0.237073	0.0132374	0.57748
7151	ANKRD26	0.00320034	0.868906	0.599712	0.0622036
11378	ANKRD27	0.00818786	0.747385	0.0894964	0.142443
668	ANKRD35	0	0.100363	0.139281	0.331382
1574	ANKRD36B	2.74869e-06	0.604269	0.106475	0.144879
1556	ANKRD36C	1.71041e-13	0.639348	0.357986	0.0838188
1569	ANKRD39	0.0346626	1.13014	0.339568	0.0736303
10241	ANKRD40	0.000677088	1.22538	0.402302	0.0788728
27	ANKRD65	0.00259255	0.336055	0.0132374	0.472921
8811	ANKRD9	0.0294633	1.17048	0.213525	0.0921075
4549	ANLN	2.20149e-09	0.671552	0.508201	0.0909868
9098	ANP32A	7.27748e-09	0.882074	3.23856	0.0296072
6162	ANP32B	5.60354e-10	0.883421	4.80547	0.0273759
705	ANP32E	0	0.720898	3.34389	0.0363664
6082	ANXA1	0	3.75269	1.30763	0.145177
7309	ANXA11	1.78942e-10	1.49928	0.34446	0.0870862
9046	ANXA2	2.50741e-07	1.3369	5.20259	0.0763399
5993	ANXA2P2	0.00277316	1.60801	0.057554	0.207343
2924	ANXA3	0.000317041	1.76544	0.230791	0.209114
3048	ANXA5	3.05486e-08	1.1688	3.1718	0.0383466
3642	ANXA6	0	1.55863	0.856115	0.0546139
12105	AP000240.1	0.00910906	0.698601	0.0664748	0.177766
11850	AP000347.1	0.046574	0.737413	0.0546763	0.193605
6905	AP000648.3	0.00502856	0.525689	0.0267626	0.298071
10494	AP000894.4	0.0046222	1.46199	0.0543885	0.17446
6853	AP001324.1	2.26057e-08	0.882021	2.88604	0.0305922
12079	AP001347.1	0.00841122	0.84593	0.302734	0.082139
6851	AP001372.2	0.00547781	1.48833	0.0589928	0.186016
6858	AP001972.5	2.83915e-09	2.17551	0.0658993	0.178809
6867	AP002360.1	5.33786e-10	1.37054	0.41295	0.0695348
6916	AP002784.2	0.000822342	1.36966	0.097554	0.123885
11888	AP1B1	0.0116889	1.19259	0.183022	0.0900243
8480	AP1G2	0.00212835	0.425691	0.0172662	0.363811
4785	AP1S1	1.9251e-07	0.879676	2.60058	0.0334058
5044	AP1S2	0	1.97023	2.91856	0.0516626
6445	AP2A2	8.60894e-07	1.32915	0.302446	0.0781984
2658	AP2M1	0	1.31068	3.61094	0.0330616
11584	AP2S1	2.95085e-14	1.1896	4.35022	0.0315767
11048	AP3D1	0.00171176	1.14306	0.701295	0.0558813
5606	AP3M2	1.14151e-07	0.703748	0.274245	0.0899837
4760	AP4M1	0.0322738	1.21605	0.131799	0.116233
8517	AP4S1	0.0203845	1.27142	0.0992806	0.132556
8614	AP5M1	0.0147304	1.14294	0.368633	0.0703924
10717	AP5S1	0.0466668	1.31188	0.0569784	0.172602
4438	AP5Z1	0.0229473	1.29577	0.0739568	0.145666
6474	APBB1	0.00019659	1.24653	0.297266	0.0785769
2849	APBB2	1.30542e-12	0.659265	0.343885	0.0809786
3478	APC	0.0151423	0.904038	0.788777	0.0533617
11033	APC2	0.0338727	0.718016	0.0564029	0.198493
10524	APCDD1	0	0.348988	0.11482	0.173275
2245	APEH	0.0140884	1.11544	0.553669	0.0572264
3140	APELA	1.64434e-10	1.79573	0.116835	0.125643
708	APH1A	7.98531e-06	1.14827	1.27971	0.0416207
6590	API5	1.72261e-06	1.20371	0.766907	0.052329
6580	APIP	0.0109614	0.891354	0.626475	0.0583153
5355	APLN	0	4.24026	0.427626	0.157806
11413	APLP1	1.3776e-11	0.774544	1.04173	0.0519853
7059	APLP2	5.31319e-13	1.21474	2.80317	0.0371915
10783	APMAP	0	0.746325	1.51597	0.0395487
11972	APOBEC3C	0.000308207	1.48192	0.0964029	0.144439
11549	APOC1	0	0.472844	0.28518	0.101149
11548	APOE	8.20809e-05	0.643722	0.356835	0.149047
11930	APOL2	0.00499078	1.33763	0.0981295	0.134731
7624	APOLD1	0.000127318	0.524595	0.0546763	0.223948
3939	APOM	1.10805e-05	1.61502	0.0653237	0.14648
5065	APOO	0	0.767612	1.31885	0.0423992
8822	APOPT1	1.09895e-06	1.18333	1.06129	0.046686
2306	APPL1	4.33662e-14	0.748194	0.873669	0.0531433
8019	APPL2	0.00144042	1.21731	0.270504	0.080994
9766	APRT	6.65884e-08	1.15015	2.09583	0.0352236
5982	APTX	0.010691	1.12489	0.536691	0.0594868
6874	AQP11	0.011707	0.714954	0.0670504	0.171534
5990	AQP3	0.0321855	0.694749	0.0566907	0.216317
7759	AQP5	1.7181e-06	0.367842	0.0414388	0.282228
5185	AR	0.000966117	1.23841	0.331799	0.0852609
2827	ARAP2	0.00112177	0.529725	0.0359712	0.256346
3603	ARAP3	0.0063202	1.31286	0.103309	0.129341
7739	ARF3	6.80928e-06	1.1751	0.896115	0.0482325
4871	ARF5	1.84186e-12	1.16222	3.09727	0.0294093
8573	ARF6	0.0221385	1.08996	1.08719	0.0481633
10987	ARFGAP1	0.00116587	1.34131	0.124604	0.118848
6612	ARFGAP2	2.61813e-10	1.31139	0.528633	0.058804
12020	ARFGAP3	1.47894e-06	0.802587	0.557122	0.0616939
3113	ARFIP1	0.0182795	0.88291	0.437698	0.0676563
6476	ARFIP2	0.000216477	1.21451	0.414676	0.0697331
10993	ARFRP1	0.0209431	0.856503	0.265324	0.085849
8661	ARG2	0.000189555	0.777014	0.270216	0.0897625
6608	ARHGAP1	0.00338323	1.33556	0.105324	0.128789
8887	ARHGAP11A	0	0.56441	0.717698	0.0874339
8875	ARHGAP11B	2.62437e-07	0.51703	0.0877698	0.173719
10073	ARHGAP23	0.00225039	1.55948	0.057554	0.190233
10326	ARHGAP27P1-BPTFP1-KPNA2P3	2.37149e-05	0.536689	0.0601439	0.197225
551	ARHGAP29	0	2.84308	0.558561	0.107089
11411	ARHGAP33	0.0223718	0.773956	0.0972662	0.143503
6932	ARHGAP42	4.21928e-07	1.59873	0.124892	0.125636
9917	ARHGAP44	0.00128203	0.532477	0.0368345	0.257085
10451	ARHGDIA	2.34477e-06	1.15946	1.84719	0.0422766
7636	ARHGDIB	6.56339e-07	1.89545	0.136115	0.173961
11508	ARHGEF1	0.0271715	1.26614	0.0978417	0.136282
805	ARHGEF2	0.00062958	1.32689	0.151079	0.109177
2577	ARHGEF26-AS1	0.0474512	0.493542	0.0132374	0.450563
2304	ARHGEF3	0.0393158	0.733629	0.0517986	0.190625
6023	ARHGEF39	0	0.448755	0.284029	0.116713
5179	ARHGEF9	0.000130582	0.739751	0.189065	0.104812
213	ARID1A	7.60318e-07	0.837894	0.998561	0.04838
4366	ARID1B	2.78941e-06	0.812299	0.624748	0.0598246
7720	ARID2	0.0182576	0.872106	0.370648	0.0743324
11016	ARID3A	3.03618e-12	0.729292	0.722878	0.0623417
8621	ARID4A	1.37968e-06	0.802596	0.616403	0.0615267
1144	ARID4B	0.00184283	0.901988	1.29237	0.0433912
7224	ARID5B	6.14928e-15	1.34784	1.7177	0.0528454
2227	ARIH2	0.039577	0.911084	0.650935	0.0573767
8001	ARL1	0.00262988	0.892437	0.839424	0.0494176
2361	ARL13B	4.68129e-07	0.744416	0.362878	0.0793176
6562	ARL14EP	0.00124658	1.15997	0.566906	0.0603917
10444	ARL16	2.01592e-12	1.2892	0.879712	0.0497761
9595	ARL2BP	0	1.28554	1.94158	0.0396853
4475	ARL4A	2.1504e-06	0.878853	2.08691	0.0367703
2848	ARL4AP2	0.00027845	0.293554	0.0094964	0.446986
10156	ARL4D	1.67806e-06	0.645378	0.147914	0.123463
2364	ARL6	0.000283983	0.608077	0.0676259	0.18165
9435	ARL6IP1	2.06168e-12	0.762381	3.66705	0.0531886
7176	ARL6IP1P2	7.95101e-08	0.496889	0.0909352	0.177069
8146	ARL6IP4	6.30237e-08	1.13146	2.98101	0.0310445
1728	ARL6IP6	5.21222e-08	0.831725	1.44345	0.0460348
5660	ARMC1	0.00132385	0.875094	0.750791	0.0545726
6518	ARNTL	2.65839e-07	1.93742	0.0618705	0.174249
7674	ARNTL2	0.0233773	1.21235	0.169784	0.108586
4742	ARPC1B	0.000786833	0.852184	0.624748	0.0627813
1939	ARPC2	7.68806e-10	1.16746	5.60863	0.0344591
8052	ARPC3	3.50995e-05	1.08808	5.15626	0.0272893
2060	ARPC4	1.94485e-13	1.25487	1.51309	0.0426373
942	ARPC5	6.82891e-10	1.1536	5.08691	0.0317099
6259	ARPC5L	3.36295e-06	1.166	1.28835	0.0445412
6859	ARRB1	4.87826e-05	1.52297	0.101583	0.138349
9837	ARRB2	0.0206814	0.883909	0.431367	0.0682611
3428	ARRDC3	0.000175018	1.31973	0.21036	0.0982065
9255	ARRDC4	2.99271e-06	0.524307	0.0952518	0.186347
3392	ARSB	0.0328952	1.26291	0.0961151	0.139158
5015	ARSD	0.0231826	1.30239	0.0883453	0.148772
5016	ARSE	2.46338e-06	0.658621	0.165468	0.119567
3033	ARSJ	0.00800408	1.5912	0.0664748	0.226644
3439	ARSK	2.08213e-10	0.6153	0.202302	0.104793
11818	ARVCF	3.65054e-05	0.737688	0.214388	0.0985484
7204	ASAH2B	0.0212619	1.23927	0.126619	0.119174
2012	ASB1	0.00983397	1.21915	0.185324	0.0991373
7085	ASB13	0.000317559	1.47739	0.0722302	0.143604
6322	ASB6	0.00131948	1.42705	0.0817266	0.145411
8009	ASCL1	0.0185899	0.665621	0.0768345	0.221664
4263	ASF1A	0.0104703	0.906924	1.00259	0.0492547
11256	ASF1B	1.6223e-09	0.718636	0.595108	0.0749251
797	ASH1L	8.76771e-05	0.836257	0.583309	0.060733
5585	ASH2L	0.0184607	0.887666	0.493525	0.0648253
11225	ASNA1	0.0106371	1.08495	1.26014	0.0411838
4733	ASNS	0.000100898	0.408807	0.0330935	0.306271
5651	ASPH	9.28541e-08	0.809957	0.78705	0.0536309
11867	ASPHD2	6.77588e-07	2.0129	0.0535252	0.190543
965	ASPM	0	0.507042	1.64978	0.0842329
6674	ASRGL1	6.16314e-06	0.811212	0.638849	0.0622551
6329	ASS1	0.000215977	0.12793	0.0244604	0.737717
918	ASTN1	6.38769e-06	0.592061	0.0992806	0.156222
10805	ASXL1	7.39102e-12	0.727647	0.546187	0.0638949
5831	ATAD2	1.78627e-12	0.696051	0.834245	0.0708362
1261	ATAD2B	0.0231826	0.831349	0.18705	0.104011
29	ATAD3B	0.0133804	1.32058	0.0946763	0.144659
10030	ATAD5	0	0.646703	0.983022	0.0578677
11977	ATF4	4.47627e-05	1.16657	1.36489	0.050441
11646	ATF5	9.50642e-06	1.48752	0.136403	0.120494
7631	ATF7IP	0.0239863	0.921847	1.08403	0.0460693
9400	ATF7IP2	1.1238e-12	0.614291	0.258993	0.0944515
3408	ATG10	0.00381461	1.22276	0.238849	0.0905922
3489	ATG12	0.000802652	0.897993	1.26043	0.0422964
6607	ATG13	5.23802e-05	1.36915	0.180719	0.103728
8610	ATG14	0.0156259	1.28532	0.100719	0.13335
6837	ATG16L2	0.0346809	0.742503	0.0630216	0.1792
454	ATG4C	6.82087e-07	0.717893	0.248633	0.0902967
11177	ATG4D	0.00521856	1.21148	0.248058	0.0892674
4966	ATG9B	0.00931857	0.484147	0.0215827	0.360507
1928	ATIC	0	1.42161	0.682014	0.0557965
8579	ATL1	0.000141441	0.798567	0.335827	0.0785913
1345	ATL2	0.00819559	0.78489	0.142734	0.118506
6701	ATL3	2.66737e-14	0.218073	0.0618705	0.27654
5395	ATP11C	3.2099e-08	0.698317	0.273669	0.0884108
11340	ATP13A1	0.00338045	1.3391	0.101295	0.129953
140	ATP13A2	0.0152976	1.19763	0.188777	0.0955293
639	ATP1A1	6.08885e-10	1.28501	0.813813	0.0554951
11510	ATP1A3	7.73604e-08	0.226471	0.0434532	0.375677
888	ATP1B1	0.00609573	0.871149	0.641439	0.0652867
9890	ATP1B2	2.66025e-07	0.66193	0.202878	0.108712
9489	ATP2A1-AS1	1.64843e-05	0.814338	0.523165	0.0639503
7964	ATP2B1	0	0.705145	1.7341	0.0392675
9742	ATP2C2	7.84076e-06	0.334926	0.0423022	0.32903
10963	ATP5F1E	0	1.14346	14.2201	0.0204064
10218	ATP5MC1	2.66433e-05	1.09194	3.84921	0.0280385
7438	ATP5MD	0.00285322	1.06498	7.65957	0.027559
2731	ATP5ME	5.61658e-07	1.08747	6.86849	0.0226829
4748	ATP5MF	0.00172695	1.05065	8.68144	0.0206638
8825	ATP5MPL	4.03713e-05	1.06631	8.30648	0.0209091
12127	ATP5PO	0.0165605	0.962858	8.21151	0.0202759
5439	ATP6AP1	0.0265658	1.10372	0.622446	0.0567905
5090	ATP6AP2	0.0406729	0.945043	2.1764	0.0350026
10125	ATP6V0A1	0.00674445	1.23459	0.177842	0.100861
366	ATP6V0B	7.32975e-05	1.11195	2.30158	0.0356815
9634	ATP6V0D1	2.95085e-14	1.37665	0.621295	0.0581946
4960	ATP6V0E2	0.000107588	1.15785	0.826475	0.0503712
5508	ATP6V1B2	3.24209e-06	1.21109	0.63482	0.0554631
8657	ATP6V1D	4.64587e-05	1.17482	1.07626	0.0528503
4882	ATP6V1F	0	1.20699	3.42964	0.0303441
6225	ATP6V1G1	0	1.24632	5.26676	0.0279601
3935	ATP6V1G2	0	2.2567	0.115108	0.124282
5630	ATP6V1H	0.00278139	1.1785	0.37554	0.0717149
2855	ATP8A1	9.9947e-05	0.470644	0.0353957	0.257898
10939	ATP9A	0.0289424	0.833273	0.169784	0.106411
399	ATPAF1	0.00178234	1.1183	0.947914	0.0468952
1299	ATRAID	0.00122841	0.927911	2.68806	0.0304096
2220	ATRIP	0.0172642	0.730112	0.0710791	0.169485
7471	ATRNL1	0.0142079	0.722025	0.0670504	0.170791
12037	ATXN10	0	1.29059	2.38446	0.0389513
8063	ATXN2	0.0305495	0.899438	0.513957	0.0623808
8755	ATXN3	8.92176e-09	0.740885	0.405468	0.0711687
7930	ATXN7L3B	1.10002e-06	1.18165	0.901583	0.0462937
198	AUNIP	2.0677e-08	0.580765	0.132374	0.132069
10948	AURKA	0	0.461864	0.823885	0.105421
23	AURKAIP1	1.78102e-07	1.13235	3.27914	0.0323001
9904	AURKB	0	0.533499	1.39655	0.0717641
4636	AUTS2	2.33843e-05	0.811395	0.476259	0.066185
11498	AXL	3.98231e-09	1.56154	0.836835	0.103443
5786	AZIN1	6.56219e-08	1.22562	1.09209	0.051202
8978	B2M	4.33662e-14	1.20178	5.24173	0.0336697
1148	B3GALNT2	0.0257641	0.83568	0.179281	0.102787
12151	B3GALT5	0.0237088	1.31763	0.0728058	0.155889
12152	B3GALT5-AS1	0.000277074	1.59099	0.0581295	0.169281
4120	B3GAT2	0.0418912	0.762612	0.0736691	0.1688
6680	B3GAT3	0.00194396	1.13778	0.682014	0.0545531
7862	B4GALNT1	3.53245e-09	0.477329	0.0886331	0.171108
5986	B4GALT1	0.000586009	1.40734	0.151367	0.131201
851	B4GALT3	1.18526e-08	1.32266	0.403741	0.0668951
3729	B4GALT7	0.000248222	1.21753	0.396547	0.0712551
5790	BAALC	0.0082232	1.06907	10.5102	0.0326913
5789	BAALC-AS2	7.49194e-11	2.04932	0.100144	0.151293
11291	BABAM1	8.03308e-11	1.23449	1.07252	0.0444884
6995	BACE1-AS	0.00753117	1.35937	0.0797122	0.148754
12154	BACE2	8.60838e-05	1.77109	0.0667626	0.193936
4179	BACH2	0.0416161	0.820707	0.136403	0.12291
6719	BAD	9.33623e-13	1.24357	1.62187	0.0421133
5987	BAG1	0	1.51711	1.13554	0.0448693
4106	BAG2	3.11563e-11	0.664121	0.331511	0.0846991
3938	BAG6	0	1.84298	0.540719	0.0641805
3986	BAK1	0.00819559	1.17021	0.310216	0.0769072
6767	BANF1	0.000529924	1.06312	7.66763	0.0233301
1926	BARD1	1.49653e-12	0.72502	0.727194	0.0626576
3241	BASP1	1.26508e-06	0.862904	1.52345	0.041114
11614	BAX	4.4345e-12	1.21682	5.29209	0.0390425
8531	BAZ1A	0	0.733035	1.32662	0.0458864
4645	BAZ1B	2.03189e-06	0.864717	1.5177	0.0412938
1735	BAZ2B	0.0413941	0.931847	1.24115	0.043862
11590	BBC3	0.000181324	1.26484	0.549928	0.0833551
7457	BBIP1	0.00549644	0.886093	0.655827	0.0565929
9117	BBS4	0.00130155	0.805784	0.267914	0.0881982
2391	BBX	0.000322693	0.896364	1.48432	0.0402983
5423	BCAP31	0.0396542	1.07075	1.31482	0.0421381
9707	BCAR1	0	1.95658	0.6	0.0725085
548	BCAR3	0.012586	1.14565	0.394532	0.070165
10295	BCAS3	0.0210602	0.780641	0.104173	0.13737
7661	BCAT1	0.0261572	0.918985	1.61381	0.0484922
11609	BCAT2	1.88381e-06	1.22968	0.625611	0.0585571
4142	BCKDHB	0.000273484	0.788728	0.255827	0.0864508
9539	BCKDK	0.00116562	1.16436	0.537266	0.0615836
8134	BCL7A	0.000113434	0.83747	0.57295	0.0611507
9531	BCL7C	0	1.46346	0.645755	0.0599473
679	BCL9	0.00252023	1.23411	0.219568	0.0909804
5089	BCOR	0.0330188	1.20332	0.15223	0.11043
5358	BCORL1	0.0485499	0.790745	0.0831655	0.150477
1946	BCS1L	0.036656	1.15684	0.229065	0.0885369
2999	BDH2	0.000107619	0.845485	0.617266	0.057688
3362	BDP1	0.00498794	0.901369	1.10705	0.0480897
10141	BECN1	0.0093572	1.15043	0.393669	0.0696876
6413	BET1L	1.43291e-05	1.40651	0.153094	0.105509
5280	BEX2	0	2.41488	0.385611	0.0915961
5283	BEX3	0	1.14396	36.1419	0.0199042
5278	BEX4	1.97338e-07	1.1093	4.36576	0.0270525
5271	BEX5	5.71691e-06	0.0397007	0.0561151	0.956896
9418	BFAR	0.00335465	1.14281	0.554245	0.0593658
5419	BGN	2.38141e-14	4.0013	0.0745324	0.251624
7213	BICC1	2.17845e-06	0.577777	0.103022	0.156281
12023	BIK	0.000163289	2.16502	0.0313669	0.272261
1665	BIN1	4.71285e-07	1.25598	0.55223	0.0612627
6937	BIRC2	0.0193418	1.1155	0.561727	0.0598587
10408	BIRC5	4.90669e-07	0.839795	4.4895	0.0470002
10984	BIRC7	2.59547e-09	0.164817	0.0497842	0.413788
9229	BLM	1.23813e-10	0.674342	0.440863	0.0840117
10024	BLMH	0.000428661	0.865416	0.660144	0.0542717
7807	BLOC1S1	2.08135e-06	1.10642	3.47914	0.028756
7397	BLOC1S2	1.98372e-11	1.23687	2.00432	0.0435779
11492	BLVRB	0.000620237	0.556073	0.0500719	0.226262
7139	BMI1	0.0219037	1.19184	0.185899	0.0979494
2925	BMP2K	0.000196595	0.695827	0.12518	0.129318
8598	BMP4	5.03542e-10	0.382819	0.065036	0.211524
10951	BMP7	0	2.91864	0.241151	0.111132
7319	BMPR1A	0	1.61845	0.364029	0.0749662
3699	BNIP1	0.00952911	0.830091	0.209784	0.0928124
9042	BNIP2	0.0177352	1.11992	0.508489	0.061263
7527	BNIP3	0	0.648326	1.48719	0.0656652
5539	BNIP3L	0	0.710108	1.90993	0.038083
2028	BOK	4.75444e-11	1.9753	0.138705	0.142152
8353	BORA	2.68733e-12	0.564325	0.23741	0.112723
7432	BORCS7	9.71669e-05	1.14071	1.15914	0.0449782
11330	BORCS8	3.14941e-06	1.31108	0.298993	0.0783379
4914	BPGM	0.0213186	0.89431	0.489784	0.0620806
10337	BPTF	4.45326e-07	0.868859	1.84201	0.0377107
10150	BRCA1	0	0.639847	0.574964	0.0744776
8251	BRCA2	5.20951e-11	0.729835	0.846619	0.0658937
3966	BRD2	0.00543554	0.91179	1.26101	0.043159
3560	BRD8	0.0175706	0.868016	0.400576	0.0764611
4735	BRI3	0.0479751	1.07062	1.81209	0.0436286
10298	BRIP1	0.027634	0.822938	0.2	0.112853
3261	BRIX1	8.19222e-08	0.832728	1.16058	0.0463887
2071	BRK1	2.83502e-11	1.12204	7.67252	0.0237825
6777	BRMS1	1.74386e-08	1.27834	0.59482	0.0593812
1075	BROX	0.00396953	1.14566	0.511942	0.0614959
6447	BRSK2	0.00116201	0.669077	0.0814388	0.162586
12148	BRWD1	3.8957e-12	0.756846	0.722302	0.0552861
6687	BSCL2	5.43486e-05	1.477	0.100719	0.129009
11008	BSG	0.000332244	0.944275	7.5364	0.02116
6519	BTBD10	0.000310405	1.19273	0.597986	0.0647474
11045	BTBD2	0.0243646	0.834914	0.187914	0.102393
3368	BTF3	0	1.64681	13.939	0.0266264
416	BTF3L4	0.000413433	0.919575	2.38072	0.0314035
12087	BTG3	0	0.616735	1.50072	0.0512556
7408	BTRC	0.0477285	1.19636	0.137266	0.114517
1621	BUB1	0	0.561921	0.635683	0.0955181
8917	BUB1B	3.52186e-14	0.594103	0.449496	0.0950784
7507	BUB3	0	0.656825	2.08317	0.0494934
4744	BUD31	0.000221068	1.09681	2.60662	0.0332011
5176	BX322784.1	0.000813504	0.515594	0.0305036	0.260677
12038	BX324167.1	1.10691e-06	0.311316	0.0402878	0.323744
5018	BX890604.2	0.0161768	1.0759	1.45007	0.0390598
1876	BZW1	2.0209e-13	1.17473	3.32662	0.0302682
4480	BZW2	9.79431e-07	0.862622	1.30014	0.0408119
7524	C10orf143	6.65277e-08	1.81337	0.0759712	0.149857
6968	C11orf1	3.92465e-07	1.24095	0.603741	0.0576558
6913	C11orf54	0.00861389	0.843347	0.293525	0.0838861
6526	C11orf58	0	1.17679	6.16863	0.0252782
6982	C11orf71	1.31217e-06	1.47741	0.152806	0.108988
6589	C11orf74	0.000284301	0.884936	1.00719	0.0446417
6788	C11orf80	0.0129843	1.25856	0.13295	0.119174
6683	C11orf98	0.0209051	1.32177	0.0765468	0.154571
7957	C12orf29	1.2735e-07	0.731846	0.336403	0.0802442
7563	C12orf4	0.00313203	1.2967	0.133237	0.11476
7592	C12orf57	0	1.18766	4.1177	0.0283687
8149	C12orf65	0	0.630437	0.488058	0.0713972
8020	C12orf75	5.78355e-05	1.17849	1.88115	0.0545117
8048	C12orf76	0.000294564	0.879697	1.00058	0.0469262
8473	C14orf119	0.000230071	0.891628	1.19338	0.0413252
8776	C14orf132	1.85984e-06	0.435343	0.0500719	0.235411
9192	C15orf40	0.0336384	1.11424	0.450935	0.064743
8901	C15orf41	0.000360197	0.759526	0.189065	0.102048
9091	C15orf61	5.48142e-05	0.838627	0.608058	0.058242
9023	C15orf65	0.000166833	0.707101	0.137266	0.12232
9750	C16orf74	0.00063866	1.56216	0.0920863	0.172363
9553	C16orf87	0.00659634	0.887087	0.664173	0.0571987
9868	C17orf49	0.00285844	1.19506	0.291799	0.0780194
10043	C17orf75	0.000108212	0.840132	0.623597	0.0598922
10626	C18orf54	0.0025808	0.797755	0.244029	0.0979445
11656	C19orf48	5.41083e-09	1.22563	1.43827	0.0476122
11246	C19orf53	0	1.1776	4.44604	0.0268598
11654	C19orf81	3.90269e-06	0.276386	0.0296403	0.375275
5346	C1GALT1C1	1.32169e-05	0.744875	0.250648	0.0907596
311	C1orf109	0.0193517	0.86744	0.331799	0.0778914
314	C1orf122	7.43115e-08	1.15846	1.7787	0.0371637
1129	C1orf131	0.00172594	0.867669	0.595971	0.0593646
1125	C1orf198	8.90274e-05	1.24245	0.374676	0.0737936
1106	C1orf35	1.53766e-06	0.84439	1.00374	0.0475221
769	C1orf43	8.8881e-06	1.11569	2.56144	0.0331175
709	C1orf54	0	0.652277	0.876834	0.0540108
724	C1orf56	0.00260462	1.24104	0.284604	0.0936972
10714	C20orf27	0	0.533717	3.24576	0.0362193
10687	C20orf96	0.000574888	0.830756	0.405468	0.0710937
12190	C21orf58	4.9013e-09	0.68576	0.363741	0.0880422
12088	C21orf91	0.0138418	0.818551	0.18187	0.104624
11809	C22orf39	0.00548282	1.10653	0.910791	0.0473591
12003	C22orf46	0.00385914	1.3632	0.0897842	0.139734
1224	C2orf48	6.56651e-06	0.437396	0.028777	0.246784
1870	C2orf69	0.000119302	0.795921	0.397698	0.078936
2324	C3orf14	0	0.253605	0.506187	0.105369
2551	C3orf58	0.000366984	0.772903	0.217554	0.0956858
2319	C3orf67	0	0.443981	0.183597	0.121562
3070	C4orf33	0.00346626	0.816526	0.21554	0.0904477
3130	C4orf46	1.78142e-05	0.755774	0.278849	0.0875101
6240	C5	0.000374278	0.448711	0.028777	0.298081
3536	C5orf15	5.56517e-11	1.31688	0.551942	0.0576726
3461	C5orf30	3.45958e-05	0.786704	0.342734	0.0774939
3287	C5orf34	2.03112e-09	0.529977	0.114245	0.144797
3214	C5orf38	0.0234213	1.09939	0.698705	0.0534514
3527	C5orf56	4.74462e-08	0.50805	0.0909352	0.168714
4393	C6orf118	0.00396049	0.769481	0.151079	0.118476
4405	C6orf120	4.68997e-06	1.27129	0.383022	0.0705981
3920	C6orf136	0.0353227	0.780261	0.0909352	0.149808
4208	C6orf203	0.000425414	0.855405	0.566043	0.0586105
4050	C6orf226	5.59955e-08	1.45776	0.202878	0.0943793
3940	C6orf47	2.52718e-11	1.77762	0.130072	0.118523
3948	C6orf48	0	1.98773	0.469353	0.0688179
3798	C6orf52	6.95483e-07	1.50469	0.138417	0.111395
3843	C6orf62	1.05668e-05	1.23405	0.516259	0.0641221
4018	C6orf89	0.000866058	1.20703	0.315971	0.0744029
5865	C8orf31	0.00102709	0.234699	0.0138129	0.580789
5756	C8orf37	0.0339171	0.744316	0.0670504	0.176991
5495	C8orf48	6.12334e-06	0.425137	0.0425899	0.254434
5520	C8orf58	0	1.87965	0.273381	0.0927325
5721	C8orf59	6.19455e-06	0.909403	3.12288	0.0282641
5906	C8orf82	5.03931e-08	1.39377	0.284892	0.0828658
5734	C8orf88	3.72002e-08	0.657866	0.210647	0.103563
6286	C9orf16	0	1.27303	3.33583	0.0292423
6003	C9orf24	0.000542532	0.369502	0.022446	0.38011
6084	C9orf40	3.20906e-07	0.631855	0.15482	0.121753
5975	C9orf72	6.42177e-12	1.35	0.629065	0.0601395
6325	C9orf78	0.00749629	1.09351	1.08144	0.0432886
9055	CA12	0.000151625	0.457353	0.0443165	0.274508
707	CA14	6.14928e-15	0.637788	0.406907	0.0798208
5723	CA2	5.45539e-07	0.641089	0.185612	0.120131
5722	CA3	0	0.0963235	0.113094	0.332792
5648	CA8	4.43065e-09	0.299876	0.0454676	0.280332
10559	CABYR	1.9367e-07	0.465601	0.0667626	0.199232
6357	CACFD1	0.00369136	1.30883	0.106475	0.120835
1724	CACNB4	0.000623305	0.72316	0.145612	0.125012
11700	CACNG6	1.48412e-08	0.21306	0.0423022	0.372199
11698	CACNG7	0	0.151029	0.0897842	0.300897
11699	CACNG8	8.21737e-10	0.173559	0.0477698	0.390416
914	CACYBP	0	0.825219	3.77381	0.0311201
2353	CADM2	8.23022e-05	1.58679	0.0797122	0.156257
830	CADM3	1.00926e-05	0.165292	0.0247482	0.547669
4862	CADPS2	5.20581e-05	0.643687	0.101583	0.145394
4390	CAHM	5.75847e-05	1.54862	0.0811511	0.145129
4915	CALD1	0	1.54509	4.3764	0.0521993
7440	CALHM2	0.00021462	0.121292	0.0158273	0.75654
8747	CALM1	3.66327e-12	1.15199	8.69583	0.0280444
1381	CALM2	3.0042e-13	0.88133	19.804	0.0239072
7537	CALY	1.9707e-06	0.472603	0.0581295	0.212661
2058	CAMK1	2.04377e-12	1.47152	0.364604	0.0757168
4579	CAMK2B	0.0279545	0.369037	0.0117986	0.578416
3032	CAMK2D	0.000762001	1.22281	0.561439	0.0787591
155	CAMK2N1	0	0.309831	0.402878	0.108646
3472	CAMK4	1.23883e-06	0.680436	0.186187	0.107268
1373	CAMKMT	1.58669e-07	0.70173	0.267626	0.0916983
11126	CAMSAP3	0.0342916	0.338678	0.0109353	0.650259
72	CAMTA1	5.92356e-06	0.92056	5.6495	0.0245856
331	CAP1	0.00021674	1.10974	2.95367	0.0373656
3827	CAP2	3.28865e-06	1.22715	0.6	0.05931
1526	CAPG	1.87322e-12	1.94179	0.159137	0.129862
6740	CAPN1	5.04786e-05	1.24834	0.35482	0.0730886
1077	CAPN2	1.08657e-11	1.31564	1.61784	0.0555575
11422	CAPNS1	0.0234975	1.12256	0.573813	0.0652514
6578	CAPRIN1	1.80188e-14	1.25035	1.6	0.0402925
618	CAPZA1	0.00481356	1.09973	1.79914	0.0438546
11187	CARM1	0.000993703	0.829365	0.366043	0.0747726
7134	CASC10	0	2.06754	0.262734	0.0931188
3838	CASC15	0.0221881	0.73492	0.0742446	0.172269
10097	CASC3	0.0215341	0.891959	0.509928	0.0636465
8973	CASC4	0.00800136	1.12219	0.65295	0.0562489
4725	CASD1	0.0177643	1.17483	0.231942	0.0871768
5097	CASK	0.0107338	0.858923	0.333813	0.0769085
3179	CASP3	0.00488927	1.13803	0.640863	0.0597506
3020	CASP6	3.05779e-08	0.784437	0.599425	0.0596919
4178	CASP8AP2	0.00112679	0.874822	1.0141	0.0539729
8966	CATSPER2P1	0.0491087	0.751314	0.0546763	0.183656
11454	CATSPERG	0.0436818	0.402789	0.00892086	0.570913
4852	CAV1	8.62539e-08	2.03264	0.729496	0.180076
4851	CAV2	2.29474e-05	1.65836	0.22705	0.160035
10124	CAVIN1	0	2.63974	0.425899	0.164721
6174	CAVIN4	1.09359e-05	0.540504	0.0673381	0.187885
12135	CBR1	0	2.79619	0.0923741	0.160473
12163	CBS	0.0202806	0.559615	0.0210072	0.320208
1639	CBWD2	0.04183	1.16803	0.188489	0.096712
10210	CBX1	5.42693e-10	0.875378	3.45007	0.029374
10416	CBX2	8.90945e-07	0.744119	0.306763	0.0813337
10418	CBX4	6.14409e-09	0.628636	0.196547	0.109011
7801	CBX5	9.56683e-05	0.910361	3.64835	0.032057
10417	CBX8	0.000125813	0.669856	0.10964	0.139002
2794	CC2D2A	0.0125642	1.17022	0.284604	0.0810951
9600	CCDC102A	3.11705e-15	2.48642	0.072518	0.160968
11730	CCDC106	9.52811e-07	1.36111	0.25295	0.0850544
6022	CCDC107	2.27675e-05	1.21086	0.541583	0.060512
3485	CCDC112	0.0111066	0.856612	0.353381	0.0785972
8289	CCDC122	0.0262233	0.824073	0.169209	0.111106
11303	CCDC124	8.54198e-05	1.10981	1.74101	0.0353361
3352	CCDC125	7.55996e-06	0.411229	0.0446043	0.266865
4502	CCDC126	0.000302055	1.3094	0.18964	0.0988578
4880	CCDC136	0.00153877	0.756205	0.154245	0.115716
1616	CCDC138	0.000776808	0.832395	0.422158	0.0719334
2458	CCDC14	5.32847e-08	0.829706	1.22187	0.0466759
9977	CCDC144NL-AS1	0.00310333	1.12398	0.824173	0.0515761
1732	CCDC148	0.00094576	0.556784	0.0417266	0.233111
7037	CCDC15	0.00372885	0.739718	0.132086	0.135501
1859	CCDC150	1.8234e-06	0.617755	0.127194	0.136243
11200	CCDC151	0.000132033	0.496589	0.0414388	0.243542
5375	CCDC160	0	1.39055	0.665036	0.0573253
4025	CCDC167	1.17068e-06	0.898903	3.35712	0.0296311
8262	CCDC169	0.000997831	0.788443	0.249209	0.0950307
4356	CCDC170	0.0142248	0.531816	0.0253237	0.331191
5954	CCDC171	0.000359686	0.672056	0.104748	0.147425
1764	CCDC173	0.000701723	0.587272	0.0578417	0.207109
544	CCDC18	6.48482e-07	0.724239	0.387338	0.0877291
891	CCDC181	1.85649e-07	0.694663	0.254101	0.0948202
7732	CCDC184	0.00338878	1.18578	0.35741	0.075856
6374	CCDC187	0.0423556	0.359105	0.00748201	0.639308
545	CCDC18-AS1	0.0317898	0.846957	0.221295	0.0984296
5547	CCDC25	0.00027285	0.896635	1.47079	0.0397366
4316	CCDC28A	0.0236663	1.26793	0.0966907	0.134122
9127	CCDC33	5.17086e-14	0.308747	0.0771223	0.215816
6555	CCDC34	0	0.741026	1.26906	0.0516273
10420	CCDC40	3.66613e-07	0.432577	0.0601439	0.223265
10313	CCDC47	9.43361e-06	0.857162	1.06619	0.0467493
2688	CCDC50	0.0173936	1.10631	1.19022	0.0544951
2443	CCDC58	0.0027333	0.866228	0.503885	0.0625958
7949	CCDC59	0.00911642	0.89974	0.759712	0.052371
11573	CCDC61	0.00121843	0.678193	0.0848921	0.157725
1691	CCDC74A	1.3314e-06	0.71628	0.258705	0.0932333
1680	CCDC74B	5.93653e-07	0.470368	0.061295	0.204433
7544	CCDC77	4.11496e-05	0.708028	0.167482	0.11256
2409	CCDC80	0	1.62212	1.02705	0.0597046
7006	CCDC84	0.0054665	1.23739	0.183309	0.0996142
6761	CCDC85B	3.11705e-15	1.31839	1.55914	0.0481294
8786	CCDC85C	1.39822e-05	0.77594	0.354245	0.0783752
6652	CCDC86	9.47905e-10	1.44353	0.294388	0.0821273
1404	CCDC88A	3.24209e-06	0.855289	1.31137	0.0452663
11591	CCDC9	0.000789053	0.669673	0.0705036	0.157415
6891	CCDC90B	0	1.35037	2.19137	0.0381415
7678	CCDC91	8.2081e-11	0.696555	0.404604	0.0764043
8163	CCDC92	0.0226044	0.828407	0.181007	0.105605
1648	CCDC93	0.0043287	0.810034	0.223885	0.096113
3931	CCHCR1	0.00468925	1.35118	0.0926619	0.138476
3050	CCNA2	0	0.574653	1.26475	0.0763219
3347	CCNB1	0	0.627889	2.78993	0.0735884
9037	CCNB2	0	0.662221	1.87482	0.0659756
4194	CCNC	0.0242262	1.09046	0.862446	0.0491
6817	CCND1	1.29957e-09	0.822429	3.91194	0.0440825
7561	CCND2	0.000386773	1.14384	1.51482	0.0501036
8959	CCNDBP1	5.76793e-05	1.17338	0.695252	0.0530623
5751	CCNE2	0.00547781	0.763615	0.18705	0.126157
9344	CCNF	1.21919e-09	0.579481	0.223309	0.122833
3675	CCNG1	8.64048e-11	1.18113	4.52892	0.0352135
3418	CCNH	0.00271535	0.859783	0.465036	0.0658089
3669	CCNJL	0.00268765	1.25709	0.185612	0.09956
2589	CCNL1	5.74941e-09	0.810373	0.937842	0.0492847
5420	CCNQ	3.0521e-07	1.32924	0.329784	0.0753464
1698	CCNT2	0.0320813	0.89314	0.440288	0.0670764
9440	CCP110	3.6399e-09	0.721586	0.43482	0.0755555
10135	CCR10	5.46571e-13	0.40762	0.107338	0.171653
1115	CCSAP	8.34998e-06	0.522984	0.0601439	0.195534
1422	CCT4	2.98676e-09	0.885707	4.20058	0.0279592
3228	CCT5	1.20067e-10	0.864366	3.64201	0.0310563
4606	CCT6A	0.00592146	0.938904	3.69439	0.029741
12103	CCT8	2.24332e-06	0.906131	3.49842	0.0281143
4447	CCZ1	0.0263185	1.11705	0.468489	0.0635954
6441	CD151	7.00848e-06	1.17543	1.62676	0.0483798
4219	CD164	0.0404886	1.11255	0.434532	0.0659891
2406	CD200	3.81122e-14	1.46985	0.397698	0.0703978
4207	CD24	0	1.75593	3.64	0.0440736
876	CD247	0.000393648	0.168476	0.0143885	0.664836
6775	CD248	0.00028447	1.51662	0.0943885	0.152109
9121	CD276	0.0318976	1.11008	0.528345	0.0619179
9513	CD2BP2	0.000768552	1.17524	0.495827	0.0632645
11138	CD320	0.0453273	0.928223	1.02158	0.0471026
6582	CD44	5.57103e-07	4.01753	0.0828777	0.376068
1023	CD46	0.00364553	0.863105	0.45295	0.0660154
2392	CD47	0	1.68584	1.67367	0.0626506
640	CD58	0.0128125	0.817792	0.187914	0.104044
6576	CD59	2.59816e-13	1.2836	1.04662	0.0471331
7808	CD63	4.12521e-05	1.08254	12.3563	0.0258589
3633	CD74	0.000623665	0.592311	0.0670504	0.202007
6451	CD81	6.39254e-08	1.33459	0.445468	0.0725786
5013	CD99	0	1.36237	6.89698	0.0334918
5408	CD99L2	3.0042e-13	0.363868	0.0894964	0.191334
8316	CDADC1	0.00136872	0.79586	0.233381	0.0936533
7104	CDC123	0.00607649	1.078	1.7954	0.0355359
8439	CDC16	0.0221459	1.11194	0.597122	0.0593255
357	CDC20	3.11574e-11	0.686636	1.6446	0.0778011
6110	CDC20P1	7.31839e-05	0.500358	0.0417266	0.232804
2213	CDC25A	0.00543212	0.799672	0.19482	0.104473
3563	CDC25C	3.11705e-15	0.507417	0.265036	0.119261
6218	CDC26	0.0054626	1.09457	1.20978	0.0422553
10198	CDC27	0.0016674	0.86079	0.714245	0.062509
11006	CDC34	0.000475997	0.859085	0.639712	0.0574455
11174	CDC37	3.48583e-08	1.19914	1.18705	0.04482
5931	CDC37L1	0.0414503	0.858603	0.215252	0.0947557
166	CDC42	0.0246344	0.823321	0.161151	0.110512
1101	CDC42BPA	0.0247952	1.12914	0.513094	0.0691057
11942	CDC42EP1	0	2.30981	0.335252	0.103126
1344	CDC42EP3	0	1.8966	1.24	0.0587374
10352	CDC42EP4	0.000369677	0.818197	0.393381	0.0745716
11812	CDC45	1.62839e-05	0.702888	0.231942	0.109708
4081	CDC5L	6.41999e-10	0.824093	1.35022	0.0428712
10099	CDC6	0.004791	0.831513	0.46705	0.0850784
534	CDC7	0.00154909	0.825703	0.32777	0.079359
5536	CDCA2	3.23889e-14	0.636552	0.82187	0.0823101
7587	CDCA3	0	0.524092	0.871655	0.0938394
8831	CDCA4	3.11705e-15	0.704866	0.898705	0.0609631
6733	CDCA5	0.00872019	0.835887	0.407194	0.0883876
1786	CDCA7	0.0459572	0.897357	0.626763	0.0686661
4493	CDCA7L	0.00334411	0.884269	0.779281	0.0546783
312	CDCA8	0	0.49239	0.900432	0.0888684
9616	CDH11	4.0443e-06	1.45732	0.235396	0.110064
10567	CDH2	0	1.20536	2.93525	0.0317518
10646	CDH20	5.74545e-09	0.187147	0.0425899	0.392806
10968	CDH4	0.0273901	0.879329	0.401439	0.0743638
3247	CDH6	1.51764e-05	1.64981	0.0946763	0.155278
10658	CDH7	0.0436201	0.882714	0.399712	0.0782994
9615	CDH8	0.00342426	1.25599	0.239137	0.101577
4819	CDHR3	0.017663	1.33499	0.0696403	0.156188
9499	CDIPT	0.0417084	1.11887	0.376403	0.069899
7221	CDK1	0	0.435831	1.70705	0.0801117
37	CDK11B	0.000522727	0.840114	0.470216	0.0663328
4704	CDK14	0.0181402	0.823034	0.173237	0.105686
5116	CDK16	4.87833e-05	1.12027	1.93871	0.0373532
4229	CDK19	1.32025e-05	0.722565	0.209784	0.100123
7816	CDK2	0.000544134	0.837899	0.501007	0.0675406
8150	CDK2AP1	2.07447e-07	1.44719	0.200576	0.0965579
6802	CDK2AP2	0.00011029	1.18052	0.738417	0.0571216
4968	CDK5	9.88908e-08	1.35346	0.313094	0.0771698
6234	CDK5RAP2	1.6635e-11	0.723303	0.635396	0.0661609
4715	CDK6	0.00152822	0.882755	1.01151	0.0516115
8230	CDK8	0.0297371	0.870617	0.294388	0.0812017
2909	CDKL2	1.9082e-05	0.422656	0.0394245	0.270023
7623	CDKN1B	1.18933e-06	0.767358	0.425611	0.0736625
6454	CDKN1C	0	2.52512	0.15223	0.138566
3544	CDKN2AIPNL	0	1.34058	0.937842	0.0485764
409	CDKN2C	0	0.124105	0.168633	0.218543
11179	CDKN2D	6.14928e-15	0.482083	0.180432	0.129268
8599	CDKN3	0	0.590829	1.54619	0.0697298
3488	CDO1	0.0315565	0.906906	0.59223	0.0578274
9457	CDR2	3.69305e-07	0.584148	0.11482	0.143273
10729	CDS2	0.000442233	1.19391	0.446619	0.0666845
9765	CDT1	5.64735e-08	0.757228	0.526907	0.0696606
2504	CDV3	0.0334708	1.10225	0.712806	0.0582195
10931	CEBPB	0.00134665	1.56013	0.0978417	0.182173
5620	CEBPD	2.2755e-07	0.615168	0.149065	0.127327
11383	CEBPG	0.0414823	0.908864	0.600576	0.0594052
1339	CEBPZOS	0.00354788	0.871533	0.55223	0.0614992
11798	CECR2	0.0231318	1.1744	0.239137	0.0904919
6619	CELF1	0.00680698	0.915081	1.32518	0.042514
7098	CELF2	2.32444e-06	1.24151	0.605755	0.0617896
12045	CELSR1	0.0120026	0.72442	0.0728058	0.165347
596	CELSR2	0	0.644694	0.554245	0.0663096
6435	CEND1	0.0465131	2.64794	0.0057554	0.618772
1289	CENPA	7.46486e-09	0.676101	0.814676	0.0924175
9785	CENPBD1	0.02757	1.34286	0.062446	0.170656
2893	CENPC	0	0.637141	0.586475	0.0703487
3000	CENPE	0	0.609944	1.64576	0.0726846
1053	CENPF	0	0.634538	7.63827	0.0586091
3349	CENPH	0	0.707801	1.61122	0.0429738
5259	CENPI	0.00419636	0.709281	0.0871942	0.15621
8224	CENPJ	0	0.614357	0.348489	0.0838438
3332	CENPK	0	0.622032	1.54417	0.0559709
908	CENPL	7.00164e-05	0.719935	0.204604	0.110214
12006	CENPM	0.0260233	0.896465	0.763453	0.0626816
9725	CENPN	5.50196e-12	0.796987	1.78417	0.0453343
6126	CENPP	1.87413e-06	0.651535	0.166619	0.121315
4088	CENPQ	1.19832e-09	0.672634	0.344748	0.0892343
94	CENPS	0.00040064	1.22297	0.359424	0.0752292
3181	CENPU	3.11705e-15	0.751038	2.08806	0.0505464
9934	CENPV	0	1.52678	6.47281	0.0334249
4284	CENPW	0	0.721618	1.90245	0.0501809
10462	CENPX	3.89937e-06	1.1323	2.70734	0.0362569
10330	CEP112	0.00397013	0.809934	0.237986	0.0953371
3506	CEP120	0.0361455	0.787525	0.097554	0.144803
8728	CEP128	1.90816e-05	0.627779	0.10964	0.145974
2883	CEP135	1.96738e-08	0.701783	0.353957	0.0859449
8991	CEP152	8.29259e-13	0.573426	0.236259	0.107186
4157	CEP162	1.39685e-05	0.761571	0.325755	0.0841442
6996	CEP164	0.0233685	0.819242	0.165755	0.112422
10542	CEP192	2.76417e-05	0.735859	0.221583	0.0979542
10834	CEP250	9.51224e-06	0.669785	0.149353	0.121619
7958	CEP290	0.00136602	0.881773	1.02676	0.0515963
6911	CEP295	0.00123892	0.802474	0.313669	0.0895045
930	CEP350	0.000533536	0.868087	0.848058	0.053945
3162	CEP44	2.58069e-11	0.626524	0.266475	0.096376
7352	CEP55	7.33199e-12	0.587279	0.45554	0.106947
6927	CEP57	0.00176686	0.894303	1.13065	0.0468142
4218	CEP57L1	5.17086e-14	0.636496	0.363165	0.0829716
2524	CEP70	8.25768e-08	0.718155	0.412086	0.083925
3202	CEP72	0.000369452	0.614343	0.0638849	0.181057
10539	CEP76	0.0374611	0.787761	0.093813	0.145514
6091	CEP78	4.19625e-10	0.780065	1.01353	0.054473
204	CEP85	1.23558e-07	0.582328	0.128345	0.138842
4261	CEP85L	4.93385e-05	0.790115	0.366619	0.0775252
11380	CEP89	0.000576652	0.826671	0.420432	0.0730054
2386	CEP97	0.0031299	0.778085	0.171511	0.110818
12047	CERK	0.00269109	0.835174	0.336691	0.0783876
720	CERS2	0.00112887	1.17973	0.443453	0.0667207
9624	CES2	8.33517e-05	1.27962	0.256978	0.0835044
3423	CETN3	9.35657e-05	0.842618	0.646331	0.0583791
9606	CFAP20	0.000493391	0.890928	1.17784	0.0437925
12114	CFAP298	1.6256e-07	0.817388	0.735252	0.0522421
6935	CFAP300	2.16016e-06	0.781315	0.420144	0.0702808
1405	CFAP36	0.000304224	0.822836	0.385036	0.0715447
7533	CFAP46	0.0364969	0.771064	0.0814388	0.157867
3183	CFAP97	5.12045e-10	0.829108	1.38101	0.0413011
9709	CFDP1	0	0.829447	2.53209	0.0318596
6757	CFL1	0	1.18929	31.8262	0.0196952
8530	CFL2	0.000969976	1.13607	0.85554	0.050888
1883	CFLAR	0	0.359355	0.493525	0.0843035
5438	CH17-340M24.3	3.06903e-12	1.71422	0.164892	0.106463
8935	CHAC1	4.11489e-07	0.428891	0.0802878	0.226469
1392	CHAC2	0.00869186	0.816379	0.216691	0.0999896
11088	CHAF1A	1.70438e-07	0.779622	0.764029	0.0645968
12138	CHAF1B	0.000610288	0.795101	0.308489	0.0882941
11851	CHCHD10	7.82209e-13	1.2633	1.46216	0.0449992
4609	CHCHD2	0	1.52566	10.7422	0.0299131
120	CHCHD2P6	6.65277e-08	1.99202	0.0569784	0.173512
1635	CHCHD5	2.06816e-07	1.14274	1.75338	0.0348519
2470	CHCHD6	1.0852e-05	1.18109	0.778705	0.0508068
5640	CHCHD7	4.15717e-06	0.851979	0.969784	0.0468723
678	CHD1L	0.0079675	1.16176	0.372086	0.0731208
7578	CHD4	8.22816e-08	0.846474	1.44288	0.0422458
10878	CHD6	1.01549e-08	0.734149	0.406907	0.0736043
5650	CHD7	4.2351e-10	0.819848	1.23626	0.0435756
7043	CHEK1	1.82124e-05	0.828117	0.791655	0.0590016
11879	CHEK2	0	0.572236	0.297266	0.0927367
8194	CHFR	0.00280491	1.23858	0.18187	0.0935024
6444	CHID1	1.24418e-05	1.13539	1.51079	0.0390106
2036	CHL1	0.000108395	0.115402	0.0204317	0.742516
5242	CHM	0.00367613	1.21386	0.261871	0.0869774
9774	CHMP1A	0.0131895	1.13178	0.436835	0.064281
10529	CHMP1B	0.0015623	1.13607	0.741583	0.0528976
2355	CHMP2B	5.14759e-06	0.835949	0.738417	0.0529078
8493	CHMP4A	0.0293652	0.79894	0.111367	0.131263
5716	CHMP4C	0	0.000526478	0.0178417	4.11255e-05
10427	CHMP6	0.00138094	1.19151	0.350791	0.0719201
5526	CHMP7	0.000381856	1.27614	0.221295	0.090826
8937	CHP1	2.62257e-07	1.25395	0.666187	0.0595938
1958	CHPF	3.11705e-15	1.67912	0.275396	0.0906906
4974	CHPF2	2.36891e-05	1.53059	0.0932374	0.134879
8002	CHPT1	0.0120082	0.889347	0.582446	0.06015
2668	CHRD	0.00251557	0.0881777	0.0120863	1.05012
5313	CHRDL1	3.24209e-06	0.648377	0.173525	0.125472
9166	CHRNA5	9.85456e-05	0.721784	0.189065	0.111474
773	CHRNB2	0.0156487	2.15051	0.00805755	0.406875
1592	CHST10	5.00705e-05	1.39526	0.145324	0.109701
8016	CHST11	3.11705e-15	0.603036	0.306763	0.0882849
4429	CHST12	0.0053715	1.1909	0.276259	0.08155
8925	CHST14	0.046767	1.16518	0.195108	0.0972581
9711	CHST6	0.048371	0.763354	0.065036	0.172943
5109	CHST7	0	0.362351	0.201439	0.129821
9659	CHTF8	0.000189511	1.17214	0.614964	0.0565072
9623	CIAO2B	8.89567e-09	1.14775	2.50475	0.0326969
11517	CIC	0.0346107	1.2502	0.0828777	0.134347
2069	CIDECP	3.4032e-05	1.51243	0.101007	0.13352
2394	CIP2A	1.80095e-10	0.67711	0.442302	0.0838619
11026	CIRBP	0	1.37386	6.06245	0.0275051
7210	CISD1	0	0.786522	1.71511	0.0382269
10076	CISD3	0.00277732	0.859103	0.507338	0.0663015
8099	CIT	1.10049e-09	0.611544	0.213525	0.110419
4320	CITED2	0.0188863	0.906067	0.857266	0.053838
342	CITED4	1.4339e-12	1.6977	0.199424	0.10305
6287	CIZ1	0.000407283	1.21273	0.344748	0.072168
8341	CKAP2	1.58002e-12	0.751885	1.74101	0.0556258
1637	CKAP2L	0	0.473125	0.584748	0.0998511
6610	CKAP5	4.04536e-08	0.797464	1.14158	0.0561097
8818	CKB	0	0.696628	13.6443	0.0228574
9618	CKLF	0	0.726954	1.84777	0.0435115
11556	CKM	4.76527e-09	0.225438	0.0405755	0.347409
3405	CKMT2-AS1	0.0449224	1.22099	0.0972662	0.126042
779	CKS1B	0	0.697366	9.04029	0.0373521
6116	CKS2	0	0.586265	6.85928	0.0491859
589	CLCC1	0.0249166	0.849702	0.217554	0.0927472
9309	CLCN7	0.0328966	1.31384	0.0633094	0.16273
8381	CLDN10	0.0276546	0.327057	0.00546763	0.647307
350	CLDN19	0.0250272	0.340542	0.00892086	0.613934
11659	CLDND2	0.0219087	0.735168	0.0684892	0.171723
11655	CLEC11A	0.000144265	1.26844	0.275108	0.0831784
9671	CLEC18A	0.00020488	0.331254	0.018705	0.39502
9700	CLEC18B	2.71468e-09	0.260602	0.0500719	0.308994
9673	CLEC18C	0.00308865	0.176926	0.0126619	0.763959
7608	CLEC2B	5.59167e-13	0.345829	0.087482	0.203185
3084	CLGN	0	0.628188	0.56259	0.0681243
3944	CLIC1	0	1.8753	8.63194	0.0396857
188	CLIC4	0.000623751	1.13191	1.14245	0.0477945
8138	CLIP1	1.26844e-07	1.25366	0.770647	0.0580994
793	CLK2	0.00855286	0.752605	0.103885	0.139819
7030	CLMP	0	0.491234	0.302734	0.0965569
5463	CLN8	0.0347718	0.8413	0.187626	0.104055
11114	CLPP	0.0207905	1.08675	1.05209	0.0460549
11550	CLPTM1	3.22647e-13	1.35999	0.583597	0.0582747
9072	CLPX	0.0058966	1.18597	0.272806	0.0804268
294	CLSPN	1.71018e-07	0.794392	1.2895	0.0597342
7596	CLSTN3	0.00699963	0.615761	0.0440288	0.233011
6035	CLTA	1.76322e-05	1.09871	4.07885	0.029406
3709	CLTB	0	1.33736	0.907914	0.0495789
10284	CLTC	1.68185e-05	1.16772	1.04201	0.0483252
5545	CLU	1.20215e-13	0.70064	1.66187	0.0662687
4275	CLVS2	1.92093e-06	0.325508	0.0356835	0.318134
8395	CLYBL	0.00123928	0.726782	0.126043	0.129807
3229	CMBL	1.15291e-09	0.780917	1.01007	0.0555902
2126	CMC1	8.23022e-05	0.8713	0.996259	0.0466263
9724	CMC2	0	0.716531	1.54647	0.0484689
402	CMPK1	0.004791	1.09899	1.14734	0.0435228
2372	CMSS1	6.81619e-06	0.863788	1.43338	0.0437729
9619	CMTM3	0.000258935	1.11638	1.7413	0.0399599
2131	CMTM7	0	1.43341	1.59194	0.0417351
2130	CMTM8	0.0186068	1.17455	0.243741	0.0876255
2484	CNBP	1.63131e-10	0.903254	7.13237	0.0218332
10670	CNDP1	0.00744495	0.516116	0.0293525	0.320035
11520	CNFN	8.48372e-06	0.634501	0.136115	0.137326
8600	CNIH1	0.000188427	1.10803	1.73151	0.0364835
1084	CNIH3	7.32043e-10	0.404441	0.0866187	0.201229
1082	CNIH4	5.52857e-06	0.890205	3.10072	0.0344448
5059	CNKSR2	0.00963685	0.820543	0.225036	0.0987139
11204	CNN1	9.19265e-15	2.11169	0.416978	0.133288
11019	CNN2	0	1.34775	2.52604	0.041419
554	CNN3	8.22997e-05	1.09351	6.80691	0.0302514
7918	CNOT2	0.0195496	0.91157	0.81036	0.0507873
5499	CNOT7	1.15164e-06	1.14164	1.94734	0.0368049
10115	CNP	1.04612e-11	1.32457	0.671367	0.056883
1950	CNPPD1	0.000532627	0.820941	0.339856	0.075229
7835	CNPY2	2.04615e-13	1.19584	2.30072	0.0336203
1451	CNRIP1	1.40851e-09	1.43565	0.425899	0.0817082
6006	CNTFR	0	0.769426	1.25468	0.041931
5955	CNTLN	0	0.501452	0.490935	0.0770395
2037	CNTN4	0.00435334	0.667219	0.065036	0.184706
4951	CNTNAP2	0.00122687	0.836116	0.533237	0.0727383
6058	CNTNAP3B	7.55143e-07	1.57878	0.125755	0.124881
6241	CNTRL	0	0.529968	0.568345	0.0721675
4566	COA1	1.18312e-08	0.874982	2.69209	0.0319452
10140	COA3	6.28741e-08	1.12815	2.87396	0.0303051
6844	COA4	0.0124731	1.08221	1.46619	0.0407212
1139	COA6	2.45786e-09	0.825597	1.0636	0.0439205
421	COA7	0.0134457	0.843231	0.251511	0.088764
1748	COBLL1	0.00435397	0.550591	0.0310791	0.272415
8515	COCH	0	0.511049	0.284604	0.0973059
4827	COG5	0.029476	0.827322	0.155683	0.110928
578	COL11A1	0.000228387	0.695379	0.14705	0.130823
5820	COL14A1	0	8.43395	0.0860432	0.26969
12179	COL18A1	2.08403e-05	1.56467	0.106763	0.140965
3016	COL25A1	0	3.68626	0.185612	0.142354
7728	COL2A1	1.43329e-06	0.824179	0.825612	0.0541819
1837	COL3A1	0.000806339	1.51622	0.10705	0.163678
8415	COL4A1	0	1.76438	0.772662	0.0777274
8416	COL4A2	1.80035e-10	1.27375	1.33669	0.0520391
5307	COL4A5	1.60844e-09	1.33796	0.477122	0.0660077
5306	COL4A6	0.00134663	1.41865	0.0851799	0.143232
1838	COL5A2	0.00223163	1.17541	0.508489	0.069139
12183	COL6A1	1.46032e-09	0.774528	0.777842	0.0577833
12184	COL6A2	3.64652e-08	1.34609	0.429353	0.0734571
2371	COL8A1	0	4.36186	0.171223	0.159719
4116	COL9A1	0	0.302082	0.233957	0.131911
336	COL9A2	1.79506e-06	0.437326	0.0457554	0.233794
1205	COLEC11	0.0198369	0.382469	0.0141007	0.528406
11299	COLGALT1	0.0100318	1.20415	0.21813	0.0931764
1423	COMMD1	0.00351563	1.11008	0.913669	0.0466644
3492	COMMD10	2.62e-13	0.75238	0.821007	0.053715
7138	COMMD3	8.88579e-13	1.33262	0.71223	0.0554193
9142	COMMD4	0.00325598	1.12301	0.817554	0.0514461
5911	COMMD5	1.58803e-09	1.30691	0.524604	0.0606646
8358	COMMD6	1.48311e-08	0.918981	10.9905	0.0203375
10807	COMMD7	0	0.783586	1.62849	0.0381085
2860	COMMD8	0.00203729	0.882576	0.733237	0.0530058
6586	COMMD9	0	1.39911	0.651511	0.055193
11817	COMT	0	0.387303	0.28777	0.119444
7296	COMTD1	0.045744	0.786587	0.0869065	0.15206
6522	COPB1	0.00156749	1.13812	0.762014	0.053659
11322	COPE	2.41104e-05	1.08861	3.66849	0.0269303
4899	COPG2	0.0436034	0.888313	0.351079	0.0743182
8994	COPS2	0.00014997	1.1343	1.05842	0.0441911
2942	COPS4	0.00403825	1.10286	0.97036	0.0443542
4758	COPS6	0.0132557	1.06449	2.74388	0.0324732
2015	COPS9	0.000576303	1.07696	4.60921	0.0284341
7803	COPZ1	3.66173e-05	0.905265	2.11079	0.0322445
1863	COQ10B	1.12212e-05	1.302	0.288345	0.0806886
4190	COQ3	0.0030503	0.817385	0.240288	0.0888291
6293	COQ4	0.00127678	1.13206	0.808345	0.0505821
8115	COQ5	0.000501054	0.881035	0.84777	0.0480795
9437	COQ7	0.0410974	0.868711	0.248345	0.0873391
1100	COQ8A	0.00730369	0.693692	0.0705036	0.176566
6798	CORO1B	0	1.35767	0.913957	0.0505029
8035	CORO1C	8.05985e-10	1.27134	0.90964	0.0534924
9744	COTL1	0	1.33615	21.2527	0.0236402
10253	COX11	0.000442233	1.13384	0.881727	0.0472605
8677	COX16	0.0215539	1.10292	0.652374	0.0545442
2429	COX17	1.68553e-12	0.815159	1.99079	0.0399126
9752	COX4I1	0.0159722	1.03758	11.0081	0.0196578
9139	COX5A	3.11705e-15	0.880616	7.19079	0.02225
8109	COX6A1	0	1.22216	10.1168	0.0239615
4020	COX6A1P2	7.60419e-09	1.35751	0.360288	0.072209
11405	COX6B1	2.69098e-06	1.07938	7.22878	0.0219499
5771	COX6C	0.00161523	0.951951	10.5281	0.0204774
4130	COX7A2	0.000509606	0.944772	11.4622	0.0215922
1362	COX7A2L	0.000386252	1.06909	5.03108	0.0249064
3415	COX7C	0	0.871919	18.8224	0.0156933
8315	COX7CP1	0.0137045	0.821739	0.194245	0.102458
6708	COX8A	0	1.1642	8.11079	0.0260809
2558	CP	0	2.53437	0.307914	0.103153
3145	CPE	0	0.367883	1.93065	0.0703171
3701	CPEB4	0.00133623	0.733864	0.123165	0.126661
10837	CPNE1	0.0354951	1.07135	1.24086	0.0416473
2500	CPNE4	1.92591e-09	0.573361	0.186763	0.126685
7703	CPNE8	0	0.411073	0.160288	0.138587
2368	CPOX	0.0471279	0.871157	0.250648	0.0878879
9414	CPPED1	0.00852931	0.690467	0.0641727	0.18214
1923	CPS1	0	0.226868	0.142446	0.191933
1215	CPSF3	0.00347662	0.875779	0.596547	0.0592054
7912	CPSF6	0.00593721	1.10517	0.953094	0.0471879
11637	CPT1C	9.07355e-05	1.37833	0.148777	0.109201
20	CPTP	0.00387952	1.2607	0.15741	0.104533
4522	CPVL	6.88175e-05	1.32743	0.22705	0.094913
10704	CPXM1	0.00147684	1.14132	0.658705	0.0545515
9163	CRABP1	0	2.08382	19.1865	0.0706029
821	CRABP2	2.15149e-11	0.680725	0.58705	0.0789725
6317	CRAT	0.0106265	1.19658	0.22705	0.0906432
967	CRB1	0.000238435	0.338556	0.0181295	0.39111
1909	CREB1	0.00785724	0.893028	0.710504	0.0550828
6026	CREB3	0	1.43419	0.639137	0.0584164
7621	CREBL2	0.0217363	1.22666	0.139568	0.113892
877	CREG1	0.000119037	1.2243	0.399424	0.0699722
12054	CRELD2	0.0353836	1.09497	0.769496	0.0547947
7174	CREM	0.044966	0.92361	1.00748	0.0501766
3382	CRHBP	0.00315689	2.9136	0.159712	0.472685
1333	CRIM1	6.82199e-10	1.70461	0.24259	0.118355
8839	CRIP2	0.0238266	0.904171	0.828489	0.0569739
5693	CRISPLD1	1.75793e-07	1.24047	0.706763	0.0559744
9800	CRK	0.000310551	1.1593	0.775827	0.0543083
2772	CRMP1	1.52544e-05	0.829751	0.712518	0.0578968
9579	CRNDE	3.66975e-07	0.872936	2.3105	0.0362072
137	CROCC	0.00065095	1.5069	0.0670504	0.15868
4691	CROT	0	0.616454	0.535827	0.0715683
2138	CRTAP	4.12494e-10	1.30352	0.756547	0.0581106
11319	CRTC1	0.00659039	1.3483	0.0828777	0.142655
762	CRTC2	0.00463541	1.45766	0.0578417	0.173162
10015	CRYBA1	2.23518e-05	0.637174	0.123453	0.142414
11865	CRYBB2P1	3.27178e-11	1.58587	0.201727	0.0955298
207	CRYBG2	0.000634158	1.36428	0.173525	0.119969
1915	CRYGC	0.00635128	0.456821	0.022446	0.372451
1914	CRYGEP	0.0297371	0.014634	0.0207194	2.47578
919	CRYZL2P	1.4029e-05	0.348166	0.0261871	0.326029
7834	CS	0.0105557	0.886631	0.571799	0.0607241
636	CSDE1	0.000862974	1.07039	3.85353	0.0268868
6684	CSKMT	0.00440447	1.22804	0.220144	0.0938892
10473	CSNK1D	0.000576303	1.1621	0.575252	0.0576108
9061	CSNK1G1	0.014244	0.81035	0.169209	0.110317
10694	CSNK2A1	0.00239888	0.908705	1.28374	0.0412195
9607	CSNK2A2	0.00839841	1.18379	0.290072	0.082811
3942	CSNK2B	0	1.58721	1.96633	0.0425327
2209	CSPG5	5.04229e-09	0.660913	0.259568	0.0967285
979	CSRP1	0	5.00762	0.551079	0.144501
7939	CSRP2	0	1.43927	5.84518	0.0408288
10949	CSTF1	0.00173454	0.852126	0.433094	0.0669533
6573	CSTF3	5.76463e-11	0.842004	2.24201	0.0360582
7514	CTBP2	0.000127403	0.878617	1.10331	0.0449244
509	CTBS	3.54245e-07	0.519381	0.0851799	0.174335
3760	CTC-338M12.4	0.0254047	1.29284	0.0840288	0.146733
9636	CTCF	2.2586e-07	0.806935	0.779856	0.0561999
10956	CTCFL	3.11705e-15	0.0658804	0.100432	0.474708
1943	CTDSP1	0.00889831	1.1994	0.228777	0.0898698
7872	CTDSP2	5.49853e-08	1.30676	0.431942	0.0669603
4295	CTGF	0	2.34172	4.56259	0.0793599
483	CTH	0.0319604	0.768494	0.083741	0.156183
5792	CTHRC1	0.0012808	1.32788	0.150216	0.115672
7234	CTNNA3	0.000423384	1.55945	0.0621583	0.166694
6193	CTNNAL1	0	0.759192	1.43424	0.0467876
2172	CTNNB1	5.54219e-07	1.22404	1.48374	0.0546571
87	CTNNBIP1	2.09062e-14	1.35949	0.708201	0.0555865
3233	CTNND2	3.87917e-08	0.732388	0.383309	0.0771204
343	CTPS1	9.96352e-09	0.787346	0.750504	0.0569115
6508	CTR9	0.00486804	1.13604	0.568633	0.0589127
10903	CTSA	0.00201005	1.25328	0.207482	0.0956885
5488	CTSB	0.000388682	0.879023	1.01439	0.0480903
6903	CTSC	0.00854228	0.89638	1.10561	0.0538043
6449	CTSD	2.59816e-13	1.36817	0.679712	0.0591745
6112	CTSL	6.54095e-05	0.805845	0.429928	0.0721341
6153	CTSV	0	0.184149	0.206331	0.174783
6822	CTTN	1.27378e-12	1.35423	0.94705	0.05891
4855	CTTNBP2	0.0221881	0.764845	0.0943885	0.149951
11133	CTXN1	0.0394616	1.127	0.381871	0.0736254
12077	CU634019.6	0.00470726	0.686465	0.0566907	0.173153
12075	CU638689.4	7.17704e-07	0.645348	0.166043	0.119544
7423	CUEDC2	0.0148716	1.065	1.9082	0.033226
4953	CUL1	0.0128595	1.14015	0.431942	0.0678792
5344	CUL4B	0.00636147	1.19939	0.242878	0.0864523
3984	CUTA	7.42081e-08	1.11055	5.24259	0.0264908
7391	CUTC	1.81023e-11	0.726688	0.494101	0.0653193
4793	CUX1	0.00972341	0.872379	0.438849	0.0682108
6920	CWC15	1.92836e-07	1.13852	2.39741	0.0338071
1817	CWC22	6.33842e-06	0.810149	0.554532	0.0627288
10080	CWC25	0.0148206	0.859071	0.313381	0.0801051
3329	CWC27	1.96853e-06	0.863828	1.2305	0.0415316
6949	CWF19L2	0.0172958	0.877146	0.435971	0.0706475
12086	CXADR	0	1.56577	1.96403	0.0450199
1705	CXCR4	0	0.259868	0.721727	0.0945874
5091	CXorf38	1.808e-08	0.679274	0.246906	0.0936179
5332	CXorf56	0.0231826	1.23562	0.118849	0.119143
5297	CXorf57	3.11705e-15	0.231564	0.0751079	0.255499
10616	CXXC1	0.0403658	1.1522	0.22964	0.0876085
3002	CXXC4	6.14928e-15	0.630782	0.369784	0.0814806
6661	CYB561A3	7.53012e-11	1.73993	0.128633	0.116798
2261	CYB561D2	0.0360496	1.16572	0.21295	0.0929149
10667	CYB5A	4.07794e-14	0.820041	1.89525	0.0363097
9831	CYB5D2	3.52186e-14	1.62575	0.287194	0.0886888
6486	CYB5R2	0	2.45149	0.120863	0.152829
12017	CYB5R3	4.49913e-06	1.15955	1.22101	0.0434595
4508	CYCS	4.11559e-06	0.898185	4.60748	0.0314058
3658	CYFIP2	8.24535e-09	0.760886	0.572086	0.0647035
5901	CYHR1	1.2312e-05	1.23542	0.463309	0.0649187
1476	CYP26B1	0	0.401869	0.242014	0.134356
1949	CYP27A1	1.27007e-05	0.48681	0.0486331	0.221373
8787	CYP46A1	1.49554e-06	0.656937	0.166906	0.117924
3190	CYP4V2	0.00123084	1.45118	0.0638849	0.151377
5659	CYP7B1	2.9825e-06	0.379918	0.0371223	0.279268
516	CYR61	7.59762e-05	1.25252	2.01928	0.0758609
3580	CYSTM1	0	0.617561	1.05813	0.0528252
11606	CYTH2	0.000292053	1.17521	0.562014	0.0590682
1546	CYTOR	0	1.79727	1.51137	0.0727859
12097	CYYR1	0	0.631104	0.471942	0.0704939
8625	DAAM1	0	0.608375	2.31712	0.0444502
444	DAB1	0.00124589	1.32856	0.14964	0.115612
8462	DAD1	0.0148738	1.04934	4.67942	0.0254091
2230	DALRD3	0.00997771	1.184	0.254964	0.0846499
2873	DANCR	0	1.34037	2.96432	0.037198
5323	DANT2	2.29626e-06	0.410443	0.0489209	0.254233
3232	DAP	2.85042e-09	1.24706	0.882878	0.050798
800	DAP3	0.0150555	1.09484	0.897554	0.047887
11077	DAPK3	1.12733e-11	1.4135	0.562878	0.0701395
1704	DARS	0	0.697709	1.5387	0.0415667
11031	DAZAP1	6.0565e-06	0.819428	0.708777	0.0592101
4696	DBF4	0	0.62694	1.42935	0.0555635
7232	DBF4P1	0.000374976	0.610756	0.0630216	0.183423
6359	DBH	0	0.34678	0.123453	0.175886
1652	DBI	0	0.867203	9.6777	0.0213616
3724	DBN1	3.72811e-11	1.22913	1.31482	0.0428558
4573	DBNL	1.31028e-05	1.17468	0.811511	0.0495829
2521	DBR1	0.000124242	0.730273	0.170647	0.108962
2268	DCAF1	0.00200905	0.693807	0.083741	0.154931
6048	DCAF10	0.0176334	0.871216	0.337842	0.0745101
5352	DCAF12L2	0.0016039	0.524156	0.0351079	0.268452
2804	DCAF16	0.0107404	0.855486	0.326043	0.0789435
1775	DCAF17	0.0425876	0.806197	0.107626	0.13462
10308	DCAF7	0	0.707726	1.16719	0.0495177
836	DCAF8	0.00450229	1.19811	0.263885	0.0827999
6482	DCHS1	0.00253935	1.29017	0.155683	0.110277
2901	DCK	0.000214223	0.805159	0.359424	0.0777085
8260	DCLK1	2.52524e-09	0.650642	0.251511	0.0985646
630	DCLRE1B	0.0239707	0.792858	0.119424	0.131388
2294	DCP1A	0.000464131	0.833776	0.416115	0.0686305
7052	DCPS	0.0161574	0.862041	0.314532	0.0792478
3171	DCTD	2.20236e-05	1.14194	1.31108	0.0419078
6008	DCTN3	3.32947e-09	0.863503	2.28403	0.0339037
9518	DCTPP1	0.00373089	0.912621	1.75683	0.0410974
2647	DCUN1D1	0.00036992	0.843156	0.510216	0.0634081
5315	DCX	0.00267791	1.25383	0.390216	0.098393
10465	DCXR	0	0.728574	2.98475	0.0318729
11294	DDA1	0	1.44096	0.820432	0.0565804
514	DDAH1	2.53515e-06	1.31568	0.393957	0.0786485
3943	DDAH2	0	1.92015	1.85007	0.0449472
8596	DDHD1	1.94485e-13	0.66143	0.398273	0.077643
5589	DDHD2	0.0498434	0.874815	0.26705	0.0861571
6886	DDIAS	0.000591967	0.762055	0.238561	0.104414
7856	DDIT3	2.67147e-05	0.714225	0.271655	0.107298
7270	DDIT4	0	0.585141	1.0495	0.0763321
4228	DDO	0.00163377	0.344655	0.0143885	0.443386
158	DDOST	6.36684e-09	1.18256	1.46417	0.0394176
3930	DDR1	0	1.64853	0.378705	0.0727989
11857	DDT	3.03681e-05	1.40907	0.144173	0.110035
6959	DDX10	1.80332e-07	0.752906	0.383885	0.0737911
615	DDX20	0.0285202	0.850812	0.225324	0.0940488
11258	DDX39A	4.04328e-07	0.809496	0.893525	0.0565036
3934	DDX39B	1.17817e-09	1.41471	0.296691	0.0780316
5096	DDX3X	2.48783e-06	1.12452	2.15511	0.0336145
3548	DDX46	0.00278575	0.916064	1.74561	0.0382866
7625	DDX47	0.00859218	0.531851	0.0158273	0.31078
11323	DDX49	2.1359e-08	1.40092	0.271367	0.0820144
7246	DDX50	0.00576951	0.902128	0.947338	0.0484499
8158	DDX55	6.81038e-07	0.73029	0.288345	0.085626
5978	DDX58	0.0429976	0.809302	0.117698	0.132436
974	DDX59	0.00215512	0.770893	0.165755	0.110966
7005	DDX6	0.014472	1.07889	1.58245	0.0399172
3147	DDX60	0.00125504	0.635204	0.0661871	0.184794
3148	DDX60L	4.5653e-06	0.43205	0.0486331	0.246541
5731	DECR1	0	0.546126	1.29899	0.0476508
9284	DECR2	0.00156884	0.696938	0.0935252	0.149766
11513	DEDD2	3.35334e-06	1.47856	0.12777	0.113402
9784	DEF8	1.30927e-08	1.24912	0.94705	0.0533589
3833	DEK	0	0.736873	7.46389	0.0303826
3605	DELE1	0.0158814	1.17087	0.256691	0.0839894
761	DENND4B	0.00327731	0.668796	0.062446	0.178498
8143	DENR	1.53232e-06	1.17412	1.18245	0.0450932
476	DEPDC1	3.19388e-10	0.618239	0.503309	0.104797
3318	DEPDC1B	3.11705e-15	0.640118	0.580432	0.0779843
7641	DERA	1.37519e-06	0.828406	1.0046	0.0526638
5826	DERL1	3.99004e-10	0.7737	0.662446	0.0562021
9857	DERL2	5.24888e-08	1.22801	0.881151	0.0513283
1171	DESI2	0.000672339	0.858061	0.661007	0.0593724
9403	DEXI	0.00108536	1.16538	0.48777	0.0615881
11824	DGCR6L	0	1.42931	0.983309	0.0480408
4478	DGKB	0.000687528	0.289496	0.0164029	0.481588
10257	DGKE	0.00534357	0.650597	0.057554	0.200537
440	DHCR24	2.67585e-11	1.33459	1.18647	0.0595381
6823	DHCR7	0.0124387	0.880648	0.496691	0.0654827
3402	DHFR	0.00062958	0.878007	1.60029	0.0502186
11221	DHPS	0.000855338	0.828812	0.365468	0.0741624
8334	DHRS12	0.0225327	1.20231	0.164604	0.103299
8483	DHRS4L2	0.0169448	1.17414	0.256691	0.0862733
8631	DHRS7	6.06273e-05	0.867388	0.998849	0.0473444
2211	DHX30	0.029468	1.09058	0.782158	0.0507402
9856	DHX33	0.0315456	0.863723	0.268201	0.0866918
2579	DHX36	1.7297e-10	0.838841	1.60288	0.0377603
5250	DIAPH2	1.91441e-05	0.733976	0.267626	0.0969903
8347	DIAPH3	1.67817e-09	0.620667	0.292374	0.108254
8801	DIO3	0	0.564466	0.870791	0.0846436
1938	DIRC3	0.00389248	0.280465	0.0135252	0.573839
1988	DIS3L2	0.0486387	0.817374	0.119424	0.129296
5449	DKC1	0.00166624	0.891999	1.02849	0.0476548
6375	DKFZP434A062	0.0385504	0.642865	0.0336691	0.270946
6513	DKK3	0.0329029	1.1598	0.468489	0.088394
5494	DLC1	5.24953e-06	0.545358	0.094964	0.17917
4832	DLD	0.0162572	1.10059	0.818417	0.0512109
8323	DLEU2	1.05603e-11	0.636201	0.304173	0.0915374
8328	DLEU7	0	0.283185	0.173525	0.169854
6892	DLG2	9.28604e-13	0.536269	0.187914	0.120358
10503	DLGAP1	0.000141441	0.616257	0.0759712	0.169138
5462	DLGAP2	0.00168904	0.402372	0.022446	0.380017
8607	DLGAP5	0	0.602215	1.53151	0.0781129
8795	DLK1	0	0.273693	0.577842	0.164169
4410	DLL1	0.0381087	1.17009	0.426475	0.0961156
5943	DMAC1	0.029857	1.05238	2.87827	0.0299436
369	DMAP1	0.032029	1.11438	0.451223	0.0642592
5078	DMD	0.0074013	1.31334	0.103597	0.131788
5969	DMRTA1	0.00117798	0.606266	0.0647482	0.202705
7240	DNA2	0.0209812	0.821013	0.185612	0.109337
5984	DNAJA1	1.41065e-11	0.862883	3.98158	0.0300229
11262	DNAJB1	0.031528	0.888359	0.423597	0.0700368
2681	DNAJB11	0.0199687	1.09522	0.884604	0.0500505
7271	DNAJB12	0.0276961	1.18229	0.185899	0.0970212
6013	DNAJB5	3.1074e-05	0.706825	0.173525	0.111467
7137	DNAJC1	0	1.31586	1.47338	0.0425331
7235	DNAJC12	0.00072193	0.677766	0.0995683	0.151664
8287	DNAJC15	0	0.0944799	0.673669	0.148562
3262	DNAJC21	3.51786e-06	0.831735	0.865899	0.0535331
6564	DNAJC24	0.0283677	1.14798	0.280863	0.0802625
1275	DNAJC27	0.00011692	0.571987	0.0607194	0.19294
4648	DNAJC30	0.000400205	1.30542	0.189065	0.0996012
6714	DNAJC4	0	1.49867	0.562878	0.0608521
10116	DNAJC7	1.42809e-10	1.19786	1.85813	0.0386198
7277	DNAJC9	0.00288128	0.902604	1.85496	0.0448994
9374	DNASE1	0.0307595	0.778352	0.0995683	0.147649
5436	DNASE1L1	0.0111066	1.42333	0.0532374	0.179264
11231	DNASE2	0	0.450111	0.248633	0.109445
6288	DNM1	0.0016145	0.733533	0.119424	0.128858
7393	DNMBP	0.000203413	1.41968	0.149353	0.125232
11168	DNMT1	7.16364e-12	0.797773	1.68144	0.0453743
1278	DNMT3A	0.000244219	0.805974	0.354532	0.0780087
549	DNTTIP2	0.0443249	0.927762	0.971511	0.0472148
9505	DOC2A	0.00269109	0.324563	0.0155396	0.489732
7519	DOCK1	0.00429864	1.18192	0.330647	0.0761902
5326	DOCK11	0.0337177	1.31317	0.0664748	0.163128
5534	DOCK5	2.45692e-09	1.70037	0.135827	0.121652
11069	DOHH	0.000443447	1.30538	0.179856	0.100289
10945	DOK5	0	2.09973	0.284604	0.116963
4148	DOP1A	0.0344447	1.29488	0.0667626	0.155328
12136	DOP1B	0.000170038	0.661587	0.103022	0.145983
7409	DPCD	0.0197555	0.926347	1.09266	0.0420328
9773	DPEP1	0.00721285	0.301139	0.0126619	0.57861
6742	DPF2	8.44905e-08	1.25618	0.566906	0.0578627
8682	DPF3	0.000841352	5.26966	0.00604317	0.655634
365	DPH2	0.00144273	1.25797	0.199712	0.0945408
573	DPH5	0.00969642	0.896414	0.649784	0.0546146
8900	DPH6	2.26205e-07	0.627126	0.149353	0.122254
6408	DPH7	1.91254e-05	1.29901	0.268777	0.0820327
10937	DPM1	2.39446e-05	0.872281	1.16403	0.0433256
1645	DPP10	5.5182e-05	0.490515	0.0471942	0.235815
1646	DPP10-AS1	1.97654e-07	0.175985	0.0282014	0.453121
6782	DPP3	0.0151798	1.14272	0.373237	0.0705984
6396	DPP7	0	3.41703	0.0817266	0.183869
2397	DPPA4	0.00198097	0.83795	0.459281	0.0748387
7887	DPY19L2	0.0001231	0.383216	0.0195683	0.332309
4542	DPY19L2P1	3.48604e-05	0.134122	0.0161151	0.649222
11376	DPY19L3	0.0135587	1.21083	0.180432	0.0996979
1323	DPY30	1.0433e-11	0.869033	3.3177	0.0284049
560	DPYD	1.89321e-08	0.385294	0.0486331	0.231212
3618	DPYSL3	0	2.50971	0.123165	0.130283
9102	DRAIC	0.00139107	0.300225	0.0161151	0.494169
8004	DRAM1	0.0405558	0.844616	0.23223	0.104523
609	DRAM2	0	0.684746	0.773813	0.0540898
6764	DRAP1	0	1.2459	4.43712	0.0306175
103	DRAXIN	3.11705e-15	0.280518	0.0900719	0.222234
10569	DSC2	0.0138417	0.839403	0.254101	0.0914772
5817	DSCC1	5.8113e-10	0.678301	0.383309	0.085806
12145	DSCR8	0.0211495	0.0152629	0.025036	2.32154
10659	DSEL	0.0483515	1.15347	0.248345	0.0914305
10570	DSG2	6.22488e-09	0.645145	0.223885	0.102963
10854	DSN1	0.00306404	0.831724	0.361151	0.0812048
4102	DST	0.0485477	0.921328	1.17122	0.0525131
1036	DTL	5.31624e-08	0.73156	0.515971	0.0781457
10579	DTNA	0.0272579	0.783265	0.112518	0.141152
3822	DTNBP1	0.0147652	0.873345	0.395396	0.0713758
4672	DTX2	0.0220123	1.32272	0.0615827	0.156234
7860	DTX3	8.01263e-08	0.614911	0.150216	0.123149
6647	DTX4	1.42253e-06	1.21389	0.781871	0.0542947
2390	DUBR	0.000151664	1.36219	0.166331	0.108467
9648	DUS2	0.0113999	0.782894	0.122878	0.12471
3694	DUSP1	5.33963e-06	0.750758	0.420432	0.0847762
1558	DUSP2	2.95641e-13	0.148641	0.0739568	0.360654
5576	DUSP26	0.00014011	0.570636	0.0595683	0.195894
10159	DUSP3	7.2808e-05	1.33168	0.246331	0.0962754
5557	DUSP4	0	1.67856	0.74964	0.0642751
7453	DUSP5	0.00115217	1.49993	0.0805755	0.163915
7961	DUSP6	6.68939e-07	1.15472	1.95079	0.0391635
8989	DUT	2.92238e-06	0.879682	4.41842	0.036961
21	DVL1	0.0382693	0.748124	0.0618705	0.177703
2657	DVL3	0.00199421	1.20619	0.289496	0.079402
3953	DXO	0.0137519	1.25063	0.128345	0.116766
7310	DYDC2	0.00100169	0.633466	0.0722302	0.182587
10610	DYM	0.000294445	0.793306	0.283165	0.084765
1778	DYNC1I2	0.00127198	0.912299	1.90504	0.0374172
2133	DYNC1LI1	0.000477348	0.87603	0.879137	0.0500683
9621	DYNC1LI2	2.08553e-10	0.770241	0.734388	0.0563334
1369	DYNC2LI1	1.6737e-06	0.785798	0.448921	0.0679533
8114	DYNLL1	0	0.83519	13.6725	0.0240054
5084	DYNLT3	0	0.098736	0.22446	0.236396
11482	DYRK1B	3.84858e-12	1.69805	0.156835	0.105047
7904	DYRK2	0.000220065	0.761297	0.217842	0.0979644
8382	DZIP1	0.00558624	1.13995	0.579856	0.0614036
173	E2F2	0.0373403	0.750858	0.0722302	0.174677
5720	E2F5	0.0125867	0.845911	0.279712	0.0863546
1232	E2F6	0.000875997	0.870546	0.666475	0.0548666
7940	E2F7	0.0162163	0.806559	0.180432	0.114817
9339	E4F1	0.038079	1.23941	0.0998561	0.131308
2442	EAF2	0.0224377	0.762804	0.0900719	0.151706
8527	EAPP	0.000448261	1.13173	0.911655	0.0466045
9462	EARS2	0.00899282	1.32146	0.0915108	0.137947
5804	EBAG9	0.00103511	0.858461	0.564892	0.0611872
3663	EBF1	0	2.71379	0.117698	0.139847
6040	EBLN3P	4.88824e-10	0.723424	0.435396	0.0712693
356	EBNA1BP2	0.000896158	1.13071	1.0846	0.0487015
8320	EBPL	2.52368e-08	0.882942	2.56863	0.0304344
7539	ECHS1	6.00886e-07	1.11506	2.87712	0.0295329
9340	ECI1	4.27963e-06	0.809843	0.565755	0.0617865
6201	ECPAS	0.0454997	0.851389	0.201151	0.101815
2626	ECT2	0	0.615802	0.716835	0.0833516
6389	EDF1	1.62153e-06	1.08855	5.53496	0.0238873
3413	EDIL3	2.49867e-07	0.285352	0.0313669	0.329662
7969	EEA1	5.59651e-06	0.814345	0.667914	0.0608541
6898	EED	5.34123e-06	0.784022	0.415827	0.0719574
4127	EEF1A1	6.76661e-05	1.05021	99.6938	0.0163989
8210	EEF1AKMT1	0.0459185	0.892392	0.381007	0.0721714
7870	EEF1AKMT3	0.0419138	1.32511	0.0509353	0.175358
2661	EEF1AKMT4	0.000776526	1.39927	0.0851799	0.131727
1904	EEF1B2	1.01398e-05	0.938923	12.7778	0.0191794
4906	EEF1B2P6	0.000856639	0.860343	0.576403	0.0594243
3794	EEF1E1	0.00204969	0.917715	1.85468	0.0364577
11078	EEF2	1.89878e-12	1.1191	12.4581	0.0220256
9455	EEF2K	0.0408592	0.786571	0.0753957	0.148797
8742	EFCAB11	0.00226015	0.796754	0.23223	0.0973095
2482	EFCC1	2.63564e-10	0.621813	0.22705	0.103079
6759	EFEMP2	4.77346e-05	0.82254	0.536978	0.0641767
5102	EFHC2	0.0106111	0.445981	0.0158273	0.407757
1991	EFHD1	2.95085e-14	2.70883	0.072518	0.181237
117	EFHD2	0.00185143	0.759555	0.14964	0.115733
9184	EFL1	0.0154407	0.793939	0.134388	0.122376
782	EFNA4	0.0180761	1.16194	0.274245	0.0814055
3464	EFNA5	1.53323e-10	1.40831	0.456403	0.073362
5188	EFNB1	1.01296e-05	1.27788	0.330072	0.0746169
8407	EFNB2	0	1.83801	0.636547	0.0706568
9893	EFNB3	0.00159964	0.794424	0.237698	0.0956196
1276	EFR3B	0.00219318	1.30304	0.133813	0.113063
6382	EGFL7	0	5.27488	0.336691	0.253377
4600	EGFR	2.16975e-05	0.748169	0.285468	0.0915397
3567	EGR1	0	0.456595	0.531799	0.10007
7227	EGR2	4.82194e-10	0.542909	0.177842	0.134412
5523	EGR3	0.00571034	0.377706	0.0215827	0.457495
6749	EHBP1L1	9.66176e-11	0.501924	0.120863	0.146169
8946	EHD4	0.0248145	1.23569	0.189065	0.120431
3950	EHMT2	8.87513e-07	1.29399	0.364604	0.0709142
7041	EI24	4.35937e-07	1.13683	3.3082	0.034378
11481	EID2	0.0274153	0.818203	0.144748	0.116046
5057	EIF1AX	0.0046321	0.934971	3.18273	0.0308946
2165	EIF1B	9.05998e-06	0.910639	3.23914	0.0283423
2164	EIF1B-AS1	0.000254794	0.479438	0.0368345	0.266563
2567	EIF2A	0.000842439	1.12408	0.981007	0.0461452
378	EIF2B3	0.0036781	0.859959	0.438561	0.0677133
1018	EIF2D	0.00569495	1.176	0.310216	0.0761519
10818	EIF2S2	0.000677157	0.916602	3.38302	0.0337937
5067	EIF2S3	0.00542412	1.07287	2.5246	0.0328649
7481	EIF3A	0.00812326	0.939714	3.17468	0.030391
4428	EIF3B	2.41032e-08	1.35219	0.384173	0.0736617
9484	EIF3C	0.006069	1.42818	0.0604317	0.168593
5799	EIF3E	1.26563e-09	0.91095	8.00662	0.021017
6488	EIF3F	0	1.29793	7.90158	0.0271086
1411	EIF3FP3	2.11888e-10	1.4603	0.279137	0.0817408
11167	EIF3G	2.47902e-10	1.16416	2.15194	0.0329293
11457	EIF3K	0.0124724	1.0548	3.46734	0.0274998
7179	EIF3LP3	0.0153443	0.441597	0.00776978	0.433122
6569	EIF3M	0.0117563	1.05557	3.53496	0.0276654
11791	EIF4A1P2	0.0172278	1.2207	0.147626	0.107417
2682	EIF4A2	8.44387e-05	1.09288	4.17928	0.0301024
10422	EIF4A3	4.5614e-06	0.867119	1.45842	0.0418838
2982	EIF4E	3.19902e-07	0.871716	1.9623	0.0364058
5584	EIF4EBP1	7.08311e-12	0.803691	2.60345	0.04388
6509	EIF4G2	0	1.38298	6.90791	0.0293196
160	EIF4G3	0.0155063	0.903715	0.758561	0.0537282
8816	EIF5	0	0.793362	5.95799	0.0273722
9877	EIF5A	0.00544876	1.08986	1.74388	0.0402272
2621	EIF5A2	1.35432e-07	0.561342	0.106475	0.148718
10832	EIF6	0.00154577	1.09786	1.6823	0.0386787
1198	EIPR1	0.000972869	1.17023	0.452086	0.0627184
10620	ELAC1	5.02851e-08	1.33416	0.348489	0.0719506
5970	ELAVL2	1.82259e-07	0.694281	0.268201	0.0949036
11202	ELAVL3	0	0.19865	0.407482	0.130953
406	ELAVL4	8.59382e-06	0.341884	0.0506475	0.324186
8277	ELF1	0.0160898	0.774212	0.10964	0.136536
3074	ELF2	3.93481e-13	0.719273	0.559712	0.0626639
5359	ELF4	1.64843e-05	0.523512	0.0564029	0.201517
4423	ELFN1	0.0115951	0.836803	0.238561	0.0909749
5121	ELK1	0.0470999	1.25749	0.0817266	0.14597
7986	ELK3	0	3.10692	0.173237	0.125655
3444	ELL2	4.07794e-14	0.546295	0.205468	0.110567
4550	ELMO1	0.00224586	0.773606	0.187914	0.109873
3085	ELMOD2	0.0185136	0.838392	0.214101	0.0959385
1525	ELMOD3	0.000457282	1.37174	0.119712	0.119202
9353	ELOB	0.0004946	1.05177	9.39166	0.0191436
11205	ELOF1	7.40626e-14	1.26496	1.16547	0.0434311
3805	ELOVL2	0.0306709	0.832252	0.176978	0.108144
4140	ELOVL4	0	0.580515	0.408345	0.0810686
4099	ELOVL5	2.45021e-05	0.863984	1.01813	0.0464093
3294	EMB	0.00196306	0.802626	0.260144	0.0930012
11651	EMC10	0	1.37145	0.934388	0.0517243
5800	EMC2	2.85698e-06	0.792248	0.471655	0.0670803
2068	EMC3-AS1	0.00111079	0.819158	0.341295	0.0804138
8488	EMC9	0.000463333	0.814684	0.423885	0.0773655
5434	EMD	1.35453e-06	0.841237	1.04317	0.0483366
10236	EME1	0.00667366	0.767053	0.134388	0.126785
7594	EMG1	0.0347994	0.907371	0.623597	0.0585399
11884	EMID1	4.58115e-10	0.502581	0.136115	0.151211
1295	EMILIN1	3.11705e-15	0.428124	0.134388	0.147724
10877	EMILIN3	0.000534627	0.448475	0.0270504	0.305846
8788	EML1	0.010447	0.815909	0.186187	0.102543
11563	EML2	0.00591164	0.656335	0.0523741	0.198614
1361	EML4	0.000492431	1.18454	0.561727	0.0642049
8738	EML5	0.00216902	0.319452	0.0152518	0.48693
1398	EML6	1.0738e-10	0.375312	0.0748201	0.208291
7629	EMP1	5.29202e-13	2.00276	0.385899	0.132776
9401	EMP2	0	0.358909	0.369784	0.0988177
7476	EMX2	0	9.5256	0.0932374	0.287142
1650	EN1	2.39438e-05	0.384457	0.0434532	0.303089
4990	EN2	1.27452e-07	0.509372	0.0774101	0.173403
3371	ENC1	0.0263407	0.862912	0.289209	0.0847237
80	ENO1	0	0.826073	13.4961	0.0291125
7590	ENO2	0	0.521614	0.364029	0.0882733
9845	ENO3	1.3071e-05	0.526416	0.0733813	0.197594
2934	ENOPH1	4.64987e-05	0.864464	0.981007	0.0477794
10492	ENOSF1	0.00774689	0.85436	0.36259	0.0765151
8288	ENOX1	0.0209166	0.642577	0.0345324	0.245072
3024	ENPEP	0.000294564	0.527921	0.0486331	0.233871
4294	ENPP1	0.0115117	0.76692	0.108201	0.135383
5815	ENPP2	6.09545e-05	1.20529	0.490648	0.0621551
4083	ENPP4	0.0002499	0.564164	0.0532374	0.207309
716	ENSA	0	1.3859	1.73727	0.0395816
10785	ENTPD6	0.0131966	1.14814	0.361439	0.0717398
2334	EOGT	0.0121197	1.29917	0.101295	0.134405
8184	EP400	0.0432747	0.876797	0.273381	0.0823974
10846	EPB41L1	0.0047437	1.21982	0.228489	0.0915291
4291	EPB41L2	0.00111765	1.12584	1.14676	0.0478044
10510	EPB41L3	0.000595825	0.736613	0.164029	0.117519
3477	EPB41L4A-AS1	0.00385573	1.11896	0.75223	0.0506863
1655	EPB41L5	0.0129666	0.859523	0.334101	0.0784322
7169	EPC1	1.07088e-05	1.17253	0.875108	0.0485585
129	EPHA2	0.001877	1.25311	0.240576	0.0950635
2359	EPHA3	0.00451762	1.2886	0.14705	0.116195
1961	EPHA4	0.000493195	1.18151	0.583885	0.0632435
167	EPHB2	3.11705e-15	0.640011	0.38705	0.0784372
2669	EPHB3	8.03308e-11	0.521416	0.133813	0.137527
536	EPHX4	8.19802e-10	1.7172	0.124029	0.120533
2143	EPM2AIP1	0.00468925	1.13116	0.634245	0.0567024
11732	EPN1	7.39422e-06	1.2167	0.586475	0.0588459
9967	EPN2	0	1.63065	0.431079	0.0817687
11199	EPOR	0.00445388	0.716047	0.0880576	0.152833
1064	EPRS	1.10705e-07	0.818126	0.93295	0.0513625
11713	EPS8L1	0.000134474	0.782087	0.324892	0.0856094
3446	ERAP1	0.00948723	0.815026	0.185612	0.101883
10090	ERBB2	2.74999e-08	0.724712	0.343885	0.0789104
1924	ERBB4	0.0151674	0.809815	0.189353	0.111611
11559	ERCC1	0.000294445	1.12082	1.26273	0.0417562
9415	ERCC4	0.0339218	0.874622	0.283741	0.080299
7197	ERCC6	0.0289711	0.777005	0.0897842	0.147235
5207	ERCC6L	2.82284e-08	0.559595	0.121727	0.142392
6144	ERCC6L2	0.010337	0.85781	0.351367	0.0772011
8713	ERG28	9.28294e-06	1.13872	1.57755	0.0393729
3695	ERGIC1	0.0254511	1.10535	0.653813	0.0572367
8671	ERH	0	0.894074	12.9859	0.0189401
370	ERI3	0.000182633	1.1145	1.39281	0.0384795
5461	ERICH1	3.3481e-11	0.743529	0.58446	0.0614226
7394	ERLIN1	1.58805e-05	0.767935	0.31741	0.0820705
5579	ERLIN2	0.00628299	1.21632	0.204604	0.0929868
9468	ERN2	0.0193009	0.341818	0.00892086	0.587715
8070	ERP29	0.00216392	1.07993	2.26705	0.0328029
6170	ERP44	0.00133127	0.874084	0.691511	0.0550702
77	ERRFI1	3.03998e-07	1.31754	0.530647	0.0729955
11775	ERVK3-1	9.72173e-06	1.21798	0.498705	0.0598953
5548	ESCO2	2.1046e-08	0.688053	0.480576	0.0909179
8302	ESD	0	0.659666	4.06993	0.0280323
10746	ESF1	0.0179592	0.930642	1.51165	0.0389513
6721	ESRRA	0.0112202	1.36118	0.0699281	0.156783
3568	ETF1	0.000128579	1.16944	0.770072	0.0543732
9151	ETFA	0.0449562	0.942719	1.67396	0.0372437
11658	ETFB	0	0.664875	1.83799	0.038251
7662	ETFRF1	0.000228233	1.1447	0.856115	0.0486626
11524	ETHE1	0.0177219	1.12942	0.448058	0.0658247
7659	ETNK1	0.00251883	1.14073	0.618417	0.0569445
1001	ETNK2	0.00324663	1.38695	0.0843165	0.145014
10158	ETV4	2.56181e-10	1.42618	0.381007	0.0769669
2679	ETV5	6.44219e-06	1.34421	0.236547	0.0881988
1513	EVA1A	9.92375e-05	0.693679	0.160288	0.125107
11886	EWSR1	0.00841509	1.06485	2.67597	0.030847
6405	EXD3	6.14928e-15	0.631734	0.354245	0.0814261
1165	EXO1	2.45796e-06	0.659211	0.195396	0.119297
3200	EXOC3	0.0448145	1.19604	0.134101	0.112955
3199	EXOC3-AS1	0.0128595	1.27834	0.107338	0.127081
8613	EXOC5	0.0368551	1.08009	1.04288	0.0468618
2158	EXOG	0.00654381	0.863276	0.386475	0.070128
7377	EXOSC1	0.000645379	0.87723	0.791655	0.050655
6331	EXOSC2	0.00999708	0.86273	0.379856	0.0740237
6047	EXOSC3	0.0106929	0.909798	0.978705	0.0477838
5886	EXOSC4	0.00108131	1.1387	0.697266	0.0522518
2195	EXOSC7	0	0.740836	1.25928	0.0432487
8266	EXOSC8	0	0.733666	2.16259	0.038377
3049	EXOSC9	1.38363e-06	0.809692	0.786475	0.059072
6958	EXPH5	0.00298053	0.522287	0.0316547	0.285531
5811	EXT1	0.0392255	1.18502	0.177266	0.104427
571	EXTL2	5.19175e-13	0.783995	1.0941	0.0465033
5553	EXTL3	0.0154627	1.2162	0.186187	0.103828
5682	EYA1	1.21207e-07	1.92488	0.0615827	0.168049
235	EYA3	0.000329798	1.2815	0.223309	0.0914873
4301	EYA4	0.0117913	0.2713	0.011223	0.667571
4954	EZH2	2.13721e-06	0.834761	1.16259	0.0514136
8428	F10	3.11705e-15	0.450309	0.16777	0.138993
3381	F2R	0.0255506	0.899542	0.611511	0.0605403
553	F3	0.0190535	0.791266	0.140432	0.127932
5451	F8A1	3.11705e-15	2.01383	0.122014	0.122702
43	FAAP20	5.82271e-11	1.18311	2.22964	0.0352635
11381	FAAP24	2.09765e-06	0.665961	0.155971	0.115635
258	FABP3	0.00116442	2.88922	0.102446	0.429336
5711	FABP5	0	0.675308	8.81813	0.0253257
4272	FABP7	3.11705e-15	0.844155	14.3827	0.0298908
6670	FADS1	4.28649e-06	0.877382	2.11079	0.0383242
6669	FADS2	8.92241e-08	1.23194	0.905036	0.0530105
408	FAF1	0.0285537	0.876698	0.355108	0.0766173
3710	FAF2	0.0114955	0.876456	0.451799	0.0672581
9321	FAHD1	2.8973e-06	1.23525	0.493237	0.060891
1554	FAHD2A	0.00595618	1.20755	0.215252	0.0890258
1557	FAHD2CP	0.000864924	1.30531	0.144173	0.10534
2525	FAIM	0.038216	1.22821	0.139281	0.125848
6283	FAM102A	0.00636147	0.751044	0.0941007	0.13613
583	FAM102B	0.00190944	0.67783	0.072518	0.164084
5168	FAM104B	0.00065074	0.878006	0.800576	0.050343
2317	FAM107A	1.28641e-06	0.396639	0.0466187	0.258037
7113	FAM107B	0.0165467	1.17644	0.260432	0.0870331
10695	FAM110A	7.02197e-07	0.495171	0.0736691	0.191691
5642	FAM110B	0.00246781	1.34531	0.115971	0.12804
6646	FAM111A	0	0.53191	0.305324	0.0963427
6645	FAM111B	0	0.538959	0.617842	0.0895274
7047	FAM118B	0.000650765	1.19545	0.393669	0.06908
6133	FAM120AOS	1.76546e-07	1.23618	0.704173	0.0550817
5379	FAM122B	5.07956e-08	0.639191	0.195971	0.111733
8330	FAM124A	0.0383683	0.774214	0.087482	0.156788
4496	FAM126A	0.0419032	1.0978	0.659856	0.0581245
948	FAM129A	0.00299953	0.612484	0.0497842	0.215624
7214	FAM133CP	0.000929957	0.301423	0.0181295	0.476803
1467	FAM136A	0.00236163	1.09662	1.66993	0.0396573
8409	FAM155A	8.95265e-07	0.439272	0.0509353	0.226423
8410	FAM155A-IT1	0.0181075	0.223465	0.00776978	0.812945
1421	FAM161A	0	0.688972	0.621583	0.0636061
2444	FAM162A	0	0.616833	1.41122	0.0503077
4254	FAM162B	0	0.0859477	0.39223	0.207879
1833	FAM171B	0.0450888	1.19165	0.152806	0.110774
9296	FAM173A	2.66853e-06	1.22587	0.561439	0.0585022
3455	FAM174A	0.00276858	1.27752	0.158561	0.106894
9239	FAM174B	0.0026437	1.51732	0.0532374	0.181146
8766	FAM181A	2.58319e-06	1.17678	1.11568	0.0467023
2803	FAM184B	0.0252736	1.25382	0.105899	0.129122
791	FAM189B	0.000382282	1.22552	0.321727	0.0757565
3128	FAM198B	0	0.162736	0.132374	0.23363
5294	FAM199X	0.0172363	1.1582	0.314532	0.0791139
2333	FAM19A4	0.00189981	0.159565	0.0132374	0.774088
12050	FAM19A5	9.62674e-09	0.304526	0.0517986	0.282739
2796	FAM200B	0	1.36492	1.61381	0.044249
6054	FAM201A	0.000312861	0.260335	0.022446	0.494695
7478	FAM204A	0.00428468	1.10123	1.1787	0.0439428
2303	FAM208A	0.0315857	1.10195	0.59223	0.0574636
10947	FAM210B	0.00662993	0.857812	0.448058	0.073265
9017	FAM214A	0.0236663	1.23239	0.133813	0.118063
6018	FAM214B	0.00207528	1.42499	0.0745324	0.150535
10192	FAM215B	7.38555e-07	1.29571	0.373813	0.0707857
8055	FAM216A	1.20485e-05	0.783492	0.382734	0.0748472
4453	FAM220A	0.0175847	0.782907	0.112806	0.132223
4503	FAM221A	2.49867e-07	0.738159	0.358273	0.0798092
10009	FAM222B	0.0423216	0.873438	0.266475	0.0844573
8996	FAM227B	0.00166117	0.74057	0.134101	0.125196
4240	FAM229B	0.0227081	0.93037	1.34331	0.0405151
7255	FAM241B	0	0.554475	0.328633	0.0915344
7501	FAM24B	0	0.151848	0.0889209	0.293211
11276	FAM32A	0	1.34549	1.53295	0.0379919
4859	FAM3C	1.94381e-05	1.18007	0.890935	0.0519648
7482	FAM45A	0.00620043	1.09395	1.30993	0.0425746
5850	FAM49B	0.0124782	1.08492	1.38475	0.0420126
654	FAM72B	0.000863831	0.51486	0.0368345	0.26243
656	FAM72C	5.61522e-08	0.41485	0.0667626	0.220349
661	FAM72D	4.51972e-13	0.304315	0.0653237	0.226801
10871	FAM83D	0	0.440259	0.407194	0.116677
1238	FAM84A	7.43055e-10	0.161726	0.0523741	0.405136
6826	FAM86C1	0.000169672	1.49471	0.0823022	0.142011
2348	FAM86DP	6.67383e-12	1.73064	0.238849	0.11
6748	FAM89B	0.00467428	1.13627	0.621295	0.058758
5740	FAM92A	0.00433621	0.917524	1.4423	0.0392754
1331	FAM98A	0.0144321	0.873184	0.397986	0.0712629
8907	FAM98B	1.06572e-10	0.719951	0.442302	0.0698233
9780	FANCA	2.51912e-05	0.74012	0.244604	0.0956638
5038	FANCB	0	0.607311	0.42187	0.0852288
2070	FANCD2	6.70332e-05	0.789078	0.502734	0.0792625
6550	FANCF	0.0374975	0.870297	0.268489	0.0847572
6015	FANCG	2.37791e-06	0.728464	0.284317	0.0905792
9213	FANCI	9.55622e-13	0.721972	0.740144	0.0629609
1410	FANCL	0	0.682526	0.644604	0.0618147
1679	FAR2P1	0.0301729	1.21005	0.147626	0.111996
1686	FAR2P2	0.00333514	0.647919	0.057554	0.192881
8390	FARP1	0.0191336	0.893641	0.574676	0.0614875
7332	FAS	0.00253729	1.36835	0.102734	0.135729
10470	FASN	0.000468014	0.864898	0.840576	0.054829
4970	FASTK	0.000224408	1.22353	0.351367	0.0725577
1762	FASTKD1	0.0181927	0.792711	0.122014	0.126112
6908	FAT3	0.00364134	1.13918	0.78705	0.0584266
6738	FAU	1.80359e-06	1.06787	20.5439	0.0185667
10384	FBF1	0.0127194	0.651423	0.0434532	0.221462
7090	FBH1	0.0135384	1.18443	0.236547	0.088189
11483	FBL	2.46887e-12	0.83598	2.09698	0.0352412
123	FBLIM1	1.94485e-13	1.93323	0.16518	0.123814
12036	FBLN1	0	0.608626	2.01928	0.0414536
1630	FBLN7	0	0.454981	0.21813	0.114242
8990	FBN1	0.00522058	1.30069	0.128058	0.122335
3517	FBN2	0.0477496	0.902416	0.758849	0.0655948
6139	FBP1	0.000446024	0.384097	0.0143885	0.360242
7422	FBXL15	7.5813e-06	1.19982	0.673094	0.0547157
9294	FBXL16	0.0168706	0.298095	0.00776978	0.650035
2795	FBXL5	0.00569941	1.12732	0.712518	0.0563008
5895	FBXL6	0.00577875	1.30272	0.0989928	0.124425
11467	FBXO17	0	0.468402	0.460719	0.0814716
8089	FBXO21	0	0.753166	0.975827	0.0480356
1079	FBXO28	1.40008e-05	1.36292	0.193094	0.0956697
2708	FBXO45	0.00351075	0.786838	0.168345	0.107101
1452	FBXO48	0.000411018	0.606372	0.0635971	0.187294
4358	FBXO5	0	0.598629	0.871655	0.0722053
2216	FBXW12	0.0440075	0.322809	0.0066187	0.710873
6236	FBXW2	0.000748002	1.24198	0.261007	0.0847228
7411	FBXW4	0.000703948	0.418271	0.0241727	0.339235
6391	FBXW5	1.91883e-11	1.33247	0.593381	0.0587999
8088	FBXW8	0.0136576	0.704799	0.0601439	0.182486
11629	FCGRT	7.729e-05	1.46004	0.116259	0.127638
11301	FCHO1	8.13216e-06	0.406176	0.0397122	0.271463
5487	FDFT1	0	0.785989	4.38676	0.028118
794	FDPS	0	0.833317	4.87914	0.0296159
6962	FDX1	0.00339801	1.11728	0.972374	0.0493828
10635	FECH	0.000185625	1.38945	0.131799	0.116867
6668	FEN1	0.00126336	0.858324	0.982446	0.062242
8595	FERMT2	0.00177985	0.853529	0.613237	0.0664149
7040	FEZ1	0	1.32874	2.0046	0.0378325
7695	FGD4	1.9181e-06	0.77248	0.427338	0.0731666
2093	FGD5-AS1	0.0485477	1.07737	1.03079	0.0477591
7979	FGD6	5.49853e-08	1.5826	0.140719	0.114891
5394	FGF13	5.51828e-07	1.15474	1.84	0.038894
6819	FGF19	2.28022e-13	0.259911	0.139281	0.253806
8219	FGF9	0	0.406115	0.151079	0.146596
7344	FGFBP3	0	0.680222	8.89468	0.0280122
5593	FGFR1	0	1.2931	1.32806	0.0429999
7494	FGFR2	0.0160898	1.27826	0.110504	0.130984
2736	FGFRL1	0.00457061	0.790332	0.173237	0.107955
448	FGGY	0.0124108	1.19268	0.236259	0.0907523
1162	FH	0.00426194	0.899863	0.940719	0.0480576
5387	FHL1	7.61079e-13	1.35515	0.796259	0.05848
1608	FHL2	0.0225697	1.12171	0.753957	0.0644166
10591	FHOD3	3.52656e-06	0.710182	0.21295	0.0994549
[truncated: 4,157 more rows]

## Sheet: Immature neurons
	gene	qval	fc	mean	coef_sd
1485	SEPTIN10	0.00675708	0.00783441	0.0625	2.07866
7514	AACS	0.00675708	0.00783441	0.0625	2.07866
8883	AARS	0	0.000301413	0.4375	6.90862e-05
9323	AARSD1	0.000978647	32.7794	0.0625	1.28218
10138	ABCA7	0.00675708	0.00783441	0.0625	2.07866
4814	ABCB7	0	8.06187e-06	0.25	1.30691e-05
8656	ABCC1	0.00675708	0.00783441	0.0625	2.07866
5000	ABCD1	0.00675708	0.00783441	0.0625	2.07866
2833	ABCE1	0	0.000162654	0.25	3.95313e-05
8430	ABHD17C	0.0034374	31.304	0.125	1.37995
2134	ABHD6	0.0219833	18.235	0.125	1.39375
8742	AC002310.1	3.67277e-14	1999.3	0.0625	1.37803
4131	AC004540.1	0.0034374	31.304	0.125	1.37995
7104	AC004801.1	0.0219833	18.235	0.125	1.39375
9428	AC005839.1	3.67277e-14	1999.3	0.0625	1.37803
6960	AC005840.1	3.60417e-09	256	0.125	1.25569
9421	AC005921.3	3.67277e-14	1999.3	0.0625	1.37803
6957	AC006206.2	0.000978647	32.7794	0.0625	1.28218
9781	AC006305.1	0	0.000825647	0.5625	0.000491791
8785	AC007490.1	0.000978647	32.7794	0.0625	1.28218
9484	AC008026.1	3.67277e-14	1999.3	0.0625	1.37803
7005	AC008115.3	0.000978647	32.7794	0.0625	1.28218
3215	AC008669.1	0.0104357	22.4713	0.125	1.38629
10738	AC008813.1	3.67277e-14	1999.3	0.0625	1.37803
8910	AC009078.3	0.00675708	0.00783441	0.0625	2.07866
5251	AC009812.1	3.67277e-14	1999.3	0.0625	1.37803
1591	AC009961.1	0.000978647	32.7794	0.0625	1.28218
2981	AC010343.1	2.10634e-08	53.9466	0.1875	0.94412
2976	AC010469.2	0.000978647	32.7794	0.0625	1.28218
10514	AC010632.2	0.000978647	32.7794	0.0625	1.28218
1112	AC010969.2	3.67277e-14	1999.3	0.0625	1.37803
4099	AC011287.1	3.67277e-14	1999.3	0.0625	1.37803
7122	AC011603.2	0.00675708	0.00783441	0.0625	2.07866
5238	AC011632.1	0.00675708	0.00783441	0.0625	2.07866
8885	AC012184.3	0.00675708	0.00783441	0.0625	2.07866
5334	AC012213.4	0.00675708	0.00783441	0.0625	2.07866
2958	AC012640.2	3.60417e-09	256	0.125	1.25569
2491	AC016949.1	0.00675708	0.00783441	0.0625	2.07866
9824	AC018413.1	0.00675708	0.00783441	0.0625	2.07866
9479	AC018628.1	0.00675708	0.00783441	0.0625	2.07866
3111	AC020898.1	0.00675708	0.00783441	0.0625	2.07866
2337	AC021074.1	0.00111776	41.7536	0.125	1.38308
10597	AC021092.1	3.60417e-09	256	0.125	1.25569
1395	AC022210.1	0.000978647	32.7794	0.0625	1.28218
10306	AC022415.1	0.000978647	32.7794	0.0625	1.28218
8186	AC023908.3	3.67277e-14	1999.3	0.0625	1.37803
10366	AC024075.2	0.000978647	32.7794	0.0625	1.28218
9195	AC024619.4	0.00675708	0.00783441	0.0625	2.07866
9472	AC025048.2	3.67277e-14	1999.3	0.0625	1.37803
3009	AC025171.1	0.00305249	32.3382	0.125	1.37984
2339	AC026304.1	0.000265443	69.2063	0.125	1.41447
5125	AC026979.4	3.67277e-14	1999.3	0.0625	1.37803
9788	AC027097.1	0.000978647	32.7794	0.0625	1.28218
3176	AC034207.1	0.000978647	32.7794	0.0625	1.28218
2473	AC046143.1	0.00675708	0.00783441	0.0625	2.07866
9307	AC067852.2	0.000264191	17.445	0.1875	0.953609
9378	AC068152.1	0.000978647	32.7794	0.0625	1.28218
6060	AC068205.2	0.000978647	32.7794	0.0625	1.28218
2387	AC069224.1	3.67277e-14	1999.3	0.0625	1.37803
7141	AC074032.1	0.00675708	0.00783441	0.0625	2.07866
8876	AC092115.1	3.67277e-14	1999.3	0.0625	1.37803
1305	AC092155.2	3.67277e-14	1999.3	0.0625	1.37803
4068	AC092171.3	0.00675708	0.00783441	0.0625	2.07866
8640	AC092324.1	0.000978647	32.7794	0.0625	1.28218
1454	AC092587.1	0.00675708	0.00783441	0.0625	2.07866
1446	AC092675.1	0.000978647	32.7794	0.0625	1.28218
1423	AC092835.1	0.000978647	32.7794	0.0625	1.28218
7516	AC093028.1	0.000978647	32.7794	0.0625	1.28218
4539	AC093673.2	3.67277e-14	1999.3	0.0625	1.37803
2788	AC093752.1	0.000978647	32.7794	0.0625	1.28218
2901	AC098864.1	0.00675708	0.00783441	0.0625	2.07866
910	AC098934.1	0.00675708	0.00783441	0.0625	2.07866
8631	AC099489.1	0.000978647	32.7794	0.0625	1.28218
3087	AC099522.2	0.000978647	32.7794	0.0625	1.28218
483	AC099568.2	3.67277e-14	1999.3	0.0625	1.37803
9316	AC100793.2	0.000265443	69.2063	0.125	1.41447
457	AC103591.3	0.00675708	0.00783441	0.0625	2.07866
6024	AC104563.1	0.000978647	32.7794	0.0625	1.28218
1492	AC104651.1	0.00675708	0.00783441	0.0625	2.07866
458	AC104837.1	0.000978647	32.7794	0.0625	1.28218
8441	AC105339.2	3.67277e-14	1999.3	0.0625	1.37803
4390	AC105446.1	0.000978647	32.7794	0.0625	1.28218
5995	AC107956.1	0.000978647	32.7794	0.0625	1.28218
2277	AC108673.3	3.67277e-14	1999.3	0.0625	1.37803
9605	AC110285.6	0.00675708	0.00783441	0.0625	2.07866
2330	AC112504.1	3.67277e-14	1999.3	0.0625	1.37803
2652	AC116049.2	0.000978647	32.7794	0.0625	1.28218
3046	AC122718.1	0.0034374	31.304	0.125	1.37995
7354	AC126474.2	0.000265443	69.2063	0.125	1.41447
8153	AC127502.2	3.67277e-14	1999.3	0.0625	1.37803
9512	AC134407.3	3.67277e-14	1999.3	0.0625	1.37803
987	AC138393.1	0.000978647	32.7794	0.0625	1.28218
8125	AC138649.1	0.00675708	0.00783441	0.0625	2.07866
3426	AC146507.2	0.000978647	32.7794	0.0625	1.28218
10578	AC243960.2	0.000978647	32.7794	0.0625	1.28218
10605	AC243964.3	3.67277e-14	1999.3	0.0625	1.37803
9246	AC244093.2	8.59207e-05	102.977	0.125	1.46324
10895	AC245060.6	3.67277e-14	1999.3	0.0625	1.37803
10894	AC245452.1	0.00675708	0.00783441	0.0625	2.07866
9245	ACACA	0	0.00244717	0.5	0.000853287
6544	ACBD7	0.000978647	32.7794	0.0625	1.28218
58	ACOT7	0.0479097	3.47242	1.3125	0.652817
1571	ACVR2A	0	2.96359e-05	0.25	2.51815e-06
8776	ADAM3B	0.000978647	32.7794	0.0625	1.28218
2150	ADAMTS9	0.000978647	32.7794	0.0625	1.28218
6508	ADARB2	0.00675708	0.00783441	0.0625	2.07866
3967	ADAT2	0	6.44091e-05	0.1875	0.000288833
7111	ADCY6	3.67277e-14	1999.3	0.0625	1.37803
230	ADGRB2	3.67277e-14	1999.3	0.0625	1.37803
3784	ADGRB3	0.0488087	6.77403	0.25	1.00557
3137	ADGRV1	0.000978647	47.0283	0.125	1.38733
11107	AF127577.4	0.00675708	0.00783441	0.0625	2.07866
4997	AF274858.1	3.67277e-14	1999.3	0.0625	1.37803
2552	AFAP1	0.0113309	21.8585	0.125	1.38716
4035	AFDN	0.0228045	6.56223	0.625	0.906571
7240	AGAP2-AS1	3.67277e-14	1999.3	0.0625	1.37803
369	AGBL4	0	3.1173e-05	0.25	0.000117085
1804	AGFG1	4.21746e-05	142.411	0.125	1.51537
4021	AGPAT4	0.000444098	15.9079	0.1875	0.949188
94	AGTRAP	0.000978647	32.7794	0.0625	1.28218
6130	AHNAK	3.60417e-09	256	0.125	1.25569
252	AK2	3.67277e-14	1999.3	0.0625	1.37803
8063	AK7	0.000978647	32.7794	0.0625	1.28218
10353	AKAP8	3.67277e-14	1999.3	0.0625	1.37803
10354	AKAP8L	0.00305249	32.3382	0.125	1.37984
10698	AKT1S1	0.0104357	22.4713	0.125	1.38629
3693	AL033519.2	0.000978647	32.7794	0.0625	1.28218
435	AL033530.1	0	0.000214452	0.1875	0.000318834
9949	AL035071.1	0	0.00188591	0.4375	0.000474955
11058	AL035398.1	3.67277e-14	1999.3	0.0625	1.37803
9908	AL035563.1	0.000978647	32.7794	0.0625	1.28218
3728	AL035587.1	3.67277e-14	1999.3	0.0625	1.37803
6601	AL117339.4	3.67277e-14	1999.3	0.0625	1.37803
7842	AL121603.2	0.000978647	32.7794	0.0625	1.28218
6724	AL132656.2	3.67277e-14	1999.3	0.0625	1.37803
1220	AL133243.4	0.00675708	0.00783441	0.0625	2.07866
6052	AL136146.2	0.0113309	21.8741	0.125	1.38714
79	AL139424.3	0.000978647	32.7794	0.0625	1.28218
5480	AL158206.1	0.000978647	32.7794	0.0625	1.28218
559	AL160006.1	0.000978647	32.7794	0.0625	1.28218
848	AL353708.3	3.67277e-14	1999.3	0.0625	1.37803
5642	AL354893.1	0.00675708	0.00783441	0.0625	2.07866
1034	AL355472.2	0.00675708	0.00783441	0.0625	2.07866
868	AL356273.3	0.0011607	41.2257	0.125	1.38274
5789	AL356481.1	0.00675708	0.00783441	0.0625	2.07866
3811	AL359715.2	0.00675708	0.00783441	0.0625	2.07866
1079	AL390728.4	3.67277e-14	1999.3	0.0625	1.37803
672	AL391069.3	0.00675708	0.00783441	0.0625	2.07866
3875	AL445189.2	0.00305249	32.3382	0.125	1.37984
515	AL445433.1	0.000978647	32.7794	0.0625	1.28218
464	AL450063.1	0.000978647	32.7794	0.0625	1.28218
3915	AL450405.1	0	0.000156397	0.3125	0.000368867
794	AL451074.4	0.000978647	32.7794	0.0625	1.28218
3686	AL451165.2	0	0.000248665	0.1875	0.00265643
5570	AL590399.1	0.000978647	32.7794	0.0625	1.28218
936	AL591846.1	0	0.000608252	0.5625	0.000130959
3611	AL662795.2	0.00675708	0.00783441	0.0625	2.07866
1033	AL663058.1	0.00675708	0.00783441	0.0625	2.07866
30	AL691432.2	0.000444098	15.9079	0.1875	0.949188
5440	AL928970.1	0.00675708	0.00783441	0.0625	2.07866
7378	ALDH1L2	0	6.03146e-06	0.25	2.70268e-06
130	ALDH4A1	3.67277e-14	1999.3	0.0625	1.37803
508	ALG14	0	0.000330772	0.3125	0.000134535
416	ALG6	0.0104357	22.4713	0.125	1.38629
6397	ALG9	0.000978647	32.7794	0.0625	1.28218
10492	ALKBH6	0.000265443	69.2063	0.125	1.41447
1361	ALMS1	3.67277e-14	1999.3	0.0625	1.37803
7319	ALX1	0	8.70294e-05	0.25	0.000139949
2984	AMACR	0.000978647	32.7794	0.0625	1.28218
7560	AMER2	3.67277e-14	1999.3	0.0625	1.37803
4903	AMMECR1	0.00675708	0.00783441	0.0625	2.07866
5564	AMYH02020865.1	0.00675708	0.00783441	0.0625	2.07866
5156	ANK1	3.67277e-14	1999.3	0.0625	1.37803
3289	ANKHD1	0.00675708	0.00783441	0.0625	2.07866
6516	ANKRD16	3.67277e-14	1999.3	0.0625	1.37803
3093	ANKRD31	0.000978647	32.7794	0.0625	1.28218
1334	ANXA4	0.00675708	0.00783441	0.0625	2.07866
6467	AP000866.6	0.000978647	32.7794	0.0625	1.28218
6331	AP000873.2	0.000978647	32.7794	0.0625	1.28218
11202	AP001469.3	3.60417e-09	256	0.125	1.25569
6302	AP001972.5	3.67277e-14	1999.3	0.0625	1.37803
6231	AP002748.3	0.000978647	32.7794	0.0625	1.28218
6119	AP003108.4	3.67277e-14	1999.3	0.0625	1.37803
5906	AP006621.3	0.00675708	8.00747	0.1875	0.890792
10608	APOE	0.000978647	32.7794	0.0625	1.28218
5499	APTX	0	0.000156899	0.25	0.000101731
7992	AREL1	0.000978647	32.7794	0.0625	1.28218
7117	ARF3	0	3.71764e-05	0.5	0.000801559
2848	ARFIP1	3.67277e-14	1999.3	0.0625	1.37803
9672	ARHGAP28	3.67277e-14	1999.3	0.0625	1.37803
129	ARHGEF10L	0.0498582	0.0219372	0.125	2.01468
1548	ARHGEF4	3.67277e-14	1999.3	0.0625	1.37803
7094	ARID2	3.91221e-11	87.2763	0.1875	0.915719
7360	ARL1	0	0.000198694	0.25	9.98321e-05
3415	ARL10	3.67277e-14	1999.3	0.0625	1.37803
9370	ARL17B	0.000978647	32.7794	0.0625	1.28218
1827	ARL4C	0.0432031	8.3738	0.375	1.10058
1580	ARL5A	0	7.71896e-05	0.375	7.50459e-06
6595	ARL6IP1P2	0.00675708	0.00783441	0.0625	2.07866
3992	ARMT1	0	0.000294241	0.3125	0.00147037
11098	ARSA	0.000978647	32.7794	0.0625	1.28218
1023	ARV1	0.000978647	32.7794	0.0625	1.28218
6625	ASAH2	0.00675708	0.00783441	0.0625	2.07866
9346	ASB16-AS1	0.00111776	41.7536	0.125	1.38308
8050	ASB2	0	3.33353e-06	0.1875	0.00211095
1274	ASB3	0.00675708	0.00783441	0.0625	2.07866
5805	ASB6	0.000978647	32.7794	0.0625	1.28218
7367	ASCL1	0.00675708	0.00783441	0.0625	2.07866
1166	ASXL2	2.2559e-05	25.485	0.1875	0.962862
26	ATAD3B	0.00675708	0.00783441	0.0625	2.07866
6283	ATG16L2	3.67277e-14	1999.3	0.0625	1.37803
4898	ATG4A	0	0.000174295	0.25	0.000111596
7508	ATP6V0A2	0.000978647	32.7794	0.0625	1.28218
2613	ATP8A1	0	0.0010673	0.3125	0.000229929
10062	ATP9A	0	0.000557735	0.4375	0.000342103
9139	ATPAF2	0	2.30619e-06	0.1875	8.12076e-05
2335	ATR	3.67277e-14	1999.3	0.0625	1.37803
6870	ATRNL1	0.000978647	32.7794	0.0625	1.28218
5623	AUH	3.67277e-14	1999.3	0.0625	1.37803
7244	AVIL	0.000978647	32.7794	0.0625	1.28218
2429	B3GNT5	3.67277e-14	1999.3	0.0625	1.37803
10576	B3GNT8	0.000978647	32.7794	0.0625	1.28218
330	B4GALT2	3.67277e-14	1999.3	0.0625	1.37803
3846	BACH2	0	1.42736e-05	0.25	0.000377737
5148	BAG4	3.67277e-14	1999.3	0.0625	1.37803
9606	BAHCC1	3.67277e-14	1999.3	0.0625	1.37803
9601	BAIAP2	0	4.74773e-06	0.125	0.0406921
8957	BANP	0.000978647	32.7794	0.0625	1.28218
4430	BCAP29	0	9.73597e-05	0.4375	0.000181727
8909	BCAR1	0.00207882	13.1488	0.25	0.995024
7792	BCL2L2	3.67277e-14	1999.3	0.0625	1.37803
7485	BCL7A	0	6.22569e-05	0.875	4.5e-05
1266	BCYRN1	0	2.52539e-07	0.1875	0.016032
6126	BEST1	0.00675708	0.00783441	0.0625	2.07866
739	BGLAP	3.67277e-14	1999.3	0.0625	1.37803
4867	BHLHB9	0.000978647	32.7794	0.0625	1.28218
10650	BICRA	0.000978647	32.7794	0.0625	1.28218
1527	BIN1	0	4.33358e-05	0.25	6.97996e-05
5086	BIN3	3.67277e-14	1999.3	0.0625	1.37803
7680	BORA	0.000978647	32.7794	0.0625	1.28218
4530	BRAF	0	0.000262753	0.5	7.37911e-05
7421	BRAP	0.000978647	32.7794	0.0625	1.28218
11081	BRD1	0	0.000224572	0.25	0.000105842
982	BROX	3.60417e-09	256	0.125	1.25569
6140	BSCL2	0.000444098	15.9079	0.1875	0.949188
491	BTBD8	1.31863e-06	20.0776	0.375	0.802569
3988	BTF3P10	0.00675708	0.00783441	0.0625	2.07866
6398	C11orf1	0.0477045	0.145072	0.375	1.01179
6136	C11orf98	0.000265443	69.2063	0.125	1.41447
8839	C16orf70	0.0113309	21.8741	0.125	1.38714
9298	C17orf113	3.67277e-14	1999.3	0.0625	1.37803
10214	C19orf70	0	0.000267326	0.6875	9.14748e-05
546	C1orf194	0.000978647	32.7794	0.0625	1.28218
1021	C1orf198	0.0011607	41.2257	0.125	1.38274
1747	C2orf80	3.60417e-09	256	0.125	1.25569
2084	C3orf18	0.00675708	0.00783441	0.0625	2.07866
2342	C3orf58	0	0.000220728	0.4375	4.08453e-05
2945	C5orf38	0.000978647	47.0283	0.125	1.38733
3637	C6orf47	0.000978647	32.7794	0.0625	1.28218
4372	C7orf43	0	1.64477e-07	0.125	0.00107977
5274	C8orf88	0	5.26669e-05	0.25	5.24267e-05
5847	C9orf116	0.0219833	18.235	0.125	1.39375
647	CA14	0.000978647	32.7794	0.0625	1.28218
1581	CACNB4	0	3.23517e-05	0.25	0.000109181
4023	CAHM	0.000978647	32.7794	0.0625	1.28218
6707	CAMK2G	0.0498582	0.0219372	0.125	2.01468
1255	CAMKMT	0	3.53396e-07	0.1875	0.000116621
63	CAMTA1-IT1	0.00675708	0.00783441	0.0625	2.07866
1850	CAPN10	0.00675708	0.00783441	0.0625	2.07866
9951	CBFA2T2	0	0.000166697	0.625	3.75115e-05
8838	CBFB	3.67277e-14	1999.3	0.0625	1.37803
9591	CBX2	0	8.46826e-05	0.25	0.000145154
9592	CBX8	0.000978647	32.7794	0.0625	1.28218
4121	CCDC126	0.0011607	41.2257	0.125	1.38274
2926	CCDC127	0	0.000267588	0.3125	0.000162635
10334	CCDC130	0.00675708	0.00783441	0.0625	2.07866
1701	CCDC150	3.67277e-14	1999.3	0.0625	1.37803
814	CCDC181	0.000978647	32.7794	0.0625	1.28218
6021	CCDC34	0	0.00086766	0.25	0.000248491
10633	CCDC8	0.00675708	0.00783441	0.0625	2.07866
10572	CCDC97	0.000978647	32.7794	0.0625	1.28218
10539	CCER2	0.0364451	7.25926	0.25	1.00561
10452	CCNE1	3.67277e-14	1999.3	0.0625	1.37803
2681	CCNG2	0	0.000546792	0.3125	0.000378892
8069	CCNK	0.0104841	9.49061	0.25	1.00283
7110	CCNT1	0.0113309	21.8585	0.125	1.38716
8382	CD276	0.00232513	8.23144	0.375	0.820452
4299	CD36	0.00675708	0.00783441	0.0625	2.07866
6972	CDCA3	3.67277e-14	1999.3	0.0625	1.37803
8829	CDH5	0.00675708	0.00783441	0.0625	2.07866
33	CDK11B	0	0.000109575	0.3125	8.4807e-05
9267	CDK12	0	0.000195909	0.3125	6.07301e-05
3887	CDK19	0.0498582	0.0219372	0.125	2.01468
2905	CDKN2AIP	0.0113309	21.8741	0.125	1.38714
1228	CEBPZOS	0	0.000220702	0.25	9.42807e-05
7558	CENPJ	0.0034374	31.304	0.125	1.37995
9629	CENPX	0.00730206	3.68958	1.5625	0.563321
3217	CEP120	0.00456699	11.4728	0.25	0.998692
850	CEP350	0	0.000213098	0.3125	6.14387e-05
5786	CERCAM	3.67277e-14	1999.3	0.0625	1.37803
8836	CES2	4.21746e-05	142.411	0.125	1.51537
3136	CETN3	0.0154545	6.4558	0.4375	0.863554
11185	CFAP410	0.0167975	28.2039	0.1875	1.55897
6746	CFL1P1	0.00675708	0.00783441	0.0625	2.07866
5597	CHCHD2P9	0.000978647	32.7794	0.0625	1.28218
1914	CHCHD4	0	8.88841e-05	0.25	0.0011091
2635	CHIC2	0.000978647	47.0283	0.125	1.38733
9600	CHMP6	0.0113309	21.8585	0.125	1.38716
4703	CHST7	3.67277e-14	1999.3	0.0625	1.37803
8470	CIB1	0.0113309	21.8741	0.125	1.38714
10414	CILP2	0.00675708	0.00783441	0.0625	2.07866
8110	CLBA1	0.00675708	0.00783441	0.0625	2.07866
4319	CLDN12	0.000978647	32.7794	0.0625	1.28218
10715	CLDND2	0.00675708	0.00783441	0.0625	2.07866
7691	CLN5	0	0.000154645	0.25	2.39617e-05
2357	CLRN1	0.000978647	32.7794	0.0625	1.28218
8777	CNEP1R1	3.67277e-14	1999.3	0.0625	1.37803
8825	CNOT1	0.00675708	8.00747	0.1875	0.890792
3727	CNPY3	0.00214431	9.13452	0.4375	0.856185
1330	CNRIP1	0	0.000670814	0.75	0.000249841
5567	CNTNAP3B	3.67277e-14	1999.3	0.0625	1.37803
7632	COG3	3.67277e-14	1999.3	0.0625	1.37803
4427	COG5	0.00675708	0.00783441	0.0625	2.07866
8870	COG8	0.00111776	41.7536	0.125	1.38308
4899	COL4A5	0.00675708	0.00783441	0.0625	2.07866
1836	COL6A3	0.000978647	32.7794	0.0625	1.28218
10384	COLGALT1	0.00675708	0.00783441	0.0625	2.07866
5435	COMMD5	0.000978647	32.7794	0.0625	1.28218
5986	COPB1	0	0.000532119	0.4375	0.000349605
8662	COQ7	0	0.00083091	0.375	0.000676977
3703	COX6A1P2	1.19874e-06	20.2586	0.375	0.802381
7647	COX7CP1	0.0113309	21.8585	0.125	1.38716
4492	CPA4	3.67277e-14	1999.3	0.0625	1.37803
7634	CPB2-AS1	0.0034374	31.304	0.125	1.37995
9206	CPD	0.0498582	0.0219372	0.125	2.01468
6760	CPEB3	0	0.00328817	0.1875	0.00202159
2996	CPLANE1	0.000978647	10.9796	0.5	0.880106
389	CPT2	0.00675708	0.00783441	0.0625	2.07866
18	CPTP	3.67277e-14	1999.3	0.0625	1.37803
11103	CR382285.2	0.00111776	41.7536	0.125	1.38308
3409	CREBRF	0.00675708	0.00783441	0.0625	2.07866
8996	CRK	0	0.000167121	0.25	7.60796e-05
7389	CRY1	0.000978647	32.7794	0.0625	1.28218
2181	CRYBG3	0.000978647	32.7794	0.0625	1.28218
8455	CSPG4P12	0.00675708	0.00783441	0.0625	2.07866
9923	CST1	3.67277e-14	1999.3	0.0625	1.37803
3390	CTB-178M22.2	0	8.76913e-06	0.3125	2.78445e-06
9065	CTDNEP1	0	0.000179349	0.25	8.51936e-05
9828	CTDP1	0.00675708	0.00783441	0.0625	2.07866
1980	CTDSPL	0	4.74773e-06	0.125	0.0406921
10031	CTSA	0.00675708	8.00747	0.1875	0.890792
5056	CTSB	0	0.000473375	0.5	0.000212289
5614	CTSL	0.000978647	15.7559	0.25	0.98975
11102	CU638689.5	0.00675708	0.00783441	0.0625	2.07866
6592	CUL2	3.60417e-09	256	0.125	1.25569
1668	CWC22	0.00499431	8.04068	0.4375	0.859116
9260	CWC25	3.60417e-09	256	0.125	1.25569
9568	CYGB	3.67277e-14	1999.3	0.0625	1.37803
3976	CYP51A1P3	3.67277e-14	1999.3	0.0625	1.37803
9585	CYTH1	3.60417e-09	256	0.125	1.25569
2540	CYTL1	0.0167975	28.2039	0.1875	1.55897
3003	DAB2	0.000978647	32.7794	0.0625	1.28218
7677	DACH1	0	0.000329619	1.0625	0.000149713
2063	DAG1	0.0011607	41.2257	0.125	1.38274
2960	DAP	0	0.000233043	0.25	0.000207068
725	DAP3	3.67277e-14	1999.3	0.0625	1.37803
10187	DAPK3	0.000978647	32.7794	0.0625	1.28218
764	DCAF8	0.00111776	41.7536	0.125	1.38308
5950	DCHS1	3.67277e-14	1999.3	0.0625	1.37803
6938	DCP1B	0	1.64477e-07	0.125	0.00107977
3190	DCP2	0	0.000280774	0.4375	0.000139059
8671	DCUN1D3	0.00675708	0.00783441	0.0625	2.07866
5825	DDX31	0.00675708	0.00783441	0.0625	2.07866
3259	DDX46	0.0177662	10.3271	0.375	1.0961
7433	DDX54	0.000978647	47.0283	0.125	1.38733
5744	DENND1A	0.000978647	32.7794	0.0625	1.28218
2131	DENND6A	0.00675708	0.00783441	0.0625	2.07866
10963	DEPDC5	3.67277e-14	1999.3	0.0625	1.37803
11032	DESI1	3.67277e-14	1999.3	0.0625	1.37803
7618	DGKH	0.000978647	32.7794	0.0625	1.28218
9243	DHRS11	8.59207e-05	102.977	0.125	1.46324
8897	DHX38	0.000978647	32.7794	0.0625	1.28218
11206	DIP2A	0.0113309	21.8585	0.125	1.38716
1767	DIRC3	3.67277e-14	1999.3	0.0625	1.37803
7681	DIS3	0.0188969	6.58676	0.5	0.89052
5021	DKC1	0.030571	6.01919	0.5	0.892573
3742	DLK2	3.67277e-14	1999.3	0.0625	1.37803
333	DMAP1	0	0.000932923	0.375	0.000428083
4675	DMD	3.67277e-14	1999.3	0.0625	1.37803
5486	DMRTA1	0.000978647	32.7794	0.0625	1.28218
7620	DNAJC15	0	0.000403244	0.3125	0.000431727
106	DNAJC16	3.60417e-09	256	0.125	1.25569
5695	DNAJC25	0.000978647	32.7794	0.0625	1.28218
8725	DOC2A	0	0.000122533	0.25	8.90445e-05
10181	DOHH	0	1.42736e-05	0.25	0.000377737
1384	DOK1	3.67277e-14	1999.3	0.0625	1.37803
9809	DOK6	8.59207e-05	102.977	0.125	1.46324
5798	DOLK	0.00675708	0.00783441	0.0625	2.07866
10527	DPF1	3.67277e-14	1999.3	0.0625	1.37803
7975	DPF3	3.67277e-14	1999.3	0.0625	1.37803
5769	DPM2	0.00421729	8.92801	0.6875	0.890535
1508	DPP10-AS1	0.00675708	0.00783441	0.0625	2.07866
8343	DPP8	0.0376669	20.9892	0.1875	1.5506
4156	DPY19L1P1	0.00675708	0.00783441	0.0625	2.07866
5290	DPY19L4	3.67277e-14	1999.3	0.0625	1.37803
9990	DSN1	3.67277e-14	1999.3	0.0625	1.37803
6975	DSTNP2	0.000978647	32.7794	0.0625	1.28218
5118	DUSP4	0.0448632	3.91065	0.9375	0.709432
4680	DYNLT3	0	0.000125972	0.3125	8.21228e-05
10554	DYRK1B	0.000978647	32.7794	0.0625	1.28218
8570	E4F1	0.000978647	47.0283	0.125	1.38733
8571	ECI1	0	5.58407e-05	0.3125	0.000350328
4668	EEF1B2P3	0.00675708	0.00783441	0.0625	2.07866
105	EFHD2	0.000978647	32.7794	0.0625	1.28218
1211	EHD3	3.67277e-14	1999.3	0.0625	1.37803
7576	EIF4A1P7	3.67277e-14	1999.3	0.0625	1.37803
10959	EIF4ENIF1	0.00675708	0.00783441	0.0625	2.07866
371	ELAVL4	0.0360291	0.114405	5.625	1.09833
7612	ELF1	0.000978647	32.7794	0.0625	1.28218
1398	ELMOD3	0.00675708	0.00783441	0.0625	2.07866
3513	ELOVL2	0.00675708	0.00783441	0.0625	2.07866
1894	EMC3-AS1	3.60417e-09	256	0.125	1.25569
7804	EMC9	3.67277e-14	1999.3	0.0625	1.37803
8071	EML1	0.0034374	31.304	0.125	1.37995
10655	EMP3	0.00675708	0.00783441	0.0625	2.07866
7621	ENOX1	3.67277e-14	1999.3	0.0625	1.37803
5858	ENTR1	0.000978647	32.7794	0.0625	1.28218
3185	EPB41L4A	0	0.00130175	0.4375	0.000363171
1792	EPHA4	0	0.000469112	0.5	0.000102612
3406	ERGIC1	0	1.64477e-07	0.125	0.00107977
7896	ERO1A	0	0.00250796	0.3125	0.000604235
7067	ETFBKMT	3.67277e-14	1999.3	0.0625	1.37803
919	ETNK2	0.00675708	0.00783441	0.0625	2.07866
1060	EXO1	3.60417e-09	256	0.125	1.25569
5815	EXOSC2	0.00111776	41.7536	0.125	1.38308
5556	EXOSC3	0	6.2686e-05	0.25	0.00440952
8882	EXOSC6	0	0.000151612	0.25	0.000105646
2792	EXOSC9	0.0113309	21.8741	0.125	1.38714
3431	F12	0.00675708	0.00783441	0.0625	2.07866
5024	F8A1	0.000978647	32.7794	0.0625	1.28218
227	FABP3	0.00675708	0.00783441	0.0625	2.07866
3419	FAF2	0.00305249	32.3382	0.125	1.37984
2316	FAIM	0.000978647	32.7794	0.0625	1.28218
9526	FAM104A	0	0.000237874	0.4375	0.000186072
11066	FAM118A	0.00675708	0.00783441	0.0625	2.07866
5636	FAM120A	0.00675708	0.00783441	0.0625	2.07866
7659	FAM124A	3.67277e-14	1999.3	0.0625	1.37803
4844	FAM133A	0.000978647	32.7794	0.0625	1.28218
7984	FAM161B	3.67277e-14	1999.3	0.0625	1.37803
3911	FAM162B	0	2.64286e-05	0.25	1.59182e-05
5532	FAM166B	0.00675708	0.00783441	0.0625	2.07866
6547	FAM171A1	0.000978647	47.0283	0.125	1.38733
716	FAM189B	0.037203	7.22389	0.25	1.00562
11189	FAM207A	0.000265443	69.2063	0.125	1.41447
10085	FAM217B	0.0219833	18.235	0.125	1.39375
2872	FAM218A	0.00675708	0.00783441	0.0625	2.07866
8395	FAM219B	3.67277e-14	1999.3	0.0625	1.37803
4078	FAM220A	0	1.56387e-05	0.375	3.27478e-05
7403	FAM222A	0.000978647	32.7794	0.0625	1.28218
7010	FAM234B	0.0034374	31.304	0.125	1.37995
5018	FAM3A	0	2.30619e-06	0.1875	8.12076e-05
6879	FAM45A	0	0.00022898	0.3125	5.4164e-05
2677	FAM47E	0.000978647	32.7794	0.0625	1.28218
1135	FAM49A	0	5.20119e-05	0.375	0.00134037
3271	FAM53C	0.0104357	22.4713	0.125	1.38629
8989	FAM57A	0.000978647	32.7794	0.0625	1.28218
10706	FAM71E1	0.00675708	0.00783441	0.0625	2.07866
1024	FAM89A	0.000978647	32.7794	0.0625	1.28218
5984	FAR1-IT1	0.000978647	32.7794	0.0625	1.28218
1540	FAR2P1	0.0104357	9.51709	0.25	1.00278
1858	FARP2	3.67277e-14	1999.3	0.0625	1.37803
3495	FARS2	0.000978647	32.7794	0.0625	1.28218
2923	FAT1	0.000978647	32.7794	0.0625	1.28218
109	FBLIM1	3.67277e-14	1999.3	0.0625	1.37803
3393	FBLL1	3.67277e-14	1999.3	0.0625	1.37803
1912	FBLN2	0.000978647	32.7794	0.0625	1.28218
8257	FBN1	0.000978647	32.7794	0.0625	1.28218
9536	FDXR	0.000978647	32.7794	0.0625	1.28218
8360	FEM1B	0	0.000193446	0.25	0.000312267
3197	FEM1C	3.67277e-14	1999.3	0.0625	1.37803
2467	FGF12	0.000596899	16.977	0.25	0.987566
2798	FGF2	0.0104357	22.4713	0.125	1.38629
3883	FIG4	0.0113309	21.8741	0.125	1.38714
3781	FKBP1C	0.000978647	32.7794	0.0625	1.28218
10639	FKRP	3.67277e-14	1999.3	0.0625	1.37803
10102	FLJ16779	0.00675708	0.00783441	0.0625	2.07866
1498	FLJ42351	3.67277e-14	1999.3	0.0625	1.37803
960	FLVCR1	0	1.38636e-05	0.1875	4.77038e-05
1583	FMNL2	0.0219833	18.235	0.125	1.39375
7131	FMNL3	0.000978647	32.7794	0.0625	1.28218
9647	FN3K	3.67277e-14	1999.3	0.0625	1.37803
9646	FN3KRP	0.000978647	32.7794	0.0625	1.28218
6088	FNBP4	0.00232678	8.22947	0.375	0.820454
2865	FNIP2	8.25834e-10	70.3115	0.1875	0.929275
8003	FOS	3.67277e-14	1999.3	0.0625	1.37803
8029	FOXN3	0	0.000141584	0.4375	0.000524085
10976	FOXRED2	3.67277e-14	1999.3	0.0625	1.37803
7605	FREM2	0.00675708	0.00783441	0.0625	2.07866
2160	FRMD4B	0	1.64477e-07	0.125	0.00107977
8240	FRMD5	3.67277e-14	1999.3	0.0625	1.37803
5287	FSBP	0.000978647	32.7794	0.0625	1.28218
4672	FTLP2	0.0219833	18.235	0.125	1.39375
9492	FTSJ3	0.000978647	47.0283	0.125	1.38733
167	FUCA1	3.67277e-14	1999.3	0.0625	1.37803
5578	FXN	0.000978647	32.7794	0.0625	1.28218
2423	FXR1	0.00725005	3.6499	1.4375	0.558287
6322	GAB2	0.000978647	32.7794	0.0625	1.28218
6221	GAL3ST3	0	0.000138049	0.25	0.000124429
7962	GALNT16	0.00675708	0.00783441	0.0625	2.07866
5974	GALNT18	0.00675708	0.00783441	0.0625	2.07866
8929	GAN	0.000978647	32.7794	0.0625	1.28218
3375	GAPDHP40	0.000978647	32.7794	0.0625	1.28218
7578	GAPDHP69	0.000978647	32.7794	0.0625	1.28218
3952	GAPDHP73	0.000978647	32.7794	0.0625	1.28218
9729	GAREM1	3.67277e-14	1999.3	0.0625	1.37803
1172	GAREM2	4.21746e-05	142.411	0.125	1.51537
10937	GAS2L1	3.67277e-14	1999.3	0.0625	1.37803
4631	GEMIN8	0	1.64477e-07	0.125	0.00107977
9301	GHDC	0.00675708	0.00783441	0.0625	2.07866
9140	GID4	0.00675708	0.00783441	0.0625	2.07866
3167	GIN1	0.00675708	0.00783441	0.0625	2.07866
9929	GINS1	0.00675708	0.00783441	0.0625	2.07866
9202	GIT1	3.67277e-14	1999.3	0.0625	1.37803
4092	GLCCI1	3.60417e-09	256	0.125	1.25569
2112	GLT8D1	0	0.000167336	0.25	0.00310285
7371	GLT8D2	3.67277e-14	1999.3	0.0625	1.37803
8615	GLYR1	0	0.000106652	0.375	0.000109239
2067	GMPPB	0.00675708	0.00783441	0.0625	2.07866
5594	GNAQ	0	0.000230923	0.8125	0.000189161
2418	GNB4	0.000978647	32.7794	0.0625	1.28218
5546	GNE	0.00675708	0.00783441	0.0625	2.07866
4332	GNGT1	0.0177974	6.29574	0.4375	0.863972
7362	GNPTAB	0	1.64477e-07	0.125	0.00107977
7532	GOLGA3	0.00305249	32.3382	0.125	1.37984
2395	GOLIM4	0	0.000171367	0.375	0.000564799
7628	GPALPP1	0	0.000173747	0.4375	5.314e-05
10229	GPR108	0	0.000544966	0.5625	0.000313311
6971	GPR162	0.00619579	7.09248	0.375	0.821098
624	GPR89B	0.000978647	32.7794	0.0625	1.28218
4627	GPX1P1	3.67277e-14	1999.3	0.0625	1.37803
11076	GRAMD4	3.67277e-14	1999.3	0.0625	1.37803
9704	GREB1L	0.000978647	32.7794	0.0625	1.28218
7270	GRIP1	0	0.000594044	0.3125	0.000149918
9350	GRN	0	5.83938e-05	0.25	5.29551e-06
4243	GS1-124K5.4	0.00422268	11.6325	0.25	0.998341
3769	GSTA1	0.000978647	32.7794	0.0625	1.28218
556	GSTM2	3.67277e-14	1999.3	0.0625	1.37803
3076	GTF2H2C	3.67277e-14	1999.3	0.0625	1.37803
1702	GTF3C3	3.67277e-14	1999.3	0.0625	1.37803
11074	GTSE1	0.00675708	0.00783441	0.0625	2.07866
2859	GUCY1B1	0.000978647	32.7794	0.0625	1.28218
2972	GUSBP1	3.67277e-14	1999.3	0.0625	1.37803
10987	H1F0	0.000978647	47.0283	0.125	1.38733
6445	H2AFX	0.0113309	21.8741	0.125	1.38714
2818	H3F3AP6	0.00675708	0.00783441	0.0625	2.07866
5647	HABP4	0	6.2686e-05	0.25	0.00440952
10369	HAUS8	0.000978647	32.7794	0.0625	1.28218
9300	HCRT	0	0.000179897	0.3125	5.46358e-05
1911	HDAC11	0.00675708	0.00783441	0.0625	2.07866
2703	HELQ	0.000264191	17.445	0.1875	0.953609
3089	HEXB	0.000978647	32.7794	0.0625	1.28218
9640	HEXDC	3.67277e-14	1999.3	0.0625	1.37803
4537	HINT1P1	3.67277e-14	1999.3	0.0625	1.37803
3931	HINT3	0	0.00158942	0.3125	0.000383326
3564	HIST1H4D	0.000978647	32.7794	0.0625	1.28218
633	HIST2H2BC	0.000978647	32.7794	0.0625	1.28218
3517	HIVEP1	0	0.000166345	0.1875	0.00475406
3631	HLA-B	0.000978647	32.7794	0.0625	1.28218
11157	HLCS	0.000265443	69.2063	0.125	1.41447
3776	HMGCLL1	3.67277e-14	1999.3	0.0625	1.37803
3094	HMGCR	0	5.29595e-05	0.5	7.07093e-06
6142	HNRNPUL2	3.10631e-06	11.6886	0.8125	0.677509
3112	HOMER1	0.000978647	32.7794	0.0625	1.28218
4135	HOXA-AS2	0	0.000137874	0.3125	6.57286e-05
4959	HPRT1	0	0.000175184	0.1875	0.0044027
2347	HPS3	0.000978647	32.7794	0.0625	1.28218
6825	HPS6	0.0243801	7.93341	0.25	1.00518
2469	HRASLS	0.000978647	32.7794	0.0625	1.28218
10673	HRC	0	0.000130913	0.25	7.07242e-05
9306	HSD17B1	0	1.51986e-05	0.25	5.38209e-06
3646	HSPA1B	0.000978647	32.7794	0.0625	1.28218
8474	HSPE1P3	0.0011607	41.2257	0.125	1.38274
2079	HYAL2	0.0269984	6.16036	0.5	0.892055
3541	ID4	0	0.000122573	0.25	8.90278e-05
6763	IDE	0.000978647	32.7794	0.0625	1.28218
9759	IER3IP1	0	0.0012564	0.6875	0.000460928
6964	IFFO1	3.67277e-14	1999.3	0.0625	1.37803
131	IFFO2	0.00675708	0.00783441	0.0625	2.07866
8053	IFI27L1	0.0113309	21.8585	0.125	1.38716
1193	IFT172	0.00675708	0.00783441	0.0625	2.07866
6433	IFT46	0.0104357	22.4713	0.125	1.38629
2383	IFT80	0.00675708	0.00783441	0.0625	2.07866
8498	IGF1R	0	0.000143642	0.3125	6.21922e-05
8194	INAFM2	3.67277e-14	1999.3	0.0625	1.37803
7737	ING1	0.0113309	21.8741	0.125	1.38714
6966	ING4	0	0.000667608	0.3125	0.000174876
8209	INO80	0.00675708	0.00783441	0.0625	2.07866
1447	INPP4A	0	0.000171273	0.3125	0.000289692
4049	INTS1	3.67277e-14	1999.3	0.0625	1.37803
690	INTS3	0.000978647	32.7794	0.0625	1.28218
5115	INTS9	0.000978647	32.7794	0.0625	1.28218
2802	INTU	0.000978647	32.7794	0.0625	1.28218
10439	IPO5P1	0.000978647	32.7794	0.0625	1.28218
10440	IPO5P1-1	0.00675708	0.00783441	0.0625	2.07866
898	IPO9	0.00127466	14.2155	0.25	0.992778
897	IPO9-AS1	0.000978647	32.7794	0.0625	1.28218
4059	IQCE	3.67277e-14	1999.3	0.0625	1.37803
745	IQGAP3	0.000978647	32.7794	0.0625	1.28218
8010	IRF2BPL	2.56286e-05	25.0196	0.1875	0.962736
2276	ISY1	0.00675708	0.00783441	0.0625	2.07866
6941	ITFG2	3.67277e-14	1999.3	0.0625	1.37803
7043	ITPR2	0.00675708	0.00783441	0.0625	2.07866
1432	ITPRIPL1	3.67277e-14	1999.3	0.0625	1.37803
6647	JMJD1C	0	0.000628067	0.6875	0.000109293
409	JUN	0	7.47857e-05	0.25	1.10165e-05
1937	KAT2B	0.000978647	32.7794	0.0625	1.28218
7581	KATNAL1	2.56286e-05	25.0315	0.1875	0.96274
54	KCNAB2	0.000978647	32.7794	0.0625	1.28218
5998	KCNC1	0.00675708	0.00783441	0.0625	2.07866
11164	KCNJ6	0.000978647	32.7794	0.0625	1.28218
8023	KCNK10	3.67277e-14	1999.3	0.0625	1.37803
6718	KCNMA1	0.000978647	32.7794	0.0625	1.28218
2413	KCNMB2-AS1	0.00675708	0.00783441	0.0625	2.07866
3193	KCNN2	3.67277e-14	1999.3	0.0625	1.37803
7689	KCTD12	0	1.18282e-05	0.3125	1.29611e-06
968	KCTD3	0	0.000180596	0.3125	0.000280739
1182	KHK	0	4.74773e-06	0.125	0.0406921
8842	KIAA0895L	0.000978647	32.7794	0.0625	1.28218
2275	KIAA1257	0	1.64477e-07	0.125	0.00107977
10915	KIAA1671	0.00675708	0.00783441	0.0625	2.07866
6764	KIF11	0.000978647	32.7794	0.0625	1.28218
2026	KIF9-AS1	0.000978647	32.7794	0.0625	1.28218
5426	KIFC2	3.67277e-14	1999.3	0.0625	1.37803
6522	KIN	3.67277e-14	1999.3	0.0625	1.37803
3736	KLC4	3.67277e-14	1999.3	0.0625	1.37803
8955	KLHDC4	0	8.66282e-05	0.1875	0.0124153
2056	KLHDC8B	1.28582e-05	13.1654	0.625	0.74918
4653	KLHL34	0.000978647	32.7794	0.0625	1.28218
7052	KLHL42	0.0376669	20.9892	0.1875	1.5506
2594	KLHL5	0.000978647	47.0283	0.125	1.38733
5483	KLHL9	0	0.00172163	0.1875	0.000535667
6431	KMT2A	0.000137469	9.68679	0.5625	0.732955
4551	KRBA1	0.00675708	0.00783441	0.0625	2.07866
10277	KRI1	0.000978647	32.7794	0.0625	1.28218
7884	L2HGDH	3.67277e-14	1999.3	0.0625	1.37803
8319	LACTB	3.60417e-09	256	0.125	1.25569
1754	LANCL1	0	2.96359e-05	0.25	2.51815e-06
4222	LANCL2	0.000978647	32.7794	0.0625	1.28218
7145	LARP4	3.67277e-14	1999.3	0.0625	1.37803
8368	LARP6	0.000978647	32.7794	0.0625	1.28218
1209	LBH	3.67277e-14	1999.3	0.0625	1.37803
7262	LEMD3	0.0011607	41.2257	0.125	1.38274
4057	LFNG	3.67277e-14	1999.3	0.0625	1.37803
9588	LGALS3BP	0	0.000866637	0.3125	0.000228576
10474	LGI4	3.67277e-14	1999.3	0.0625	1.37803
8043	LGMN	0.00675708	0.00783441	0.0625	2.07866
7608	LHFPL6	8.59207e-05	102.977	0.125	1.46324
3000	LIFR-AS1	3.67277e-14	1999.3	0.0625	1.37803
10764	LILRB3	0.00675708	0.00783441	0.0625	2.07866
9820	LINC00909	0	0.000835024	0.5625	0.000587296
7058	LINC00941-1	0.00675708	0.00783441	0.0625	2.07866
4586	LINC01006	0.000978647	32.7794	0.0625	1.28218
3174	LINC01023	3.67277e-14	1999.3	0.0625	1.37803
1099	LINC01105	4.21746e-05	142.411	0.125	1.51537
1953	LINC01981	3.67277e-14	1999.3	0.0625	1.37803
8159	LINC02352	0.0034374	31.304	0.125	1.37995
3813	LINC02542	0.000978647	32.7794	0.0625	1.28218
2667	LINC02562	0.000978647	32.7794	0.0625	1.28218
6296	LIPT2	0.000978647	32.7794	0.0625	1.28218
2502	LMLN	3.67277e-14	1999.3	0.0625	1.37803
6981	LPCAT3	0	0.000604263	0.4375	0.000157253
7861	LRFN5	0.0354265	21.5015	0.1875	1.55116
7782	LRP10	0.000978647	47.0283	0.125	1.38733
1614	LRP2	0.000978647	32.7794	0.0625	1.28218
6260	LRP5	3.67277e-14	1999.3	0.0625	1.37803
7872	LRR1	3.67277e-14	1999.3	0.0625	1.37803
4472	LRRC4	0.000978647	32.7794	0.0625	1.28218
1390	LRRTM4	3.67277e-14	1999.3	0.0625	1.37803
3370	LSM11	0.00675708	0.00783441	0.0625	2.07866
10475	LSR	0.000978647	32.7794	0.0625	1.28218
3640	LY6G5C	3.67277e-14	1999.3	0.0625	1.37803
8672	LYRM1	0	0.000613989	0.6875	0.00042197
8923	MAF	0.000978647	32.7794	0.0625	1.28218
9624	MAFG	0.00675708	0.00783441	0.0625	2.07866
4823	MAGT1	0.00675708	0.00783441	0.0625	2.07866
2543	MAN2B2	0	1.64477e-07	0.125	0.00107977
283	MANEAL	0.000978647	32.7794	0.0625	1.28218
10559	MAP3K10	0.0113309	21.8585	0.125	1.38716
1242	MAP4K3	0	1.22092e-06	0.1875	2.76617e-05
3696	MAPK14	0.000978647	32.7794	0.0625	1.28218
7228	MARS	8.78363e-06	30.2081	0.25	0.975938
6797	MARVELD1	0.000978647	32.7794	0.0625	1.28218
1399	MAT2A	0.0179896	5.71755	0.375	0.819652
7230	MBD6	0.000978647	32.7794	0.0625	1.28218
8935	MBTPS1	0	0.000596289	0.25	0.00038369
1347	MCEE	0.000978647	32.7794	0.0625	1.28218
11201	MCM3AP	0.000978647	32.7794	0.0625	1.28218
6886	MCMBP	0	0.000213632	0.25	4.22839e-05
5039	MCPH1	3.67277e-14	1999.3	0.0625	1.37803
3818	ME1	0.00675708	0.00783441	0.0625	2.07866
10878	MED15	0.00305249	32.3382	0.125	1.37984
10131	MED16	0.000978647	32.7794	0.0625	1.28218
3135	MEF2C	3.67277e-14	1999.3	0.0625	1.37803
8348	MEGF11	0.0354449	18.573	0.25	1.47735
1627	METTL8	0.000978647	32.7794	0.0625	1.28218
5045	MFHAS1	0.0104357	22.4713	0.125	1.38629
9576	MFSD11	0.000978647	32.7794	0.0625	1.28218
5638	MFSD14B	3.67277e-14	1999.3	0.0625	1.37803
5428	MFSD3	3.60417e-09	256	0.125	1.25569
1468	MFSD9	0.00675708	0.00783441	0.0625	2.07866
3464	MGAT1	8.59207e-05	102.977	0.125	1.46324
11008	MGAT3	0.0113309	21.8741	0.125	1.38714
7859	MIA2	4.21746e-05	142.411	0.125	1.51537
31	MIB2	3.98097e-06	31.7882	0.1875	0.961947
7556	MIPEP	3.67277e-14	1999.3	0.0625	1.37803
5741	MIR600HG	0.000978647	32.7794	0.0625	1.28218
8568	MLST8	0	0.000139175	0.25	0.000516429
3023	MOCS2	0.0113309	21.8741	0.125	1.38714
10061	MOCS3	0	0.000229566	0.25	0.000110276
2072	MON1A	0.00675708	0.00783441	0.0625	2.07866
7251	MON2	0.00675708	0.00783441	0.0625	2.07866
4892	MORC4	3.67277e-14	1999.3	0.0625	1.37803
8677	MOSMO	0.00675708	0.00783441	0.0625	2.07866
8394	MPI	3.67277e-14	1999.3	0.0625	1.37803
9339	MPP3	0	0.000241784	0.4375	0.000172893
10389	MPV17L2	0	3.53396e-07	0.1875	0.000116621
2547	MRFAP1L1	0	0.000179349	0.25	8.51936e-05
6193	MRPL49	0.0243801	7.93341	0.25	1.00518
1377	MRPL53	0	0.000102995	0.3125	0.000102192
3749	MRPS18A	0	0.000179349	0.25	8.51936e-05
1922	MRPS25	3.67277e-14	1999.3	0.0625	1.37803
8642	MRTFB	0	6.44091e-05	0.1875	0.000288833
2306	MSL2	0.000978647	32.7794	0.0625	1.28218
6132	MTA2	3.67277e-14	1999.3	0.0625	1.37803
6928	MTG1	8.59207e-05	102.977	0.125	1.46324
640	MTMR11	0.00675708	0.00783441	0.0625	2.07866
2978	MTMR12	0.00675708	0.00783441	0.0625	2.07866
0	MTND2P28	0.00305249	32.3382	0.125	1.37984
5374	MTSS1	0	5.70736e-07	0.25	2.53643e-08
8889	MTSS1L	0.0113309	21.8741	0.125	1.38714
4147	MTURN	0.000978647	32.7794	0.0625	1.28218
5068	MTUS1	0.00675708	0.00783441	0.0625	2.07866
4389	MUC12	0.0385093	20.8119	0.1875	1.55041
2478	MUC20-OT1	0.014806	6.50546	0.4375	0.863422
6856	MXI1	0	5.92325e-05	0.375	0.000248051
19	MXRA8	0	0.000945029	0.5	0.00263937
9026	MYBBP1A	3.67277e-14	1999.3	0.0625	1.37803
5214	MYBL1	0	0.000212693	0.3125	5.93304e-05
297	MYCL	0.0011607	41.2257	0.125	1.38274
3530	MYLIP	0	4.74773e-06	0.125	0.0406921
2254	MYLK	0.00675708	0.00783441	0.0625	2.07866
8283	MYO5A	0.000264191	17.445	0.1875	0.953609
408	MYSM1	0.000978647	32.7794	0.0625	1.28218
9911	NAA20	0	0.000151309	0.4375	5.74117e-05
2221	NAA50	0	0.000593505	0.3125	0.000151257
2673	NAAA	3.67277e-14	1999.3	0.0625	1.37803
1695	NAB1	3.67277e-14	1999.3	0.0625	1.37803
5770	NAIF1	3.67277e-14	1999.3	0.0625	1.37803
140	NBL1	0.00675708	0.00783441	0.0625	2.07866
9330	NBR2	0.000978647	32.7794	0.0625	1.28218
4595	NCAPG2	0.00675708	0.00783441	0.0625	2.07866
1158	NCOA1	4.61724e-05	24.2835	0.25	0.978683
3930	NCOA7	0.00305249	32.3382	0.125	1.37984
7767	NDRG2	0.00675708	0.00783441	0.0625	2.07866
5273	NECAB1	0	2.30264e-06	0.1875	8.13752e-05
9789	NEDD4L	0.0334192	21.9725	0.1875	1.55169
8401	NEIL1	3.67277e-14	1999.3	0.0625	1.37803
7666	NEK3	0	4.74773e-06	0.125	0.0406921
884	NEK7	0.000978647	32.7794	0.0625	1.28218
2519	NELFA	0	0.000532796	0.3125	0.000630125
10489	NFKBID	0.00675708	0.00783441	0.0625	2.07866
1825	NGEF	0.00675708	0.00783441	0.0625	2.07866
1524	NIFK	0	1.61798e-05	0.5625	3.45312e-06
2187	NIT2	0	2.30619e-06	0.1875	8.12076e-05
4791	NLGN3	0.0113309	21.8585	0.125	1.38716
7460	NME2P1	0	0.000319958	0.25	0.000111154
813	NME7	0.0395706	8.52733	0.4375	1.0982
860	NMNAT2	0.0149345	29.3966	0.1875	1.56031
2321	NMNAT3	3.67277e-14	1999.3	0.0625	1.37803
5591	NMRK1	0.000978647	32.7794	0.0625	1.28218
6546	NMT2	0.000978647	32.7794	0.0625	1.28218
9996	NNAT	0	0.000147051	0.25	0.000123299
3017	NNT	0.0116909	11.3289	0.375	1.09475
2647	NOA1	0	3.90494e-05	0.25	6.71283e-05
2810	NOCT	0.000978647	32.7794	0.0625	1.28218
9945	NOL4L	0.000176178	20.2426	0.25	0.982733
59	NOL9	3.67277e-14	1999.3	0.0625	1.37803
8646	NOMO1	3.60417e-09	256	0.125	1.25569
3416	NOP16	0.0334192	21.9725	0.1875	1.55169
7815	NOP9	0.00675708	0.00783441	0.0625	2.07866
9712	NPC1	3.98097e-06	31.7882	0.1875	0.961947
8637	NPIPB2	0.000978647	32.7794	0.0625	1.28218
3144	NPM1P27	0	0.00086892	0.1875	0.000206381
5076	NPM2	0.000978647	32.7794	0.0625	1.28218
4351	NPTX2	0	0.000373763	0.3125	8.41638e-05
3141	NR2F1-AS1	0.00614795	7.10199	0.375	0.821098
8492	NR2F2-AS1	3.67277e-14	1999.3	0.0625	1.37803
3623	NRM	0	0.000169076	0.3125	5.75035e-05
958	NSL1	0	0.000169338	0.3125	5.56629e-05
8697	NSMCE1	0.00905133	7.53232	0.5	0.887389
6892	NSMCE4A	1.36322e-05	18.2118	0.4375	0.84548
4278	NSUN5P1	0.000978647	32.7794	0.0625	1.28218
5804	NTMT1	0.00842863	0.11565	0.375	0.942152
8551	NUBP2	0	0.00118023	0.75	0.000311761
7831	NUBPL	3.67277e-14	1999.3	0.0625	1.37803
2799	NUDT6	3.67277e-14	1999.3	0.0625	1.37803
8919	NUDT7	0.000978647	32.7794	0.0625	1.28218
7627	NUFIP1	0	1.2334e-05	0.25	7.20884e-06
1015	NUP133	0	2.58623e-05	0.25	1.91039e-05
3984	NUP43	3.67277e-14	1999.3	0.0625	1.37803
9041	NUP88	0.00675708	0.00783441	0.0625	2.07866
9920	NXT1	0	0.000894482	0.375	0.000534175
8140	OCA2	0.00675708	8.00747	0.1875	0.890792
2626	OCIAD2	0.000978647	32.7794	0.0625	1.28218
4941	OCRL	0.00675708	0.00783441	0.0625	2.07866
8797	OGFOD1	0.000264191	17.445	0.1875	0.953609
1883	OGG1	0	0.000150568	0.25	0.000104755
10269	OLFM2	0	0.000299194	0.6875	9.27076e-05
407	OMA1	0.00675708	0.00783441	0.0625	2.07866
7482	ORAI1	3.67277e-14	1999.3	0.0625	1.37803
4401	ORAI2	0	0.00040165	0.3125	0.000432851
4412	ORC5	0	9.15206e-05	0.1875	0.0114826
4126	OSBPL3	0.000978647	32.7794	0.0625	1.28218
1660	OSBPL6	0.0498582	0.0219372	0.125	2.01468
3001	OSMR-AS1	0.000978647	32.7794	0.0625	1.28218
142	OTUD3	0.000978647	32.7794	0.0625	1.28218
1931	OXNAD1	3.67277e-14	1999.3	0.0625	1.37803
4022	PACRG	0.000978647	32.7794	0.0625	1.28218
9866	PANK2	0.0242564	9.6106	0.375	1.09743
740	PAQR6	0.000978647	32.7794	0.0625	1.28218
6591	PARD3	3.67277e-14	1999.3	0.0625	1.37803
2094	PARP3	0.000978647	32.7794	0.0625	1.28218
5977	PARVA	0.0219833	18.235	0.125	1.39375
7311	PAWR	0	0.000308132	0.3125	7.14671e-05
6659	PBLD	3.67277e-14	1999.3	0.0625	1.37803
10415	PBX4	3.67277e-14	1999.3	0.0625	1.37803
3262	PCBD2	3.67277e-14	1999.3	0.0625	1.37803
7717	PCCA	0.00675708	0.00783441	0.0625	2.07866
3305	PCDHB7	0.00675708	0.00783441	0.0625	2.07866
1340	PCYOX1	0	0.000121739	0.375	6.54557e-05
10467	PDCD2L	3.60417e-09	256	0.125	1.25569
627	PDE4DIP	3.60417e-09	256	0.125	1.25569
5212	PDE7A	0	0.000213615	0.25	7.50084e-05
9410	PDK2	0.00675708	0.00783441	0.0625	2.07866
8880	PDPR	0.000978647	47.0283	0.125	1.38733
6571	PDSS1	3.67277e-14	1999.3	0.0625	1.37803
3195	PGGT1B	0.000978647	32.7794	0.0625	1.28218
10084	PHACTR3	0	0.0612624	0.125	0.0381436
598	PHGDH	0	0.000493402	1.0625	0.000534577
3804	PHIP	0	0.000594868	0.8125	0.000268194
4229	PHKG1	3.67277e-14	1999.3	0.0625	1.37803
6436	PHLDB1	0	2.30264e-06	0.1875	8.13752e-05
5900	PHRF1	4.21746e-05	142.411	0.125	1.51537
6795	PI4K2A	3.67277e-14	1999.3	0.0625	1.37803
10993	PICK1	0.0034374	31.304	0.125	1.37995
2507	PIGG	3.67277e-14	1999.3	0.0625	1.37803
4377	PILRA	0.000978647	32.7794	0.0625	1.28218
3704	PIM1	3.67277e-14	1999.3	0.0625	1.37803
9050	PIMREG	3.67277e-14	1999.3	0.0625	1.37803
5049	PINX1-1	0	2.30619e-06	0.1875	8.12076e-05
7233	PIP4K2C	0.000978647	32.7794	0.0625	1.28218
10184	PIP5K1C	0.0219833	18.235	0.125	1.39375
163	PITHD1	0.0113309	21.8585	0.125	1.38716
1662	PJVK	0.000978647	32.7794	0.0625	1.28218
10344	PKN1	7.22634e-07	38.518	0.1875	0.957769
7076	PKP2	0.00675708	0.00783441	0.0625	2.07866
3971	PLAGL1	3.60417e-09	256	0.125	1.25569
7436	PLBD2	0.000978647	32.7794	0.0625	1.28218
9881	PLCB1	0	0.000138711	0.3125	6.74903e-05
6769	PLCE1	0.000978647	32.7794	0.0625	1.28218
10006	PLCG1	3.67277e-14	1999.3	0.0625	1.37803
1550	PLEKHB2	0	0.000231768	0.4375	0.000193058
5477	PLIN2	0	0.000191592	0.375	0.000452099
737	PMF1-BGLAP	0.000978647	32.7794	0.0625	1.28218
4614	PNPLA4	0	0.000252855	0.1875	0.00259552
10235	PNPLA6	3.67277e-14	1999.3	0.0625	1.37803
1288	PNPT1	0	1.39801e-05	0.3125	4.12808e-06
2099	POC1A	0.000978647	32.7794	0.0625	1.28218
388	PODN	0.000978647	32.7794	0.0625	1.28218
2231	POGLUT1	3.67277e-14	1999.3	0.0625	1.37803
6297	POLD3	3.67277e-14	1999.3	0.0625	1.37803
11048	POLDIP3	0	0.000281781	0.3125	0.000141785
9498	POLG2	0.0498582	0.0219372	0.125	2.01468
8301	POLR2M	0.000978647	32.7794	0.0625	1.28218
10450	POP4	0.014806	6.88461	0.5	0.889488
10672	PPFIA3	0.0034374	31.304	0.125	1.37995
11113	PPIAP22	0.00111776	41.7536	0.125	1.38308
1719	PPIL3	0.0155792	7.04228	0.625	0.904569
1253	PPM1B	1.13266e-05	11.4929	0.5	0.706151
9457	PPM1E	0.0113309	21.8585	0.125	1.38716
774	PPOX	3.67277e-14	1999.3	0.0625	1.37803
10529	PPP1R14A	0	0.000304211	0.625	0.00040665
4740	PPP1R3F	3.91221e-11	87.2763	0.1875	0.915719
5100	PPP2R2A	0	0.00126062	0.4375	0.0003642
4601	PPP2R3B	0.00675708	0.00783441	0.0625	2.07866
6183	PPP2R5B	3.67277e-14	1999.3	0.0625	1.37803
11091	PPP6R2	0.0149345	29.3966	0.1875	1.56031
9569	PRCD	0	0.0612624	0.125	0.0381436
103	PRDM2	0	3.05748e-05	0.375	1.85138e-06
7391	PRDM4	0.00675708	0.00783441	0.0625	2.07866
5221	PREX2	0	9.80741e-05	0.3125	0.000105703
6996	PRH1	0	5.14807e-05	0.25	5.34002e-05
7453	PRKAB1	0	1.64477e-07	0.125	0.00107977
4572	PRKAG2-AS1	3.67277e-14	1999.3	0.0625	1.37803
10752	PRKCG	0.00675708	0.00783441	0.0625	2.07866
4610	PRKX	0.0395706	4.67584	0.75	0.790364
6012	PRMT3	0	4.74773e-06	0.125	0.0406921
7606	PROSER1	0.000978647	32.7794	0.0625	1.28218
10686	PRR12	0.000978647	32.7794	0.0625	1.28218
10685	PRRG2	0.00675708	0.00783441	0.0625	2.07866
8716	PRRT2	0.0427648	8.36823	0.4375	1.09882
3486	PSMG4	3.91221e-11	87.2763	0.1875	0.915719
10224	PSPN	0.000978647	32.7794	0.0625	1.28218
6900	PSTK	0	1.78335e-05	0.3125	6.09474e-06
1408	PTCD3	0.00696503	7.41282	0.4375	0.86089
5895	PTDSS2	0	6.29947e-05	0.4375	0.00030906
4515	PTN	0	0.000100336	0.375	9.01964e-05
4291	PTPN12	0	4.98688e-05	0.3125	0.000369166
9673	PTPRM	0.00675708	0.00783441	0.0625	2.07866
7018	PTPRO	0.0104357	22.4713	0.125	1.38629
1090	PXDN	0.000264191	17.445	0.1875	0.953609
9927	PYGB	3.60417e-09	256	0.125	1.25569
8293	PYGO1	0.0498582	0.0219372	0.125	2.01468
4024	QKI	0	0.000114462	0.4375	0.000137385
10249	RAB11B-AS1	0	0.000471013	0.25	0.000538161
5143	RAB11FIP1	0.00675708	0.00783441	0.0625	2.07866
7734	RAB20	0.000978647	32.7794	0.0625	1.28218
7293	RAB21	0	1.53117e-05	0.25	5.34734e-06
3780	RAB23	0.000978647	32.7794	0.0625	1.28218
3427	RAB24	0.00675708	0.00783441	0.0625	2.07866
6328	RAB30	3.67277e-14	1999.3	0.0625	1.37803
7455	RAB35	0.00675708	0.00783441	0.0625	2.07866
6384	RAB39A	0.00675708	0.00783441	0.0625	2.07866
7283	RAB3IP	0.00675708	12.8619	0.375	1.09358
8523	RAB40C	3.91221e-11	87.2763	0.1875	0.915719
9299	RAB5C	0.0121119	4.17686	1.125	0.64689
9988	RAB5IF	0	0.00252678	0.625	0.000697454
5867	RABL6	0.000491652	6.0761	0.9375	0.622473
2987	RAD1	0.0034374	31.304	0.125	1.37995
9456	RAD51C	0.0498582	0.0219372	0.125	2.01468
5286	RAD54B	0.000978647	32.7794	0.0625	1.28218
9135	RAI1	0.0113309	21.8741	0.125	1.38714
9914	RALGAPA2	2.56286e-05	25.0196	0.1875	0.962736
10001	RALGAPB	0.00675708	0.00783441	0.0625	2.07866
3398	RANBP17	3.67277e-14	1999.3	0.0625	1.37803
9015	RAP1GAP2	0.00675708	0.00783441	0.0625	2.07866
4953	RAP2C-AS1	0.0034374	31.304	0.125	1.37995
1635	RAPGEF4	0.00675708	0.00783441	0.0625	2.07866
1735	RAPH1	0	1.64477e-07	0.125	0.00107977
9279	RARA	0	0.000317755	0.3125	6.41019e-05
7041	RASSF8-AS1	0	4.74773e-06	0.125	0.0406921
924	RBBP5	0.000978647	32.7794	0.0625	1.28218
8788	RBL2	4.21746e-05	142.411	0.125	1.51537
2089	RBM15B	0.0243801	7.93341	0.25	1.00518
7439	RBM19	0.000978647	32.7794	0.0625	1.28218
1659	RBM45	3.67277e-14	1999.3	0.0625	1.37803
7936	RBM8B	0.00675708	0.00783441	0.0625	2.07866
1957	RBMS3	0	0.000259668	0.3125	0.000171281
480	RBMXL1	0.000978647	32.7794	0.0625	1.28218
128	RCC2	0	0.000219699	0.25	7.50571e-05
8479	RCCD1	0.000978647	32.7794	0.0625	1.28218
5429	RECQL4	0.000978647	32.7794	0.0625	1.28218
7017	RERG	0	1.64477e-07	0.125	0.00107977
5837	REXO4	0.0034374	31.304	0.125	1.37995
605	RF00003-2	0	0.0612624	0.125	0.0381436
7445	RFC5	0.000978647	32.7794	0.0625	1.28218
3148	RFESD	3.67277e-14	1999.3	0.0625	1.37803
1932	RFTN1	0.000978647	32.7794	0.0625	1.28218
8295	RFX7	0	9.21179e-05	0.25	1.17142e-05
3159	RGMB-AS1	3.67277e-14	1999.3	0.0625	1.37803
857	RGS16	0.00675708	0.00783441	0.0625	2.07866
8513	RHBDF1	3.67277e-14	1999.3	0.0625	1.37803
1146	RHOB	3.60417e-09	256	0.125	1.25569
5934	RHOG	0.00675708	0.00783441	0.0625	2.07866
8528	RHOT2	0.000978647	47.0283	0.125	1.38733
679	RIIAD1	0.000978647	32.7794	0.0625	1.28218
7434	RITA1	0.00675708	0.00783441	0.0625	2.07866
4812	RLIM	0.0170934	5.13175	0.625	0.764818
7348	RMST	0	0.000231863	0.3125	6.07676e-05
1095	RNASEH1	0.0498582	0.0219372	0.125	2.01468
7115	RND1	3.67277e-14	1999.3	0.0625	1.37803
5370	RNF139-AS1	0.00675708	0.00783441	0.0625	2.07866
3934	RNF146	0	2.62623e-05	0.25	1.88346e-05
9034	RNF167	0	5.36379e-05	0.625	8.61486e-06
5313	RNF19A	0	0.000317017	0.5	6.94828e-05
7206	RNF41	3.60417e-09	256	0.125	1.25569
2168	ROBO2	0	0.000851004	0.3125	0.000225329
1124	ROCK2	5.48041e-05	13.7957	0.375	0.811311
420	ROR1	0	0.00027297	0.25	0.000113281
901	RPL10P4	0.000978647	32.7794	0.0625	1.28218
195	RPL12P13	0.00675708	0.00783441	0.0625	2.07866
6655	RPL12P8	0.00675708	0.00783441	0.0625	2.07866
7252	RPL14P1	0.00263645	9.46465	0.5	0.882517
118	RPL22P3	0.00675708	0.00783441	0.0625	2.07866
10436	RPL34P33	3.67277e-14	1999.3	0.0625	1.37803
1052	RPL35P1	3.60417e-09	256	0.125	1.25569
6399	RPL37AP8	0.000978647	32.7794	0.0625	1.28218
10725	RPL37P23	0.00675708	0.00783441	0.0625	2.07866
8134	RPL5P1	0	0.000172143	0.25	8.38285e-05
488	RPL5P6	0.000978647	32.7794	0.0625	1.28218
7023	RPL7P6	0.000978647	32.7794	0.0625	1.28218
6889	RPS15AP5	3.67277e-14	1999.3	0.0625	1.37803
3900	RPS27AP11	0.0047694	11.3851	0.25	0.998885
4689	RPS2P55	0.00675708	0.00783441	0.0625	2.07866
8988	RPS4XP17	0.00675708	0.00783441	0.0625	2.07866
2995	RPS4XP6	0	0.000185709	0.25	0.000112865
8036	RPS6KA5	0.0104357	22.4713	0.125	1.38629
9374	RPS7P11	0.000978647	32.7794	0.0625	1.28218
9599	RPTOR	3.67277e-14	1999.3	0.0625	1.37803
8199	RPUSD2	3.67277e-14	1999.3	0.0625	1.37803
289	RRAGC	0	3.33353e-06	0.1875	0.00211095
3841	RRAGD	0.0113309	21.8741	0.125	1.38714
8675	RRN3P1	3.67277e-14	1999.3	0.0625	1.37803
10899	RSPH14	0.00675708	0.00783441	0.0625	2.07866
1374	RTKN	0.00675708	0.00783441	0.0625	2.07866
4798	RTL5	3.67277e-14	1999.3	0.0625	1.37803
10619	RTN2	0	0.000141446	0.25	0.000122423
9810	RTTN	0.000978647	32.7794	0.0625	1.28218
719	RUSC1-AS1	0.00675708	0.00783441	0.0625	2.07866
3662	RXRB	0.000596326	16.983	0.25	0.987556
2299	RYK	0.0104357	22.4713	0.125	1.38629
3256	SAR1B	0	0.000376194	0.625	0.000711768
7888	SAV1	0.000978647	32.7794	0.0625	1.28218
11092	SBF1	0.000978647	32.7794	0.0625	1.28218
717	SCAMP3	0	2.55156e-05	0.375	0.000127968
7512	SCARB1	0.00675708	0.00783441	0.0625	2.07866
1839	SCLY	0.00675708	0.00783441	0.0625	2.07866
310	SCMH1	0	0.000183644	0.3125	6.13187e-05
1603	SCN3A	0	0.00064495	0.3125	0.00016419
9529	SDK2	0	0.00040965	0.25	0.00062157
3257	SEC24A	3.67277e-14	1999.3	0.0625	1.37803
2763	SEC24B	3.67277e-14	1999.3	0.0625	1.37803
11086	SELENOO	0.000978647	32.7794	0.0625	1.28218
4303	SEMA3D	0	4.03508e-08	0.1875	0.00289182
8374	SENP8	0.0104357	22.4713	0.125	1.38629
2580	SEPSECS	0.00675708	0.00783441	0.0625	2.07866
4168	SEPT7-AS1	0.000978647	32.7794	0.0625	1.28218
4211	SEPT7P2	0.0376669	20.9892	0.1875	1.5506
2684	SERBP1P5	0.000978647	32.7794	0.0625	1.28218
5999	SERGEF	0.0011607	41.2257	0.125	1.38274
10018	SERINC3	0	0.00013951	0.5	8.08812e-05
3117	SERINC5	0.000978647	32.7794	0.0625	1.28218
3478	SERPINB9	3.67277e-14	1999.3	0.0625	1.37803
10562	SERTAD1	0.000978647	32.7794	0.0625	1.28218
1880	SETD5	0	0.000173895	0.25	9.85009e-05
2816	SETD7	0.000978647	32.7794	0.0625	1.28218
7650	SETDB2	0.000978647	32.7794	0.0625	1.28218
809	SFT2D2	8.59207e-05	102.977	0.125	1.46324
1081	SH3BP5L	0.000978647	32.7794	0.0625	1.28218
10197	SH3GL1	0.000978647	32.7794	0.0625	1.28218
2881	SH3RF1	0.00675708	0.00783441	0.0625	2.07866
6464	SIAE	0.000978647	32.7794	0.0625	1.28218
6395	SIK2	0.00675708	0.00783441	0.0625	2.07866
8402	SIN3A	0	0.000609827	0.3125	0.000157094
1030	SIPA1L2	0	0.000151726	0.25	0.00010428
7694	SLAIN1	3.67277e-14	1999.3	0.0625	1.37803
2939	SLC12A7	0.000978647	32.7794	0.0625	1.28218
11193	SLC19A1	0.000978647	32.7794	0.0625	1.28218
3487	SLC22A23	0.000978647	32.7794	0.0625	1.28218
536	SLC25A24	0	0.000737701	0.3125	0.00107992
5771	SLC25A25	0.000978647	32.7794	0.0625	1.28218
10381	SLC27A1	0.000978647	32.7794	0.0625	1.28218
10108	SLC2A4RG	0.000978647	32.7794	0.0625	1.28218
950	SLC30A1	0.000978647	32.7794	0.0625	1.28218
3833	SLC35A1	0.000978647	32.7794	0.0625	1.28218
10034	SLC35C2	0.0261704	5.33242	0.375	0.818495
34	SLC35E2A	0	1.64477e-07	0.125	0.00107977
9604	SLC38A10	0.00675708	0.00783441	0.0625	2.07866
6080	SLC39A13	3.67277e-14	1999.3	0.0625	1.37803
6153	SLC3A2	0	0.000256905	0.4375	0.0020446
506	SLC44A3	0.00675708	0.00783441	0.0625	2.07866
446	SLC44A5	0.00675708	0.00783441	0.0625	2.07866
69	SLC45A1	0.00675708	0.00783441	0.0625	2.07866
11151	SLC5A3	0	1.84357e-05	0.25	4.01559e-06
10675	SLC6A16	0.00675708	0.00783441	0.0625	2.07866
2931	SLC9A3-AS1	3.60417e-09	256	0.125	1.25569
7026	SLCO1A2	0	8.08336e-06	0.375	8.35634e-05
3164	SLCO6A1	0.000978647	32.7794	0.0625	1.28218
3396	SLIT3	0	2.46274e-09	0.5	0.0145167
3790	SMAP1	0	0.000573831	0.375	0.000761054
10904	SMARCB1	0.042333	2.99069	1.625	0.565873
4567	SMARCD3	8.59207e-05	102.977	0.125	1.46324
5675	SMC2	0.000978647	47.0283	0.125	1.38733
8661	SMG1	0	0.000122533	0.25	8.90445e-05
9007	SMG6	0.000978647	32.7794	0.0625	1.28218
10592	SMG9	0	0.000198694	0.25	9.98321e-05
7623	SMIM2-AS1	0.000978647	32.7794	0.0625	1.28218
4654	SMPX	0.000978647	32.7794	0.0625	1.28218
7178	SMUG1	0	0.000209174	0.3125	5.65477e-05
3213	SNCAIP	0.0011607	41.2257	0.125	1.38274
9495	SNHG25	0.00675708	0.00783441	0.0625	2.07866
8556	SNHG9	0.0113309	21.8585	0.125	1.38716
10210	SNRPEP4	0.000978647	32.7794	0.0625	1.28218
9390	SNX11	0.000978647	32.7794	0.0625	1.28218
6491	SNX19	0.000978647	32.7794	0.0625	1.28218
677	SNX27	0.0113309	21.8585	0.125	1.38716
5703	SNX30	3.60417e-09	256	0.125	1.25569
846	SOAT1	3.67277e-14	1999.3	0.0625	1.37803
7334	SOCS2	0.0113309	21.8741	0.125	1.38714
9811	SOCS6	3.60417e-09	256	0.125	1.25569
5082	SORBS3	0	8.67523e-05	0.1875	0.0123902
1240	SOS1	0	8.13525e-07	0.25	1.42454e-08
7883	SOS2	0	0.000125622	0.3125	7.23104e-05
7743	SOX1	3.67277e-14	1999.3	0.0625	1.37803
7169	SP1	3.67277e-14	1999.3	0.0625	1.37803
1640	SP3	0.00661229	10.7417	0.25	1.00028
1756	SPAG16	0	0.000938202	0.3125	0.000245964
8252	SPATA5L1	0.000978647	32.7794	0.0625	1.28218
11198	SPATC1L	3.67277e-14	1999.3	0.0625	1.37803
1612	SPC25	3.67277e-14	1999.3	0.0625	1.37803
8969	SPG7	0.000444098	15.9079	0.1875	0.949188
8977	SPIRE2	0.00675708	0.00783441	0.0625	2.07866
9407	SPOP	0	0.000341747	0.5	0.000218166
5790	SPTAN1	0	0.00229348	0.3125	0.000585119
6005	SPTY2D1OS	0.000978647	32.7794	0.0625	1.28218
11035	SREBF2-AS1	3.67277e-14	1999.3	0.0625	1.37803
3062	SREK1	0	0.000214452	0.1875	0.000318834
3739	SRF	0.000978647	32.7794	0.0625	1.28218
2297	SRPRB	0	0.000159785	0.4375	5.69362e-05
10919	SRRD	2.56286e-05	25.0315	0.1875	0.96274
8581	SRRM2-AS1	3.67277e-14	1999.3	0.0625	1.37803
6359	SRSF8	0.0453978	3.90295	0.9375	0.709453
6202	SSSCA1-AS1	3.67277e-14	1999.3	0.0625	1.37803
5387	ST13P6	0.00675708	0.00783441	0.0625	2.07866
1480	ST6GAL2	3.67277e-14	1999.3	0.0625	1.37803
450	ST6GALNAC5	0	0.000944638	0.375	0.000577946
1783	STK16	0	7.19871e-07	0.375	1.17209e-07
3651	STK19	0	0.000264518	0.3125	0.000154818
1609	STK39	0.00675708	0.00783441	0.0625	2.07866
4485	STRIP2	0.000978647	32.7794	0.0625	1.28218
6473	STT3A	3.67277e-14	1999.3	0.0625	1.37803
7899	STYX	3.67277e-14	1999.3	0.0625	1.37803
824	SUCO	0.0498582	4.27369	0.625	0.766116
10411	SUGP1	3.32721e-06	32.4846	0.1875	0.961626
11003	SUN2	0.000978647	32.7794	0.0625	1.28218
7197	SUOX	0.000978647	32.7794	0.0625	1.28218
9210	SUZ12P1	0	0.00024334	0.25	8.92679e-05
6017	SVIP	0	0.000261799	1.75	0.00012204
10627	SYMPK	0	0.000200292	0.4375	4.92042e-05
4713	SYN1	0	2.16205e-05	0.25	0.000184624
3994	SYNE1	0.000978647	47.0283	0.125	1.38733
3678	SYNGAP1	0.00675708	0.00783441	0.0625	2.07866
8560	SYNGR3	4.21746e-05	142.411	0.125	1.51537
8499	SYNM	0.00111776	41.7536	0.125	1.38308
945	SYT14	3.67277e-14	1999.3	0.0625	1.37803
5152	TACC1	0	1.64477e-07	0.125	0.00107977
9247	TADA2A	0	0.000217152	0.3125	4.7178e-05
8938	TAF1C	3.67277e-14	1999.3	0.0625	1.37803
5355	TAF2	0.0219833	18.235	0.125	1.39375
6524	TAF3	0.000978647	32.7794	0.0625	1.28218
1017	TAF5L	3.67277e-14	1999.3	0.0625	1.37803
6146	TAF6L	0.000978647	32.7794	0.0625	1.28218
4828	TAF9B	0.0365757	5.50557	0.4375	0.865752
84	TARDBP	0	0.000144824	0.4375	5.96291e-05
2585	TBC1D19	0	1.42736e-05	0.25	0.000377737
7261	TBC1D30	0.00675708	0.00783441	0.0625	2.07866
7684	TBC1D4	4.21746e-05	142.411	0.125	1.51537
9648	TBCD	2.2559e-05	25.485	0.1875	0.962862
6454	TBCEL	0.00675708	0.00783441	0.0625	2.07866
2010	TCAIM	0	0.0612624	0.125	0.0381436
7675	TDRD3	0.00675708	0.00783441	0.0625	2.07866
3692	TEAD3	0.0219833	18.235	0.125	1.39375
2902	TENM3	0	1.64477e-07	0.125	0.00107977
3812	TENT5A	0.00675708	0.00783441	0.0625	2.07866
4833	TERF1P4	0.00675708	0.00783441	0.0625	2.07866
9496	TEX2	3.67277e-14	1999.3	0.0625	1.37803
7754	TFDP1	0.0244037	7.93057	0.25	1.00518
9664	TGIF1	3.67277e-14	1999.3	0.0625	1.37803
2701	THAP9	0.00675708	0.00783441	0.0625	2.07866
3115	THBS4	0.00675708	0.00783441	0.0625	2.07866
10940	THOC5	0.00675708	0.00783441	0.0625	2.07866
1512	THORLNC	3.67277e-14	1999.3	0.0625	1.37803
1946	THRB	0	0.00030237	0.1875	0.00137562
6884	TIAL1	7.22634e-07	38.518	0.1875	0.957769
4000	TIAM2	0.0104357	22.4713	0.125	1.38629
6622	TIMM23B	3.67277e-14	1999.3	0.0625	1.37803
10285	TIMM29	0	0.00030237	0.1875	0.00137562
7812	TINF2	2.10634e-08	53.9466	0.1875	0.94412
5007	TKTL1	0.00675708	0.00783441	0.0625	2.07866
8940	TLDC1	3.67277e-14	1999.3	0.0625	1.37803
8432	TLNRD1	3.32721e-06	32.4846	0.1875	0.961626
497	TMED5	0	0.000538003	0.3125	0.000108087
1699	TMEFF2	0	0.000114644	0.25	0.000745275
9090	TMEM107	3.67277e-14	1999.3	0.0625	1.37803
10841	TMEM121B	3.67277e-14	1999.3	0.0625	1.37803
7515	TMEM132B	0.000978647	32.7794	0.0625	1.28218
6452	TMEM136	0.0011607	41.2257	0.125	1.38274
6116	TMEM138	0.00675708	0.00783441	0.0625	2.07866
5865	TMEM141	0	0.000149317	0.3125	0.000359913
2022	TMEM158	3.67277e-14	1999.3	0.0625	1.37803
10407	TMEM161A	3.67277e-14	1999.3	0.0625	1.37803
4902	TMEM164	0.0219833	18.235	0.125	1.39375
1304	TMEM17	3.60417e-09	256	0.125	1.25569
3515	TMEM170B	0.0011607	41.2257	0.125	1.38274
4532	TMEM178B	0.000978647	32.7794	0.0625	1.28218
6148	TMEM179B	0	0.000204146	0.3125	5.34344e-05
10994	TMEM184B	3.35848e-07	41.6972	0.1875	0.95522
2839	TMEM184C	0.00675708	0.00783441	0.0625	2.07866
1519	TMEM185B	3.67277e-14	1999.3	0.0625	1.37803
10774	TMEM190	0	1.3633e-05	0.1875	4.87968e-05
6147	TMEM223	0.0401966	8.04535	0.3125	1.07054
237	TMEM234	3.67277e-14	1999.3	0.0625	1.37803
4307	TMEM243	0.000978647	32.7794	0.0625	1.28218
8046	TMEM251	0	0.000131364	0.375	7.23448e-05
4850	TMEM35A	9.47743e-06	16.5999	0.375	0.806877
3752	TMEM63B	0.00675708	0.00783441	0.0625	2.07866
5235	TMEM70	0.0145807	5.43208	0.6875	0.77905
742	TMEM79	0.000978647	32.7794	0.0625	1.28218
5541	TMEM8B	0.00675708	0.00783441	0.0625	2.07866
1830	TMSB10P1	8.59207e-05	102.977	0.125	1.46324
4626	TMSB4X	0.034373	0.394341	500.25	0.468807
2727	TMSB4XP8	0.000978647	32.7794	0.0625	1.28218
7555	TNFRSF19	0	0.00101552	0.25	0.000289693
2524	TNIP2	3.98097e-06	31.7882	0.1875	0.961947
5047	TNKS	0	9.00796e-06	0.375	1.01089e-05
2106	TNNC1	0.000265443	69.2063	0.125	1.41447
5916	TOLLIP-AS1	0.000978647	32.7794	0.0625	1.28218
10972	TOM1	3.67277e-14	1999.3	0.0625	1.37803
10607	TOMM40	0.00200238	9.2256	0.4375	0.855955
6487	TP53AIP1	0.0113309	21.8741	0.125	1.38714
6264	TPCN2	0.000978647	32.7794	0.0625	1.28218
10748	TPM3P9	3.67277e-14	1999.3	0.0625	1.37803
3538	TPMT	3.67277e-14	1999.3	0.0625	1.37803
2267	TPRA1	3.67277e-14	1999.3	0.0625	1.37803
5877	TPRN	3.67277e-14	1999.3	0.0625	1.37803
10922	TPST2	0.00675708	0.00783441	0.0625	2.07866
7559	TPTE2P1	3.67277e-14	1999.3	0.0625	1.37803
9727	TRAPPC8	0	0.000252855	0.1875	0.00259552
3721	TRERF1	3.67277e-14	1999.3	0.0625	1.37803
9839	TRIB3	0.00675708	0.00783441	0.0625	2.07866
3609	TRIM26	0	0.0612624	0.125	0.0381436
4391	TRIM56	0.000978647	32.7794	0.0625	1.28218
2385	TRIM59	0.000978647	32.7794	0.0625	1.28218
7890	TRIM9	0.000978647	32.7794	0.0625	1.28218
10871	TRMT2A	2.2559e-05	25.485	0.1875	0.962862
8099	TRMT61A	3.60417e-09	256	0.125	1.25569
5584	TRPM3	0.00675708	0.00783441	0.0625	2.07866
8272	TRPM7	0.0385093	20.8119	0.1875	1.55041
9551	TSEN54	0.000978647	32.7794	0.0625	1.28218
9822	TSHZ1	0.000978647	32.7794	0.0625	1.28218
6731	TSPAN14	0	0.000188664	0.4375	4.8503e-05
9009	TSR1	3.60417e-09	256	0.125	1.25569
5925	TSSC4	0	0.00042121	0.3125	0.000420484
2422	TTC14	6.27732e-05	23.3149	0.25	0.979474
1657	TTC30B	0.000978647	32.7794	0.0625	1.28218
401	TTC4	3.60417e-09	256	0.125	1.25569
1496	TTL	0.0354265	21.5015	0.1875	1.55116
10017	TTPAL	0.00675708	8.00747	0.1875	0.890792
4060	TTYH3	0	0.000652994	0.3125	0.000161245
10884	TUBA3FP	3.67277e-14	1999.3	0.0625	1.37803
6346	TUBAP2	3.67277e-14	1999.3	0.0625	1.37803
5126	TUBBP1	0	3.53949e-06	0.25	7.80502e-07
8059	TUNAR	3.60417e-09	256	0.125	1.25569
9112	TVP23C	0.000978647	32.7794	0.0625	1.28218
235	TXLNA	0.000978647	32.7794	0.0625	1.28218
378	TXNDC12	3.60417e-09	256	0.125	1.25569
4252	TYW1	0.00845392	9.90974	0.25	1.00202
2655	UBA6-AS1	0.000978647	32.7794	0.0625	1.28218
9166	UBBP4	3.67277e-14	1999.3	0.0625	1.37803
10833	UBE2M	0.00436274	47.5586	0.1875	1.57519
8437	UBE2Q2P2	0.00675708	0.00783441	0.0625	2.07866
9399	UBE2Z	0	4.74773e-06	0.125	0.0406921
7400	UBE3B	0.0113309	21.8741	0.125	1.38714
132	UBR4	0	0.000138711	0.3125	6.74903e-05
8048	UBR7	0.000978647	32.7794	0.0625	1.28218
8392	ULK3	0	0.000286482	0.1875	4.71968e-05
9555	UNK	0.000978647	32.7794	0.0625	1.28218
6527	UPF2	0	0.000687214	0.3125	0.000166646
4815	UPRT	0.000139174	12.4202	0.375	0.813727
11134	URB1	3.67277e-14	1999.3	0.0625	1.37803
413	USP1	3.67277e-14	1999.3	0.0625	1.37803
10853	USP18	0.000978647	32.7794	0.0625	1.28218
8322	USP3	0	1.01721e-05	0.25	9.65167e-06
6700	USP54	3.67277e-14	1999.3	0.0625	1.37803
7664	UTP14C	0.00675708	0.00783441	0.0625	2.07866
7359	UTP20	0.000978647	47.0283	0.125	1.38733
821	VAMP4	0	0.000129918	0.25	1.62763e-05
4616	VCX3B	0.0219833	18.235	0.125	1.39375
1903	VGLL4	0.0174564	10.3686	0.375	1.09603
4989	VMA21	0	0.000686428	0.4375	0.000150892
10806	VN1R1	0.000978647	32.7794	0.0625	1.28218
11162	VPS26C	0	0.00191814	0.25	0.000658487
8665	VPS35L	3.67277e-14	1999.3	0.0625	1.37803
3666	VPS52	0.000978647	32.7794	0.0625	1.28218
1310	VPS54	0.000978647	32.7794	0.0625	1.28218
9176	VTN	0.00675708	0.00783441	0.0625	2.07866
6462	VWA5A	0.000978647	32.7794	0.0625	1.28218
6738	WAPL	0.0116952	11.3261	0.375	1.09475
8075	WARS	0.00675708	0.00783441	0.0625	2.07866
6624	WASHC2A	0.000978647	32.7794	0.0625	1.28218
5709	WDR31	3.67277e-14	1999.3	0.0625	1.37803
5791	WDR34	3.67277e-14	1999.3	0.0625	1.37803
6507	WDR37	0.000978647	32.7794	0.0625	1.28218
2484	WDR53	0.00675708	0.00783441	0.0625	2.07866
8450	WDR73	2.56286e-05	25.0196	0.1875	0.962736
6151	WDR74	0	0.000233916	0.25	0.00011082
10313	WDR83	0.0398471	4.45268	0.625	0.765977
7942	WDR89	0.0113309	21.8585	0.125	1.38716
4143	WIPF3	0.000978647	32.7794	0.0625	1.28218
9520	WIPI1	0.00675708	0.00783441	0.0625	2.07866
9082	WRAP53	0.000978647	32.7794	0.0625	1.28218
2904	WWC2	0.00675708	0.00783441	0.0625	2.07866
204	XKR8	0	4.74773e-06	0.125	0.0406921
8699	XPO6	0.0219833	18.235	0.125	1.39375
5075	XPO7	3.67277e-14	1999.3	0.0625	1.37803
6300	XRRA1	0.000978647	32.7794	0.0625	1.28218
5542	YBX1P10	0.000978647	32.7794	0.0625	1.28218
5204	YTHDF3-AS1	0.00675708	0.00783441	0.0625	2.07866
4810	Z83843.1	3.60417e-09	256	0.125	1.25569
4606	ZBED1	3.67277e-14	1999.3	0.0625	1.37803
11082	ZBED4	0.000978647	32.7794	0.0625	1.28218
5972	ZBED5	0.0296174	6.05546	0.5	0.89244
830	ZBTB37	0.0113309	21.8585	0.125	1.38716
2326	ZBTB38	0	0.000147353	0.3125	0.000356299
7221	ZBTB39	0.000978647	32.7794	0.0625	1.28218
881	ZBTB41	0.0113309	21.8741	0.125	1.38714
5758	ZBTB43	0.000978647	32.7794	0.0625	1.28218
10109	ZBTB46	0.00675708	0.00783441	0.0625	2.07866
243	ZBTB8A	4.21746e-05	142.411	0.125	1.51537
8000	ZC2HC1C	0.00675708	0.00783441	0.0625	2.07866
8026	ZC3H14	3.34912e-05	10.3889	0.5	0.707836
8958	ZC3H18	3.67277e-14	1999.3	0.0625	1.37803
11025	ZC3H7B	0.0427648	17.5004	0.25	1.48045
4519	ZC3HAV1	0	3.10385e-07	0.3125	1.61648e-07
4886	ZCCHC18	0.000978647	32.7794	0.0625	1.28218
7489	ZCCHC8	0.000978647	32.7794	0.0625	1.28218
8846	ZDHHC1	0.000978647	32.7794	0.0625	1.28218
2934	ZDHHC11	0.000978647	32.7794	0.0625	1.28218
4816	ZDHHC15	0.00675708	0.00783441	0.0625	2.07866
191	ZDHHC18	3.67277e-14	1999.3	0.0625	1.37803
5389	ZFAT	0.000978647	32.7794	0.0625	1.28218
5705	ZFP37	0.00675708	0.00783441	0.0625	2.07866
2012	ZKSCAN7	0.000978647	32.7794	0.0625	1.28218
5884	ZMYND19	3.67277e-14	1999.3	0.0625	1.37803
10601	ZNF112	0	0.000154645	0.25	2.39617e-05
4232	ZNF138	0	0.000234514	0.3125	5.48953e-05
2259	ZNF148	0	0.000314736	0.375	0.000173226
5637	ZNF169	3.67277e-14	1999.3	0.0625	1.37803
10804	ZNF17	0.000978647	32.7794	0.0625	1.28218
2014	ZNF197	0.0498582	0.0219372	0.125	2.01468
8595	ZNF200	0.0034374	31.304	0.125	1.37995
7769	ZNF219	0.00675708	0.00783441	0.0625	2.07866
6613	ZNF22	3.60417e-09	256	0.125	1.25569
10603	ZNF229	3.67277e-14	1999.3	0.0625	1.37803
10594	ZNF230	0.000978647	32.7794	0.0625	1.28218
9037	ZNF232	0.0011607	41.2257	0.125	1.38274
10598	ZNF234	3.67277e-14	1999.3	0.0625	1.37803
7536	ZNF26	0	1.64477e-07	0.125	0.00107977
7540	ZNF268	0.000948301	15.8565	0.25	0.989562
9735	ZNF271P	0	0.00050879	0.3125	0.000390851
4233	ZNF273	0.0104357	22.4713	0.125	1.38629
8975	ZNF276	0.00675708	0.00783441	0.0625	2.07866
3351	ZNF300	0.00675708	0.00783441	0.0625	2.07866
10740	ZNF321P	0.000978647	32.7794	0.0625	1.28218
10350	ZNF333	3.67277e-14	1999.3	0.0625	1.37803
3424	ZNF346	0.000978647	32.7794	0.0625	1.28218
10513	ZNF420	0.00675708	0.00783441	0.0625	2.07866
10260	ZNF426	3.67277e-14	1999.3	0.0625	1.37803
10429	ZNF431	0.0113309	21.8741	0.125	1.38714
10301	ZNF440	0.000978647	32.7794	0.0625	1.28218
10310	ZNF443	0.000978647	32.7794	0.0625	1.28218
10703	ZNF473	0.000978647	32.7794	0.0625	1.28218
10300	ZNF491	0.00675708	0.00783441	0.0625	2.07866
1080	ZNF496	0.0104357	22.4713	0.125	1.38629
2016	ZNF502	3.60417e-09	256	0.125	1.25569
6925	ZNF511	6.53071e-05	13.5326	0.375	0.811764
10113	ZNF512B	3.67277e-14	1999.3	0.0625	1.37803
2555	ZNF518B	0.000978647	32.7794	0.0625	1.28218
10517	ZNF569	0.000978647	32.7794	0.0625	1.28218
10518	ZNF570	0.000978647	32.7794	0.0625	1.28218
10524	ZNF573	3.67277e-14	1999.3	0.0625	1.37803
10794	ZNF583	0	0.000359367	0.3125	0.000925806
10515	ZNF585A	0.0011607	41.2257	0.125	1.38274
8453	ZNF592	0.000978647	32.7794	0.0625	1.28218
9039	ZNF594	0.000978647	32.7794	0.0625	1.28218
10472	ZNF599	3.67277e-14	1999.3	0.0625	1.37803
10720	ZNF613	3.67277e-14	1999.3	0.0625	1.37803
9126	ZNF624	0.00675708	0.00783441	0.0625	2.07866
2416	ZNF639	0.00675708	0.00783441	0.0625	2.07866
8743	ZNF688	2.47082e-06	35.5243	0.25	0.97592
318	ZNF691	0.0104357	22.4713	0.125	1.38629
10428	ZNF714	0	8.19687e-05	0.25	2.33758e-05
8741	ZNF747	0.00675708	0.00783441	0.0625	2.07866
10805	ZNF749	8.59207e-05	102.977	0.125	1.46324
8597	ZNF75A	3.91221e-11	87.2763	0.1875	0.915719
4547	ZNF786	3.67277e-14	1999.3	0.0625	1.37803
4359	ZNF789	2.2559e-05	25.485	0.1875	0.962862
10520	ZNF793	0.000978647	32.7794	0.0625	1.28218
8088	ZNF839	7.22634e-07	38.518	0.1875	0.957769
10723	ZNF841	0.000978647	32.7794	0.0625	1.28218
10509	ZNF850	0.000978647	32.7794	0.0625	1.28218
4084	ZNF853	3.67277e-14	1999.3	0.0625	1.37803
4553	ZNF862	0.000978647	32.7794	0.0625	1.28218
6191	ZNHIT2	0.000978647	32.7794	0.0625	1.28218
3607	ZNRD1	0	0.00265278	0.4375	0.000690157
8907	ZNRF1	0.000978647	32.7794	0.0625	1.28218
4289	ZP3	0.000978647	32.7794	0.0625	1.28218
3600	ZSCAN31	0.000978647	32.7794	0.0625	1.28218
3597	ZSCAN9	0	0.000195547	0.25	3.03697e-05
10030	ZSWIM3	0.000978647	32.7794	0.0625	1.28218
9115	ZSWIM7	0	0.000201419	0.5	0.000436556
6706	ZSWIM8	0.00675708	0.00783441	0.0625	2.07866
6411	ZW10	0.000978647	32.7794	0.0625	1.28218
2264	ZXDC	3.67277e-14	1999.3	0.0625	1.37803

## Sheet: Apoptotic NSCs
	gene	qval	fc	mean	coef_sd
7511	ACSS1	0.0223407	0.18956	0.183333	0.629945
3120	ACTB	0.00498083	1.28162	55.5056	0.0829329
1087	ACTG2	0.0347198	7.78427	0.255556	0.813722
6073	ACTN1	0.0399157	2.99477	0.461111	0.444724
5154	ANKRD1	0.026551	8.37972	0.411111	0.817401
4271	ANXA1	0	2.72004	1.22222	2.22276e-162
3537	AP1S2	0.0156473	1.8645	1.73889	0.229146
4981	ATP5F1C	0.0494841	0.736948	2.02222	0.127484
6284	B2M	0.043372	0.622818	1.71111	0.194354
4201	BAG1	0.0399157	1.79539	0.644444	0.237177
6777	BCAR1	0.0399939	2.81013	0.322222	0.420034
2367	BTF3	7.79864e-07	1.65857	7.43889	0.118533
7458	C20orf27	0.000977526	0.58171	1.41111	0.165789
1668	C3orf14	0.0445113	0.147235	0.161111	0.788568
2966	CD24	0.0119743	1.8711	1.44444	0.224581
6933	CENPV	8.94012e-06	1.81368	3.01111	0.150223
3246	CHCHD2	2.79841e-05	1.619	4.57778	0.126554
2773	CLIC1	0.00201693	1.68952	5.31111	0.166442
7680	CNN2	0.0156473	1.75252	1	0.206497
2771	CSNK2B	0.0399939	1.64465	1.17222	0.20212
1125	CYTOR	0.0403139	1.94923	0.722222	0.271734
7296	DCXR	0.00624984	0.630738	1.23889	0.156999
2772	DDAH2	0.000977526	2.07535	1.00556	0.223363
3890	DUSP4	0.0119743	4.08704	0.3	0.50618
5978	EAPP	0.0494841	1.89352	0.488889	0.266743
4006	FABP5	0.0347198	0.724561	3.92778	0.127652
8367	FBLN1	0.0311278	0.461964	0.533333	0.301224
5157	FGFBP3	6.64484e-05	0.428088	1.29444	0.229937
4761	FIBP	0.0412618	1.64911	0.994444	0.204198
3366	FIS1	0.0348488	1.61783	0.844444	0.191015
3121	FSCN1	0.0111199	1.95472	0.877778	0.238687
4134	GPAA1	0	0.927672	0.244444	2.22276e-162
3745	GRIA3	0.044591	0.310815	0.0111111	0.482598
5351	H2AFJ	0.037524	0.0675964	0.216667	1.08091
3	HES4	8.94012e-06	0.442396	1.43333	0.206221
3789	HMGB3	0.00138321	0.630586	2.55556	0.143561
3669	HMGN5	0.0494841	0.318611	0.205556	0.477899
7520	ID1	0.0279188	0.142527	0.266667	0.752539
607	IFI16	0.0119743	0.350361	0.355556	0.377674
3725	IL13RA2	0.00887534	0.35552	0.483333	0.360882
1121	IMMT	0	1.04857	0.572222	2.22276e-162
7890	ISYNA1	0.000754858	0.560726	1.18333	0.173844
576	KRTCAP2	0.0111199	0.525107	0.866667	0.229447
2775	LSM2	0.0154699	1.70106	1.34444	0.194881
4118	LY6E	0.0314786	0.159619	0.194444	0.717928
4643	MDK	0.000330506	0.744086	12.2778	0.0855713
5359	MGST1	0.0101423	0.534412	1.75556	0.221004
12	MXRA8	0.044591	0.261127	0.183333	0.554789
6914	MYH10	0.0368886	1.91353	0.888889	0.25925
5482	MYL6	8.94012e-06	1.52075	22.75	0.105753
7559	MYL9	0.00652839	0.186664	0.422222	0.574083
7652	NKAIN4	0.0399157	0.385729	0.288889	0.386324
6510	NME3	0.0312959	6.6122	0.194444	0.737898
4587	NUCB2	0.0111199	0.241263	0.255556	0.505201
5155	PCGF5	0.0399157	2.34033	0.411111	0.344983
3860	PDLIM2	0.031748	1.9713	0.644444	0.265994
6868	PFN1	0.00520152	1.42395	13.9611	0.118834
4531	PHLDA2	0	2.99324	0.405556	2.22276e-162
4178	PLIN2	0.0100829	0.405423	0.45	0.317821
3708	PLP1	0.000283744	0.21445	0.383333	0.440843
3551	PRDX4	0.000754858	0.562076	1.7	0.173233
6912	RPL26	0.019062	0.805295	15.15	0.080893
1916	RPL39L	0.000907039	4.23751	0.455556	0.438563
8098	RPS11	0.0426624	0.824808	10.3722	0.0788887
5126	RPS24	0.0205608	0.814239	21.3778	0.0772345
550	S100A13	0.00624984	1.79055	1.66667	0.198357
2206	SFRP2	0.00453002	0.523653	1.43889	0.214353
143	SH3BGRL3	0.031924	1.47232	5.39444	0.151836
263	SLC2A1	0.0311278	0.464029	0.494444	0.299297
5337	SMIM10L1	0.026551	2.02712	0.477778	0.271606
3550	SMS	0.0399157	1.37127	10.4056	0.127826
5141	SNCG	0.00031564	0.287178	0.483333	0.359636
2694	SOX4	0.0165449	0.557746	0.888889	0.215903
1344	SPATS2L	0.00887534	3.04158	0.433333	0.387541
3798	SSR4	0.0384883	0.695957	1.64444	0.145833
1133	STARD7	0.0399157	2.09789	0.411111	0.299524
4912	TAGLN	3.30331e-09	7.29145	5.11111	0.408719
3701	TCEAL7	3.97982e-07	0.183767	0.611111	0.388895
219	THRAP3	0.0334618	2.2562	0.444444	0.321125
4930	THY1	0.00237019	11.5589	0.461111	0.78419
2624	TMED9	0.037524	0.569022	0.688889	0.226015
4338	TMEM246	0.037275	0.250852	0.0166667	0.553435
325	TMEM59	0.0227074	0.539375	0.616667	0.234376
1108	TMSB10	0.044591	1.28611	47.7389	0.104032
3526	TMSB4X	0.0119743	1.26123	256.65	0.0836149
8159	TNNT1	0.0361898	0.306206	0.0111111	0.471665
6330	TPM1	0.00486443	2.21735	3.07222	0.26533
7860	TPM4	0.0142566	1.55397	3.74444	0.160692
5816	TSC22D1	0.044591	0.669647	2.36111	0.16575
8156	TTYH1	1.95921e-09	0.448507	2.56111	0.162687
5427	TUBA1C	0.0051785	0.225724	0.294444	0.499429
2652	TUBB2A	0.032798	1.60946	3.17222	0.187351
6934	UBB	0.0119743	1.62353	4.54444	0.174506
1303	UBE2E3	0.0212118	1.48492	3.45556	0.149074
8055	VASP	0.044591	2.34156	0.388889	0.350603

## Sheet: bulk like
	gene	qval	fc	mean	coef_sd
1488	MTARC1	2.59768e-05	0.755671	0.231545	0.0882391
4345	MARCHF1	0.0480458	0.563514	0.0177063	0.356154
13224	SEPTIN1	0.00128537	1.25392	0.198311	0.0909064
1487	MTARC2	0.000662297	0.560436	0.0343231	0.220968
15499	MARCHF2	0.0394152	1.16182	0.20158	0.0898071
2807	SEPTIN2	0.00394579	1.06232	3.54753	0.0268199
2666	MARCHF4	0.00138424	5.10371	0.0171615	0.658754
7405	SEPTIN6	0.000101725	0.824136	0.486244	0.0654758
6319	SEPTIN7	4.29307e-09	0.900488	6.29093	0.0242309
14505	SEPTIN9	0	1.24241	1.86461	0.0367757
10539	A2M	3.44644e-08	2.33177	0.13702	0.207467
10813	AAAS	0.000251045	0.842649	0.482975	0.0611698
2006	AAK1	0.0226762	0.870739	0.336148	0.0757854
2679	AAMP	0.00379254	1.10768	0.840098	0.0451967
13455	AARS	7.86438e-08	0.726336	0.299646	0.0803507
14124	AARSD1	0.0130948	1.25266	0.114955	0.114244
3994	AASDH	2.03788e-08	0.73646	0.338327	0.0738163
13035	ABAT	3.61374e-13	0.502883	0.15064	0.129935
8597	ABCA1	0.0254578	1.15951	0.292563	0.0824475
14421	ABCA5	9.8488e-05	0.80781	0.385998	0.0721158
6514	ABCB1	0	0.311838	0.204304	0.13639
6513	ABCB4	0.000464724	0.51616	0.0343231	0.246073
7258	ABCB7	0.00161078	0.836455	0.342686	0.073088
13089	ABCC1	0.0145168	0.647135	0.0345955	0.223669
11611	ABCC4	0.0422035	0.860497	0.218197	0.0910822
3673	ABCC5	0.00145697	0.736572	0.118769	0.124096
13090	ABCC6	2.53065e-05	0.478349	0.041678	0.231964
13096	ABCC6P1	3.66735e-07	0.183099	0.0294198	0.448875
13072	ABCC6P2	0.00480086	0.456305	0.0136203	0.355074
10621	ABCC9	2.53614e-09	1.64776	0.137837	0.113878
12053	ABCD4	0.0289639	1.13128	0.323345	0.0701003
4287	ABCE1	1.75737e-06	0.848924	1.05094	0.0458737
5430	ABCF1	0.00143762	0.900809	1.11822	0.0423489
4104	ABCG2	0	5.27921	0.0612912	0.241318
3334	ABHD10	0.00220756	1.14686	0.58213	0.0576166
3149	ABHD14A	9.50617e-14	0.696803	0.435031	0.0667358
13947	ABHD15	0.000318272	0.583732	0.0498502	0.195321
5464	ABHD16A	1.46055e-06	2.78406	0.0138927	0.284745
12728	ABHD17C	0.000310527	0.742499	0.156905	0.107849
14692	ABHD3	0.000316201	1.34537	0.161264	0.107597
11724	ABHD4	0.0163508	1.41591	0.0471261	0.181615
3856	ABLIM2	0.0025615	1.69451	0.0277853	0.224734
3427	ABTB1	0.00130131	2.05571	0.0196132	0.289813
6539	AC002454.1	0.000496253	0.665135	0.080632	0.152419
16487	AC002470.1	0.0417902	1.63807	0.0166167	0.298683
4197	AC004057.1	1.11982e-07	1.63979	0.0972487	0.125682
6363	AC004453.1	0.000432913	0.909509	1.66358	0.035125
13001	AC004494.1	0.0311453	2.18838	0.00572051	0.450386
10439	AC004803.1	0.0476469	1.33633	0.0424952	0.179757
6487	AC004980.1	0.00516037	1.62052	0.0261509	0.220054
6230	AC005062.1	0.00392959	0.464267	0.0155271	0.340231
6684	AC005099.1	0.00198323	1.87244	0.0174339	0.261253
6259	AC005165.1	0.00164437	0.398873	0.018796	0.376797
14411	AC005332.6	0.00344801	0.619841	0.0433125	0.209454
6342	AC005537.1	8.63221e-07	2.23165	0.0245165	0.218872
10452	AC005911.1	0.00226788	2.40967	0.00789975	0.370694
14270	AC005921.2	0.0253622	1.16421	0.336693	0.0846578
6421	AC006001.3	0.00820916	1.14871	0.425497	0.0664836
7049	AC006210.2	0.0074171	0.617083	0.0307818	0.228871
14811	AC006305.1	0	0.318753	0.278943	0.119831
6639	AC006329.1	0.000325253	0.555112	0.0446745	0.213863
15812	AC006504.1	0.0217854	0.475331	0.0106238	0.40475
15813	AC006504.5	0.0115411	1.60313	0.0264233	0.235607
6400	AC006970.1	5.7092e-05	1.77584	0.0552983	0.188292
14299	AC007114.1	0.00019522	2.62145	0.0160719	0.338952
14301	AC007114.2	0.000218036	2.01387	0.0269681	0.247895
1691	AC007240.1	2.1105e-10	0.383086	0.0610188	0.205924
17022	AC007325.4	0	4.21445	0.0473985	0.237142
1839	AC007382.1	0.0137513	0.779312	0.10869	0.127243
2618	AC007383.2	0.000775749	1.92476	0.0182512	0.252827
1988	AC007389.5	0.0238385	0.460485	0.0119858	0.427778
2433	AC007405.3	1.26683e-07	0.481492	0.0697358	0.186461
14398	AC007448.4	0.027572	2.26186	0.00898938	0.460353
2673	AC007563.2	0.00309302	1.96062	0.0138927	0.291815
13291	AC007611.1	0.01769	0.406228	0.011441	0.475606
6662	AC007683.1	0.000334796	1.39146	0.111686	0.120265
6791	AC007938.2	0.0141473	0.270765	0.00871697	0.669218
2441	AC007969.1	0	0.810939	3.61346	0.0259281
6807	AC008038.1	1.46647e-09	1.1149	5.8401	0.0244547
10710	AC008124.1	9.8447e-07	1.39154	0.186325	0.0905255
10773	AC008147.3	0.0455423	0.470613	0.00844456	0.463266
4905	AC008608.2	0.00531895	1.66278	0.0310542	0.232495
16228	AC008750.7	0.0431136	0.393696	0.00653773	0.567286
4721	AC008771.1	0.0261252	0.696307	0.0452193	0.202464
13135	AC008915.2	0	1.94115	0.152819	0.104384
4594	AC008937.2	0.0025571	0.325951	0.0168891	0.477594
15323	AC009005.1	0	0.56505	0.271861	0.0933182
12905	AC009041.2	0.000718836	0.709574	0.115772	0.131715
13491	AC009053.1	0.0438627	2.14074	0.00544811	0.464622
14810	AC009271.1	1.98042e-10	0.279543	0.0569327	0.273157
6811	AC009275.1	1.40938e-05	0.515194	0.0498502	0.202917
1836	AC009414.2	0	1.9538	0.187415	0.111077
12541	AC009654.1	0.001601	0.160632	0.0149823	0.747984
2391	AC009961.3	0.00405821	1.63406	0.0266957	0.218456
2769	AC010148.1	0.0246646	0.627873	0.0313266	0.258076
4563	AC010435.1	0.0464888	0.432042	0.00789975	0.517902
2714	AC010980.1	0.000303815	17.1153	0.0122582	1.02724
15776	AC011447.3	0	0.408238	0.124762	0.148152
15778	AC011447.7	0.00693615	0.536388	0.0198856	0.293083
16026	AC011497.2	0.000151203	1.846	0.0253337	0.212333
15427	AC011498.7	0.00382261	0.672584	0.060474	0.175416
7908	AC011632.1	1.10853e-09	0.223003	0.0473985	0.335059
14737	AC012123.1	0.042414	0.366433	0.0106238	0.609162
13457	AC012184.3	0.027686	1.50013	0.0242441	0.228886
1975	AC012368.1	0.0042342	0.512471	0.0256061	0.298643
2741	AC012507.2	0.0180534	0.550921	0.0217924	0.315619
3226	AC012557.1	0.032155	2.23104	0.00544811	0.464021
15368	AC012615.1	0.00243166	1.44961	0.0672841	0.157466
2454	AC013410.2	7.40386e-05	0.299207	0.022882	0.40122
6210	AC013470.3	0.00181714	0.493941	0.0245165	0.291604
12356	AC013652.1	1.98434e-11	0.296697	0.0577499	0.247824
14313	AC015813.6	0.00207305	1.50635	0.0539363	0.171296
14304	AC015883.1	0.00828909	0.632001	0.0394988	0.220316
1936	AC015982.1	0.0224369	1.55984	0.0245165	0.243058
7588	AC016065.1	0.00780917	0.806262	0.179515	0.102693
14760	AC016205.1	0.00421831	0.15843	0.010079	0.822704
8081	AC016405.1	0.00717407	0.27251	0.00898938	0.614049
12078	AC016526.3	0.00451792	1.9198	0.0155271	0.293319
4476	AC016546.1	0.0267047	1.98105	0.00817216	0.383666
16420	AC016629.2	0.0064267	0.283964	0.0117134	0.587458
12726	AC016705.2	0.0106281	0.800397	0.150913	0.11002
1958	AC016727.1	0.0458627	1.56625	0.0204304	0.276179
1970	AC016734.1	0.0155592	1.22727	0.154454	0.106224
2471	AC016739.1	8.60946e-10	1.14049	3.33043	0.0291715
1953	AC016747.1	0	2.49006	0.149278	0.117173
2403	AC016766.1	0.00829058	3.40055	0.010079	0.587684
6794	AC016831.4	0.00988605	2.42751	0.00926178	0.434474
2281	AC017033.1	0.0485237	0.397651	0.00817216	0.573692
2300	AC017079.2	0.042458	0.570754	0.0122582	0.340349
2161	AC017099.1	0.000298968	0.476995	0.0307818	0.267463
14218	AC018521.5	2.59186e-06	1.40488	0.192591	0.0966738
16231	AC018755.3	0.047287	0.795301	0.0860801	0.141794
4387	AC020551.1	1.24709e-08	0.495439	0.092073	0.16711
10940	AC020611.1	0.000946828	2.22688	0.00926178	0.313963
12369	AC020658.6	0.00484447	0.417972	0.018796	0.395158
15684	AC020917.1	0.0172913	1.75664	0.0138927	0.296562
16055	AC021092.1	0.0121665	1.27584	0.104331	0.122419
7602	AC021242.3	0.000728438	2.52028	0.0128031	0.355239
12479	AC021752.1	0.0118287	0.385512	0.011441	0.47729
8073	AC021945.1	0.0217073	0.543395	0.018796	0.331756
10005	AC022390.1	0.0236471	0.34672	0.00681013	0.583614
10097	AC022400.7	0.000336814	1.19485	0.394443	0.0648323
5210	AC022413.1	0.00133446	2.73534	0.00653773	0.405516
12291	AC022613.1	0.00492492	2.2378	0.0119858	0.365471
7853	AC022639.1	3.65658e-12	0.662593	0.319531	0.0812025
14687	AC022809.1	0.0377059	1.50765	0.0256061	0.243929
10672	AC023157.1	5.67713e-10	1.87462	0.0909834	0.138044
8067	AC023590.1	0.0442877	0.582862	0.0177063	0.330088
7980	AC023632.6	0.0405605	0.743587	0.0561155	0.178342
12361	AC023908.3	8.27376e-07	1.70817	0.0746391	0.145746
15694	AC024075.2	0.000712466	1.4295	0.0855353	0.137087
9162	AC024293.1	0.0055532	0.941253	3.25443	0.0278115
7789	AC024451.2	0.00815242	2.49398	0.00599292	0.437893
4703	AC024568.1	0.00499603	0.573238	0.0345955	0.252829
10662	AC024940.1	0	0.378639	0.290929	0.109076
4550	AC025171.1	0.000329803	1.64707	0.0501226	0.181483
4554	AC025171.4	0.0442149	1.67872	0.0149823	0.316663
12450	AC025580.3	0.00256308	2.59602	0.00681013	0.406545
12333	AC025678.3	0.000340953	0.677597	0.0988831	0.141857
14212	AC025682.1	0.00420472	1.79938	0.0177063	0.262209
3526	AC026304.1	0.0129045	1.48614	0.0373195	0.200574
11282	AC026333.4	0.042458	0.540057	0.0163443	0.373905
13084	AC026401.3	0.0410926	0.776323	0.0746391	0.152756
4450	AC026412.1	0	2.81124	0.0800872	0.159528
12311	AC026951.1	0.0422617	0.618252	0.0223372	0.291589
8047	AC027031.2	2.40771e-08	0.61266	0.14274	0.118803
11287	AC027290.2	4.98134e-11	3.98525	0.0294198	0.287459
6425	AC027644.3	5.10008e-05	1.22005	0.410787	0.0648265
10848	AC034102.1	0.00551875	1.19478	0.268864	0.0816853
4844	AC034236.2	0.00646614	1.65483	0.0266957	0.235214
13549	AC040169.1	3.39644e-05	1.6812	0.0528466	0.165824
8995	AC044810.2	5.62775e-10	10.9868	0.0299646	0.526347
3730	AC046143.1	0.00691248	1.56834	0.0345955	0.211655
12697	AC046168.2	0.000350124	0.58608	0.0577499	0.19508
10928	AC048341.1	0.0249211	1.18784	0.178698	0.0955902
10929	AC048341.2	3.4378e-08	2.08978	0.0552983	0.180602
10677	AC048344.4	0.031268	1.93963	0.010079	0.381251
4027	AC053527.1	0.00890452	0.491218	0.0190684	0.344056
14143	AC055813.1	0.00907392	2.26675	0.00898938	0.396993
6795	AC058791.1	1.44621e-06	3.59871	0.00871697	0.355986
4129	AC058823.1	0.0162695	0.530144	0.0166167	0.331165
7800	AC064807.1	0.00362211	1.49266	0.0465813	0.176259
14105	AC067852.2	0.00690141	1.26905	0.120948	0.112042
9141	AC068205.1	9.71235e-06	0.249061	0.0264233	0.418149
12678	AC068338.2	0.0079919	1.99259	0.0138927	0.32962
12675	AC068338.3	0.00807794	2.40043	0.00653773	0.41917
2236	AC068491.4	0.000181294	1.68182	0.0637428	0.182036
7833	AC068522.1	0.03665	2.0802	0.00926178	0.433068
7624	AC068587.4	8.7832e-06	0.631155	0.116862	0.137807
6333	AC072061.1	0.0227344	2.22949	0.00599292	0.439151
6894	AC073111.5	0.000293174	2.05482	0.0207028	0.259892
6738	AC073323.1	3.06739e-06	3.90717	0.0152547	0.390207
3720	AC073365.1	1.37811e-09	3.54139	0.0452193	0.283881
10383	AC073585.1	1.77279e-05	0.115907	0.0117134	0.666344
10740	AC073610.1	0.0233289	0.450044	0.0106238	0.438977
3307	AC073861.1	7.70697e-07	0.913188	4.85917	0.0246545
10868	AC073896.3	0.00411156	0.566467	0.0307818	0.25314
6503	AC074183.2	0.000289883	1.31357	0.165895	0.0983534
16101	AC074212.1	0.0108045	1.54338	0.0343231	0.214888
6780	AC078846.1	0.0458143	1.24532	0.0849905	0.13501
4085	AC079160.1	0	0.405194	0.156361	0.134747
13520	AC079414.3	0.0260619	0.598172	0.0226096	0.287301
10939	AC079866.2	0.000319323	2.53453	0.0147099	0.33752
4360	AC080188.2	0.00139014	1.86118	0.0269681	0.251151
6808	AC083873.1	0.00356136	0.599537	0.038954	0.224727
6837	AC083880.1	0.0080405	1.73616	0.0179788	0.263939
10918	AC084033.3	5.19916e-14	0.731324	0.704985	0.0572354
8987	AC087280.1	0.0142012	0.43276	0.0111686	0.429224
12251	AC087386.1	0.00620498	1.8127	0.0217924	0.276418
12841	AC087477.2	5.34724e-13	5.17324	0.0299646	0.31285
13886	AC087499.4	0.0147185	2.23882	0.00681013	0.41495
7753	AC087623.2	0.011155	2.17249	0.00653773	0.385744
12829	AC087633.2	0.00750818	0.758862	0.103242	0.131
7728	AC090204.1	0	0.677444	1.11141	0.0457194
14834	AC090409.1	8.80442e-05	1.70233	0.0708254	0.178627
10996	AC090502.1	0.0246646	0.316984	0.00626532	0.637071
12529	AC090515.1	0.033755	1.43167	0.0351403	0.209196
7953	AC090578.1	0.00971108	0.447573	0.0160719	0.393041
12305	AC091057.1	2.02053e-06	0.472063	0.0482157	0.211399
12303	AC091057.6	0.000384245	0.375517	0.0190684	0.359823
12827	AC091078.1	2.4731e-12	2.38201	0.0555707	0.16997
14858	AC091138.1	0	0.484711	0.152275	0.125214
14333	AC091271.1	0.0417527	1.22857	0.10188	0.124561
4742	AC091429.1	0.0169685	1.15242	0.283302	0.0744873
5031	AC091948.1	0.0329334	0.490177	0.0141651	0.41391
3013	AC092047.1	0.00673386	2.22137	0.00817216	0.374321
13563	AC092127.2	8.40594e-08	5.08615	0.0234269	0.4096
13518	AC092134.2	6.63134e-05	2.72634	0.00871697	0.331473
13525	AC092376.2	0.0201262	23.6551	0.00735494	1.7014
10534	AC092490.1	0.0325745	0.331942	0.010079	0.63901
2167	AC092675.1	0.00478801	1.9774	0.0168891	0.30846
2159	AC092683.1	1.09411e-10	0.624509	0.205121	0.0995648
698	AC092807.3	2.46799e-05	1.87781	0.0577499	0.197959
1503	AC092809.3	0.0381893	1.59854	0.0152547	0.279326
10608	AC092828.1	0.0416995	1.91265	0.00789975	0.392314
3631	AC092919.1	9.70167e-07	2.60361	0.0283302	0.262032
3630	AC092919.2	0	1.78845	0.262054	0.0964427
1397	AC093422.1	0.0180681	0.33811	0.00898938	0.574192
6863	AC093673.1	0	2.02486	0.259875	0.0974043
4031	AC093677.1	0.000215714	2.68331	0.00926178	0.349286
1509	AC096537.1	0.00816088	0.347682	0.0108962	0.506278
2515	AC096667.1	0.0108827	0.118548	0.00898938	1.05695
4374	AC097534.2	9.60968e-09	0.567578	0.116862	0.133798
6971	AC097626.1	0.00183992	0.212185	0.00871697	0.641612
4145	AC098487.1	5.71345e-10	0.586529	0.154454	0.117222
2942	AC098614.1	0.0104776	1.50458	0.0408608	0.201538
4388	AC098864.1	1.23903e-06	2.02645	0.0446745	0.195175
13053	AC099489.1	0	0.42325	0.176519	0.129315
4669	AC099522.2	1.13152e-07	2.68768	0.0258785	0.25133
3009	AC099560.2	0.0361048	0.755935	0.0648325	0.165006
14114	AC100793.2	0.00878575	0.68742	0.0561155	0.181136
7580	AC100810.1	8.15084e-13	1.38132	0.471534	0.0619714
12571	AC100830.1	0.00035625	0.512905	0.0381367	0.244058
14323	AC100832.1	0.0112032	0.533609	0.0220648	0.312446
6140	AC102953.2	0.00495418	2.59953	0.00572051	0.433697
675	AC103591.3	0.000489114	0.544016	0.0433125	0.227324
7772	AC103724.4	0.000604692	2.49287	0.00953419	0.346292
8994	AC104237.3	1.31831e-09	5.60271	0.00708254	0.386426
12831	AC104260.1	0.00827888	0.349396	0.010079	0.504768
4326	AC104407.1	2.43084e-05	2.77888	0.0245165	0.320836
4250	AC104619.1	0.0175578	1.73655	0.0144375	0.291088
14344	AC104763.1	0.00462363	0.477726	0.0196132	0.33303
4294	AC104791.2	0.00040154	2.57527	0.00926178	0.348542
4416	AC104805.1	4.10202e-08	2.06705	0.0623808	0.178856
3859	AC104825.1	0.00181646	2.16658	0.0108962	0.319624
6630	AC105446.1	0.0446885	0.805819	0.105693	0.132231
755	AC105942.1	0.0249727	0.803228	0.111141	0.121717
3590	AC106707.1	0.0491024	0.78842	0.0858077	0.148215
4932	AC106791.1	0.00245481	0.461988	0.0223372	0.327777
5176	AC106795.1	3.4781e-06	0.854715	1.05448	0.0451785
1710	AC106875.1	0	0.128883	0.0947971	0.340081
4125	AC106881.1	0.00123646	7.16916	0.00572051	0.788843
2455	AC106900.2	1.11128e-10	0.286243	0.0552983	0.264641
7678	AC107373.2	7.06544e-05	2.12879	0.0182512	0.250569
9058	AC107956.1	0.00455699	1.43077	0.059112	0.161244
2233	AC108463.3	0.0165251	1.55133	0.0343231	0.229693
1660	AC108488.1	4.36865e-06	0.643524	0.118224	0.128071
11329	AC108704.2	0.00947986	1.95831	0.0155271	0.32768
8177	AC109322.1	1.49445e-05	2.18223	0.0277853	0.239391
14137	AC109326.1	1.95368e-05	0.520347	0.0621084	0.202916
4188	AC109347.1	0.0101515	1.6715	0.0226096	0.252466
5106	AC109466.1	0.0317512	0.47939	0.0144375	0.424213
14722	AC110015.1	0.00124436	0.393367	0.0166167	0.373829
14545	AC110285.6	2.06018e-07	3.97408	0.0193408	0.357711
14548	AC110285.7	3.81182e-05	1.2771	0.297467	0.0785305
12843	AC110588.1	0.0013849	0.41264	0.00653773	0.357765
2971	AC112220.2	0.000303408	2.28018	0.0190684	0.298106
3338	AC112487.1	0.0195836	0.683857	0.050395	0.203551
3513	AC112504.1	0.0362397	0.42102	0.00980659	0.510474
4881	AC113367.1	0.00130157	0.874739	0.631163	0.0538239
663	AC113935.1	0.00731774	1.58632	0.0264233	0.218391
15537	AC114271.1	0.00737385	2.15645	0.0122582	0.364089
4760	AC114316.2	6.88202e-10	0.440153	0.0667393	0.181122
4009	AC115223.1	0.0104213	1.20555	0.176246	0.0921645
4011	AC116049.1	0.00330847	1.81411	0.0182512	0.259817
9052	AC116533.1	0	0.754565	1.46472	0.037909
4609	AC122718.1	0.0051683	0.713692	0.0776355	0.15378
4066	AC124016.2	0.00309511	1.45638	0.0574775	0.162964
12809	AC124248.1	0.0116032	0.53993	0.0234269	0.30788
9060	AC124798.1	5.09964e-06	0.408549	0.0362299	0.261794
9056	AC126389.1	0.00964214	1.62448	0.0220648	0.237019
13431	AC126773.2	1.18019e-14	1.7314	0.175701	0.098137
11356	AC127070.1	0.0162701	1.98032	0.011441	0.356562
11355	AC127070.4	0.0198447	0.474056	0.0130755	0.400554
11332	AC130404.1	0.00514898	0.29501	0.00817216	0.55634
3675	AC131235.1	0.0194465	1.13222	0.382457	0.066449
9011	AC132192.2	0.00767686	1.43561	0.0512122	0.172108
3515	AC133435.1	0.0326069	1.23723	0.0991555	0.123368
13150	AC133552.5	0.00015796	1.59862	0.0577499	0.162921
5087	AC134043.2	0	6.06957	0.0128031	0.299129
13247	AC135048.1	0.0339522	1.38082	0.0460365	0.188309
13249	AC135048.3	0.00574391	1.96849	0.0122582	0.312201
12315	AC135983.2	1.08601e-05	0.595493	0.0803596	0.156709
5178	AC136632.1	0.000504603	1.10667	1.35222	0.037934
11183	AC137055.1	0.000186024	3.11729	0.00681013	0.398728
14581	AC137723.1	0.0169685	0.557574	0.0223372	0.306718
13974	AC138207.8	0.0446573	0.381814	0.00708254	0.58961
4515	AC138409.2	1.96259e-07	0.704721	0.243803	0.0905772
14559	AC139530.1	1.31427e-05	1.60716	0.0683737	0.144672
5174	AC139795.2	0.000244394	2.67236	0.00926178	0.350612
7622	AC145124.1	0.0168068	1.30845	0.0912558	0.140957
5155	AC146507.2	9.27351e-12	3.66559	0.0163443	0.26095
11272	AC156455.1	0.000236007	0.605455	0.0637428	0.178576
8192	AC233992.3	0.0375967	2.16435	0.00762735	0.458483
7157	AC239585.2	0	0.154914	0.0956143	0.294023
983	AC242988.2	2.32224e-05	3.21245	0.0141651	0.36552
16005	AC243960.2	0.0437266	1.33686	0.0408608	0.177123
979	AC244033.2	0.00872379	1.44583	0.0384092	0.178015
14021	AC244093.2	0.000867205	0.66849	0.0811768	0.156846
14031	AC244153.1	0	1.91891	0.28875	0.0857397
900	AC244669.1	1.46297e-05	1.83322	0.0438573	0.185749
923	AC245014.1	0.0151676	0.228322	0.0106238	0.763425
922	AC245014.3	0.000465055	0.510135	0.0419504	0.250461
16301	AC245884.9	0.00506657	0.35776	0.0125306	0.467705
2988	ACAA1	1.39131e-05	1.25528	0.333152	0.0695185
14786	ACAA2	0.00572822	0.906288	0.936257	0.0453455
14019	ACACA	0.0129084	0.860298	0.317897	0.0761851
657	ACADM	3.83393e-10	0.813195	1.0237	0.0450047
11249	ACADS	4.06412e-08	0.626452	0.145737	0.11516
10387	ACADSB	0.0360206	0.805151	0.105421	0.127752
13731	ACADVL	0.00101614	1.1512	0.576955	0.0555294
3733	ACAP2	0.00046	0.835536	0.436938	0.0668118
2778	ACKR3	6.68081e-05	0.461548	0.0367747	0.255627
8307	ACO1	3.32984e-06	0.777785	0.355761	0.0721951
5329	ACOT13	1.99254e-09	0.816825	0.938709	0.0458466
7032	ACOT9	0.00175966	0.870103	0.560338	0.057365
9176	ACP2	3.42427e-09	1.37438	0.32389	0.0730743
951	ACP6	3.03353e-14	2.25473	0.0874421	0.147409
14266	ACSF2	0.0234418	0.746143	0.0681013	0.16113
4405	ACSL1	0.00108439	2.13545	0.02152	0.300702
2717	ACSL3	2.02464e-10	0.80124	1.01907	0.0475143
15028	ACSS1	0	0.146379	0.739036	0.112161
11027	ACSS3	1.50226e-11	0.176409	0.0444021	0.351919
6172	ACTB	0	1.23339	117.706	0.021234
14550	ACTG1	0.0336724	1.03141	69.4356	0.0180205
294	ACTG1P20	0.042782	2.09282	0.00544811	0.448822
2050	ACTG2	0	4.719	0.302098	0.266284
3653	ACTL6A	0	0.775557	1.29965	0.0417131
12007	ACTN1	0	1.75376	1.33342	0.0661222
2163	ACTR1B	0.0365251	1.10229	0.505857	0.0575448
1985	ACTR2	0.0199834	0.933017	1.71615	0.0372479
11100	ACTR6	0.000231359	0.835531	0.462544	0.0638687
3183	ACTR8	0.0198576	1.19223	0.17897	0.0943652
3618	ACTRT3	0.0382896	0.528417	0.0117134	0.380001
10793	ACVR1B	0.00634962	0.742987	0.0942522	0.138422
2353	ACVR2A	0.0029072	0.827987	0.277036	0.0813452
2992	ACVR2B	0.000223001	0.826951	0.421683	0.0673803
12066	ACYP1	0	0.561903	1.36557	0.0479296
1922	ACYP2	4.18341e-06	0.762696	0.311087	0.0785632
15167	ADA	0.00182011	1.17824	0.648052	0.0678213
16435	ADA2	0.0139654	0.834249	0.2152	0.0926699
12524	ADAM10	0.00577282	0.886621	0.593026	0.0555012
10404	ADAM12	8.25168e-05	2.02041	0.0354127	0.235282
1086	ADAM15	0.0318942	1.15493	0.317352	0.0831781
6518	ADAM22	0.000278131	0.584598	0.0558431	0.193052
2625	ADAM23	0.000268964	0.687808	0.109779	0.134294
7763	ADAM32	0.0235136	1.94549	0.00817216	0.366365
7762	ADAM9	0.0339233	1.15036	0.421139	0.0817336
16860	ADAMTS1	5.08685e-05	0.680536	0.131572	0.125426
4512	ADAMTS12	1.36173e-08	1.40121	0.328521	0.0804583
4879	ADAMTS19	0.0136275	0.429624	0.0108962	0.430601
1176	ADAMTS4	0.00249431	0.165065	0.011441	0.765737
16861	ADAMTS5	7.51548e-05	0.185978	0.0155271	0.559814
4618	ADAMTS6	0	0.452871	0.161536	0.127601
13973	ADAP2	4.04441e-08	6.69266	0.0220648	0.468013
9795	ADARB2	0.0472574	0.425826	0.00708254	0.52847
15371	ADAT3	0.00720734	1.4913	0.041678	0.188861
6846	ADCK2	4.41728e-05	0.64484	0.0942522	0.141943
4461	ADCY2	0	5.62498	0.0863525	0.22741
1756	ADCY3	2.45169e-05	0.615695	0.0868973	0.15232
10313	ADD3-AS1	0.00252069	2.27797	0.00898938	0.350303
7742	ADGRA2	0.0274699	0.42697	0.00599292	0.479731
3896	ADGRA3	0.0300596	0.860642	0.234813	0.0857935
8142	ADGRB1	0.00167559	2.7174	0.0106238	0.410512
11336	ADGRD1	0	0.000704355	0.0174339	3.01335e-05
13347	ADGRG1	1.32405e-05	0.676029	0.142196	0.119428
679	ADGRL2	0	1.78229	0.502315	0.0665806
4756	ADGRV1	0.000688876	1.19453	0.389267	0.0680242
4134	ADH5	0.00718394	0.9449	3.55407	0.0267743
1658	ADI1	4.46018e-11	1.19139	2.00463	0.0363257
1376	ADIPOR1	0.00313528	1.12564	0.725143	0.0513693
10153	ADIRF	0.0064084	0.191284	0.010079	0.771507
10108	ADK	0.000117217	0.816153	0.384092	0.0693212
9020	ADM	0	1.775	0.764642	0.0833645
16197	ADM5	0.0220364	1.52111	0.0217924	0.228675
15230	ADNP	0.016726	1.10983	0.630618	0.0545978
14889	ADNP2	1.29638e-06	0.760339	0.369109	0.0758472
15231	ADNP-AS1	0.00292634	1.96767	0.0138927	0.291868
12644	ADPGK	0.0249727	0.867419	0.275674	0.0790093
15277	ADRM1	1.14363e-10	1.19997	1.55571	0.0385922
12229	ADSSL1	6.68645e-10	0.552011	0.129393	0.131047
12777	AEN	0.0148812	0.862467	0.364478	0.0762879
16935	AF129408.1	0.0277583	2.23	0.00572051	0.452805
5034	AFAP1L1	0.0460549	5.85981	0.00572051	1.0893
10337	AFAP1L2	0.000228361	2.58338	0.0182512	0.337083
6109	AFDN	1.88896e-07	0.789638	0.537183	0.0610525
6108	AFDN-DT	2.50052e-05	0.741437	0.222828	0.0940484
7499	AFF2	1.17069e-06	0.356258	0.0384092	0.284609
1978	AFTPH	0.00253418	0.80526	0.206211	0.0922009
2771	AGAP1	0.00654723	0.85756	0.41106	0.0718513
10906	AGAP2	0.0393819	0.416229	0.00871697	0.524736
10907	AGAP2-AS1	0.00230749	0.513491	0.0272405	0.281371
1780	AGBL5	2.31474e-07	1.28424	0.376464	0.0651144
4693	AGGF1	6.21605e-06	0.719101	0.194225	0.0972547
6852	AGK	0.00474124	0.83774	0.268047	0.0800166
771	AGL	5.25006e-12	0.651185	0.283574	0.0852226
8132	AGO2	7.08489e-07	0.7837	0.490874	0.0659645
393	AGO3	0.0149098	0.865937	0.329883	0.0742357
5486	AGPAT1	0.00401576	1.14815	0.480523	0.0613971
8854	AGPAT2	0	4.82646	0.135658	0.189977
6086	AGPAT4	0.00104789	0.812595	0.257968	0.0820306
7592	AGPAT5	0.000201884	0.786812	0.261509	0.0845025
18	AGRN	4.39035e-06	0.718689	0.213566	0.0959964
143	AGTRAP	0.0443436	1.10494	0.473985	0.0610324
15082	AHCY	0.00338283	0.921525	1.97957	0.0357251
6776	AHCYL2	0.00193272	0.713616	0.0912558	0.140216
5969	AHI1	0	0.606238	0.511305	0.0672508
9254	AHNAK	1.70893e-07	3.15808	0.0768183	0.296291
4432	AHRR	0.00062325	0.357814	0.0190684	0.390523
1955	AHSA2P	0.000709916	0.737725	0.142468	0.11667
7439	AIFM1	0.00208682	0.866421	0.539363	0.0599903
16486	AIFM3	0.00943599	0.50468	0.0174339	0.333226
1147	AIM2	0.000315043	0.124144	0.0152547	0.756473
4166	AIMP1	0	0.789095	1.32661	0.0410684
16841	AJ009632.2	0.0143387	1.78384	0.0190684	0.296977
16989	AJ011932.1	0.02257	0.4931	0.0177063	0.386879
11734	AJUBA	0	1.77204	0.444566	0.0755484
8733	AK1	0.0023148	1.35909	0.0945247	0.129562
372	AK2	5.50044e-08	0.774829	0.487061	0.0634038
8233	AK3	0.0202864	0.925075	1.1866	0.0419341
619	AK4	0	0.638468	0.931899	0.0527126
665	AK5	0	2.10858	0.228548	0.101755
4646	AK6	6.79665e-08	0.851993	1.34378	0.0400686
12169	AK7	0.00438907	0.624842	0.0449469	0.210865
5858	AK9	4.14989e-06	0.661044	0.140561	0.120007
14300	AKAP1	0.000846889	1.27134	0.263416	0.0933212
11485	AKAP11	0.0201239	0.878469	0.379733	0.0696838
6953	AKAP17A	0.0414336	0.876121	0.263144	0.079911
5952	AKAP7	0.00608545	0.827609	0.231272	0.087745
15672	AKAP8L	4.2901e-07	0.764316	0.367747	0.0714486
9003	AKIP1	1.71841e-07	1.24503	0.583492	0.0564792
427	AKIRIN1	9.89959e-05	1.11886	1.53773	0.0379613
802	AKNAD1	0.0401139	0.556439	0.0163443	0.352086
6812	AKR1B1	0.0116329	0.941522	2.87578	0.0301109
9799	AKR1C3	0.000234623	3.87582	0.00735494	0.481966
16207	AKT1S1	0	1.57398	0.357941	0.0710954
1617	AKT3	0.00309667	0.796793	0.194497	0.0984755
7456	AL009174.1	3.08576e-11	0.793791	0.876873	0.0475306
16679	AL021707.2	0.00835231	0.689593	0.0547535	0.178604
16662	AL022311.1	0.0119059	0.897904	0.615364	0.053972
16544	AL022323.4	0.000765521	0.307989	0.0193408	0.4543
1225	AL023755.1	0.0149705	0.364805	0.00953419	0.520313
12921	AL031009.1	0.033755	0.568615	0.0182512	0.329121
261	AL031280.1	0.0269534	0.557675	0.0155271	0.328219
15205	AL031666.1	0.000781773	7.18618	0.010079	0.76191
12919	AL031708.1	8.93399e-06	0.503563	0.0506674	0.205589
300	AL031729.1	0.0404602	1.21915	0.0945247	0.119224
5350	AL031777.3	0.00411156	0.517191	0.0294198	0.29368
5235	AL031963.3	5.09755e-07	2.06997	0.0367747	0.194576
638	AL033530.1	2.71922e-08	0.578058	0.122855	0.133368
7082	AL034370.1	0.0304383	1.68524	0.0141651	0.298999
409	AL034379.1	0.0473696	1.3803	0.0337783	0.199613
104	AL034417.2	0.000457708	0.339747	0.0190684	0.401255
15029	AL035252.2	0.0475175	0.560799	0.0160719	0.358416
5992	AL035446.1	0.00356829	0.300101	0.0119858	0.528823
5410	AL049543.1	0.0187349	0.213772	0.00762735	0.82119
12111	AL049775.3	0.00341635	11.198	0.00626532	1.05699
12223	AL049840.4	0.00541579	1.61514	0.0332335	0.219614
441	AL050341.2	0.00144981	1.2824	0.160719	0.100915
5653	AL096865.1	0.0042531	1.75673	0.0236993	0.251829
135	AL109811.2	0.00135623	2.28944	0.0166167	0.334243
5670	AL109918.1	5.76921e-13	0.501382	0.136475	0.131604
12188	AL117190.1	9.87688e-05	5.35901	0.0103514	0.56734
9930	AL117336.3	0.0394691	1.65123	0.0160719	0.30038
12197	AL118558.3	0.00454105	2.1201	0.010079	0.338137
7423	AL121601.1	0.000907876	1.34541	0.120403	0.115947
11850	AL121821.1	0.0202491	0.619315	0.0283302	0.257924
7293	AL121871.1	0.000623764	0.691968	0.0950695	0.139925
14911	AL121899.1	7.40278e-05	2.10526	0.0236993	0.24753
5396	AL121944.1	0.0119669	1.57036	0.0253337	0.226329
15251	AL122058.1	0.00928356	2.40213	0.00626532	0.426236
15017	AL133325.3	0.00595092	0.402865	0.0182512	0.42063
5233	AL133351.1	0.000502491	2.94114	0.00681013	0.403623
8369	AL133410.1	0.000788605	0.247838	0.0190684	0.539269
15200	AL133520.1	0.00947274	2.26568	0.00599292	0.398717
5698	AL135905.1	2.98403e-05	2.49807	0.0128031	0.290342
9116	AL136126.1	0.00931743	0.718338	0.0727322	0.16097
5720	AL136164.3	4.10036e-15	2.05319	0.140834	0.126495
5719	AL136164.4	2.60715e-05	2.6509	0.0182512	0.307122
11770	AL136295.7	0.00711656	1.68775	0.020158	0.246987
1323	AL136454.1	0.00153964	0.879953	0.682648	0.0521457
5255	AL136968.2	0.0099073	0.775856	0.105966	0.124363
11412	AL138966.2	0.00757179	1.81882	0.0152547	0.284258
423	AL139158.2	1.26017e-06	2.82282	0.0136203	0.286952
491	AL139220.2	1.71743e-09	2.41882	0.0365023	0.199391
68	AL139246.5	3.75053e-14	0.582436	0.561972	0.098297
11805	AL139353.1	0.00084985	1.89066	0.0198856	0.247654
11804	AL139353.3	0.0397057	1.93813	0.00762735	0.39675
6084	AL139393.2	3.41382e-07	2.31404	0.0356851	0.221268
5285	AL157373.2	8.39226e-06	0.304617	0.0318714	0.355206
10196	AL157396.1	1.33396e-11	3.04048	0.0476709	0.225007
7300	AL157778.1	0	0.0911206	0.230183	0.255551
8389	AL158156.1	0.0405191	0.484443	0.00926178	0.436166
8666	AL160272.1	1.75044e-07	5.37149	0.0198856	0.433487
11449	AL161891.1	0.00344966	0.667026	0.0596568	0.177336
9911	AL161935.3	0.0322999	0.432826	0.0111686	0.484571
8347	AL162231.1	0.0488416	0.834083	0.134023	0.112999
11551	AL162377.1	0.000649437	1.97834	0.0256061	0.259987
8247	AL162411.1	0	0.506978	0.19368	0.109265
8334	AL353662.2	0.0057346	0.587377	0.0337783	0.245235
1281	AL353708.3	0.00901661	2.19668	0.010079	0.381419
8486	AL353743.1	0.0224288	0.53712	0.0207028	0.339774
8304	AL353746.1	0.0234747	0.533703	0.0190684	0.345573
6107	AL353747.3	0.000313521	2.15408	0.0242441	0.278139
8248	AL354707.1	0.0259423	0.573701	0.0217924	0.310419
5527	AL354740.1	0.0218064	1.6316	0.0204304	0.266462
17023	AL354822.1	2.40425e-08	5.76353	0.00599292	0.424699
6117	AL354892.2	0.0246383	0.147674	0.00789975	1.06039
11371	AL355001.2	0.00167559	1.72853	0.0236993	0.224733
11633	AL355338.1	0	1.9281	0.362299	0.0799513
5617	AL355385.1	0.00336176	2.50787	0.00681013	0.40168
5633	AL355802.1	0.00645896	1.1959	0.238355	0.083528
7273	AL356235.1	0.0345883	0.4767	0.00844456	0.433755
1314	AL356273.3	0.00460481	0.729981	0.0956143	0.141828
1200	AL356441.2	0.0339233	2.0775	0.00653773	0.426628
6012	AL356599.1	0.0221575	0.633337	0.0310542	0.249223
5978	AL357060.1	2.22863e-05	7.48634	0.0106238	0.629242
6029	AL358852.1	0.0259419	1.9509	0.0108962	0.373338
682	AL359504.2	0.00758624	1.29532	0.10188	0.122992
5853	AL359711.2	0.0281603	2.0148	0.00762735	0.396371
1607	AL359764.1	2.5157e-09	0.170539	0.04304	0.403231
895	AL359915.2	0.0400997	1.6159	0.0149823	0.288208
8303	AL360014.1	0.000937833	2.0614	0.0103514	0.283457
697	AL360219.1	0.0162649	2.70209	0.00653773	0.518685
9919	AL365203.2	4.46749e-06	2.20564	0.0335059	0.230048
11909	AL365295.1	0.0164155	0.41386	0.00953419	0.461033
856	AL390729.1	5.29725e-05	0.154649	0.0226096	0.609631
1023	AL391069.3	8.42427e-05	1.20787	0.442114	0.0632529
34	AL391244.1	0.004335	1.19949	0.226641	0.0814531
5760	AL391416.1	0.00645098	1.41869	0.0577499	0.163269
5705	AL391807.1	0.000249273	0.726817	0.145737	0.113952
5295	AL441883.1	1.55813e-07	1.90945	0.0520294	0.166126
11689	AL442125.1	0.00212777	0.609069	0.0452193	0.207813
7182	AL445472.1	0.000150972	0.111416	0.0166167	0.760028
10049	AL450311.2	1.75855e-09	0.444416	0.0809044	0.183185
5906	AL450405.1	0.00102517	1.17039	0.446745	0.0620928
8301	AL451123.1	0.0206802	1.81466	0.0138927	0.321748
5863	AL512430.3	0.0218482	1.87743	0.0103514	0.342966
8385	AL512604.1	0.0390001	2.12155	0.00572051	0.449528
1322	AL513175.2	0.0406275	0.676334	0.0343231	0.235477
1475	AL513283.1	0.0441194	0.49175	0.0119858	0.433712
8495	AL513318.2	7.74839e-06	1.43528	0.133206	0.107602
278	AL513365.1	0	0.716852	0.964587	0.046816
1055	AL513523.2	2.73806e-06	0.530616	0.0743667	0.180621
5715	AL589935.1	1.07395e-10	4.10683	0.0122582	0.298626
5716	AL589935.2	0.000648697	2.00305	0.0234269	0.264694
5907	AL589993.1	0.0135069	0.374123	0.00599292	0.500551
724	AL590094.1	0	0.564422	0.33751	0.0822355
8561	AL590705.1	4.0785e-07	0.065668	0.0444021	0.722632
5269	AL591485.1	2.68763e-06	0.622128	0.108417	0.135174
1417	AL591846.1	5.30284e-08	1.16534	1.34378	0.0379855
1389	AL592114.1	0.0343645	1.13119	0.339417	0.0720873
17021	AL592183.1	0	0.538855	0.19368	0.107273
8268	AL592293.2	1.56004e-06	0.688255	0.174067	0.104159
8623	AL592463.1	0.0145286	0.364555	0.0122582	0.518679
15	AL645608.7	0.0118505	0.439288	0.0152547	0.412003
437	AL663070.1	0.000256297	1.61428	0.0506674	0.171325
8610	AL669983.1	0.0103563	1.18716	0.197494	0.0845191
45	AL691432.2	2.92147e-08	1.50094	0.156905	0.0990268
3155	ALAS1	0.0313336	0.873435	0.283302	0.0779016
3315	ALCAM	0	0.431266	0.267502	0.112248
16183	ALDH16A1	1.52321e-05	1.36086	0.175974	0.0946048
10207	ALDH18A1	0.0281564	0.903467	0.549169	0.0574372
11129	ALDH1L2	0.0003686	0.373773	0.0226096	0.360569
11186	ALDH2	0	0.630261	0.467175	0.0697638
194	ALDH4A1	0.0488827	1.25115	0.0798148	0.139581
5327	ALDH5A1	0.0250031	1.255	0.104604	0.126197
12051	ALDH6A1	3.52788e-07	0.784976	0.477799	0.0639242
4867	ALDH7A1	0.00157841	0.905168	1.24326	0.0407071
13918	ALDOC	0	0.357998	0.131299	0.167491
13031	ALG1	0.00745477	1.27467	0.0991555	0.115125
11458	ALG5	0.00127847	0.891401	0.892672	0.0461637
610	ALG6	5.70007e-07	0.700868	0.204849	0.0954443
9514	ALG8	0.00101676	0.885246	0.944702	0.0480721
1649	ALKAL2	0	2.17011	0.203214	0.126498
11155	ALKBH2	0.0294441	0.893979	0.445928	0.063853
2044	ALMS1	0.000136571	0.719275	0.149278	0.113445
2045	ALMS1-IT1	0.00473715	0.431757	0.0133479	0.379535
13724	ALOX12-AS1	0.00735437	1.33228	0.0814492	0.13588
11036	ALX1	0.0441679	0.852161	0.182512	0.0977745
14566	ALYREF	0.0210639	0.855087	0.289022	0.0847728
5865	AMD1	0.00875206	1.10088	1.09997	0.0464213
7197	AMER1	0.0215548	0.683011	0.04304	0.20714
10815	AMHR2	0.000691898	0.0687049	0.0207028	1.0252
7376	AMMECR1	1.46341e-05	0.766955	0.282484	0.0813193
12208	AMN	0.0471627	0.533278	0.0141651	0.389005
10670	AMN1	0	0.566018	0.233451	0.0957632
7384	AMOT	2.04611e-05	1.32197	0.294743	0.0868926
9571	AMOTL1	5.58207e-09	0.661361	0.219014	0.0962501
3475	AMOTL2	0	1.63468	0.366113	0.0851796
6327	AMPH	0.000116423	0.743151	0.179788	0.101255
8407	AMYH02020865.1	0.0156265	1.63709	0.028875	0.255824
14390	AMZ2P1	0.00171026	0.884601	0.716426	0.0504351
2237	ANAPC1	0.0205879	0.821481	0.156088	0.10611
9452	ANAPC15	2.68123e-14	1.23964	1.35086	0.0388804
10071	ANAPC16	7.96941e-05	1.09922	2.34241	0.0315866
8875	ANAPC2	0.0351873	1.20825	0.128575	0.111081
11707	ANG	0.00421831	0.40535	0.0147099	0.40322
1457	ANGEL2	0.00734036	1.20073	0.224462	0.0866154
8719	ANGPTL2	0.00804263	0.78562	0.139744	0.115442
15525	ANGPTL6	0.0134213	0.317807	0.00871697	0.583101
7770	ANK1	0.00179563	3.79373	0.010079	0.550642
4196	ANK2	0.00123625	1.45137	0.0781803	0.149174
10004	ANK3	1.30157e-07	0.748413	0.369654	0.0740011
4484	ANKH	1.33906e-05	0.593052	0.0811768	0.15946
4964	ANKHD1	0.0048762	0.780613	0.140289	0.112268
6533	ANKIB1	0.000977604	0.813074	0.276219	0.0813597
6220	ANKMY2	0.000824343	0.824551	0.327976	0.0748319
10177	ANKRD1	1.71158e-10	4.04685	1.00953	0.298601
13595	ANKRD11	0.00561047	0.919498	1.89621	0.0385934
14652	ANKRD12	0	0.733554	0.837374	0.0523372
13951	ANKRD13B	0.0231791	0.752663	0.0634704	0.156067
4026	ANKRD17	0.0039045	0.882447	0.583765	0.0554168
8401	ANKRD18A	0.000124096	0.555203	0.0506674	0.20145
8325	ANKRD18B	0.0452118	0.861442	0.250341	0.0915416
3773	ANKRD18DP	0.000770723	0.226198	0.0125306	0.573636
9889	ANKRD26	2.94182e-05	0.823232	0.570417	0.0616418
15828	ANKRD27	0.00743672	0.749507	0.0858077	0.136744
4473	ANKRD33B	7.30112e-07	2.38101	0.0498502	0.235054
930	ANKRD35	0	0.0976591	0.133751	0.324732
2158	ANKRD36	0.03962	0.851789	0.194225	0.0961456
2160	ANKRD36B	6.63222e-07	0.592249	0.102424	0.141432
1224	ANKRD36BP1	0.0382554	0.789519	0.0950695	0.140768
2140	ANKRD36C	0	0.611025	0.341324	0.0829921
2155	ANKRD39	0.0480038	1.12047	0.3307	0.0706169
14269	ANKRD40	0.00918378	1.17176	0.384909	0.0769991
2562	ANKRD44	0.00615184	1.50795	0.0441297	0.190696
4590	ANKRD55	0.000458737	2.48086	0.0179788	0.337775
37	ANKRD65	0.00353573	0.365103	0.0138927	0.442287
6322	ANLN	1.65525e-08	0.689936	0.485699	0.0890224
9083	ANO5	7.44508e-05	0.485209	0.0359575	0.240548
12619	ANP32A	8.53388e-12	0.865772	3.12803	0.0289081
8568	ANP32B	0	0.852655	4.62272	0.0269568
984	ANP32E	0	0.7169	3.22256	0.0352856
8457	ANXA1	0	5.10173	1.29774	0.128624
10134	ANXA11	2.63512e-11	1.50169	0.333969	0.0834105
12542	ANXA2	0	1.54048	5.1046	0.0677425
8326	ANXA2P2	0.000603883	1.68825	0.0563879	0.198516
4056	ANXA3	3.02443e-13	2.57327	0.232362	0.178104
4220	ANXA5	1.75091e-13	1.21301	3.10597	0.0360428
5059	ANXA6	0	1.5614	0.837102	0.0518261
16870	AP000240.1	0.00207407	0.65799	0.063198	0.175021
16518	AP000347.1	0.01599	0.694332	0.0520294	0.18993
9230	AP000437.1	0.0357084	0.581509	0.0212476	0.319101
9553	AP000648.3	0.00242223	0.507473	0.0253337	0.287559
9667	AP000892.3	2.52517e-08	2.86538	0.0577499	0.255616
14611	AP000894.4	0.0145612	1.37668	0.0533914	0.164364
9381	AP001107.5	0.000148724	1.77621	0.0479433	0.198793
9677	AP001267.3	0.00557789	1.64285	0.0280577	0.228144
9478	AP001324.1	1.28047e-09	0.876517	2.80605	0.0295343
16836	AP001347.1	0.00398189	0.836329	0.292563	0.0793682
9476	AP001372.2	0.0257913	1.38591	0.0561155	0.182154
16928	AP001437.1	0.00776694	2.45885	0.00626532	0.428775
9303	AP001453.2	3.52319e-06	1.95496	0.0493054	0.193023
9485	AP001972.5	5.62228e-09	2.10777	0.063198	0.173613
9498	AP002360.1	1.37641e-08	1.31986	0.402343	0.0662148
9457	AP002381.2	1.60499e-05	1.78514	0.0471261	0.178353
9567	AP002784.2	0.00122479	1.34292	0.0953419	0.117978
9684	AP004609.3	0.0193149	1.56544	0.0256061	0.239592
14642	AP005205.2	0.0160601	1.85199	0.0157995	0.321037
14612	AP005328.2	0.032757	2.14992	0.00599292	0.443958
11752	AP1G2	0.00197527	0.429766	0.0163443	0.351622
15681	AP1M1	0.0298302	0.914892	0.757287	0.0507866
6633	AP1S1	1.86198e-07	0.883139	2.53201	0.0321083
7004	AP1S2	0	1.99282	2.87224	0.048162
8933	AP2A2	2.64329e-06	1.30294	0.295015	0.0753131
14007	AP2B1	0.0240786	0.924165	1.05503	0.0435714
3677	AP2M1	0	1.31217	3.52928	0.0314678
16124	AP2S1	0	1.209	4.24435	0.0300006
4702	AP3B1	0.00262298	0.879934	0.672024	0.0546226
15378	AP3D1	0.0263973	1.10204	0.67502	0.054435
7773	AP3M2	3.60402e-09	0.683826	0.263688	0.0874508
11799	AP4S1	0.00711318	1.30547	0.0977935	0.125775
14935	AP5S1	0.0360206	1.31947	0.0558431	0.163413
6160	AP5Z1	0.0118398	1.31485	0.0724598	0.13708
8974	APBB1	0.00101196	1.21162	0.28875	0.0756752
3945	APBB2	5.24979e-13	0.663445	0.332335	0.0780805
4828	APC	8.58662e-05	0.854409	0.754563	0.0527566
15357	APC2	0.0102898	0.674352	0.0542087	0.193948
14661	APCDD1	0	0.333994	0.10869	0.172945
4348	APELA	9.1317e-09	1.66217	0.112776	0.119868
987	APH1A	1.33777e-05	1.141	1.23917	0.0402566
9139	API5	1.31521e-05	1.17951	0.743939	0.0503422
9125	APIP	0.0049975	0.883088	0.606102	0.0564932
2001	APLF	0.0394464	0.768814	0.0716426	0.157444
7433	APLN	0	4.26426	0.412694	0.148733
15878	APLP1	8.01809e-15	0.751112	1.01199	0.0508867
9771	APLP2	4.2501e-06	1.13681	2.67584	0.037213
15027	APMAP	0	0.716043	1.45056	0.0393159
16686	APOBEC3B	0.0404422	1.68119	0.0155271	0.312536
16687	APOBEC3C	0.00043561	1.45146	0.0945247	0.138029
16688	APOBEC3F	2.32811e-08	5.20321	0.0193408	0.399518
16689	APOBEC3G	7.00046e-07	4.11672	0.00708254	0.382812
16073	APOC1	0	0.468657	0.273767	0.0982754
16072	APOE	8.5345e-05	0.654117	0.346772	0.142267
16637	APOL2	0.00798763	1.3083	0.0950695	0.128469
10576	APOLD1	7.36451e-05	0.511462	0.0520294	0.222874
5459	APOM	5.4563e-05	1.53852	0.0629256	0.14093
7034	APOO	0	0.776837	1.28194	0.0407201
12219	APOPT1	2.46639e-06	1.17086	1.03405	0.044769
16856	APP	0.0134552	0.929825	1.67992	0.0370228
3196	APPL1	0	0.731671	0.844729	0.0517425
11132	APPL2	0.0219386	1.15481	0.260692	0.0784159
13589	APRT	6.06637e-06	1.12158	2.0425	0.0338048
8312	APTX	0.0483159	1.09676	0.519205	0.0574098
9506	AQP11	0.0042217	0.686163	0.0642877	0.168203
8322	AQP3	0.00943599	0.648929	0.0547535	0.210723
10764	AQP5	3.55437e-07	0.349231	0.0397712	0.277849
12336	AQR	0.034637	0.895391	0.462544	0.0647066
7206	AR	0.00709761	1.19488	0.316263	0.0839872
3917	ARAP2	0.00100003	0.529914	0.0343231	0.250111
5008	ARAP3	0.0391106	1.23539	0.0986107	0.126394
8143	ARC	0.0442478	0.427529	0.0111686	0.519511
10742	ARF3	0.00012184	1.14728	0.865159	0.0469894
3199	ARF4	0.0206851	0.942912	2.40207	0.0317416
6754	ARF5	5.07675e-09	1.13068	3.00082	0.0285198
15291	ARFGAP1	0.00424721	1.29502	0.119041	0.115528
9172	ARFGAP2	2.25437e-07	1.24401	0.51076	0.0567775
16753	ARFGAP3	1.66267e-07	0.791584	0.535549	0.0601626
4313	ARFIP1	0.0117475	0.877417	0.423046	0.0654292
8976	ARFIP2	0.000853543	1.18786	0.402343	0.0669615
15299	ARFRP1	0.00390829	0.827848	0.254427	0.083728
11997	ARG2	0.000508455	0.79592	0.265868	0.0854737
11650	ARGLU1	0.0326699	0.951985	3.21357	0.0285272
9166	ARHGAP1	0.00630538	1.30531	0.10188	0.124051
4301	ARHGAP10	2.44612e-05	3.15169	0.0174339	0.360478
12319	ARHGAP11A	0	0.614241	0.68973	0.0837766
12302	ARHGAP11B	6.79665e-08	0.498842	0.0830836	0.17397
14030	ARHGAP23	0.00960516	1.46454	0.0552983	0.186303
5017	ARHGAP26	0.0020713	1.50896	0.0397712	0.172006
14387	ARHGAP27P1-BPTFP1-KPNA2P3	0.000133583	0.577069	0.0582947	0.189035
14643	ARHGAP28	8.76703e-05	1.95798	0.031599	0.22555
749	ARHGAP29	0	2.88099	0.536911	0.102643
15876	ARHGAP33	0.0118508	0.757164	0.093435	0.139328
16125	ARHGAP35	0.0457953	0.893137	0.379733	0.0695403
9584	ARHGAP42	2.98773e-06	1.53434	0.119586	0.122446
13801	ARHGAP44	0.000329839	0.499344	0.0351403	0.252577
14564	ARHGDIA	1.64477e-07	1.17008	1.79542	0.040418
10592	ARHGDIB	3.17009e-11	2.1871	0.136747	0.16116
16008	ARHGEF1	0.0159618	1.28478	0.0950695	0.130431
193	ARHGEF10L	0.0108674	0.651136	0.0370471	0.212616
1117	ARHGEF2	0.000923791	1.30796	0.146282	0.105071
10902	ARHGEF25	0.0155592	0.734213	0.0708254	0.160249
3569	ARHGEF26-AS1	0.0328559	0.471186	0.0130755	0.436683
4673	ARHGEF28	0.0198968	2.21847	0.0128031	0.42782
3192	ARHGEF3	0.0338413	0.731446	0.0506674	0.182395
8363	ARHGEF39	0	0.475697	0.273767	0.112406
7480	ARHGEF6	0.0068703	1.63125	0.0294198	0.229993
7195	ARHGEF9	9.47909e-06	0.711694	0.18115	0.102189
281	ARID1A	5.69371e-11	0.793279	0.950695	0.0482822
6061	ARID1B	7.91783e-10	0.765136	0.595206	0.0592847
10711	ARID2	0.00308118	0.844838	0.353855	0.0730538
15335	ARID3A	0	0.700488	0.69191	0.0613694
11943	ARID4A	5.87699e-09	0.772398	0.591392	0.0602035
1582	ARID4B	5.37065e-07	0.852063	1.23727	0.0428988
10009	ARID5B	8.61983e-11	1.27701	1.64478	0.0514394
3084	ARIH2	0.0213979	0.902232	0.629529	0.0558388
11105	ARL1	0.000670898	0.882004	0.810406	0.0479611
3279	ARL13B	2.30852e-07	0.743584	0.348679	0.0771078
9099	ARL14EP	0.00197527	1.14869	0.551893	0.0577183
14557	ARL16	5.6436e-13	1.28566	0.855898	0.0478752
13339	ARL2BP	0	1.27467	1.88586	0.0380291
6211	ARL4A	1.83091e-10	0.845305	2.00654	0.0359525
3944	ARL4AP2	0.000724548	0.318806	0.00898938	0.439154
14138	ARL4D	2.98647e-06	0.629021	0.151457	0.132593
3285	ARL6	7.40386e-05	0.587426	0.0651049	0.176901
13098	ARL6IP1	3.39908e-14	0.754151	3.52111	0.0512928
9932	ARL6IP1P2	2.1209e-08	0.485153	0.0866249	0.174737
11290	ARL6IP4	2.48849e-09	1.13856	2.90956	0.0295743
2373	ARL6IP6	2.93587e-10	0.813298	1.39036	0.0446956
7857	ARMC1	0.000875596	0.872653	0.72705	0.0530903
5550	ARMC12	0.0263215	1.764	0.0122582	0.317829
3492	ARMC8	0.0448287	0.883353	0.301825	0.0760114
11938	ARMH4	0.0221567	0.866815	0.298829	0.0779862
9038	ARNTL	4.45029e-08	1.93618	0.0621084	0.163141
10644	ARNTL2	0.00391552	1.26247	0.166167	0.103309
6573	ARPC1B	0.000484584	0.850057	0.603923	0.0606228
2676	ARPC2	6.25604e-13	1.1861	5.45192	0.0325841
11171	ARPC3	2.5327e-05	1.08668	5.02261	0.0261506
5303	ARPC3P5	0.0219689	2.00107	0.00762735	0.378012
2854	ARPC4	4.91928e-12	1.23096	1.46391	0.0412297
1302	ARPC5	2.47677e-11	1.15922	4.94906	0.0302691
8705	ARPC5L	1.30575e-06	1.16698	1.25334	0.0427595
12498	ARPP19	0.0284818	0.94562	2.49523	0.0316942
9486	ARRB1	1.05499e-05	1.54484	0.0997004	0.131309
13685	ARRB2	0.012116	0.877845	0.420594	0.0654369
4758	ARRDC3	0.00621095	1.22449	0.204032	0.0941286
12846	ARRDC4	1.39764e-07	0.501364	0.0918006	0.176702
6960	ARSD	0.0405535	1.26968	0.0855353	0.143716
6961	ARSE	2.47518e-08	0.617694	0.157723	0.116912
5048	ARSI	0.0021132	4.00666	0.0157995	0.581357
4199	ARSJ	0.0037574	1.65352	0.0634704	0.222053
4774	ARSK	1.67524e-12	0.588706	0.192318	0.102996
16467	ARVCF	2.65597e-06	0.715011	0.206756	0.0954907
7639	ASAH1	0.00549146	0.90889	1.38927	0.0438255
2790	ASB1	0.0209924	1.19377	0.179243	0.0958615
9801	ASB13	0.0101461	1.34236	0.0697358	0.144682
12151	ASB2	0.0337413	0.549144	0.0193408	0.349397
8782	ASB6	0.00203829	1.39493	0.0798148	0.138964
10069	ASCC1	0.0492011	0.890409	0.336421	0.0723981
5821	ASCC3	0.00215249	0.878565	0.994279	0.0543174
11114	ASCL1	0.00685822	0.636229	0.0746391	0.212489
15654	ASF1B	2.8711e-08	0.744365	0.575048	0.0719537
1107	ASH1L	1.30864e-07	0.791012	0.557069	0.0598762
7746	ASH2L	0.0220709	0.891716	0.477799	0.0624965
6952	ASMTL	0.0295664	0.890691	0.38845	0.0659946
15617	ASNA1	0.0102279	1.08352	1.22937	0.0394539
6561	ASNS	2.90018e-05	0.385053	0.031599	0.302221
7843	ASPH	1.55958e-10	0.779932	0.751566	0.0529805
16550	ASPHD2	5.19515e-07	1.97974	0.0520294	0.18278
1331	ASPM	0	0.523841	1.57014	0.082889
9253	ASRGL1	1.06097e-06	0.804152	0.620539	0.0598819
8791	ASS1	0.000140744	0.122077	0.0234269	0.725381
1266	ASTN1	1.32707e-07	0.548556	0.0939798	0.153428
15061	ASXL1	3.15336e-13	0.717691	0.52438	0.0625521
10160	ATAD1	0.036563	0.890503	0.38845	0.0685383
8088	ATAD2	1.74461e-12	0.703308	0.798148	0.0684727
1742	ATAD2B	0.00394787	0.795482	0.179788	0.101516
41	ATAD3A	0.0394137	1.15276	0.240534	0.0851145
39	ATAD3B	0.0011819	1.41067	0.0942522	0.137292
13969	ATAD5	0	0.625008	0.937347	0.0572129
10375	ATE1	0.0194865	0.868382	0.339417	0.0755391
16697	ATF4	1.3929e-05	1.17143	1.32525	0.0483846
16210	ATF5	7.91431e-06	1.4764	0.132389	0.116121
10586	ATF7IP	0.000214428	0.879824	1.0395	0.0452908
13044	ATF7IP2	8.01809e-15	0.593993	0.247616	0.0927187
4731	ATG10	0.0173461	1.18234	0.229093	0.0882002
4841	ATG12	2.29229e-05	0.876102	1.21438	0.041402
9165	ATG13	7.58997e-05	1.35045	0.174612	0.100041
9458	ATG16L2	0.0470425	0.756025	0.0610188	0.172958
7370	ATG4A	0.0140603	1.23372	0.135658	0.107499
2812	ATG4B	0.0448287	0.901904	0.433124	0.0632744
609	ATG4C	3.79843e-08	0.698645	0.238082	0.0881284
15543	ATG4D	0.00535464	1.20622	0.240262	0.0857806
6897	ATG9B	0.00474931	0.458112	0.0207028	0.35289
2658	ATIC	0	1.40568	0.666848	0.0531422
11886	ATL1	2.84e-05	0.784941	0.326069	0.0766026
1853	ATL2	0.00958626	0.78919	0.13702	0.115577
9285	ATL3	8.01809e-15	0.221043	0.059112	0.268852
10029	ATOH7	0.00295118	2.1652	0.0106238	0.333381
7490	ATP11C	2.40478e-10	0.667276	0.260964	0.0870869
15766	ATP13A1	0.0360946	1.24077	0.0958867	0.127216
3727	ATP13A3	0.0224803	0.851497	0.244348	0.0879135
879	ATP1A1	3.56549e-08	1.24667	0.780441	0.0540815
1154	ATP1A2	0.020631	0.407753	0.00953419	0.484216
16010	ATP1A3	6.46442e-08	0.26303	0.0484882	0.333547
1227	ATP1B1	0.000946154	0.849901	0.622719	0.0637747
13757	ATP1B2	1.31942e-09	0.621229	0.192863	0.106757
3512	ATP1B3	0.00534882	0.924752	2.02751	0.0357879
13182	ATP2A1-AS1	2.3328e-05	0.822125	0.508853	0.0613594
11050	ATP2B1	0	0.66137	1.65159	0.039664
13553	ATP2C2	8.87643e-07	0.306249	0.0408608	0.322975
15264	ATP5F1E	0	1.13668	13.9226	0.0195167
14241	ATP5MC1	0.000284449	1.07828	3.73223	0.0271435
10823	ATP5MC2	3.79218e-05	0.951637	18.0022	0.0159113
10296	ATP5MD	0.000137063	1.0791	7.48788	0.0262145
3783	ATP5ME	1.78292e-06	1.08036	6.71942	0.0216619
6579	ATP5MF	0.00439228	1.04521	8.46418	0.0198281
12226	ATP5MPL	0.00360426	1.04738	8.06075	0.0203599
16903	ATP5PO	0.000246789	0.946203	7.97875	0.0197356
7069	ATP6AP2	9.64169e-06	0.890555	2.08281	0.0348548
487	ATP6V0B	0.00952288	1.07397	2.231	0.0348124
13401	ATP6V0D1	4.10036e-15	1.37375	0.609643	0.0553661
6887	ATP6V0E2	6.43991e-05	1.15703	0.811768	0.0481261
7647	ATP6V1B2	1.22381e-05	1.19135	0.61836	0.0532145
11993	ATP6V1D	8.14044e-06	1.1854	1.05121	0.0507537
6771	ATP6V1F	0	1.198	3.35603	0.0292079
8656	ATP6V1G1	0	1.21911	5.13184	0.0270768
5455	ATP6V1G2	0	2.13036	0.114138	0.118145
7808	ATP6V1H	0.0350108	1.1253	0.363661	0.0692519
3951	ATP8A1	6.31467e-05	0.473334	0.0351403	0.246542
15235	ATP9A	0.00164843	0.77541	0.162898	0.104301
14875	ATP9B	0.0187449	0.816187	0.150913	0.108119
533	ATPAF1	0.0145711	1.09238	0.917734	0.0454363
1786	ATRAID	3.52926e-06	0.901516	2.59221	0.029855
3072	ATRIP	0.00693615	0.704371	0.0683737	0.164893
10342	ATRNL1	0.00715372	0.700867	0.0640153	0.167823
16778	ATXN10	0	1.28587	2.31871	0.0372373
13472	ATXN1L	0.0134623	0.771125	0.104331	0.132261
11182	ATXN2	0.000783988	0.853291	0.491419	0.061306
13177	ATXN2L	0.014203	0.858535	0.298556	0.0781674
12137	ATXN3	4.00797e-10	0.72869	0.391446	0.0689569
10997	ATXN7L3B	0.000167437	1.13727	0.872242	0.0448233
265	AUNIP	2.64339e-08	0.588696	0.126941	0.128827
15245	AURKA	3.64583e-10	0.654141	0.815037	0.0922622
32	AURKAIP1	2.02325e-08	1.13649	3.19995	0.0308671
13775	AURKB	0	0.625254	1.36421	0.0659233
6434	AUTS2	5.40868e-07	0.784749	0.456551	0.0649698
12323	AVEN	0.0102408	1.44264	0.051757	0.180286
15995	AXL	1.53076e-10	1.58939	0.801961	0.0987267
8029	AZIN1	1.51597e-07	1.21281	1.05639	0.0495087
8030	AZIN1-AS1	0.0318432	0.792196	0.0997004	0.134482
373	AZIN2	0.0209124	1.44028	0.0386816	0.197351
12442	B2M	1.25348e-08	1.1484	5.05121	0.0329284
1586	B3GALNT2	0.00329662	0.79397	0.171343	0.100607
1329	B3GALT2	8.55713e-08	4.92401	0.0394988	0.401659
16942	B3GALT5-AS1	0.000296544	1.56857	0.0561155	0.162563
9260	B3GAT3	0.0160601	1.10708	0.657859	0.0529928
3667	B3GNT5	0.00987856	0.841229	0.266685	0.0846891
10904	B4GALNT1	1.08288e-09	0.475417	0.0860801	0.16593
10434	B4GALNT3	0.00392959	0.411002	0.0155271	0.394271
8317	B4GALT1	0.00308039	1.34503	0.144375	0.128422
8318	B4GALT1-AS1	0.0104737	1.93742	0.0147099	0.326252
1175	B4GALT3	1.78173e-06	1.26035	0.389812	0.0648454
3363	B4GALT4	0.0389443	0.856431	0.193408	0.0926003
5173	B4GALT7	6.82202e-05	1.22761	0.387633	0.0678779
8034	BAALC	0.0305074	1.05564	10.2002	0.0310344
8033	BAALC-AS2	1.62334e-09	1.88744	0.0986107	0.143189
15704	BABAM1	1.0118e-09	1.2124	1.04386	0.042909
9670	BACE1-AS	0.0425548	1.26835	0.0762735	0.144333
16945	BACE2	0.000296876	1.68752	0.0637428	0.188974
5796	BACH2	0.00540648	0.767661	0.13021	0.121092
9305	BAD	7.00716e-13	1.23319	1.58513	0.0401007
8319	BAG1	0	1.50557	1.11087	0.0426411
5690	BAG2	1.00875e-10	0.68085	0.321711	0.0811433
5458	BAG6	0	1.80822	0.527104	0.0613976
5519	BAK1	0.00925009	1.16342	0.30237	0.0735886
9899	BAMBI	0.0132429	1.66322	0.030237	0.258372
9367	BANF1	0.00100294	1.05853	7.45029	0.0224097
2656	BARD1	9.15826e-14	0.717218	0.69763	0.061374
4491	BASP1	3.44716e-10	0.829755	1.47889	0.0405136
16167	BAX	0	1.23503	5.16072	0.0366389
11820	BAZ1A	0	0.715781	1.27213	0.0451702
6449	BAZ1B	3.70568e-10	0.827837	1.45056	0.0410873
2388	BAZ2B	3.1746e-05	0.872494	1.18905	0.0433945
16131	BBC3	0.00310448	1.20162	0.533097	0.0796451
10322	BBIP1	0.00433349	0.885614	0.637156	0.054393
12050	BBOF1	0.0411807	1.36883	0.0427676	0.189505
13328	BBS2	0.0384025	0.845036	0.173795	0.100356
12643	BBS4	6.11803e-05	0.771739	0.25824	0.0852673
3319	BBX	2.25632e-08	0.847355	1.41705	0.0400866
6696	BCAP29	0.0154861	0.89611	0.634977	0.0568519
13501	BCAR1	0	1.9946	0.584854	0.0689348
746	BCAR3	0.0486355	1.11552	0.379733	0.0680371
14349	BCAS3	0.0168399	0.778175	0.10079	0.131538
10627	BCAT1	0.000982685	0.886214	1.54726	0.0475129
16162	BCAT2	7.44459e-08	1.2485	0.614274	0.0556773
3608	BCHE	0.0173925	0.914668	0.888041	0.0469855
5747	BCKDHB	5.97217e-05	0.775326	0.247072	0.0836357
13256	BCKDK	0.000843151	1.16477	0.527104	0.0592668
11271	BCL7A	1.35914e-06	0.80709	0.5538	0.0594326
13242	BCL7C	0	1.48359	0.63198	0.057282
950	BCL9	0.0175591	1.18302	0.210569	0.0886459
7437	BCORL1	0.0168399	0.754046	0.0789975	0.148057
4153	BDH2	1.68944e-06	0.819105	0.596568	0.0558031
4660	BDP1	1.62813e-05	0.856107	1.05612	0.0478465
14122	BECN1	0.0169671	1.13576	0.383274	0.0668395
6547	BET1	0.044409	1.0862	0.730046	0.0505872
8895	BET1L	7.90877e-05	1.35643	0.147371	0.10174
7338	BEX2	0	2.37131	0.390629	0.0945788
7341	BEX3	0	1.12205	35.0128	0.0193436
7335	BEX4	0.00055041	1.07247	4.23917	0.0263502
7324	BEX5	4.34007e-06	0.0382113	0.0542087	0.948251
13071	BFAR	0.0155375	1.11744	0.536639	0.057579
7520	BGN	3.75053e-14	3.7529	0.0716426	0.240754
9998	BICC1	2.30152e-07	0.55395	0.0977935	0.153713
10676	BICD1	0.0296761	0.848707	0.199673	0.0935759
16756	BIK	0.000286665	2.05259	0.0310542	0.259123
2287	BIN1	3.1732e-07	1.24863	0.538273	0.058417
14511	BIRC5	0.000236911	0.883639	4.36421	0.0440372
15288	BIRC7	7.89955e-10	0.157815	0.0479433	0.408858
12808	BLM	3.0996e-10	0.686691	0.42359	0.0813973
13957	BLMH	1.13764e-05	0.83971	0.635249	0.0529237
10833	BLOC1S1	2.44339e-05	1.09193	3.38818	0.0276163
10247	BLOC1S2	2.51481e-10	1.2144	1.94361	0.0418619
15985	BLVRB	0.000605224	0.56529	0.0487606	0.21628
9871	BMI1	0.0377465	1.17234	0.179788	0.0944878
4058	BMP2K	6.21206e-05	0.680378	0.119586	0.126832
4063	BMP3	0.000404455	5.40373	0.00735494	0.621945
11910	BMP4	7.27732e-11	0.369009	0.0623808	0.20896
15250	BMP7	0	2.75205	0.230455	0.108511
10151	BMPR1A	0	1.53462	0.350041	0.0726059
8429	BMS1P12	0.0150551	2.14625	0.00735494	0.39437
8408	BMS1P14	0.00192563	1.65195	0.04304	0.208527
13275	BMS1P8	0.000124143	3.09788	0.00735494	0.387129
8425	BMS1P9	0.0400997	1.97891	0.00544811	0.409922
5137	BNIP1	0.00247098	0.805674	0.202125	0.0917693
10413	BNIP3	0	0.629653	1.44375	0.0624092
7686	BNIP3L	0	0.681461	1.84473	0.0372366
2810	BOK	1.85635e-13	2.06373	0.135385	0.135359
11575	BORA	1.79285e-09	0.622247	0.231	0.107216
10570	BORCS5	0.0327205	0.831956	0.152819	0.106688
10290	BORCS7	0.00316495	1.10598	1.11904	0.0437574
15752	BORCS8	3.86165e-06	1.29755	0.290929	0.0752866
6813	BPGM	0.0053919	0.877029	0.47453	0.0600771
14405	BPTF	6.30648e-13	0.820269	1.75402	0.0378307
14131	BRCA1	0	0.627186	0.549442	0.0732289
11442	BRCA2	3.66304e-13	0.708875	0.806592	0.0650593
5498	BRD2	5.18485e-06	0.86396	1.20594	0.0427962
8829	BRD3	0.0198576	0.905273	0.691092	0.0534131
15670	BRD4	0.0480244	0.9223	0.823209	0.0502211
13299	BRD7	0.0293623	0.927514	1.21057	0.0428534
4935	BRD8	0.00626969	0.852369	0.385726	0.074329
6566	BRI3	0.0339708	1.07384	1.76982	0.041579
14352	BRIP1	0.0120948	0.800682	0.190411	0.111624
4520	BRIX1	5.12811e-08	0.835563	1.12558	0.0445509
2868	BRK1	7.55337e-11	1.11501	7.47834	0.0228368
9377	BRMS1	9.66561e-09	1.27163	0.580223	0.0567769
1494	BROX	0.0299534	1.11044	0.491964	0.0598485
8936	BRSK2	0.00115513	0.674697	0.0789975	0.156721
16934	BRWD1	0	0.723163	0.693544	0.0541955
7276	BRWD3	0.0460039	0.822335	0.122582	0.12048
9267	BSCL2	0.000642349	1.38862	0.0967039	0.125012
15324	BSG	4.29424e-12	0.898241	7.25361	0.0212381
15711	BST2	0.0369334	0.617661	0.028875	0.285251
9039	BTBD10	2.29229e-05	1.21956	0.584582	0.062128
11146	BTBD11	1.72944e-06	5.20825	0.0149823	0.461903
14441	BTBD17	0.0123428	0.804735	0.18115	0.109377
15373	BTBD2	0.00244361	0.788871	0.17897	0.100623
4670	BTF3	0	1.62135	13.5887	0.0252477
554	BTF3L4	1.03024e-05	0.904144	2.31626	0.0303902
6035	BTF3P10	6.60851e-08	2.30297	0.0400436	0.208487
1933	BTF3P5	0.00442806	2.41721	0.00735494	0.396115
5257	BTF3P7	7.70697e-07	2.46941	0.0185236	0.245416
7196	BTF3P8	4.1262e-05	2.80703	0.010079	0.332722
1530	BTF3P9	4.55302e-05	3.34782	0.00599292	0.39151
11056	BTG1	4.07985e-05	0.909042	4.56742	0.0307246
1380	BTG2	0.0473495	0.869032	0.314356	0.0869282
16845	BTG3	0	0.620678	1.44674	0.0496853
5362	BTN3A2	0.0170825	0.765792	0.0937074	0.140243
2228	BUB1	1.58554e-11	0.645034	0.616726	0.0890319
12367	BUB1B	8.30922e-13	0.618905	0.432035	0.0920761
10388	BUB3	0	0.71006	2.02996	0.0465432
6454	BUD23	0.0323166	0.931515	1.11822	0.041055
6575	BUD31	0.000247559	1.09329	2.53391	0.0318387
5828	BVES-AS1	0.0329741	0.684616	0.0386816	0.220009
7192	BX322784.1	0.000690394	0.518513	0.0294198	0.251389
16779	BX324167.1	6.05424e-07	0.316806	0.038954	0.30932
2582	BZW1	4.90489e-12	1.15797	3.234	0.0290991
6221	BZW2	2.04132e-08	0.848381	1.25688	0.0396796
10410	C10orf143	9.98031e-08	1.76146	0.0735494	0.143347
9956	C10orf25	8.36354e-05	3.84463	0.00544811	0.450856
9631	C11orf1	1.08443e-05	1.20129	0.585944	0.0554399
9564	C11orf54	0.00175744	0.8207	0.28194	0.0814519
9050	C11orf58	0	1.14995	5.97576	0.0232745
9653	C11orf71	1.32287e-05	1.4036	0.149278	0.103415
9137	C11orf74	1.113e-05	0.867067	0.976301	0.0431704
9394	C11orf80	0.0197965	1.23925	0.12912	0.115071
9263	C11orf98	0.0182347	1.32037	0.0749115	0.147359
11040	C12orf29	2.10923e-08	0.724575	0.326342	0.0778187
10468	C12orf4	0.0138078	1.24259	0.128303	0.1109
10513	C12orf57	0	1.17229	4.01253	0.0271794
11295	C12orf65	0	0.62872	0.469627	0.0696365
11133	C12orf75	1.00393e-08	1.24173	1.83302	0.0512081
11167	C12orf76	1.74378e-06	0.850017	0.970308	0.0454986
11742	C14orf119	3.42385e-05	0.882081	1.15527	0.0400655
12166	C14orf132	1.13029e-06	0.445612	0.051757	0.222585
12343	C15orf41	0.000272264	0.760823	0.183874	0.098162
12608	C15orf61	3.20929e-05	0.838755	0.59112	0.0559711
12508	C15orf65	9.60972e-05	0.706637	0.132661	0.117163
13269	C16orf58	0.0350566	0.806569	0.107328	0.126141
13565	C16orf74	1.46532e-06	1.76988	0.0923454	0.158798
13155	C16orf82	0.0122713	2.85246	0.00572051	0.527354
13409	C16orf86	0.0337218	0.741884	0.0563879	0.174019
13280	C16orf87	0.000265846	0.85609	0.63988	0.0557163
12914	C16orf91	0.0189517	0.883214	0.39526	0.0662154
13727	C17orf49	0.00904441	1.16641	0.284119	0.0746433
14293	C17orf67	0.0341416	0.706987	0.0438573	0.202538
13988	C17orf75	0.000121938	0.844087	0.604467	0.0579732
14782	C18orf32	0.0152881	0.835594	0.207845	0.0929334
14803	C18orf54	0.00735437	0.818843	0.235358	0.0946596
16223	C19orf48	7.13914e-08	1.20102	1.38709	0.045891
15641	C19orf53	0	1.17242	4.33424	0.0257186
16220	C19orf81	1.89385e-06	0.269764	0.028875	0.368078
7417	C1GALT1C1	1.29377e-06	0.729284	0.242713	0.0873838
412	C1orf109	0.00514898	0.846858	0.319804	0.0757526
416	C1orf122	1.16621e-06	1.1392	1.72514	0.0359331
1560	C1orf131	0.000170227	0.848316	0.577227	0.0573834
1556	C1orf198	0.000921458	1.20092	0.36012	0.0716406
1535	C1orf35	1.19095e-08	0.821962	0.965404	0.0465912
1068	C1orf43	0.000218078	1.09456	2.4906	0.0319952
988	C1orf54	0	0.632884	0.844729	0.0526563
1008	C1orf56	0.00398164	1.22426	0.276764	0.0898461
16649	C1QTNF6	0.0162374	1.40854	0.0471261	0.178701
10519	C1RL	0.0143041	0.416008	0.0106238	0.449863
14932	C20orf27	0	0.533706	3.15473	0.034716
14893	C20orf96	0.000745995	0.838187	0.393081	0.0679543
16999	C21orf58	1.19219e-09	0.67876	0.347317	0.0866755
16886	C21orf62-AS1	0.00294248	0.489166	0.0247889	0.308498
16847	C21orf91	0.00261309	0.788275	0.174884	0.101558
16520	C22orf15	7.27787e-06	2.00326	0.0408608	0.206323
16456	C22orf39	0.0265146	1.08445	0.885045	0.0454483
16728	C22orf46	0.00952346	1.31848	0.0860801	0.134871
1692	C2orf48	6.5779e-05	0.482483	0.0277853	0.240763
2576	C2orf69	0.000142585	0.801159	0.384092	0.0765265
2744	C2orf72	0.000157293	1.82424	0.0345955	0.208716
1954	C2orf74	0.0349993	1.44236	0.0343231	0.21485
2637	C2orf80	0.00673386	0.647057	0.0479433	0.204168
3219	C3orf14	0	0.245946	0.490057	0.10318
3530	C3orf58	2.0482e-05	0.741355	0.209207	0.0931711
3214	C3orf67	0	0.443664	0.177063	0.11745
3693	C3orf70	0.0295507	0.731816	0.060474	0.177983
4212	C4orf3	0.00702928	0.949765	4.54427	0.0242849
4246	C4orf33	0.00150672	0.801614	0.209207	0.0900028
4335	C4orf46	2.86341e-05	0.766281	0.270771	0.0842484
8675	C5	0.000387762	0.456285	0.0275129	0.288433
4903	C5orf15	2.1058e-07	1.24252	0.529556	0.0563365
4804	C5orf30	3.08166e-06	0.768712	0.329338	0.0753289
4559	C5orf34	2.56828e-09	0.538946	0.110869	0.140995
4891	C5orf56	3.17339e-09	0.489877	0.0879869	0.163657
6093	C6orf118	0.000435402	0.732601	0.14492	0.115271
6115	C6orf120	5.41395e-05	1.23071	0.372106	0.067879
5435	C6orf136	0.0108083	0.743588	0.0874421	0.14671
5661	C6orf141	0.0341416	0.57409	0.0196132	0.324171
5836	C6orf203	1.16771e-05	0.829033	0.546173	0.0568656
5604	C6orf226	3.13999e-07	1.40702	0.199401	0.0898015
5460	C6orf47	6.78257e-11	1.72738	0.126124	0.114398
5473	C6orf48	0	1.93855	0.456824	0.065702
5274	C6orf52	1.17386e-05	1.42189	0.134023	0.106781
5330	C6orf62	0.000403028	1.18474	0.496867	0.0624806
5561	C6orf89	0.0108674	1.15733	0.30346	0.0724096
6599	C7orf43	0.0391892	1.42123	0.0343231	0.210258
8146	C8orf31	0.000754205	0.223339	0.0130755	0.577561
7991	C8orf37	0.0295549	0.743368	0.0653773	0.169062
7629	C8orf48	9.67558e-06	0.446385	0.0414056	0.242583
7662	C8orf58	0	1.86882	0.26614	0.0890448
7943	C8orf59	1.91301e-08	0.891692	3.02397	0.027612
8084	C8orf76	0.0200677	0.873966	0.328793	0.0724179
8203	C8orf82	1.50637e-09	1.42136	0.278671	0.0791071
7962	C8orf88	9.59044e-08	0.673918	0.204849	0.0997986
8742	C9orf16	0	1.2444	3.25388	0.0280511
8338	C9orf24	0.00028056	0.357329	0.0223372	0.370304
8543	C9orf3	0.0100846	1.17167	0.427404	0.077797
8459	C9orf40	7.61465e-08	0.621481	0.148461	0.119409
8302	C9orf72	3.19721e-10	1.3067	0.608009	0.0579723
8786	C9orf78	0.0156331	1.08347	1.05176	0.04161
12555	CA12	2.64991e-05	0.423165	0.0419504	0.271129
986	CA14	0	0.596662	0.390084	0.0780828
7947	CA2	2.68864e-07	0.643967	0.18006	0.115137
7945	CA3	0	0.0988403	0.110324	0.324869
7836	CA8	6.49923e-09	0.319832	0.0441297	0.266465
8296	CAAP1	0.0318147	0.882159	0.348406	0.0723706
16533	CABIN1	0.0458363	0.853966	0.195587	0.097157
14698	CABLES1	0.00394697	2.38213	0.0147099	0.385082
14705	CABYR	6.78135e-08	0.462843	0.0656497	0.19269
8823	CACFD1	0.0260911	1.22999	0.102697	0.11576
10444	CACNA2D4	1.74595e-07	4.3283	0.0196132	0.377772
2368	CACNB4	1.31216e-05	0.668413	0.138927	0.122821
16289	CACNG6	3.69079e-09	0.201179	0.040316	0.369229
16287	CACNG7	0	0.144989	0.0868973	0.298646
16288	CACNG8	2.4212e-10	0.163108	0.0452193	0.39043
1261	CACYBP	0	0.84075	3.65786	0.029861
9656	CADM1	0.00277437	0.885127	0.995914	0.0523729
3270	CADM2	0.00216591	1.44465	0.0779079	0.154425
1148	CADM3	7.49123e-06	0.214878	0.0250613	0.457203
16038	CADM4	0.00938899	0.876841	0.449741	0.0640081
3220	CADPS	0.00123224	3.97271	0.00708254	0.552242
6735	CADPS2	4.55494e-06	0.611366	0.0967039	0.143218
6090	CAHM	0.00113377	1.42132	0.0776355	0.139831
9048	CALCB	0.00133515	0.587943	0.0525742	0.214056
6814	CALD1	0	1.53503	4.21166	0.049775
10298	CALHM2	0.000206809	0.11861	0.0152547	0.752471
5896	CALHM5	0.0354186	0.714919	0.0498502	0.197271
12128	CALM1	3.39908e-14	1.15848	8.46363	0.026732
1900	CALM2	3.02402e-07	0.917284	19.4345	0.0226767
10425	CALY	2.80823e-07	0.453146	0.0574775	0.207379
2852	CAMK1	1.93477e-14	1.49115	0.357668	0.0719722
6361	CAMK2B	0.0158533	0.337864	0.0117134	0.564256
4198	CAMK2D	0.000757988	1.22101	0.537728	0.0769684
208	CAMK2N1	0	0.295316	0.386816	0.106701
4821	CAMK4	1.61966e-07	0.663512	0.177608	0.105496
1889	CAMKMT	6.23478e-09	0.683957	0.25933	0.088693
4917	CAMLG	0.00863993	0.926154	1.52275	0.0370024
15476	CAMSAP3	0.0207092	0.305081	0.0103514	0.641175
97	CAMTA1	4.30092e-08	0.907283	5.45955	0.024
10961	CAND1	0.0109486	0.915526	1.14056	0.0437788
2883	CAND2	0.0169437	0.668846	0.0419504	0.211125
438	CAP1	4.55357e-05	1.11681	2.8717	0.0357956
5308	CAP2	3.63581e-05	1.19675	0.578861	0.0575271
2101	CAPG	3.03353e-14	1.98479	0.154181	0.124409
9333	CAPN1	0.000432891	1.20969	0.344865	0.0704953
2799	CAPN10-DT	0.00624421	1.68735	0.0264233	0.243307
1497	CAPN2	1.18019e-14	1.34372	1.56878	0.0527182
9121	CAPRIN1	4.25746e-11	1.20804	1.54318	0.0391655
851	CAPZA1	0.0389102	1.0736	1.74094	0.0424283
16651	CARD10	1.71775e-08	3.23409	0.0242441	0.28182
16147	CARD8-AS1	0.000349328	2.10421	0.0250613	0.271581
8845	CARD9	0.00132966	0.537331	0.0351403	0.250239
15554	CARM1	6.86502e-05	0.801293	0.350041	0.0733504
9865	CASC10	0	1.99312	0.254699	0.0892045
5324	CASC15	0.00268818	0.674768	0.070553	0.168362
14064	CASC3	0.00415136	0.871092	0.493054	0.0615268
7910	CASC9	0.0108914	0.791053	0.143558	0.116188
7076	CASK	0.000798533	0.821585	0.318442	0.0760432
4402	CASP3	0.00212301	1.14669	0.625443	0.0573578
9600	CASP4	0.0012961	13.639	0.00762735	1.05045
4179	CASP6	2.81014e-10	0.763424	0.577499	0.0583221
5795	CASP8AP2	1.00335e-06	0.823421	0.968129	0.0532677
15938	CATSPERG	0.0353695	0.382523	0.00844456	0.564768
6721	CAV1	1.18019e-14	2.44621	0.709071	0.160071
6720	CAV2	6.12404e-08	1.82418	0.221193	0.149892
14099	CAVIN1	0	2.95526	0.40997	0.155936
8588	CAVIN4	1.13911e-06	0.510804	0.0640153	0.18504
15346	CBARP	0.00384033	0.601661	0.0392264	0.224803
16915	CBR1	0	2.81887	0.0901662	0.154228
16957	CBS	0.0168245	0.55083	0.0204304	0.312702
14227	CBX1	7.34826e-13	0.861292	3.33588	0.0285924
14521	CBX2	1.57979e-07	0.736981	0.297194	0.0784226
14523	CBX4	2.11456e-10	0.608526	0.188504	0.106609
10826	CBX5	3.84323e-05	0.907871	3.52166	0.0310461
14522	CBX8	0.000117591	0.67641	0.105421	0.133431
3876	CC2D2A	0.0264311	1.14819	0.276764	0.0774301
13346	CCDC102A	2.68123e-14	2.34882	0.0700082	0.154473
14852	CCDC102B	0.0314758	0.828734	0.153364	0.108224
16330	CCDC106	2.89045e-07	1.36139	0.248978	0.0809069
8362	CCDC107	0.000239729	1.17751	0.526832	0.0582105
4837	CCDC112	0.00212301	0.833642	0.343503	0.076246
11488	CCDC122	0.0150381	0.812142	0.162898	0.107432
15720	CCDC124	8.17467e-05	1.10663	1.69926	0.0338789
4645	CCDC125	1.55256e-06	0.390413	0.0427676	0.262177
6251	CCDC126	0.000853543	1.27834	0.182512	0.0955156
4426	CCDC127	0.0327833	0.885919	0.343231	0.0702659
6768	CCDC136	0.000314578	0.733212	0.147916	0.112505
2221	CCDC138	0.000601351	0.832624	0.409425	0.0694131
3404	CCDC14	1.04489e-10	0.803626	1.16862	0.046185
13887	CCDC144NL-AS1	0.043142	1.08586	0.794879	0.0501374
2383	CCDC148	0.000542552	0.541223	0.0397712	0.230963
9736	CCDC15	0.00549995	0.75136	0.126941	0.131171
2559	CCDC150	7.32476e-07	0.608618	0.12122	0.13456
15569	CCDC151	3.97651e-05	0.475591	0.0397712	0.239127
9699	CCDC153	0.0127624	1.63057	0.0266957	0.247178
7459	CCDC160	1.18019e-14	1.36236	0.643966	0.0552
5570	CCDC167	2.07517e-07	0.895818	3.26641	0.0285292
11453	CCDC169	0.000569021	0.783946	0.240262	0.0918855
6047	CCDC170	0.0064009	0.496184	0.0239717	0.326839
8272	CCDC171	3.61643e-05	0.634168	0.0991555	0.145832
2426	CCDC173	0.000764467	0.600774	0.0566603	0.196535
2895	CCDC174	0.0310254	0.877854	0.32389	0.0748705
742	CCDC18	2.46153e-07	0.717741	0.369926	0.0865045
1230	CCDC181	3.47693e-09	0.669646	0.244348	0.0921851
10731	CCDC184	0.00095899	1.20307	0.348679	0.0725762
8841	CCDC187	0.0363972	0.362382	0.00762735	0.599387
743	CCDC18-AS1	0.000718836	0.777253	0.210025	0.0967421
3355	CCDC191	0.0460549	0.805194	0.112503	0.133487
4874	CCDC192	0.0293072	0.404857	0.00735494	0.514813
7695	CCDC25	1.75883e-05	0.882538	1.42332	0.0386211
5985	CCDC28A	0.0212021	1.26543	0.0950695	0.127601
12654	CCDC33	1.18019e-14	0.309094	0.0754563	0.209927
9090	CCDC34	0	0.732812	1.21901	0.0503524
14525	CCDC40	3.43243e-08	0.407344	0.0572051	0.220043
14373	CCDC47	1.20541e-09	0.812064	1.01498	0.04658
3719	CCDC50	0.0096519	1.11277	1.15418	0.0522055
3387	CCDC58	0.0013119	0.860703	0.488968	0.0603699
11029	CCDC59	0.00444203	0.893243	0.736312	0.0506836
16109	CCDC61	0.00173954	0.692783	0.0822664	0.151172
3190	CCDC66	0.00999425	0.903929	0.780169	0.0495462
2320	CCDC74A	1.44704e-07	0.70406	0.250885	0.0899055
2305	CCDC74B	1.53413e-06	0.494072	0.0596568	0.196451
10433	CCDC77	1.89198e-05	0.7028	0.161264	0.10938
3342	CCDC80	0	1.53294	0.979297	0.0585284
9542	CCDC81	0.040259	1.42357	0.0356851	0.212302
9687	CCDC84	0.0224058	1.19325	0.177063	0.0965662
9360	CCDC85B	2.68123e-14	1.29013	1.51294	0.0461154
12177	CCDC85C	1.07096e-07	0.737457	0.338055	0.077284
9224	CCDC86	1.0203e-08	1.39815	0.284664	0.0793081
1932	CCDC88A	4.80182e-10	0.81412	1.25606	0.0449909
16132	CCDC9	0.00187545	0.69366	0.0678289	0.15162
9532	CCDC90B	0	1.33391	2.13375	0.0364683
10649	CCDC91	5.24979e-13	0.675071	0.38954	0.0747736
11311	CCDC92	0.0202389	0.827013	0.175701	0.102235
2267	CCDC93	0.000875596	0.785579	0.214655	0.09406
5448	CCHCR1	0.00541941	1.33762	0.0898938	0.133264
4222	CCNA2	8.01809e-15	0.669529	1.22855	0.0709731
4640	CCNB1	1.00556e-11	0.714824	2.71534	0.0675478
12531	CCNB2	5.8891e-13	0.725659	1.84037	0.0611513
5818	CCNC	0.0306713	1.08543	0.842005	0.0470289
9434	CCND1	6.99417e-14	0.791602	3.76328	0.0429729
10464	CCND2	0.0297816	1.08964	1.4511	0.0490007
12418	CCNDBP1	0.00123004	1.13593	0.675565	0.0510141
7985	CCNE2	0.00278915	0.752597	0.179243	0.122049
12957	CCNF	2.22733e-07	0.637442	0.215745	0.117047
5102	CCNG1	1.93879e-10	1.16947	4.40534	0.0335347
4051	CCNG2	0.0215684	0.875401	0.414056	0.0723117
4744	CCNH	0.000776515	0.848458	0.450831	0.0634569
5095	CCNJL	0.00055041	1.28335	0.184146	0.0939507
3585	CCNL1	4.99057e-13	0.775023	0.897848	0.0484545
7521	CCNQ	1.27775e-07	1.32608	0.321438	0.0720236
2330	CCNT2	0.00486054	0.866448	0.423046	0.0649601
13106	CCP110	4.80719e-10	0.714464	0.418959	0.0735604
14113	CCR10	1.55898e-14	0.392499	0.103786	0.167787
1546	CCSAP	5.67908e-06	0.519278	0.0574775	0.192534
1961	CCT4	2.5596e-11	0.876292	4.07028	0.0270736
4468	CCT5	1.66824e-09	0.876509	3.53909	0.0297327
6396	CCT6A	0.00711279	0.940933	3.57641	0.0287268
16868	CCT8	1.5953e-07	0.899468	3.39798	0.027234
8928	CD151	2.51141e-05	1.15917	1.57423	0.046445
3339	CD200	1.61702e-11	1.39934	0.383819	0.0682551
5835	CD24	0	1.67834	3.55353	0.0418233
1214	CD247	0.000376297	0.166862	0.0138927	0.656937
9375	CD248	0.00197176	1.43206	0.0896214	0.14949
13219	CD2BP2	0.00101019	1.16682	0.480795	0.0608138
15493	CD320	0.00304727	0.898925	0.983383	0.0461193
1424	CD34	0.00126998	3.89592	0.0253337	0.545785
9127	CD44	7.31623e-10	4.78776	0.0809044	0.346147
1422	CD46	0.000107649	0.827101	0.434759	0.0644637
3321	CD47	0	1.65219	1.61945	0.0603304
881	CD58	0.00541687	0.801959	0.180877	0.101101
9119	CD59	2.47589e-09	1.22291	1.00844	0.0458561
5050	CD74	9.6357e-05	0.560795	0.0645601	0.19519
8946	CD81	8.35767e-06	1.26941	0.42577	0.0712717
9148	CD82	1.43186e-09	6.85902	0.0275129	0.432683
6958	CD99	0	1.31329	6.64587	0.0324073
7509	CD99L2	1.93477e-14	0.35509	0.0866249	0.186313
11527	CDADC1	0.000520435	0.784167	0.224734	0.091193
9822	CDC123	0.00792796	1.07428	1.7502	0.0342258
11694	CDC16	0.0301012	1.10563	0.576137	0.0574231
476	CDC20	1.78496e-06	0.77483	1.60583	0.0714995
8496	CDC20P1	0.000154829	0.522532	0.0405884	0.225145
3065	CDC25A	0.00718394	0.807664	0.188504	0.100909
4938	CDC25C	3.63846e-13	0.546364	0.255516	0.114276
8645	CDC26	0.0330761	1.0729	1.1727	0.0408808
14204	CDC27	0.00472596	0.874573	0.689458	0.0605467
15322	CDC34	9.5365e-06	0.830204	0.61727	0.0559274
15540	CDC37	1.14435e-10	1.22222	1.16453	0.0424827
8232	CDC37L1	0.0073474	0.822089	0.2073	0.0927734
224	CDC42	0.0389731	0.835924	0.163171	0.107098
16652	CDC42EP1	0	2.42299	0.328793	0.0969334
1850	CDC42EP3	0	1.90777	1.20076	0.0564154
14436	CDC42EP4	8.95926e-05	0.807572	0.38164	0.0718324
16460	CDC45	7.24178e-06	0.696582	0.221738	0.107349
5650	CDC5L	2.76739e-12	0.807567	1.29937	0.0419453
14067	CDC6	0.0017525	0.819584	0.450014	0.0819934
728	CDC7	0.00015238	0.799135	0.314083	0.0777004
7682	CDCA2	1.33641e-10	0.688089	0.789158	0.0794108
10504	CDCA3	3.31014e-13	0.633188	0.850177	0.0862484
12236	CDCA4	3.03353e-14	0.724736	0.870607	0.0584336
9323	CDCA5	0.0285257	0.860709	0.394171	0.0850461
2453	CDCA7	0.00182369	0.849817	0.597657	0.0673003
6238	CDCA7L	0.000816969	0.872921	0.754835	0.0526831
413	CDCA8	0	0.563002	0.877418	0.0829124
3042	CDCP1	0.0400851	4.38836	0.00898938	0.888121
4497	CDH10	0.014329	0.688167	0.0558431	0.19174
13370	CDH11	6.78746e-05	1.38647	0.223917	0.108124
13542	CDH13	1.97035e-05	6.34399	0.0152547	0.574124
4494	CDH18	4.10036e-15	4.59221	0.0345955	0.268694
14721	CDH2	5.92096e-07	1.12614	2.79542	0.0319425
14832	CDH20	2.36805e-09	0.181303	0.0411332	0.388649
13430	CDH3	3.43223e-05	2.11825	0.0283302	0.23971
15270	CDH4	0.00177671	0.836486	0.38164	0.0736705
13372	CDH5	0.00015329	4.36982	0.0348679	0.511238
4500	CDH6	3.21369e-05	1.60632	0.090711	0.150875
14847	CDH7	0.00133167	0.827043	0.38164	0.0765154
13366	CDH8	0.025945	1.19364	0.229093	0.0988915
6685	CDHR3	0.040127	1.28536	0.0670117	0.150802
10006	CDK1	0	0.568046	1.67175	0.0720827
48	CDK11B	0.000307166	0.837456	0.455189	0.064211
6526	CDK14	0.00353435	0.789458	0.164805	0.103769
7104	CDK16	0.000313647	1.10515	1.87388	0.0362395
5864	CDK19	1.5692e-06	0.702356	0.200218	0.0985279
10846	CDK2	0.00122342	0.850725	0.485971	0.0646825
11296	CDK2AP1	8.98494e-07	1.40753	0.193408	0.0933416
9413	CDK2AP2	0.000288405	1.16622	0.71343	0.0554329
6899	CDK5	4.59559e-09	1.37304	0.307818	0.0734202
8668	CDK5RAP2	1.05343e-12	0.714613	0.609371	0.0647609
6538	CDK6	2.84283e-06	0.835108	0.962136	0.0514372
11413	CDK8	0.0330864	0.874746	0.28875	0.0777572
4039	CDKL2	5.81146e-06	0.402803	0.0375919	0.26742
7012	CDKL5	0.00201894	0.596522	0.041678	0.215525
10574	CDKN1B	8.63019e-08	0.752089	0.409698	0.0718036
8949	CDKN1C	0	2.29994	0.154454	0.138088
4913	CDKN2AIPNL	0	1.32719	0.916099	0.046294
543	CDKN2C	0	0.127194	0.161536	0.213927
15545	CDKN2D	2.47094e-13	0.523775	0.18006	0.121427
11912	CDKN3	0	0.658815	1.50422	0.0648815
4840	CDO1	0.00336316	0.880124	0.577499	0.055789
9748	CDON	6.30741e-09	2.78689	0.0337783	0.239386
13130	CDR2	3.26503e-07	0.586356	0.109779	0.140575
14949	CDS2	0.00903446	1.14345	0.427949	0.0649909
13588	CDT1	4.52164e-09	0.747232	0.506946	0.0674508
15224	CEBPB	0.000219815	1.64088	0.0972487	0.175458
7790	CEBPD	2.26502e-08	0.598542	0.142468	0.124234
15835	CEBPG	0.0270967	0.90274	0.581041	0.0575568
1844	CEBPZOS	0.000802637	0.858026	0.534459	0.0592744
9181	CELF1	2.31291e-05	0.873579	1.26423	0.0423231
9816	CELF2	0.000227918	1.18583	0.579406	0.0605257
1032	CELF3	0.0418986	0.565179	0.0198856	0.345485
16787	CELSR1	0.00789343	0.713592	0.0694634	0.161111
814	CELSR2	0	0.61374	0.525742	0.0661139
1776	CENPA	0.0121753	0.846318	0.79951	0.0838612
4012	CENPC	0	0.627558	0.561427	0.0691117
4154	CENPE	0	0.605687	1.57069	0.071097
1463	CENPF	0	0.626649	7.27976	0.0570397
4642	CENPH	0	0.70382	1.55543	0.0417174
7310	CENPI	0.00364562	0.706403	0.0836284	0.153038
11402	CENPJ	0	0.614073	0.333969	0.0820922
4620	CENPK	0	0.657106	1.49142	0.0535733
1254	CENPL	0.00023457	0.741168	0.197221	0.106557
13529	CENPN	6.95187e-09	0.831288	1.73304	0.0432711
8522	CENPP	2.814e-05	0.694385	0.162626	0.115326
5660	CENPQ	3.64851e-07	0.728925	0.337238	0.0835833
126	CENPS	0.000208969	1.22569	0.351131	0.0718779
4404	CENPU	2.61496e-10	0.80215	2.02615	0.0475518
13826	CENPV	0	1.51937	6.28848	0.0317131
5935	CENPW	1.4748e-13	0.77468	1.84854	0.047515
14576	CENPX	2.46022e-09	1.16212	2.64696	0.0342295
14394	CEP112	0.000567268	0.780317	0.228003	0.0936154
4862	CEP120	0.0180681	0.76599	0.0942522	0.14116
12101	CEP128	1.41852e-05	0.628209	0.105693	0.142278
3992	CEP135	2.06592e-09	0.688212	0.3386	0.0847484
12463	CEP152	8.01809e-15	0.547627	0.224734	0.106651
5766	CEP162	2.20201e-07	0.729091	0.312449	0.082094
9671	CEP164	0.0139097	0.806494	0.158812	0.109912
14682	CEP192	3.15529e-06	0.714674	0.211931	0.0962938
15098	CEP250	1.28104e-06	0.648461	0.143013	0.119851
11041	CEP290	3.19788e-06	0.837364	0.982021	0.0509073
9561	CEP295	0.000233208	0.779695	0.298829	0.0884976
1283	CEP350	6.24746e-07	0.818594	0.805503	0.0539274
6789	CEP41	0.0183424	0.865967	0.308908	0.0763791
4379	CEP44	6.40635e-11	0.641054	0.257695	0.0929389
10193	CEP55	2.08562e-08	0.666147	0.441841	0.0980951
9579	CEP57	0.000816969	0.889428	1.09153	0.0454227
5850	CEP57L1	3.75053e-14	0.641979	0.349768	0.0806822
3494	CEP70	8.65151e-07	0.744992	0.398801	0.0802723
4437	CEP72	0.000701169	0.633241	0.061836	0.175085
14678	CEP76	0.0341625	0.784162	0.0896214	0.14204
8470	CEP78	3.58229e-13	0.751563	0.967311	0.0539737
11068	CEP83	0.0312464	0.853931	0.218741	0.0908597
272	CEP85	7.45089e-08	0.581294	0.122582	0.136101
5908	CEP85L	1.08755e-06	0.757797	0.350586	0.0762647
15830	CEP89	0.000169819	0.815076	0.404522	0.0713163
14384	CEP95	0.0349012	0.866763	0.248978	0.0838358
3312	CEP97	0.000837391	0.75516	0.16426	0.109061
839	CEPT1	0.0182489	0.81892	0.156905	0.105939
8264	CER1	0.0178892	0.397047	0.0106238	0.488414
16789	CERK	0.00348893	0.841698	0.327704	0.0755541
1004	CERS2	0.00324083	1.16075	0.427132	0.064895
13384	CES2	0.00216941	1.21271	0.246527	0.0809697
4751	CETN3	2.94818e-05	0.837065	0.627077	0.0563677
13354	CFAP20	0.000619442	0.895534	1.14737	0.0419078
16882	CFAP298	1.77466e-07	0.821442	0.712885	0.050743
9587	CFAP300	2.72496e-08	0.756191	0.403705	0.0680085
1934	CFAP36	0.000615105	0.835423	0.378371	0.068263
10421	CFAP46	0.0475436	0.784703	0.07927	0.15026
4407	CFAP97	2.88457e-12	0.814132	1.33206	0.0403879
13503	CFDP1	0	0.809548	2.45001	0.031101
9356	CFL1	0	1.16782	30.9371	0.0190367
11818	CFL2	9.04048e-05	1.15544	0.840371	0.0485837
2590	CFLAR	0	0.360809	0.476982	0.0824065
7546	CH17-340M24.3	2.88913e-13	1.71048	0.162081	0.101068
12388	CHAC1	1.66052e-07	0.426519	0.0773631	0.219331
1919	CHAC2	0.0120821	0.825327	0.209752	0.0963854
15425	CHAF1A	2.54146e-08	0.770831	0.733315	0.0632146
16920	CHAF1B	0.000500477	0.797824	0.299918	0.0844792
16521	CHCHD10	0	1.30109	1.43503	0.0425546
6399	CHCHD2	0	1.51065	10.4132	0.0285083
163	CHCHD2P6	1.18886e-07	1.93674	0.0547535	0.168297
8472	CHCHD2P9	0.0308453	2.23299	0.00544811	0.461234
2246	CHCHD5	1.28677e-06	1.12866	1.70907	0.0334955
3422	CHCHD6	5.90716e-05	1.16018	0.757832	0.0488022
7822	CHCHD7	4.64653e-07	0.843835	0.94116	0.0452632
949	CHD1L	0.0401706	1.12592	0.356306	0.0712631
10493	CHD4	2.48048e-12	0.806835	1.38218	0.0420348
15150	CHD6	2.91836e-10	0.718775	0.391174	0.0714063
7839	CHD7	0	0.775647	1.1787	0.0434329
9744	CHEK1	3.16977e-06	0.818363	0.760283	0.0574704
16564	CHEK2	1.3708e-13	0.623121	0.291201	0.0879329
11353	CHFR	0.0183363	1.18333	0.175701	0.0893274
8932	CHID1	0.00125735	1.09923	1.46227	0.0379392
2819	CHL1	8.42675e-05	0.109175	0.0198856	0.741807
7286	CHM	0.0358871	1.15455	0.250613	0.0846545
1610	CHML	0.00956181	0.87453	0.489785	0.06543
14666	CHMP1B	0.0343812	1.09113	0.716698	0.0510027
3272	CHMP2B	1.67136e-07	0.818801	0.713702	0.0514713
11771	CHMP4A	0.0384671	0.810977	0.109507	0.124913
14536	CHMP6	0.00235828	1.17725	0.339962	0.0690236
7669	CHMP7	0.000492669	1.26281	0.214928	0.0871794
6281	CHN2	0.00108531	2.43753	0.00926178	0.353172
12391	CHP1	6.80318e-06	1.21385	0.643966	0.0573817
2705	CHPF	8.01809e-15	1.63541	0.266412	0.08717
6905	CHPF2	0.000361271	1.43111	0.0890766	0.131153
11106	CHPT1	0.0054895	0.880605	0.562789	0.0583261
3688	CHRD	0.00250157	0.0854253	0.0117134	1.04605
7378	CHRDL1	2.14535e-06	0.645863	0.167529	0.123406
1601	CHRM3	0.00934779	0.642636	0.0422228	0.215241
12709	CHRNA5	1.42102e-06	0.670125	0.184963	0.111195
2188	CHST10	4.43811e-05	1.38321	0.140561	0.104974
11125	CHST11	0	0.596165	0.293653	0.086466
6151	CHST12	0.0318355	1.14646	0.26723	0.0789037
10390	CHST15	0.0469816	1.60061	0.0152547	0.290819
13506	CHST6	0.0266436	0.74246	0.0629256	0.167065
7095	CHST7	0	0.348833	0.191773	0.128596
13435	CHTF8	0.00148076	1.14464	0.593026	0.054899
13383	CIAO2B	1.69331e-08	1.13925	2.44593	0.0312901
13342	CIAPIN1	0.0189084	0.929845	1.22501	0.0387655
2866	CIDECP	0.000166572	1.44034	0.0988831	0.127113
3323	CIP2A	5.75098e-10	0.689965	0.425497	0.0815502
15349	CIRBP	0	1.31883	5.88504	0.0266883
9995	CISD1	0	0.777482	1.6644	0.037118
14035	CISD3	0.0117	0.880611	0.494143	0.0635772
11225	CIT	7.55016e-10	0.612917	0.204032	0.10828
5990	CITED2	0.00011416	0.858059	0.829474	0.0521567
454	CITED4	2.88913e-13	1.69067	0.19368	0.0988671
8743	CIZ1	0.000841574	1.19525	0.336421	0.0692923
11561	CKAP2	1.2007e-07	0.805606	1.6881	0.055055
2250	CKAP2L	0	0.529738	0.562517	0.0953991
9168	CKAP5	8.60109e-09	0.792676	1.0967	0.0547187
12215	CKB	0	0.701301	13.3609	0.0222079
13376	CKLF	0	0.738936	1.78916	0.0418392
16084	CKM	1.37022e-09	0.216242	0.0392264	0.343734
1082	CKS1B	0	0.768825	8.78916	0.0347932
8507	CKS2	0	0.700708	6.71615	0.0451409
2282	CLASP1	0.0180652	0.837249	0.199401	0.0940513
805	CLCC1	0.00296039	0.809035	0.206483	0.0914789
6525	CLDN12	0.0314905	0.830561	0.147644	0.106965
464	CLDN19	0.022241	0.342519	0.00871697	0.584967
16227	CLDND2	0.00245482	0.670887	0.0659221	0.169429
16221	CLEC11A	0.00123004	1.22067	0.266957	0.0798161
13448	CLEC18A	0.000198754	0.338751	0.0179788	0.381143
13493	CLEC18B	4.39704e-10	0.246154	0.0476709	0.306065
13452	CLEC18C	0.00308812	0.230326	0.0122582	0.636287
10547	CLEC2B	8.01809e-15	0.323625	0.083356	0.200868
4269	CLGN	0	0.598432	0.535821	0.0674002
5466	CLIC1	0	1.91734	8.44239	0.036948
11251	CLIC1P1	0.00561341	2.28076	0.00681013	0.379174
251	CLIC4	0.00363551	1.1113	1.10133	0.0464555
11277	CLIP1	0.000100119	1.18488	0.73386	0.057374
1102	CLK2	0.00166525	0.713979	0.0983383	0.13827
9719	CLMP	0	0.47326	0.292019	0.0942999
7579	CLN8	0.0108674	0.813774	0.179243	0.102123
15461	CLPP	0.00446209	1.10288	1.0316	0.0439839
16074	CLPTM1	1.00327e-09	1.29108	0.560338	0.0569037
12581	CLPX	0.0357385	1.14103	0.263144	0.0776671
390	CLSPN	9.26426e-08	0.796055	1.23754	0.0576143
116	CLSTN1	0.0420236	0.912026	0.588668	0.0557858
10520	CLSTN3	0.00360362	0.59862	0.0422228	0.225683
8377	CLTA	5.18855e-06	1.10105	3.97957	0.0281747
5147	CLTB	0	1.34007	0.890493	0.0475197
14334	CLTC	0.00394699	1.1138	0.997004	0.0478151
7693	CLU	0	0.682173	1.5982	0.0638604
7841	CLVS1	0.019723	0.673867	0.0408608	0.211637
5924	CLVS2	1.97443e-06	0.345664	0.0354127	0.298903
11631	CLYBL	0.000457711	0.714729	0.12231	0.124834
4470	CMBL	2.64291e-11	0.770374	0.978752	0.0535227
2946	CMC1	7.95125e-06	0.859174	0.963225	0.0452484
13528	CMC2	0	0.755039	1.50259	0.0461372
536	CMPK1	0.015002	1.08467	1.11359	0.0419504
3294	CMSS1	8.47324e-07	0.856783	1.39308	0.0421123
13378	CMTM3	0.00109387	1.10252	1.68265	0.0387097
13379	CMTM4	0.0260911	0.776998	0.0939798	0.141095
2958	CMTM7	0	1.41567	1.55026	0.0399242
2957	CMTM8	0.0490685	1.14568	0.235358	0.0847784
3439	CNBP	4.10036e-15	0.884545	6.89703	0.0213848
14863	CNDP1	0.00249719	0.477523	0.0280577	0.314231
16023	CNFN	2.4653e-06	0.62724	0.131299	0.132379
11913	CNIH1	0.00295435	1.08524	1.67965	0.0353065
1508	CNIH3	3.45484e-10	0.411995	0.0839008	0.192512
1506	CNIH4	1.0266e-07	0.875076	2.98583	0.0338177
7022	CNKSR2	0.00160682	0.790668	0.215473	0.096108
15576	CNN1	0	2.58665	0.41787	0.119479
15338	CNN2	0	1.3538	2.44293	0.0397266
754	CNN3	7.74839e-06	1.10176	6.60256	0.0288562
10291	CNNM2	0.0394691	0.740211	0.0539363	0.180169
13361	CNOT1	0.00421648	0.865401	0.468265	0.0645458
10984	CNOT2	0.00124999	0.883151	0.777445	0.0498063
6818	CNOT4	0.0102836	0.898042	0.650776	0.0529306
7633	CNOT7	4.3048e-05	1.11681	1.88423	0.0356921
7215	CNOT7P1	0.0452225	1.53536	0.018796	0.263177
14087	CNP	3.25113e-12	1.31824	0.654045	0.0543887
2694	CNPPD1	0.00013248	0.809089	0.327976	0.0727995
10869	CNPY2	9.63469e-09	1.14888	2.22092	0.0327889
1999	CNRIP1	1.05391e-10	1.44034	0.41787	0.077099
8341	CNTFR	0	0.734109	1.2103	0.0410546
8273	CNTLN	0	0.480651	0.468265	0.0764101
2823	CNTN4	0.0021524	0.650092	0.0626532	0.180672
6868	CNTNAP2	7.4054e-05	0.806322	0.510488	0.0715837
8415	CNTNAP3B	8.72773e-06	1.50201	0.119858	0.121779
8676	CNTRL	0	0.507604	0.542359	0.0714212
6344	COA1	3.47057e-09	0.874446	2.61727	0.0308406
14121	COA3	1.08258e-05	1.10219	2.78371	0.0294089
9467	COA4	0.0260911	1.07263	1.42386	0.0392107
1576	COA6	1.8408e-10	0.818922	1.0286	0.0427415
563	COA7	0.0131411	0.844845	0.243803	0.0855459
2406	COBLL1	0.00200531	0.523983	0.0294198	0.269458
11797	COCH	0	0.504623	0.274312	0.0945195
6693	COG5	0.00820753	0.797116	0.148461	0.108736
14297	COIL	0.0218245	0.889057	0.470716	0.0640124
791	COL11A1	3.52306e-05	0.666697	0.139472	0.129648
10051	COL13A1	2.21426e-05	5.99161	0.0250613	0.559453
8075	COL14A1	0	7.83457	0.081994	0.264477
8574	COL15A1	0.00696345	5.47092	0.00626532	0.799956
16985	COL18A1	0.000250933	1.47244	0.101335	0.138238
4174	COL25A1	0	3.54251	0.177063	0.139152
8653	COL27A1	0.0162814	1.43002	0.0495778	0.186682
10726	COL2A1	1.13893e-10	0.7751	0.784527	0.0539276
2528	COL3A1	0.000738594	1.49679	0.104331	0.155157
11660	COL4A1	0	1.66397	0.73277	0.0770477
11661	COL4A2	4.56191e-06	1.19538	1.26941	0.0519478
7372	COL4A5	6.43273e-06	1.24643	0.45301	0.0650646
7371	COL4A6	0.00554975	1.35429	0.0811768	0.139304
16990	COL6A1	4.43721e-12	0.75103	0.745846	0.0566978
16991	COL6A2	5.40587e-07	1.30447	0.412149	0.0712413
3293	COL8A1	0	4.13418	0.162626	0.157154
5709	COL9A1	0	0.288331	0.222283	0.131724
443	COL9A2	8.06926e-07	0.437279	0.0441297	0.224948
1664	COLEC11	0.0107816	0.349432	0.0133479	0.520503
1304	COLGALT2	0.0188636	0.788134	0.118224	0.126845
1962	COMMD1	0.00618769	1.10141	0.887769	0.0448741
4845	COMMD10	1.93477e-14	0.749463	0.795424	0.0518961
9870	COMMD3	4.6228e-11	1.29175	0.695178	0.0531417
12674	COMMD4	0.00806292	1.10889	0.794062	0.0494676
8210	COMMD5	3.80973e-09	1.28802	0.508036	0.058327
11581	COMMD6	2.64355e-12	0.903413	10.6813	0.0199177
15063	COMMD7	0	0.763267	1.57695	0.0371306
3958	COMMD8	0.000562864	0.872555	0.709071	0.0514221
9133	COMMD9	0	1.38958	0.640697	0.0522091
16466	COMT	0	0.379873	0.278398	0.116057
9044	COPB1	0.0393802	1.09136	0.73386	0.0523371
15744	COPE	6.79295e-05	1.08128	3.58213	0.0258581
6792	COPG2	0.0130979	0.868522	0.340507	0.0714927
12467	COPS2	0.0116005	1.09018	1.02016	0.0431296
4078	COPS4	0.00359037	1.10153	0.947971	0.0425142
6592	COPS6	0.00820671	1.06693	2.67856	0.0310648
3239	COPS8P2	0.0336301	1.75335	0.0103514	0.32712
2794	COPS9	0.00185333	1.06836	4.47644	0.0273842
10828	COPZ1	2.43709e-06	0.896112	2.05285	0.0311169
2565	COQ10B	3.51916e-05	1.27417	0.27976	0.0774787
5813	COQ3	0.00176454	0.812177	0.231545	0.0857899
8749	COQ4	0.0108142	1.10345	0.785617	0.0487505
11243	COQ5	5.95104e-05	0.868311	0.821847	0.0463998
13101	COQ7	0.0344839	0.867208	0.242986	0.0833681
1527	COQ8A	0.00103819	0.647479	0.0678289	0.171695
9409	CORO1B	0	1.34091	0.892945	0.0482318
11152	CORO1C	1.22402e-09	1.26107	0.879324	0.0519206
13555	COTL1	0	1.29114	20.62	0.0227753
14286	COX11	0.0022742	1.11407	0.85508	0.0455416
12018	COX16	0.0300537	1.09591	0.634704	0.0523507
3369	COX17	9.42014e-11	0.834842	1.94852	0.0380458
1621	COX20	0.0284809	1.07494	1.41732	0.0409597
12667	COX5A	0	0.86721	6.96758	0.0217072
11236	COX6A1	0	1.15606	9.75538	0.0217822
5563	COX6A1P2	2.45771e-07	1.30614	0.348406	0.0696575
15868	COX6B1	0.000130167	1.06364	7.04522	0.0211805
8010	COX6C	4.78295e-07	0.931694	10.2157	0.0188802
5730	COX7A2	8.13104e-07	0.931234	11.128	0.0193806
1874	COX7A2L	0.00980772	1.05054	4.89867	0.0241295
4741	COX7C	0	0.85607	18.28	0.0154373
11526	COX7CP1	0.00754793	0.813196	0.188232	0.0982282
9292	COX8A	4.10036e-15	1.15297	7.88613	0.0250268
3541	CP	0	2.35075	0.292563	0.101103
6786	CPA2	0.00746835	0.605759	0.0367747	0.23784
4355	CPE	0	0.3578	1.8529	0.0685893
5139	CPEB4	0.000254644	0.708258	0.118769	0.123356
10974	CPM	0.00477191	2.82048	0.0343231	0.468961
7951	CPNE3	0.0133087	0.933032	1.7532	0.0352247
3462	CPNE4	6.94569e-11	0.558422	0.18006	0.122003
5559	CPNE5	0.0103187	1.82443	0.018796	0.296073
10690	CPNE8	0	0.402946	0.153364	0.13567
3290	CPOX	0.0241022	0.856956	0.241896	0.0853007
13064	CPPED1	0.0213215	0.726888	0.0634704	0.173038
2650	CPS1	0	0.214759	0.136203	0.190675
8191	CPSF1	0.0285491	0.865129	0.248706	0.0821525
1680	CPSF3	0.00617385	0.88522	0.581585	0.0566251
16198	CPT1C	0.001114	1.3057	0.142468	0.105943
29	CPTP	0.0150104	1.21525	0.152819	0.100627
6280	CPVL	0.000808516	1.26827	0.218469	0.0920504
16834	CR381653.2	0.0076223	1.96549	0.0174339	0.32137
12705	CRABP1	0	1.9362	19.3797	0.0686939
1137	CRABP2	1.19343e-05	0.657184	0.684827	0.127443
10460	CRACR2A	4.75015e-05	0.392889	0.0294198	0.303379
8776	CRAT	0.00209448	1.22756	0.223917	0.0858114
1333	CRB1	4.28177e-05	0.21196	0.0182512	0.501058
8696	CRB2	0.000440509	0.876717	1.11822	0.0487792
2629	CREB1	0.00100294	0.872324	0.68292	0.0538118
8366	CREB3	0	1.44738	0.627077	0.0555693
9158	CREB3L1	0.00229663	2.34871	0.00626532	0.360311
10572	CREBL2	0.0298232	1.2109	0.13593	0.109252
1215	CREG1	0.00210265	1.17489	0.385726	0.0674788
2861	CRELD1	0.0431767	0.861025	0.20267	0.0910885
9928	CREM	0.013669	0.908871	0.973032	0.0487216
4692	CRHBP	0.00149383	3.07066	0.152002	0.456277
1837	CRIM1	2.82834e-09	1.66354	0.231	0.116379
12247	CRIP2	0.00764751	0.890893	0.809316	0.0549646
7909	CRISPLD1	9.68752e-05	1.17723	0.67502	0.0550791
13635	CRK	0.00542064	1.12296	0.743667	0.0531316
3841	CRMP1	8.87034e-06	0.828054	0.703895	0.0565236
13318	CRNDE	3.10194e-08	0.866511	2.23917	0.0350007
187	CROCC	0.00255147	1.43562	0.0640153	0.154026
183	CROCCP3	0.0214879	0.636007	0.028875	0.245774
6512	CROT	0	0.611237	0.516753	0.0696773
2967	CRTAP	5.41562e-09	1.27381	0.729502	0.0562947
15741	CRTC1	0.0180337	1.29392	0.0809044	0.136397
1058	CRTC2	0.00783826	1.42324	0.0552983	0.168386
13943	CRYBA1	1.42865e-06	0.610333	0.119586	0.137185
16546	CRYBB2P1	3.18545e-13	1.61925	0.197766	0.090905
275	CRYBG2	4.70718e-06	1.47602	0.17216	0.113488
2636	CRYGC	0.0035553	0.438347	0.0217924	0.362216
2635	CRYGEP	0.0317019	0.0154442	0.020158	2.40559
1267	CRYZL2P	1.19878e-05	0.354459	0.0250613	0.314933
10866	CS	0.000301325	0.846915	0.545628	0.060064
827	CSF1	0.000292183	2.03824	0.0242441	0.256908
7644	CSGALNACT1	0.00572731	1.93895	0.0177063	0.305127
9264	CSKMT	0.023242	1.1782	0.213021	0.0901097
5038	CSNK1A1	0.00308118	0.911866	1.39417	0.0399748
14588	CSNK1D	0.00184653	1.14335	0.559793	0.0554602
16672	CSNK1E	0.00590917	0.87863	0.546173	0.0598192
12565	CSNK1G1	0.00421992	0.784943	0.161809	0.108133
14901	CSNK2A1	8.48834e-05	0.886685	1.23672	0.040297
13355	CSNK2A2	0.0205928	1.15944	0.281122	0.0798287
5462	CSNK2B	0	1.60387	1.92427	0.0402675
3060	CSPG5	1.76873e-12	0.614632	0.248434	0.0947172
2999	CSRNP1	0.00991114	2.0266	0.0182512	0.346155
2409	CSRNP3	0.0106011	0.859352	0.328793	0.0748779
1353	CSRP1	0	5.03127	0.540997	0.132858
11014	CSRP2	0	1.46069	5.67284	0.0382795
15025	CST3	0.00362901	0.933795	3.41814	0.0301469
15246	CSTF1	0.000477572	0.840727	0.419777	0.0646703
9114	CSTF3	0	0.815437	2.16671	0.0352288
5110	CTB-178M22.2	0.0336115	0.686612	0.0433125	0.219009
10397	CTBP2	8.5711e-07	0.850518	1.05911	0.0441324
689	CTBS	2.20581e-08	0.49354	0.081994	0.170787
13405	CTCF	1.3511e-09	0.781277	0.746118	0.0553833
15256	CTCFL	0	0.0656835	0.0967039	0.460428
13735	CTDNEP1	0.0169604	0.859618	0.304549	0.0794149
2683	CTDSP1	0.0341794	1.15904	0.221466	0.0862312
10916	CTDSP2	4.00269e-06	1.25142	0.415146	0.0649242
13244	CTF1	0.00475346	1.82982	0.0198856	0.273168
5955	CTGF	0	2.22531	4.35876	0.077109
644	CTH	0.0164077	0.749669	0.0809044	0.150552
8037	CTHRC1	0.000549553	1.34121	0.148189	0.110547
10022	CTNNA3	0.00420107	1.43146	0.0599292	0.160092
8613	CTNNAL1	0	0.734149	1.37646	0.0458793
3010	CTNNB1	0.000361721	1.1567	1.42795	0.0532686
117	CTNNBIP1	3.03353e-14	1.34252	0.688368	0.0534008
4475	CTNND2	6.60041e-11	0.696535	0.367202	0.0756392
455	CTPS1	2.21507e-09	0.784886	0.726505	0.0550347
7005	CTPS2	0.011251	0.860091	0.318987	0.075016
15185	CTSA	0.00621095	1.22154	0.201035	0.0930111
7619	CTSB	1.39321e-06	0.842903	0.972759	0.0474368
9550	CTSC	0.00116563	0.875834	1.06238	0.0528423
8939	CTSD	7.49228e-11	1.31327	0.658131	0.0571579
8500	CTSL	2.34819e-07	0.762244	0.411877	0.0706984
8559	CTSV	0	0.17751	0.198039	0.173717
9441	CTTN	1.4779e-11	1.32362	0.914737	0.0568495
6726	CTTNBP2	0.00249613	0.708074	0.0901662	0.14675
12725	CTXND1	8.2973e-05	4.86445	0.00844456	0.529393
16832	CU634019.6	0.00405279	0.68675	0.0536639	0.167148
16830	CU638689.4	1.19095e-08	0.608171	0.157723	0.118176
16831	CU638689.5	0.0317428	0.84157	0.182512	0.0995139
6871	CUL1	0.0158851	1.13366	0.418142	0.0652528
7415	CUL4B	0.0144236	1.17594	0.234541	0.0832234
5517	CUTA	3.82181e-05	1.08315	5.10161	0.0256494
10241	CUTC	9.70633e-13	0.719914	0.480523	0.0632423
6642	CUX1	0.000923791	0.843186	0.420049	0.0667561
9572	CWC15	4.75667e-06	1.11818	2.32961	0.0325715
2498	CWC22	4.92458e-07	0.795238	0.53228	0.0612015
14040	CWC25	0.00929951	0.853335	0.303187	0.0771567
4617	CWC27	6.38942e-10	0.830366	1.18088	0.040952
9608	CWF19L2	0.0275523	0.886574	0.42359	0.0678944
16844	CXADR	0	1.45636	1.88477	0.0421235
4032	CXCL2	0.0485809	1.58087	0.038954	0.284968
2338	CXCR4	0	0.247156	0.709071	0.0941896
7070	CXorf38	5.09564e-09	0.674651	0.23672	0.0913956
7402	CXorf56	0.0386486	1.21133	0.116045	0.114403
7358	CXorf57	0	0.218833	0.0710978	0.254115
4157	CXXC4	0	0.599834	0.354944	0.0803794
9234	CYB561A3	2.13723e-09	1.64007	0.123672	0.112307
14860	CYB5A	0	0.809656	1.83438	0.0353812
13676	CYB5D2	6.28408e-13	1.55726	0.27976	0.0845655
8992	CYB5R2	0	2.52481	0.117679	0.145643
16750	CYB5R3	1.34786e-05	1.14649	1.18823	0.0417362
8180	CYC1	0.0435228	0.950309	2.43421	0.0310695
6257	CYCS	0.000929787	0.926777	4.49768	0.0297764
5080	CYFIP2	1.31641e-10	0.743441	0.552438	0.0629544
14491	CYGB	0.00453234	3.44598	0.0147099	0.556602
8196	CYHR1	1.36704e-05	1.22546	0.452465	0.0621155
1852	CYP1B1	0.00195885	2.88286	0.0509398	0.440503
2034	CYP26B1	0	0.370874	0.229365	0.13332
2692	CYP27A1	4.65603e-06	0.483165	0.0476709	0.211923
12178	CYP46A1	2.81475e-07	0.644896	0.15963	0.114938
4419	CYP4V2	0.0107328	1.34354	0.0612912	0.146096
7855	CYP7B1	9.53412e-07	0.37504	0.0356851	0.268373
699	CYR61	0.00154118	1.19855	1.92727	0.0738557
4960	CYSTM1	0	0.619874	1.02942	0.0511266
16155	CYTH2	0.00071904	1.15978	0.546717	0.0569102
2123	CYTOR	0	1.89488	1.46609	0.0681058
16859	CYYR1	0	0.621279	0.453827	0.0685049
11948	DAAM1	0	0.589655	2.21901	0.0428743
593	DAB1	0.00233173	1.30333	0.144647	0.111944
11572	DACH1	0.0337891	0.870264	0.319531	0.0810232
16118	DACT3	0.00113503	0.591093	0.0484882	0.209131
3087	DALRD3	0.0107328	1.17677	0.249796	0.0805272
3975	DANCR	0	1.30545	2.88913	0.0354842
7391	DANT2	3.5977e-07	0.38556	0.0463089	0.251815
4474	DAP	3.3106e-11	1.26419	0.862435	0.0483231
12560	DAPK2	0.0384874	1.36216	0.0454917	0.184292
15413	DAPK3	6.09872e-13	1.42125	0.545355	0.0670832
2336	DARS	0	0.670529	1.47889	0.0408708
15354	DAZAP1	1.72516e-05	0.830968	0.686189	0.0571772
6517	DBF4	0	0.658189	1.3781	0.053382
10019	DBF4P1	0.007391	0.692344	0.0621084	0.174243
8825	DBH	0	0.354253	0.120403	0.167359
2273	DBI	0	0.867035	9.39117	0.0206577
5166	DBN1	1.1621e-07	1.17892	1.26886	0.0418774
6355	DBNL	0.00016656	1.14732	0.785345	0.0478752
3491	DBR1	0.000344445	0.751785	0.166167	0.104059
3140	DCAF1	0.000498998	0.664309	0.0795424	0.152942
8394	DCAF10	0.00436041	0.850299	0.324707	0.072665
7429	DCAF12L2	0.00112649	0.520772	0.0337783	0.259353
3890	DCAF16	0.00232621	0.833421	0.312994	0.0769785
2440	DCAF17	0.0378171	0.804029	0.104331	0.12966
12030	DCAF4	0.0494981	0.768157	0.0667393	0.1647
14366	DCAF7	0	0.697083	1.1204	0.0485851
1156	DCAF8	0.0217389	1.15877	0.253337	0.0801683
8983	DCHS1	0.0183296	1.22588	0.148189	0.10807
4022	DCK	0.00130596	0.831854	0.352492	0.0740641
11451	DCLK1	3.84413e-10	0.641874	0.244075	0.0965012
869	DCLRE1B	0.0381798	0.808449	0.1155	0.126607
9838	DCLRE1C	0.036147	0.882305	0.341596	0.0738585
3178	DCP1A	3.66415e-05	0.812234	0.400981	0.0666361
4390	DCTD	0.000205913	1.12184	1.26832	0.0405701
8343	DCTN3	6.48421e-10	0.862401	2.22283	0.0326247
13226	DCTPP1	0.00133515	0.906654	1.70362	0.0394939
3664	DCUN1D1	7.08427e-05	0.829692	0.491419	0.0619278
14579	DCXR	0	0.718673	2.89921	0.0308368
15708	DDA1	0	1.42706	0.799782	0.0542257
696	DDAH1	3.30929e-06	1.30456	0.379733	0.07636
5465	DDAH2	0	1.87985	1.80823	0.0425313
11908	DDHD1	0	0.640896	0.380278	0.0763842
7750	DDHD2	0.0143041	0.848805	0.255789	0.0840836
9524	DDIAS	0.00672726	0.807321	0.230183	0.100369
10896	DDIT3	3.00074e-05	0.723763	0.265595	0.102558
10072	DDIT4	0	0.567914	1.01798	0.0734124
10743	DDN-AS1	0.0382175	0.723675	0.0460365	0.192605
5862	DDO	0.00141254	0.348904	0.0138927	0.426266
211	DDOST	2.72458e-05	1.12996	1.40725	0.0385742
5446	DDR1	0	1.54351	0.361482	0.0712162
16532	DDT	0.000277302	1.3427	0.139199	0.105947
9622	DDX10	8.07962e-09	0.734924	0.367747	0.0724139
10661	DDX11	0.0496747	0.829099	0.13593	0.117115
16675	DDX17	0.000565733	0.905989	1.69354	0.0372525
846	DDX20	0.0236005	0.848138	0.218197	0.0907217
12153	DDX24	0.034637	0.937033	1.46118	0.0380867
9747	DDX25	0.00828157	1.43681	0.051757	0.173991
15657	DDX39A	2.39566e-05	0.843356	0.871697	0.053441
5454	DDX39B	2.81203e-09	1.38933	0.288205	0.0751789
7075	DDX3X	0.00706958	1.073	2.07055	0.0332211
14374	DDX42	0.0265051	0.908258	0.665759	0.0539423
4918	DDX46	1.30139e-05	0.882923	1.67148	0.0379484
10577	DDX47	0.0360859	0.598891	0.0152547	0.302297
15745	DDX49	1.2107e-08	1.38925	0.265323	0.0781612
10041	DDX50	0.000548556	0.881898	0.911196	0.0473177
11305	DDX55	4.48025e-08	0.712852	0.276219	0.0835948
8308	DDX58	0.0280987	0.797421	0.113321	0.12804
1343	DDX59	0.000528753	0.750133	0.159357	0.10795
4357	DDX60	0.000530595	0.620992	0.063198	0.178931
4358	DDX60L	6.97571e-07	0.406037	0.0460365	0.243797
7959	DECR1	0	0.529088	1.2498	0.0465933
12882	DECR2	0.000273249	0.666083	0.0898938	0.145953
16014	DEDD2	1.90011e-05	1.42057	0.123672	0.108899
5543	DEF6	0.0144373	2.00675	0.00926178	0.357719
13614	DEF8	1.02716e-10	1.27265	0.926723	0.0509143
1504	DEGS1	0.00461379	0.893637	0.805503	0.0506849
5316	DEK	0	0.73018	7.16235	0.029837
8697	DENND1A	0.0386346	0.75025	0.0610188	0.171452
1057	DENND4B	0.00600867	0.687274	0.0599292	0.173679
8280	DENND4C	0.023049	0.79217	0.107873	0.127861
11283	DENR	1.44681e-06	1.16898	1.14655	0.0434052
637	DEPDC1	4.33911e-05	0.739861	0.489785	0.0973813
4601	DEPDC1B	1.44189e-12	0.681152	0.562245	0.0744384
10597	DERA	7.2137e-08	0.816571	0.972487	0.0507855
8082	DERL1	3.67534e-12	0.757319	0.638246	0.0548476
13714	DERL2	1.41075e-06	1.19654	0.849632	0.0498285
1620	DESI2	0.00014781	0.844953	0.63416	0.0582782
13049	DEXI	0.00474124	1.13986	0.475347	0.0591653
9493	DGAT2	7.1262e-05	3.13431	0.00653773	0.379068
16447	DGCR6	0.000136962	1.86762	0.0362299	0.215102
16475	DGCR6L	0	1.40523	0.958867	0.0459745
6215	DGKB	0.000415235	0.27454	0.0155271	0.47735
14294	DGKE	0.00356921	0.643668	0.0552983	0.193578
11483	DGKH	0.0106058	0.811	0.175974	0.103492
588	DHCR24	9.04697e-09	1.28173	1.13239	0.058539
9442	DHCR7	0.000513324	0.842449	0.475892	0.0642432
4724	DHFR	1.46145e-05	0.852331	1.53255	0.0489662
14713	DHFRP1	0.0455739	0.664727	0.0256061	0.251062
15613	DHPS	3.73584e-05	0.800432	0.357123	0.071396
11550	DHRS12	0.0239565	1.19485	0.161809	0.0982798
11755	DHRS4L2	0.0182031	1.16797	0.250885	0.082307
11956	DHRS7	6.10115e-08	0.829654	0.959139	0.0465582
9819	DHTKD1	0.0304975	0.876585	0.315173	0.0754898
13713	DHX33	0.00469398	0.828302	0.256606	0.0850478
15143	DHX35	0.0191471	0.760103	0.083356	0.146463
3571	DHX36	0	0.792764	1.53174	0.0377392
14332	DHX40	0.0178151	0.878144	0.400163	0.0686678
11275	DIABLO-1	0.0215684	1.72138	0.0141651	0.295143
7297	DIAPH2	7.495e-06	0.726869	0.256333	0.0948551
7299	DIAPH2-AS1	6.9946e-08	4.09218	0.0337783	0.352799
11569	DIAPH3	3.74373e-09	0.630247	0.278943	0.106335
12194	DIO3	0	0.523278	0.828929	0.0832272
17001	DIP2A	0.0166519	0.861539	0.294198	0.0780366
633	DIRAS3	0.0313818	1.63106	0.0204304	0.281711
2674	DIRC3	0.00445357	0.316953	0.0133479	0.51598
2754	DIS3L2	0.027096	0.800788	0.114955	0.124964
1567	DISC1	0.0117339	1.48014	0.0422228	0.19617
138	DISP3	0.00623319	2.30186	0.00708254	0.387654
7557	DKC1	0.000211274	0.877195	0.993735	0.0463091
8842	DKFZP434A062	0.0241178	0.623147	0.0321438	0.26138
9991	DKK1	0.0159686	2.35138	0.00844456	0.445063
9031	DKK3	0.0307462	1.16059	0.451648	0.0854656
7628	DLC1	2.45516e-06	0.536018	0.0904386	0.176954
6699	DLD	0.0265986	1.09135	0.797603	0.0490288
11535	DLEU2	4.70211e-11	0.653635	0.294198	0.0882992
11542	DLEU7	0	0.265384	0.16535	0.168733
9533	DLG2	3.4329e-12	0.557682	0.181967	0.115074
10119	DLG5	0.0212903	0.845834	0.229638	0.0908076
14628	DLGAP1	8.1559e-05	0.612551	0.073277	0.163855
14630	DLGAP1-AS2	2.37727e-06	2.19086	0.0326886	0.222274
7578	DLGAP2	0.00096217	0.381612	0.0212476	0.378302
11922	DLGAP5	3.05108e-13	0.677472	1.47862	0.0733809
12186	DLK1	0	0.264044	0.560338	0.157171
7054	DMD	0.0350326	1.2455	0.0988831	0.128806
8292	DMRTA1	0.000486655	0.59599	0.0621084	0.193188
10033	DNA2	0.0230558	0.823946	0.178698	0.106285
4477	DNAH5	0.0138451	3.48668	0.00844456	0.63792
2091	DNAH6	0.0316109	0.550184	0.0174339	0.344472
8315	DNAJA1	2.86413e-11	0.869214	3.87224	0.0288044
15662	DNAJB1	0.0119676	0.872711	0.407791	0.0682809
4139	DNAJB14	0.00224017	0.875259	0.591392	0.0560957
8349	DNAJB5	2.71365e-05	0.711512	0.169436	0.107431
9868	DNAJC1	6.28241e-14	1.25601	1.41106	0.0418254
10024	DNAJC12	0.000716284	0.689191	0.0988831	0.142866
11486	DNAJC15	0	0.0943367	0.64669	0.145418
4521	DNAJC21	1.18065e-08	0.800602	0.828657	0.0528331
1758	DNAJC27	6.07764e-05	0.562988	0.0580223	0.188987
6453	DNAJC30	0.000914585	1.27783	0.183056	0.0958698
9299	DNAJC4	0	1.43889	0.549714	0.0579447
14088	DNAJC7	2.60565e-11	1.19812	1.80496	0.0370714
10084	DNAJC9	0.0111616	0.916736	1.78916	0.0432258
10085	DNAJC9-AS1	0.00579171	2.52416	0.00626532	0.42718
13003	DNASE1	0.00716649	0.735109	0.0947971	0.145331
7544	DNASE1L1	0.00508722	1.45259	0.0523018	0.169946
15624	DNASE2	0	0.442899	0.240262	0.105821
8844	DNLZ	0.00201739	1.58858	0.0405884	0.193068
8744	DNM1	0.000535507	0.716404	0.1155	0.125348
15551	DNM2	0.0325248	1.14918	0.249523	0.080549
10243	DNMBP	0.00150973	1.35465	0.141923	0.123568
15529	DNMT1	1.24933e-12	0.796911	1.62027	0.043891
1763	DNMT3A	3.17802e-05	0.787627	0.341869	0.0759551
15064	DNMT3B	0.0350371	0.889154	0.381367	0.068932
5621	DNPH1	0.0153686	0.93902	1.81585	0.0325777
747	DNTTIP2	0.000866271	0.887396	0.930809	0.0465214
13206	DOC2A	0.00145984	0.305146	0.0157995	0.481838
2724	DOCK10	0.0189266	1.49229	0.0343231	0.213383
3137	DOCK3	0.0164155	0.643674	0.0378643	0.230229
7679	DOCK5	5.97893e-08	1.61407	0.12912	0.119286
11624	DOCK9	0.00036136	2.29379	0.0185236	0.303775
15405	DOHH	0.000281051	1.30296	0.177881	0.095238
13345	DOK4	3.14105e-10	2.6403	0.0427676	0.210318
15242	DOK5	0	2.2252	0.28085	0.110222
3824	DOK7	0.00437399	3.54164	0.00898938	0.566863
8775	DOLPP1	0.038735	0.871058	0.246254	0.0824038
16916	DOP1B	7.00639e-06	0.617385	0.0986107	0.142978
10264	DPCD	0.000693734	0.899036	1.05911	0.0407545
13599	DPEP1	0.00457132	0.280409	0.0119858	0.572538
15933	DPF1	0.0256258	0.822685	0.156905	0.108835
9335	DPF2	4.86871e-06	1.21163	0.547535	0.0560353
12029	DPF3	0.00100294	4.92206	0.00599292	0.627842
486	DPH2	0.00594453	1.21672	0.193953	0.0907451
785	DPH5	0.000810002	0.872949	0.628167	0.0526368
12341	DPH6	9.54805e-09	0.603527	0.14383	0.119266
8890	DPH7	2.76543e-06	1.31474	0.262599	0.078025
15232	DPM1	5.81963e-06	0.867766	1.13184	0.0417156
1091	DPM3	0.00958626	0.923273	1.21111	0.0389717
2263	DPP10	2.79404e-05	0.483661	0.0452193	0.229597
2264	DPP10-AS1	9.30534e-08	0.168587	0.0272405	0.449774
9385	DPP3	0.0472304	1.11508	0.365568	0.0674206
8874	DPP7	0	3.28597	0.07927	0.176561
3326	DPPA4	0.000210643	0.815497	0.443203	0.072072
6314	DPY19L1	0.0318099	0.814614	0.126941	0.118344
10935	DPY19L2	0.000511	0.425041	0.018796	0.320487
[truncated: 5,188 more rows]
