# Supplementary material for: Primary cilia and SHH signaling impairments in human and mouse models of Parkinson’s disease
Source: Nat Commun. 2022 Aug 16;13:4819. doi: 10.1038/s41467-022-32229-9 (PMC9380673; doi:10.1038/s41467-022-32229-9)
Supplement: Supplementary file 16 — Supplementary Dataset 13 [file 41467_2022_32229_MOESM16_ESM.xlsx]

## Sheet: PINK1 ko - Cell Process
Name	Parent Folder	# of Entities	Expanded # of Entities	Overlap	Percent Overlap	Overlapping Entities	p-value	q-value	Hit type
Kinetochore Assembly	Cell Division; Cell Division (Cell Process); chromosome; generic; generic; nucleus	48	91	50	54	CENPM;CENPW;STAG2;SPC24;ZWILCH;CENPL;CDCA8;ANAPC1;NDC80;CENPH;PLK1;DCTN3;OIP5;CDC27;CDC20;CDC16;CENPA;CENPC;CENPF;CENPE;CENPN;INCENP;KIF2C;BUB1B;RAD21;RANBP1;RANGAP1;ZWINT;DYNLL1;MAD2L1;NUF2;SPC25;DYNC1LI1;DYNC1I2;DYNC1LI2;BUB3;ZW10;ANAPC2;AURKB;ANAPC16;KNL1;TTK;ACTR1B;CENPK;XPO1;CENPI;DYNLT3;FZR1;ANAPC15;DYNC2LI1	2.72388e-09	1.76885e-07	Cell Process
APC/C-CDC20 Complex	Chromatin Remodeling; Chromatin Remodeling (Cell Process); chromosome; generic; generic; nucleus; proteasome	40	96	47	48	STAG2;UBE2S;SMC1A;PSMA1;PSMA2;PSMB2;PSMB6;PSMB1;PSMA5;PSMA7;PSMA3;PSMB5;PSMA4;PSMB3;PSMB7;UBE2K;ANAPC1;UBE2E3;UBE2R2;CDK1;CDC27;CDC34;CDC20;CDC16;CENPE;UBE2T;BUB1B;BUB1;UBE2C;RAD21;CCNA2;CCNB1;MAD2L1;SMC3;BUB3;ANAPC2;AURKB;ANAPC16;PTTG1;CDC26;UBE2D3;UBE2E1;UBE2H;UBE2N;UBE2J1;ANAPC15;NEK2	8.45352e-07	2.40547e-05	Cell Process
Metaphase/Anaphase Phase Transition	Cell Cycle Regulation; Cell Cycle Regulation (Cell Process); chromosome; generic; generic; nucleus	16	60	33	55	STAG2;PRKACA;PSMA1;PSMA2;PSMB2;PSMB6;PSMB1;PSMA5;PSMA7;PSMA3;PSMB5;PSMA4;PSMB3;PSMB7;ANAPC1;PLK1;CDK1;CDC27;CDC20;CDC16;RAD21;CCNB1;NCAPH;AURKA;ANAPC2;AURKB;ANAPC16;PTTG1;NCAPG;FZR1;NCAPD2;ANAPC15;TOP2A	1.40102e-06	2.90802e-05	Cell Process
G1/S Phase Transition	Cell Cycle Regulation; Cell Cycle Regulation (Cell Process); generic; generic; nucleus	45	156	67	42	POLE2;PPP1R2;UBE2S;CDCA4;GTF2H1;GTF2H2;PSMA1;PSMA2;PSMB2;PSMB6;PSMB1;PSMA5;PSMA7;PSMA3;PSMB5;HELLS;PSMA4;PSMB3;PSMB7;CCND1;RAD54L;UBE2K;UBE2E3;E2F7;POLD2;POLA1;UBE2R2;POLD1;CDC34;CDC25A;CDK2;CDKN1C;CDKN1B;CDK6;CKS1B;ATAD2;UBE2T;CUL1;UBE2C;RB1;RBL2;REV3L;CCNA2;POLI;CCNB1;CCNH;MNAT1;E2F5;E2F2;E2F6;CCNE2;POLE4;SKP2;PPP1R18;FOXM1;UBE2D3;UBE2E1;UBE2H;UBE2N;PPP1R11;TFDP2;POLK;MYC;UBE2J1;RBX1;PPP1R35;CH…	1.9657e-06	3.20278e-05	Cell Process
S/G2 Phase Transition	Cell Cycle Regulation; Cell Cycle Regulation (Cell Process); generic; generic; nucleus	49	227	88	38	POLE2;PPP1R2;UBE2S;CDCA4;CDC7;CDC45;HIST1H1C;HIST1H1D;H1F0;HIST1H1E;HIST1H1B;PSMA1;PSMA2;PSMB2;PSMB6;PSMB1;PSMA5;PSMA7;PSMA3;PSMB5;PSMA4;PSMB3;PSMB7;UBE2K;TUBB3;TUBA1B;ANAPC1;TUBB4B;UBE2E3;E2F7;TUBA1A;POLD2;POLA1;UBE2R2;POLD1;RPA2;CDC27;CDC6;CDC34;RPA3;CDC25A;CDK2;CDKN1C;CDKN1B;CDC16;H1FX;BTRC;CKS1B;UBE2T;CUL1;UBE2C;RB1;REV3L;CCNA2;POLI;CCNF;CCNB1;CDT1;MCM2;MCM3;ORC6;TUBB;E2F5;E2F2;E2F6;CCP110;AN…	9.11859e-06	0.00011764	Cell Process
G2/M Phase Transition	Cell Cycle Regulation; Cell Cycle Regulation (Cell Process); generic; generic; nucleus	47	217	84	38	NUP37;GADD45GIP1;PPP1R2;UBE2S;CDCA4;NUP50;HIST1H1C;HIST1H1D;H1F0;HIST1H1E;HIST1H1B;PSMA1;PSMA2;PSMB2;PSMB6;PSMB1;PSMA5;PSMA7;PSMA3;PSMB5;PSMA4;PSMB3;PSMB7;UBE2K;ANAPC1;PARP1;UBE2E3;E2F7;PLK1;UBE2R2;CDK1;CDC27;CDC34;CDC25C;CDK2;CDC16;CENPA;CENPF;H1FX;BTRC;PKMYT1;UBE2T;CUL1;YWHAQ;RAE1;UBE2C;RANBP2;RB1;CCNB1;NUP85;NCAPH;SEH1L;AURKA;NUP93;E2F5;E2F2;E2F6;CCNB2;ANAPC2;NUP205;ANAPC16;PPP1R18;KIF20A;NUP5…	1.5689e-05	0.000170165	Cell Process
APC/C-FZR1 Complex	Chromatin Remodeling; Chromatin Remodeling (Cell Process); generic; generic; nucleus; proteasome	30	86	40	46	UBE2S;PSMA1;PSMA2;PSMB2;PSMB6;PSMB1;PSMA5;PSMA7;PSMA3;PSMB5;PSMA4;PSMB3;PSMB7;UBE2K;ANAPC1;UBE2E3;UBE2R2;CDK1;CDC27;CDC34;CDC25A;CDC20;CDC16;UBE2T;UBE2C;CCNB1;GMNN;AURKA;ANAPC2;AURKB;ANAPC16;SKP2;CDC26;UBE2D3;UBE2E1;UBE2H;UBE2N;FZR1;UBE2J1;ANAPC15	2.64143e-05	0.00024526	Cell Process
rRNA Transcription and Processing	RNA Transcription; RNA Transcription (Cell Process); generic; generic; nucleus	35	194	74	38	GTF3A;RACK1;POLR3G;CDK1;RPL5;RPL4;RPL6;RPL7;RPL7A;RPL3;RPL13;RPL19;RPL18;RPL18A;RPL8;RPL10;RPL17;RPL9;RPL11;RPL27;RPL22;RPL21;RPL26;RPL23A;RPL24;RPL34;RPL32;RPL28;RPL37;RPL37A;RPL35A;RPL38;RPL39;RPLP0;RPL36A;RPS3A;RPS2;BDP1;RPS7;RPS11;RPS12;RPS8;RPS10;RPS15;RPS16;RPS17;RPS20;RPS15A;RPS18;RPS23;RPS27A;RPS26;RPS27;RPS29;RPS28;RPS24;TAF1C;TAF1B;TAF1A;RB1;GTF3C6;RPL35;RMRP;RPL13A;GTF3C4;RPL23;POLR3H;…	8.99082e-05	0.000668934	Cell Process
Centriole Duplication and Separation	Cell Division; Cell Division (Cell Process); chromosome; generic; generic; nucleus	43	96	42	43	MZT1;PLK4;CEP192;BBS4;TUBB3;TUBA1B;ANAPC1;TUBB4B;TUBA1A;DCTN3;CDC27;CDK2;MZT2B;CDC16;CETN3;CENPJ;CEP164;MAPRE1;TPX2;CEP152;SASS6;CNTRL;CEP250;TUBB;NIN;CROCC;CCP110;MZT2A;CCNE2;ANAPC2;ANAPC16;TUBB2A;TTK;ACTR1B;TUBA1C;PCM1;PCNT;FZR1;CEP350;ANAPC15;NEK2;TUBB2B	9.93579e-05	0.000718233	Cell Process
Protein Folding	Golgi apparatus; Proteins Turnover; Proteins Turnover (Cell Process); endoplasmic reticulum; generic; generic	24	132	53	40	CCT8;PSMA1;PSMA2;PSMB2;BAG1;PSMB6;PSMB1;PSMA5;PSMA7;PSMA3;PSMB5;PSMA4;PSMB3;PSMB7;HSCB;TUBB3;TUBA1B;TUBB4B;PFDN4;PFDN1;PFDN2;PFDN5;DNAJB12;TUBA1A;CCT4;CCT5;DNAJC15;CDC37;HSPA8;HSP90AA1;DNAJC4;DNAJB1;CCT6A;ST13;TUBB;TCP1;DNAJC12;DNAJC24;DNAJC9;DNAJC21;DNAJB11;DNAJC7;TUBB2A;SACS;TUBA1C;VBP1;DNAJC1;STUB1;DNAJC27;DNAJB5;DNAJC30;HSP90B1;TUBB2B	0.000204427	0.00132664	Cell Process
Histone Ubiquitylation	Histone Modification; Histone Modification (Cell Process); chromosome; generic; generic; nucleus	21	125	49	39	POLR2F;POLR2H;POLR2J;POLR2L;UBE2S;HIST1H2AL;HIST1H2AI;HIST1H2AC;HIST1H2BE;HIST1H2AB;HIST1H2BF;HIST1H2AM;HIST2H2AC;HIST1H3E;H2AFZ;HIST1H2AE;H3F3B;HIST1H3J;HIST1H2BC;UBE2K;HIST1H2AH;PCGF2;UBE2E3;UBE2R2;POLR2E;POLR2A;CDC34;H2AFJ;HIST1H2AG;HIST2H2AB;HIST2H3D;UBE2T;HIST3H2A;BMI1;BRCA1;CBX4;UBE2C;H2AFV;CBX8;CTR9;UBE2D3;UBE2E1;UBE2H;UBE2N;CBX2;PCGF3;PCGF6;UBE2J1;PCGF5	0.000678213	0.00376431	Cell Process
Actin Cytoskeleton	Cytoskeleton Assembly; Cytoskeleton Assembly (Cell Process); cytoskeleton; generic; generic; plasma membrane	31	99	40	40	RND2;RHOA;RND3;RHOC;RHOB;GSN;ACTN1;MYL12A;CDC42;CFL1;CFL2;WASF1;MYO16;CAPG;CAPZA1;MYL12B;PAK5;RHOJ;RHOBTB2;LIMK1;FSCN1;ARPC3;ARPC4;ARPC1B;ARPC2;FLNB;FLNA;VASP;PAK3;MYL6B;PAK1;PAK2;RHOBTB1;MYL6;MYO6;RHOU;TPM1;TPM3;TPM2;TPM4	0.00104223	0.00520198	Cell Process
Cell Cycle Overiew	Cell Cycle Regulation; Cell Cycle Regulation (Cell Process); generic; generic	140	307	103	33	POLR2F;POLR2H;POLR2J;POLR2L;BIRC5;STAG2;CDCA4;PRKACA;GTF2I;GTF2H1;GTF2H2;CDC7;MAPK3;CDC45;PRKDC;GADD45G;CCND1;DBF4;MOB1B;ANAPC1;ZBTB17;E2F7;PLK1;POLR2E;POLR2A;CDK1;CDC27;CHFR;CDC6;CDC25A;CDC25C;CDC20;CDK2;CDKN2C;CDKN1C;CDKN1B;CDK8;CDK6;CDKN2D;CDC16;CENPA;RPS6KB1;CENPE;INCENP;CHEK1;MAPRE1;BTRC;JUN;YWHAQ;BRCA1;latency-associated peptide;BUB1B;BUB1;RAD21;RB1;CCNA2;CHEK2;CCNB1;CCND2;CCNC;CCNH;CDT1;MA…	0.00127221	0.00596909	Cell Process
Histone Phosphorylation	Histone Modification; Histone Modification (Cell Process); chromosome; generic; generic; nucleus	35	154	57	37	STAG2;MAPK6;MAPK7;MAPK4;PRKDC;HIST1H2AL;HIST1H2AI;HIST1H2AC;HIST1H2BE;HIST1H2AB;HIST1H1C;HIST1H1D;HIST1H2BF;HIST1H2AM;HIST2H2AC;H1F0;HIST1H1E;HIST1H3E;H2AFZ;HIST1H2AE;H3F3B;HIST1H3J;HIST1H2BC;HIST1H1B;HIST1H4E;HIST1H4C;HIST1H4H;HIST1H4B;HIST1H4D;HIST2H4B;HIST1H2AH;CDK1;CDK2;H2AFJ;RPS6KA3;H1FX;HIST1H2AG;RPS6KA4;HIST2H2AB;HIST2H3D;HIST3H2A;RAD21;H2AFV;PAK5;CBX5;STK4;AURKA;AURKB;RPS6KA5;CSNK2B;CSNK2…	0.00135241	0.00621542	Cell Process
Intraflagellar Transport: Retrograde Transport	Intracellular Transport; Intracellular Transport (Cell Process); cytoskeleton; generic; generic	39	39	19	48	IFT20;IFT57;BBS4;BBIP1;IFT122;IFT74;KIFAP3;MAPRE1;IFT81;IFT27;KIF3A;IFT43;IFT52;WDR35;IFT140;IFT46;KIF3B;DYNC2LI1;HSPB11	0.00179815	0.00741936	Cell Process
DNA Replication in DNA Machinery	DNA Machinery; DNA Machinery (Cell Process); generic; generic; nucleus	29	99	39	39	POLD3;CDC7;CDC45;DBF4;CDK16;PCNA;GINS3;CDK14;POLD2;POLA1;POLD1;RPA2;CDC6;RPA3;CDK8;CDKL2;PURA;PURB;MOK;KAT7;WDHD1;RFC4;RFC3;RFC5;CDT1;GMNN;MCM2;MCM3;DNA2;ORC6;E2F6;CDK19;FEN1;ORC4;ORC5;CIZ1;ERH;GINS4;GINS2	0.00209497	0.00809325	Cell Process
Histone Acetylation	Histone Modification; Histone Modification (Cell Process); chromosome; generic; generic; nucleus	33	118	45	38	HIST1H2AL;HIST1H2AI;HIST1H2AC;HIST1H2BE;HIST1H2AB;HIST1H2BF;HIST1H2AM;HIST2H2AC;HIST1H3E;H2AFZ;HIST1H2AE;H3F3B;HIST1H3J;HIST1H2BC;HIST1H4E;HIST1H4C;HIST1H4H;HIST1H4B;HIST1H4D;HIST2H4B;HDAC2;HIST1H2AH;KAT6A;SAP30;H2AFJ;CHD4;HIST1H2AG;HIST2H2AB;HIST2H3D;MTA1;HIST3H2A;BRCA1;HAT1;RBBP4;RBBP7;KAT7;H2AFV;NAA60;KAT6B;NCOR2;KPNA2;GTF3C4;MBD3;KAT8;SIN3A	0.00214103	0.0081902	Cell Process
Intraflagellar Transport: Anterograde Transport	Intracellular Transport; Intracellular Transport (Cell Process); cytoskeleton; generic; generic	40	40	19	47	IFT20;IFT57;BBS4;BBIP1;IFT122;IFT74;KIFAP3;MAPRE1;IFT81;IFT27;KIF3A;IFT43;IFT52;WDR35;IFT140;IFT46;KIF3B;DYNC2LI1;HSPB11	0.00260583	0.00941444	Cell Process
Histone Sumoylation	Histone Modification; Histone Modification (Cell Process); chromosome; generic; generic; nucleus	25	52	23	44	HIST1H3E;H3F3B;HIST1H3J;HIST1H4E;HIST1H4C;HIST1H4H;HIST1H4B;HIST1H4D;HIST2H4B;HIST2H3D;KDM1A;RANGAP1;RANBP2;HSF1;MBD1;CBX5;RCOR1;SUMO3;UBA2;SAE1;SUMO1;HDAC4;TP53	0.00309582	0.010596	Cell Process
SCF/SKP2 Complex	Chromatin Remodeling; Chromatin Remodeling (Cell Process); chromosome; generic; generic; nucleus	35	139	50	35	UBE2S;CDCA4;PSMA1;PSMA2;PSMB2;PSMB6;PSMB1;PSMA5;PSMA7;PSMA3;PSMB5;PSMA4;PSMB3;PSMB7;CCND1;UBE2K;PARP1;UBE2E3;E2F7;UBE2R2;CDC34;CDK2;CDKN1C;CDKN1B;CDK6;CKS1B;UBE2T;CUL1;UBE2C;RB1;CCNA2;MDM2;MRE11;E2F5;E2F2;E2F6;caspase-3-p12;caspase-3-p17;SKP2;RAD50;UBE2D3;FOXO3;UBE2E1;UBE2H;FOXO1;UBE2N;UBE2J1;NBN;TP53;RBX1	0.00509927	0.0148224	Cell Process
Spindle Assembly	Cell Division; Cell Division (Cell Process); chromosome; generic; generic; nucleus	29	72	29	40	STAG2;ANAPC1;PLK1;DCTN3;CDK1;CDC27;CDC20;CDC16;TPX2;KIF2C;BUB1B;RAD21;DYNLL1;MAD2L1;DYNC1LI1;DYNC1I2;DYNC1LI2;BUB3;ZW10;ANAPC2;AURKB;ANAPC16;PTTG1;ACTR1B;DYNLT3;FZR1;ANAPC15;DYNC2LI1;NEK2	0.00518024	0.0149666	Cell Process
Chromosome Condensation	Cell Division; Cell Division (Cell Process); chromosome; generic; generic; nucleus	21	48	21	43	STAG2;HIST1H3E;H3F3B;HIST1H3J;PARP1;PLK1;SMC2;NCAPG2;CDK1;HIST2H3D;RAD21;NCAPH;STK4;AURKA;NCAPH2;AURKB;NCAPD3;SMC4;NCAPG;NCAPD2;TOP2A	0.00540027	0.0153497	Cell Process
mRNA Degradation	Golgi apparatus; RNA Machinery; RNA Machinery (Cell Process); endoplasmic reticulum; generic; generic	33	60	25	41	LSM3;LSM1;CHAF1B;PAN3;EXOSC4;ZCCHC3;PABPC1;EXOSC9;EXOSC8;XRN2;DCP1A;EXOSC7;LSM6;RNMT;EXOSC2;EXOSC3;EXOSC1;RAMAC;LSM5;CNOT7;DHX36;CNOT2;LSM2;CHAF1A;LSM7	0.00547216	0.0154722	Cell Process
Endosomal Recycling	Golgi apparatus; Intracellular Transport; Intracellular Transport (Cell Process); endoplasmic reticulum; generic; generic; secretory vesicle	50	108	40	37	ARF3;ARF6;VPS37C;CHMP7;PIP5K1B;EEA1;CHMP4C;AP3M2;AP1B1;AP2A2;AFTPH;SNF8;CDC42;RAB11FIP2;AP1G2;AP1S2;RPS27A;EPN2;AP3D1;AP2S1;AP2M1;AP1S1;CHMP4A;CHMP6;VPS37B;RAB5A;AP4S1;CHMP1B;VPS36;RAB22A;DNM1;VPS28;AP4M1;EPN1;EHD4;TSG101;IST1;TFRC;SGIP1;CHMP2B	0.00665113	0.0180221	Cell Process
SRCAP in Chromatin Remodeling	Chromatin Remodeling; Chromatin Remodeling (Cell Process); chromosome; generic; generic; nucleus	18	35	16	45	POLR2F;POLR2H;POLR2J;POLR2L;YEATS4;NR3C1;H2AFZ;RUVBL2;ACTR6;ACTL6A;CARM1;POLR2E;POLR2A;DMAP1;RUVBL1;VPS72	0.00880225	0.0223201	Cell Process
Adherens Junction Assembly (Nectin)	Cellular Contacts; Cellular Contacts (Cell Process); generic; generic; plasma membrane	33	56	23	41	ACTN1;ZYX;CDC42;WASF1;NECTIN2;NECTIN1;RAC1;RAP1A;AFDN;SSX2IP;EPN1;CRK;LMO7;ARPC3;ARPC4;ARPC1B;ARPC2;CADM2;VASP;VCL;VAV2;CADM3;NECTIN3	0.009265	0.0231736	Cell Process
Golgi to Endosome Transport	Golgi apparatus; Intracellular Transport; Intracellular Transport (Cell Process); endoplasmic reticulum; generic; generic; secretory vesicle	59	128	45	35	YKT6;TRAPPC6A;PICALM;EEA1;AP3M2;COG5;AP1B1;AP2A2;AFTPH;TRAPPC3;TGOLN2;GOLGA4;IGF2R;VPS35;TRAPPC8;AP1G2;AP1S2;AP3D1;AP2S1;AP2M1;AP1S1;BNIP1;RAB5A;CALM1;CALM2;AP4S1;STX16;VPS26B;RHEB;GOSR1;VPS26A;STX5;DNM1;STX12;BET1L;TRAPPC2;AP4M1;RAB9A;SNX2;M6PR;TRAPPC2L;ARFRP1;SGIP1;TRAPPC1;VPS29	0.0120984	0.0287033	Cell Process
Single-Strand Mismatch	DNA Repair; DNA Repair (Cell Process); generic; generic; nucleus	19	43	18	41	POLD3;MSH6;PCNA;MLH3;PMS1;POLD2;POLD1;RPA2;RPA3;PURA;PURB;RFC4;RFC3;RFC5;E2F6;MSH3;EXO1;FEN1	0.0162975	0.0359255	Cell Process
SCF/BTRC Complex	Chromatin Remodeling; Chromatin Remodeling (Cell Process); chromosome; generic; generic; nucleus	45	151	51	33	UBE2S;CDCA4;ATF4;PSMA1;PSMA2;PSMB2;PSMB6;PSMB1;PSMA5;PSMA7;PSMA3;PSMB5;PSMA4;PSMB3;PSMB7;UBE2K;UBE2E3;E2F7;UBE2R2;CDK1;CDC34;CDC25A;CDC20;CHEK1;BTRC;UBE2T;CUL1;UBE2C;RB1;CCNB1;DDIT3;MDM2;AURKA;E2F5;E2F2;E2F6;CCNB2;AURKB;CTNNB1;FOXM1;UBE2D3;UBE2E1;UBE2H;UBE2N;CLSPN;FBXO5;ATG13;RB1CC1;UBE2J1;TP53;RBX1	0.0180664	0.0386705	Cell Process
SCF/CCNF Complex	Chromatin Remodeling; Chromatin Remodeling (Cell Process); chromosome; generic; generic; nucleus	14	82	30	36	UBE2S;PSMA1;PSMA2;PSMB2;PSMB6;PSMB1;PSMA5;PSMA7;PSMA3;PSMB5;PSMA4;PSMB3;PSMB7;UBE2K;UBE2E3;UBE2R2;CDC34;RRM2;UBE2T;CUL1;UBE2C;CCNF;NUSAP1;CCP110;UBE2D3;UBE2E1;UBE2H;UBE2N;UBE2J1;RBX1	0.0208158	0.0426345	Cell Process
mRNA Transcription and Processing	RNA Transcription; RNA Transcription (Cell Process); generic; generic; nucleus	49	149	50	33	POLR2F;POLR2H;POLR2J;POLR2L;TAF15;TRAPPC6A;GTF2E1;GTF2E2;GTF2B;GTF2H1;GTF2H2;CD2BP2;DDX39B;TRAPPC3;PRPF8;POLR2E;POLR2A;TRAPPC8;CHD4;MTA1;CPSF6;RBBP4;RBBP7;RNMT;CCNT2;RAMAC;TAF7;TAF5;TADA2A;TAF9;TAF6;TAF13;TAF11;TAF12;TAF3;TCEA1;TRAPPC2;CSTF1;CSTF3;SNRPA1;SNRPC;SNRPB2;FIP1L1;TRAPPC2L;MBD3;PRPF6;TRAPPC1;TAF9B;BPTF;CPSF3	0.0216298	0.0437435	Cell Process
Co-Translational ER Protein Import	Golgi apparatus; Intracellular Transport; Intracellular Transport (Cell Process); endoplasmic reticulum; generic; generic; secretory vesicle	21	70	26	37	PDIA3;RPN2;OST4;PDIA5;SEC61B;BTF3;HSPA5;SEC63;DAD1;SRP54;SRP14;SRP19;DDOST;SRP9;TRAM1;KRTCAP2;SEC61G;STT3B;SEC61A1;GANAB;PDIA6;P4HB;TMX3;NACA;OSTC;HSP90B1	0.0247805	0.0477844	Cell Process
Sister Chromatid Cohesion	Cell Division; Cell Division (Cell Process); chromosome; generic; generic; nucleus	27	67	25	37	STAG2;PCNA;ANAPC1;PLK1;ESCO2;CDC27;CDC20;CDC16;KIF2C;BUB1;SGO1;RAD21;MAD2L1;NCAPH;AURKA;ANAPC2;AURKB;ANAPC16;PTTG1;NCAPG;FZR1;NIPBL;NCAPD2;ANAPC15;TOP2A	0.0258473	0.0490687	Cell Process
Exocytosis: Vesicle Trafficking	Intracellular Transport; Intracellular Transport (Cell Process); cytoskeleton; generic; generic; secretory vesicle	21	21	10	47	KIFAP3;RAB5A;RAB3A;RAB13;KIF3A;SNAP23;RAB3IP;KIF5B;VAMP3;KIF3B	0.0263088	0.0496122	Cell Process
G0/G1 Phase Transition	Cell Cycle Regulation; Cell Cycle Regulation (Cell Process); generic; generic; nucleus	52	100	35	34	CDCA4;GTF2H1;GTF2H2;MAP2K1;CCND1;RERG;E2F7;RASL11B;RRAS2;MRAS;CDKN1C;CDKN1B;CDK6;JUN;IFT27;HRAS;RB1;RELA;CCNA2;CCNH;RIT1;STAT1;MNAT1;E2F5;E2F2;E2F6;CCNE2;KRAS;SHC1;NRAS;FOS;EGFR;TFDP2;TK1;TK2	0.0267579	0.0501339	Cell Process
CHRAC in Chromatin Remodeling	Chromatin Remodeling; Chromatin Remodeling (Cell Process); chromosome; generic; generic; nucleus	14	50	19	37	POLR2F;POLR2H;POLR2J;POLR2L;HIST1H4E;HIST1H4C;HIST1H4H;HIST1H4B;HIST1H4D;HIST2H4B;POLR3G;POLR2E;POLR2A;SMARCA5;BAZ1A;DNMT1;POLR3H;POLR3K;POLR3GL	0.0402002	0.0734693	Cell Process
