# Supplementary material for: Primary cilia and SHH signaling impairments in human and mouse models of Parkinson’s disease
Source: Nat Commun. 2022 Aug 16;13:4819. doi: 10.1038/s41467-022-32229-9 (PMC9380673; doi:10.1038/s41467-022-32229-9)
Supplement: Supplementary file 17 — Supplementary Dataset 14 [file 41467_2022_32229_MOESM17_ESM.xlsx]

## Sheet: Tabelle1
study_id	region	gender	age_years	PMI_hours	LBD (Braak)	AD (Braak & Braak)	Aβ (Thal)
GA 2019/20 PD-1	anterior striatum	m	64	34-58	6	II	0
GA 2019/20 PD-2	anterior striatum	m	79	49	6	II	0-1
GA 2019/20 PD-3	anterior striatum	m	74	42	6	II	0
GA 2019/20 PD-4	anterior striatum	f	79	< 37	6	II	0
GA 2019/20 PD-5	anterior striatum	f	76	19	6	I	1
GA 2019/20 PD-6	anterior striatum	m	78	48	6	II	0
GA 2019/20 Ctrl-1	anterior striatum	f	59	12	0	I	1
GA 2019/20 Ctrl-2	anterior striatum	m	62	20	0	I	0
GA 2019/20 Ctrl-3	anterior striatum	m	71	17	0	II	0
GA 2019/20 Ctrl-4	anterior striatum	m	61	24	0	I	0
GA 2019/20 Ctrl-5	anterior striatum	f	63	14	0	I	1
GA 2019/20 Ctrl-6	anterior striatum	m	71	25	0	I	0
GA 2019/20 PD-1	occipital cortex	m	64	34-58	6	II	0
GA 2019/20 PD-2	occipital cortex	m	79	49	6	II	0-1
GA 2019/20 PD-3	occipital cortex	m	74	42	6	II	0
GA 2019/20 PD-4	occipital cortex	f	79	< 37	6	II	0
GA 2019/20 PD-5	occipital cortex	f	76	19	6	I	1
GA 2019/20 PD-6	occipital cortex	m	78	48	6	II	0
GA 2019/20 Ctrl-1	occipital cortex	f	59	12	0	I	1
GA 2019/20 Ctrl-2	occipital cortex	m	62	20	0	I	0
GA 2019/20 Ctrl-3	occipital cortex	m	71	17	0	II	0
GA 2019/20 Ctrl-4	occipital cortex	m	61	24	0	I	0
GA 2019/20 Ctrl-7	occipital cortex	f	64	33	0	I	0
GA 2019/20 Ctrl-8	occipital cortex	f	60	15	0	I	0
