# Supplementary material for: Primary cilia and SHH signaling impairments in human and mouse models of Parkinson’s disease
Source: Nat Commun. 2022 Aug 16;13:4819. doi: 10.1038/s41467-022-32229-9 (PMC9380673; doi:10.1038/s41467-022-32229-9)
Supplement: Supplementary file 18 — Supplementary Dataset 15 [file 41467_2022_32229_MOESM18_ESM.xlsx]

## Sheet: Sheet1
study_ID_sample	CoreExome microarray	scRNA-seq	PC length hiPSC	PC length hNPC	PC length neurons	PC length astrocytes	GLI3 processing hNPCs	GLI3 processing mDANs	Ciliary GLI3 levels hNPCs	Ciliary SMO levels hNPCs	Respiratory analysis hiPSCs, hNPCs, DAns, astrocytes	Complex I activity analysis hNPCs	EdU proliferation assay hNPCs	DNA methylation assay hNPCs	qPCR analysis hNPCs	qPCR analysis mDANs	Cyclopamine treatment hNPCs	PC length striatal cells
UKERiJ2C-R1-012	yes	yes	yes	yes	yes	yes	yes	yes	yes	yes	yes	yes	yes	yes	yes	yes	yes	no
UKERiJ2C-R1-015	no	no	no	no	no	no	no	no	no	no	yes	no	no	no	no	no	no	no
UKERiM89-R1-005	yes	yes	yes	yes	yes	yes	yes	yes	yes	yes	yes	yes	yes	yes	yes	yes	yes	no
UKERiM89-R1-006	no	no	no	no	no	no	no	no	no	no	yes	no	no	no	no	no	no	no
UKERiC99-R1-007	yes	yes	yes	yes	yes	yes	yes	yes	yes	yes	yes	yes	yes	yes	yes	yes	yes	no
UKERiC99-R1-008	no	no	no	no	no	no	no	no	no	no	yes	no	no	no	no	no	no	no
UKERiR66-R1-007	yes	yes	yes	yes	yes	yes	yes	yes	yes	yes	yes	yes	yes	yes	yes	yes	yes	no
UKERiR66-R1-014	no	no	no	no	no	no	no	no	no	no	yes	no	no	no	no	no	no	no
UKERiAY6-R1-003	yes	yes	yes	yes	yes	yes	yes	yes	yes	yes	yes	yes	yes	yes	yes	yes	yes	no
UKERiAY6-R1-004	no	no	no	no	no	no	no	no	no	no	yes	no	no	no	no	no	no	no
UKERiPX7-R1-001	yes	yes	yes	yes	yes	yes	yes	yes	yes	yes	yes	yes	yes	yes	yes	yes	yes	no
UKERiPX7-R1-002	no	no	no	no	no	no	no	no	no	no	yes	no	no	no	no	no	no	no
UKERi88H-R1-001	no	no	no	no	no	no	no	no	no	no	yes	yes	no	no	no	no	no	no
UKERi88H-R1-002	yes	yes	yes	yes	yes	yes	yes	yes	yes	yes	yes	yes	yes	yes	yes	yes	yes	no
UKERi1JF-R1-011	no	no	no	no	no	no	no	no	no	no	yes	yes	no	no	no	no	no	no
UKERi1JF-R1-018	yes	yes	yes	yes	yes	yes	yes	yes	yes	yes	yes	yes	yes	yes	yes	yes	yes	no
UKERiG3G-R1-032	yes	yes	yes	yes	yes	yes	yes	yes	yes	yes	yes	yes	yes	yes	yes	yes	yes	no
UKERiG3G-R1-039	no	no	no	no	no	no	no	no	no	no	yes	no	no	no	no	no	no	no
UKERi1E4-R1-003	yes	yes	yes	yes	yes	yes	yes	yes	yes	yes	yes	yes	yes	yes	yes	yes	yes	no
UKERi1E4-R1-012	no	no	no	no	no	no	no	no	no	no	yes	no	no	no	no	no	no	no
UKERiO3H-R1-001	yes	yes	yes	yes	yes	yes	yes	yes	yes	yes	yes	yes	yes	yes	yes	yes	yes	no
UKERiO3H-R1-005	no	no	no	no	no	no	no	no	no	no	yes	no	no	no	no	no	no	no
UKERi82A-R1-001	yes	yes	yes	yes	yes	yes	yes	yes	yes	yes	yes	yes	yes	yes	yes	yes	yes	no
UKERi82A-R1-002	no	no	no	no	no	no	no	no	no	no	yes	no	no	no	no	no	no	no
PINK1 ko	yes	yes	yes	yes	no	no	no	no	no	no	no	no	no	no	no	no	no	no
PINK1 ko isogenic Ctrl	yes	yes	yes	yes	no	no	no	no	no	no	no	no	no	no	no	no	no	no
Pink1 ko mice	no	no	no	no	yes (striatal & cortical)	no	no	no	no	no	no	no	no	no	no	no	no	yes
wt mice	no	no	no	no	yes (striatal & cortical)	no	no	no	no	no	no	no	no	no	no	no	no	yes
6-OHDA lesion mice	no	no	no	no	yes (striatal & cortical)	no	no	no	no	no	no	no	no	no	no	no	no	no
GA 2019/20 PD-1	no	no	no	no	yes (striatal & cortical)	no	no	no	no	no	no	no	no	no	no	no	no	no
GA 2019/20 PD-2	no	no	no	no	yes (striatal & cortical)	no	no	no	no	no	no	no	no	no	no	no	no	no
GA 2019/20 PD-3	no	no	no	no	yes (striatal & cortical)	no	no	no	no	no	no	no	no	no	no	no	no	no
GA 2019/20 PD-4	no	no	no	no	yes (striatal & cortical)	no	no	no	no	no	no	no	no	no	no	no	no	no
GA 2019/20 PD-5	no	no	no	no	yes (striatal & cortical)	no	no	no	no	no	no	no	no	no	no	no	no	no
GA 2019/20 PD-6	no	no	no	no	yes (striatal & cortical)	no	no	no	no	no	no	no	no	no	no	no	no	no
GA 2019/20 Ctrl-1	no	no	no	no	yes (striatal & cortical)	no	no	no	no	no	no	no	no	no	no	no	no	no
GA 2019/20 Ctrl-2	no	no	no	no	yes (striatal & cortical)	no	no	no	no	no	no	no	no	no	no	no	no	no
GA 2019/20 Ctrl-3	no	no	no	no	yes (striatal & cortical)	no	no	no	no	no	no	no	no	no	no	no	no	no
GA 2019/20 Ctrl-4	no	no	no	no	yes (striatal & cortical)	no	no	no	no	no	no	no	no	no	no	no	no	no
GA 2019/20 Ctrl-5	no	no	no	no	yes (striatal)	no	no	no	no	no	no	no	no	no	no	no	no	no
GA 2019/20 Ctrl-6	no	no	no	no	yes (striatal)	no	no	no	no	no	no	no	no	no	no	no	no	no
GA 2019/20 Ctrl-7	no	no	no	no	yes (cortical)	no	no	no	no	no	no	no	no	no	no	no	no	no
GA 2019/20 Ctrl-8	no	no	no	no	yes (cortical)	no	no	no	no	no	no	no	no	no	no	no	no	no
